# Supplementary material for: TCA Cycle and Its Relationship with Clavulanic Acid Production: A Further Interpretation by Using a Reduced Genome-Scale Metabolic Model of Streptomyces clavuligerus
Source: Bioengineering (Basel). 2021 Jul 22;8(8):103. doi: 10.3390/bioengineering8080103 (PMC8389198; doi:10.3390/bioengineering8080103)
Supplement: Supplementary file 1 [file bioengineering-08-00103-s001.zip]

Archive with 269 entries (265 files):
- bioengineering-1226454-Text S1_final.pdf
- FigureS1.pdf
- FileS1.mat
- kruskall_wallis_test_sampling_distributions.xlsx
- TableS1.xlsx
- TableS2.xlsx
- .DS_Store
- FileS3/
- FileS3/.DS_Store
- FileS3/OptKnock/
- FileS3/OptKnock/OptKnock_sclav_red.asv
- FileS3/OptKnock/OptKnock_sclav_red.m
- FileS3/OptKnock/sclav_red_fedbatch.mat
- FileS3/reduction-validation-shadowprices/
- FileS3/reduction-validation-shadowprices/.DS_Store
- FileS3/reduction-validation-shadowprices/iDG1237_raven_subsystem-01112020.xlsx
- FileS3/reduction-validation-shadowprices/sclav_red_draft_7.xlsx
- FileS3/reduction-validation-shadowprices/Script_1_DraftModel_reduced.m
- FileS3/reduction-validation-shadowprices/Script_2_DraftModel_Check.m
- FileS3/reduction-validation-shadowprices/Script_3_DraftModel_TICs.m
- FileS3/reduction-validation-shadowprices/Script_4_DraftModel_Validation.m
- FileS3/reduction-validation-shadowprices/Script_5_DraftModel_ShadowPrices_batch-36h.m
- FileS3/reduction-validation-shadowprices/Script_5_DraftModel_ShadowPrices_fedbatch-48h.m
- FileS2/
- FileS2/.DS_Store
- FileS2/figure_sampling-ACALD.pdf
- FileS2/figure_sampling-ACALD.svg
- FileS2/figure_sampling-ACKr.pdf
- FileS2/figure_sampling-ACKr.svg
- FileS2/figure_sampling-ACONT.pdf
- FileS2/figure_sampling-ACONT.svg
- FileS2/figure_sampling-AKGDH.pdf
- FileS2/figure_sampling-AKGDH.svg
- FileS2/figure_sampling-ALCD2x.pdf
- FileS2/figure_sampling-ALCD2x.svg
- FileS2/figure_sampling-ASPTA.pdf
- FileS2/figure_sampling-ASPTA.svg
- FileS2/figure_sampling-ATPS4rpp.pdf
- FileS2/figure_sampling-ATPS4rpp.svg
- FileS2/figure_sampling-CBPS.pdf
- FileS2/figure_sampling-CBPS.svg
- FileS2/figure_sampling-CEAS.pdf
- FileS2/figure_sampling-CEAS.svg
- FileS2/figure_sampling-CITL.pdf
- FileS2/figure_sampling-CITL.svg
- FileS2/figure_sampling-CMC1.pdf
- FileS2/figure_sampling-CMC1.svg
- FileS2/figure_sampling-CS.pdf
- FileS2/figure_sampling-CS.svg
- FileS2/figure_sampling-CS1.pdf
- FileS2/figure_sampling-CS1.svg
- FileS2/figure_sampling-CS2.pdf
- FileS2/figure_sampling-CS2.svg
- FileS2/figure_sampling-CS3.pdf
- FileS2/figure_sampling-CS3.svg
- FileS2/figure_sampling-ENO.pdf
- FileS2/figure_sampling-ENO.svg
- FileS2/figure_sampling-EX_clav_e.pdf
- FileS2/figure_sampling-EX_clav_e.svg
- FileS2/figure_sampling-EX_co2_e.pdf
- FileS2/figure_sampling-EX_co2_e.svg
- FileS2/figure_sampling-EX_glu__L_e.pdf
- FileS2/figure_sampling-EX_glu__L_e.svg
- FileS2/figure_sampling-EX_glyc_e.pdf
- FileS2/figure_sampling-EX_glyc_e.svg
- FileS2/figure_sampling-EX_nh4_e.pdf
- FileS2/figure_sampling-EX_nh4_e.svg
- FileS2/figure_sampling-EX_o2_e.pdf
- FileS2/figure_sampling-EX_o2_e.svg
- FileS2/figure_sampling-EX_pi_e.pdf
- FileS2/figure_sampling-EX_pi_e.svg
- FileS2/figure_sampling-FBA.pdf
- FileS2/figure_sampling-FBA.svg
- FileS2/figure_sampling-FUM.pdf
- FileS2/figure_sampling-FUM.svg
- FileS2/figure_sampling-G3PD1.pdf
- FileS2/figure_sampling-G3PD1.svg
- FileS2/figure_sampling-G6PDH2r.pdf
- FileS2/figure_sampling-G6PDH2r.svg
- FileS2/figure_sampling-GAPD.pdf
- FileS2/figure_sampling-GAPD.svg
- FileS2/figure_sampling-GLUDxi.pdf
- FileS2/figure_sampling-GLUDxi.svg
- FileS2/figure_sampling-GND.pdf
- FileS2/figure_sampling-GND.svg
- FileS2/figure_sampling-ICDHyr.pdf
- FileS2/figure_sampling-ICDHyr.svg
- FileS2/figure_sampling-ICL.pdf
- FileS2/figure_sampling-ICL.svg
- FileS2/figure_sampling-LDH_D.pdf
- FileS2/figure_sampling-LDH_D.svg
- FileS2/figure_sampling-LMPD_116_gln-L_c.pdf
- FileS2/figure_sampling-LMPD_116_gln-L_c.svg
- FileS2/figure_sampling-LMPD_33_arg-L_c.pdf
- FileS2/figure_sampling-LMPD_33_arg-L_c.svg
- FileS2/figure_sampling-L_LACD2.pdf
- FileS2/figure_sampling-L_LACD2.svg
- FileS2/figure_sampling-MALS.pdf
- FileS2/figure_sampling-MALS.svg
- FileS2/figure_sampling-MDH.pdf
- FileS2/figure_sampling-MDH.svg
- FileS2/figure_sampling-MDH2.pdf
- FileS2/figure_sampling-MDH2.svg
- FileS2/figure_sampling-MDH3.pdf
- FileS2/figure_sampling-MDH3.svg
- FileS2/figure_sampling-ME1.pdf
- FileS2/figure_sampling-ME1.svg
- FileS2/figure_sampling-ME2.pdf
- FileS2/figure_sampling-ME2.svg
- FileS2/figure_sampling-NADH5.pdf
- FileS2/figure_sampling-NADH5.svg
- FileS2/figure_sampling-PFK.pdf
- FileS2/figure_sampling-PFK.svg
- FileS2/figure_sampling-PFL.pdf
- FileS2/figure_sampling-PFL.svg
- FileS2/figure_sampling-PGI.pdf
- FileS2/figure_sampling-PGI.svg
- FileS2/figure_sampling-PGK.pdf
- FileS2/figure_sampling-PGK.svg
- FileS2/figure_sampling-PGL.pdf
- FileS2/figure_sampling-PGL.svg
- FileS2/figure_sampling-PGM.pdf
- FileS2/figure_sampling-PGM.svg
- FileS2/figure_sampling-PPC.pdf
- FileS2/figure_sampling-PPC.svg
- FileS2/figure_sampling-PPCK.pdf
- FileS2/figure_sampling-PPCK.svg
- FileS2/figure_sampling-PTAr.pdf
- FileS2/figure_sampling-PTAr.svg
- FileS2/figure_sampling-PYK.pdf
- FileS2/figure_sampling-PYK.svg
- FileS2/figure_sampling-RPE.pdf
- FileS2/figure_sampling-RPE.svg
- FileS2/figure_sampling-RPI.pdf
- FileS2/figure_sampling-RPI.svg
- FileS2/figure_sampling-SUCD1.pdf
- FileS2/figure_sampling-SUCD1.svg
- FileS2/figure_sampling-SUCOAS.pdf
- FileS2/figure_sampling-SUCOAS.svg
- FileS2/figure_sampling-TALA.pdf
- FileS2/figure_sampling-TALA.svg
- FileS2/figure_sampling-TKT1.pdf
- FileS2/figure_sampling-TKT1.svg
- FileS2/figure_sampling-TKT2.pdf
- FileS2/figure_sampling-TKT2.svg
- FileS2/figure_sampling-TPI.pdf
- FileS2/figure_sampling-TPI.svg
- FileS2/figure_sampling_noFVA-ACALD.pdf
- FileS2/figure_sampling_noFVA-ACALD.svg
- FileS2/figure_sampling_noFVA-ACKr.pdf
- FileS2/figure_sampling_noFVA-ACKr.svg
- FileS2/figure_sampling_noFVA-ACONT.pdf
- FileS2/figure_sampling_noFVA-ACONT.svg
- FileS2/figure_sampling_noFVA-AKGDH.pdf
- FileS2/figure_sampling_noFVA-AKGDH.svg
- FileS2/figure_sampling_noFVA-ALCD2x.pdf
- FileS2/figure_sampling_noFVA-ALCD2x.svg
- FileS2/figure_sampling_noFVA-ASPTA.pdf
- FileS2/figure_sampling_noFVA-ASPTA.svg
- FileS2/figure_sampling_noFVA-ATPS4rpp.pdf
- FileS2/figure_sampling_noFVA-ATPS4rpp.svg
- FileS2/figure_sampling_noFVA-CBPS.pdf
- FileS2/figure_sampling_noFVA-CBPS.svg
- FileS2/figure_sampling_noFVA-CEAS.pdf
- FileS2/figure_sampling_noFVA-CEAS.svg
- FileS2/figure_sampling_noFVA-CITL.pdf
- FileS2/figure_sampling_noFVA-CITL.svg
- FileS2/figure_sampling_noFVA-CMC1.pdf
- FileS2/figure_sampling_noFVA-CMC1.svg
- FileS2/figure_sampling_noFVA-CS.pdf
- FileS2/figure_sampling_noFVA-CS.svg
- FileS2/figure_sampling_noFVA-CS1.pdf
- FileS2/figure_sampling_noFVA-CS1.svg
- FileS2/figure_sampling_noFVA-CS2.pdf
- FileS2/figure_sampling_noFVA-CS2.svg
- FileS2/figure_sampling_noFVA-CS3.pdf
- FileS2/figure_sampling_noFVA-CS3.svg
- FileS2/figure_sampling_noFVA-ENO.pdf
- FileS2/figure_sampling_noFVA-ENO.svg
- FileS2/figure_sampling_noFVA-EX_clav_e.pdf
- FileS2/figure_sampling_noFVA-EX_clav_e.svg
- FileS2/figure_sampling_noFVA-EX_co2_e.pdf
- FileS2/figure_sampling_noFVA-EX_co2_e.svg
- FileS2/figure_sampling_noFVA-EX_glu__L_e.pdf
- FileS2/figure_sampling_noFVA-EX_glu__L_e.svg
- FileS2/figure_sampling_noFVA-EX_glyc_e.pdf
- FileS2/figure_sampling_noFVA-EX_glyc_e.svg
- FileS2/figure_sampling_noFVA-EX_nh4_e.pdf
- FileS2/figure_sampling_noFVA-EX_nh4_e.svg
- FileS2/figure_sampling_noFVA-EX_o2_e.pdf
- FileS2/figure_sampling_noFVA-EX_o2_e.svg
- FileS2/figure_sampling_noFVA-EX_pi_e.pdf
- FileS2/figure_sampling_noFVA-EX_pi_e.svg
- FileS2/figure_sampling_noFVA-FBA.pdf
- FileS2/figure_sampling_noFVA-FBA.svg
- FileS2/figure_sampling_noFVA-FUM.pdf
- FileS2/figure_sampling_noFVA-FUM.svg
- FileS2/figure_sampling_noFVA-G3PD1.pdf
- FileS2/figure_sampling_noFVA-G3PD1.svg
- FileS2/figure_sampling_noFVA-G6PDH2r.pdf
- FileS2/figure_sampling_noFVA-G6PDH2r.svg
- FileS2/figure_sampling_noFVA-GAPD.pdf
- FileS2/figure_sampling_noFVA-GAPD.svg
- FileS2/figure_sampling_noFVA-GLUDxi.pdf
- FileS2/figure_sampling_noFVA-GLUDxi.svg
- FileS2/figure_sampling_noFVA-GND.pdf
- FileS2/figure_sampling_noFVA-GND.svg
- FileS2/figure_sampling_noFVA-ICDHyr.pdf
- FileS2/figure_sampling_noFVA-ICDHyr.svg
- FileS2/figure_sampling_noFVA-ICL.pdf
- FileS2/figure_sampling_noFVA-ICL.svg
- FileS2/figure_sampling_noFVA-LDH_D.pdf
- FileS2/figure_sampling_noFVA-LDH_D.svg
- FileS2/figure_sampling_noFVA-LMPD_116_gln-L_c.pdf
- FileS2/figure_sampling_noFVA-LMPD_116_gln-L_c.svg
- FileS2/figure_sampling_noFVA-LMPD_33_arg-L_c.pdf
- FileS2/figure_sampling_noFVA-LMPD_33_arg-L_c.svg
- FileS2/figure_sampling_noFVA-L_LACD2.pdf
- FileS2/figure_sampling_noFVA-L_LACD2.svg
- FileS2/figure_sampling_noFVA-MALS.pdf
- FileS2/figure_sampling_noFVA-MALS.svg
- FileS2/figure_sampling_noFVA-MDH.pdf
- FileS2/figure_sampling_noFVA-MDH.svg
- FileS2/figure_sampling_noFVA-MDH2.pdf
- FileS2/figure_sampling_noFVA-MDH2.svg
- FileS2/figure_sampling_noFVA-MDH3.pdf
- FileS2/figure_sampling_noFVA-MDH3.svg
- FileS2/figure_sampling_noFVA-ME1.pdf
- FileS2/figure_sampling_noFVA-ME1.svg
- FileS2/figure_sampling_noFVA-ME2.pdf
- FileS2/figure_sampling_noFVA-ME2.svg
- FileS2/figure_sampling_noFVA-NADH5.pdf
- FileS2/figure_sampling_noFVA-NADH5.svg
- FileS2/figure_sampling_noFVA-PFK.pdf
- FileS2/figure_sampling_noFVA-PFK.svg
- FileS2/figure_sampling_noFVA-PFL.pdf
- FileS2/figure_sampling_noFVA-PFL.svg
- FileS2/figure_sampling_noFVA-PGI.pdf
- FileS2/figure_sampling_noFVA-PGI.svg
- FileS2/figure_sampling_noFVA-PGK.pdf
- FileS2/figure_sampling_noFVA-PGK.svg
- FileS2/figure_sampling_noFVA-PGL.pdf
- FileS2/figure_sampling_noFVA-PGL.svg
- FileS2/figure_sampling_noFVA-PGM.pdf
- FileS2/figure_sampling_noFVA-PGM.svg
- FileS2/figure_sampling_noFVA-PPC.pdf
- FileS2/figure_sampling_noFVA-PPC.svg
- FileS2/figure_sampling_noFVA-PPCK.pdf
- FileS2/figure_sampling_noFVA-PPCK.svg
- FileS2/figure_sampling_noFVA-PTAr.pdf
- FileS2/figure_sampling_noFVA-PTAr.svg
- FileS2/figure_sampling_noFVA-PYK.pdf
- FileS2/figure_sampling_noFVA-PYK.svg
- FileS2/figure_sampling_noFVA-RPE.pdf
- FileS2/figure_sampling_noFVA-RPE.svg
- FileS2/figure_sampling_noFVA-RPI.pdf
- FileS2/figure_sampling_noFVA-RPI.svg
- FileS2/figure_sampling_noFVA-SUCD1.pdf
- FileS2/figure_sampling_noFVA-SUCD1.svg
- FileS2/figure_sampling_noFVA-SUCOAS.pdf
- FileS2/figure_sampling_noFVA-SUCOAS.svg
- FileS2/figure_sampling_noFVA-TALA.pdf
- FileS2/figure_sampling_noFVA-TALA.svg
- FileS2/figure_sampling_noFVA-TKT1.pdf
- FileS2/figure_sampling_noFVA-TKT1.svg
- FileS2/figure_sampling_noFVA-TKT2.pdf
- FileS2/figure_sampling_noFVA-TKT2.svg
- FileS2/figure_sampling_noFVA-TPI.pdf
- FileS2/figure_sampling_noFVA-TPI.svg
