# Supplementary material for: TCA Cycle and Its Relationship with Clavulanic Acid Production: A Further Interpretation by Using a Reduced Genome-Scale Metabolic Model of Streptomyces clavuligerus
Source: Bioengineering (Basel). 2021 Jul 22;8(8):103. doi: 10.3390/bioengineering8080103 (PMC8389198; doi:10.3390/bioengineering8080103)
Supplement: Supplementary file 1 [file bioengineering-08-00103-s001.zip › kruskall_wallis_test_sampling_distributions.xlsx]

## Sheet: Sheet1
Rxn Name	p-value (Kruskall Wallis test) Figure 3	Reaction in Figure 3
EX_o2_e	0	1
EX_co2_e	0	1
EX_glyc_e	0
EX_pi_e	0	1
EX_glu__L_e	0	1
EX_pi_e	0
EX_clav_e	0	1
EX_nh4_e	0	1
PGI	0.00938986
PGM	9.16968e-85	1
G3PD1	0
G6PDH2r	0.106262
GAPD	1.97249e-86
PGK	1.97249e-86
PYK	0.643661
PPC	0.0395706	1
PPCK	0.815473
ME1	0.301514
MDH	0.209873
SUCD1	0.102724
ICDHyr	0	1
ICL	4.78221e-90	1
ATPS4rpp	8.42416e-09
NADH5	0.619528
ASPTA	0	1
RPI	4.87564e-156
TKT1	0	1
TKT2	0.0681373
TALA	5.03396e-53
CBPS	0
CMC1	0
CS1	0
CS2	0	1
CS3	0
CEAS	0
PFK	0.763651
FBA	0.0951867
TPI	7.93456e-111
PGM	9.16968e-85
ENO	9.11371e-89
LDH_D	0.44912
L_LACD2	0.131805
PFL	1.5777e-233
ALCD2x	6.17606e-93
PTAr	0.725303
ACKr	0.725303
PGL	0.106262
GND	1.36814e-248
RPE	2.41683e-123
FUM	0	1
SUCOAS	0
AKGDH	6.40452e-237
ACONT	0	1
CS	1.91471e-10
MDH	0.209873
MDH2	0.192034
MDH3	0.0533724
ACALD	1.72222e-45
ME2	0.956547
GLUDxi	0
LMPD_116_gln-L_c	0
LMPD_33_arg-L_c	0	1
CITL	0.987221
MALS	6.52129e-17
