# Supplementary material for: TCA Cycle and Its Relationship with Clavulanic Acid Production: A Further Interpretation by Using a Reduced Genome-Scale Metabolic Model of Streptomyces clavuligerus
Source: Bioengineering (Basel). 2021 Jul 22;8(8):103. doi: 10.3390/bioengineering8080103 (PMC8389198; doi:10.3390/bioengineering8080103)
Supplement: Supplementary file 1 [file bioengineering-08-00103-s001.zip › TableS1.xlsx]

## Sheet: Reactions Added
Table A. List of Reactions added into sclav_red.
ID	NAME	EQUATION	EC-NUMBER	GENE ASSOCIATION	LOWER BOUND	UPPER BOUND	OBJECTIVE	COMPARTMENT	MIRIAM	SUBSYSTEM	REPLACEMENT ID	NOTE	REFERENCE	CONFIDENCE SCORE
EX_4CRSOL	R_EX_4CRSOL	4crsol[c] <=>			0	1000				Exchange			Ataman et al. 2017 https://doi.org/10.1371/journal.pcbi.1005444
EX_5DRIB	R_EX_5DRIB	5drib[c] <=>			0	1000				Exchange			Ataman et al. 2017 https://doi.org/10.1371/journal.pcbi.1005444
EX_AMOB	R_EX_AMOB	amob[c] <=>			0	1000				Exchange			Ataman et al. 2017 https://doi.org/10.1371/journal.pcbi.1005444
EX_MTHTHF	R_EX_MTHTHF	mththf[c] <=>			0	1000				Exchange			Ataman et al. 2017 https://doi.org/10.1371/journal.pcbi.1005444
EX_glycogenn1_c	R_EX_glycogenn1_c	glycogenn1[c] <=>			0	1000				Exchange			Ataman et al. 2017 https://doi.org/10.1371/journal.pcbi.1005444
ACALDtex	Acetaldehyde transport via diffusion (extracellular to periplasm)	acald[e] => acald[p]		(b0241 or b0929 or b1377 or b2215)	0	1000			metanetx.reaction/MNXR95212;reactome/R-HSA-449872;seed.reaction/rxn08032;seed.reaction/rxn08033;seed.reaction/rxn09700;seed.reaction/rxn13212	Transport, Outer Membrane Porin			Ataman et al. 2017 https://doi.org/10.1371/journal.pcbi.1005444
ACALDtpp	Acetaldehyde reversible transport (periplasm)	acald[p] => acald[c]		s0001	0	1000			metanetx.reaction/MNXR95212;reactome/R-HSA-449872;seed.reaction/rxn08032;seed.reaction/rxn08033;seed.reaction/rxn09700;seed.reaction/rxn13212	Transport, Inner Membrane			Ataman et al. 2017 https://doi.org/10.1371/journal.pcbi.1005444
AKGDH	2-Oxogluterate dehydrogenase	akg[c] + coa[c] + nad[c] <=> co2[c] + nadh[c] + succoa[c]	1.2.1.52; 2.3.1.61; 1.8.1.4; 1.2.4.2	b0116 and b0726 and b0727	0	1000			kegg.reaction/R08549;metanetx.reaction/MNXR95655;sbo/SBO:0000176				Ataman et al. 2017 https://doi.org/10.1371/journal.pcbi.1005444
AKGtex	Alpha-ketoglutarate transport via diffusion (extracellular to periplasm)	akg[e] <=> akg[p]		b0241 or b0929 or b1377 or b2215	-1000	1000			metanetx.reaction/MNXR95663;sbo/SBO:0000185	Transport, Outer Membrane Porin			Ataman et al. 2017 https://doi.org/10.1371/journal.pcbi.1005444
ALAALAtex	D-alanyl-D-alanine (DalaDala) transport via diffusion (extracellular to periplasm)	alaala[e] <=> alaala[p]		b0241 or b0929 or b1377 or b2215	-1000	1000			Transport, Outer Membrane Porin				Ataman et al. 2017 https://doi.org/10.1371/journal.pcbi.1005444
ALAt2rpp		ala__L[p] + h[p] <=> ala__L[c] + h[c]			-1000	1000				Transport, Inner Membrane			Ataman et al. 2017 https://doi.org/10.1371/journal.pcbi.1005444
ALAtex	L-alanine transport via diffusion (extracellular to periplasm)	ala__L[e] <=> ala__L[p]			-1000	1000			metanetx.reaction/MNXR95706;seed.reaction/rxn08104;seed.reaction/rxn10921;seed.reaction/rxn13221	Transport, Outer Membrane Porin		MetaNetX (MNX) Equation: MNXR639 BioCyc: META:TRANS-RXN0-469	Gomez-Rios et al. 2020 https://doi.org/10.3390/microorganisms8091255
ARGabc	L-arginine transport via ABC system	atp[c] + h2o[c] + arg__L[e] => adp[c] + pi[c] + h[c] + arg__L[c]	3.6.3.21	((ANW18204) or (ANW18897) or ((ANW18204) and (ANW20050)))	0	1000			rhea/29879#1;rhea/29880#1;rhea/29881#1;rhea/29882#1;ec-code/3.6.3.21;biocyc/META:ABC-4-RXN;metanetx.reaction/MNXR95952;seed.reaction/rxn05154;seed.reaction/rxn08151;seed.reaction/rxn11236	Transport, Extracellular		RHEA: 29879;29880;29881;29882 MetaNetX (MNX) Equation: MNXR785 BioCyc: META:ABC-4-RXN	Gomez-Rios et al. 2020 https://doi.org/10.3390/microorganisms8091255
ASNt2r	L asparagine reversible transport via proton symport	h[e] + asn__L[e] <=> h[c] + asn__L[c]		(ANW20952)	-1000	1000			biocyc/META:TRANS-RXN-262;metanetx.reaction/MNXR96066;seed.reaction/rxn05508;seed.reaction/rxn08161;seed.reaction/rxn09782;seed.reaction/rxn11321;seed.reaction/rxn13230	Transport		MetaNetX (MNX) Equation: MNXR849 BioCyc: META:TRANS-RXN-262	Gomez-Rios et al. 2020 https://doi.org/10.3390/microorganisms8091255
ASPT	L-aspartase	asp__L[c] => fum[c] + nh4[c]	4.3.1.1	b4139	0	1000			kegg.reaction/R00490;metanetx.reaction/MNXR96099;sbo/SBO:0000176	Cofactor and Prosthetic Group Biosynthesis			Ataman et al. 2017 https://doi.org/10.1371/journal.pcbi.1005444
DHORDfum	Fumarate dependent DHORD	fum[c] + dhor__S[c] => orot[c] + succ[c]			0	1000			kegg.reaction/R01867;metanetx.reaction/MNXR97425;sbo/SBO:0000176	Purine and Pyrimidine Biosynthesis		#N/A	Ataman et al. 2017 https://doi.org/10.1371/journal.pcbi.1005444
GLCS1	Glycogen synthase (ADPGlc)	adpglc[c] + glycogenn1[c] <=> adp[c] + glycogen[c]	2.4.1.21	b3429	0	1000			metanetx.reaction/MNXR100223;sbo/SBO:0000176	Glycolysis/Gluconeogenesis			Ataman et al. 2017 https://doi.org/10.1371/journal.pcbi.1005444
G1PTT	Glucose-1-phosphate adenylyltransferase	atp[c] + g1p[c] <=> adpglc[c] + ppi[c]	2.7.7.24	(ANW16775)	0	1000			rhea/15225;rhea/15226;rhea/15227;rhea/15228;ec-code/2.7.7.24;biocyc/META:DTDPGLUCOSEPP-RXN;metanetx.reaction/MNXR99846;kegg.reaction/R02328;seed.reaction/rxn01675	Glycolysis/Gluconeogenesis		BioCyc: META:DTDPGLUCOSEPP-RXN BioPath Reaction: RXN00424 MetaNetX (MNX) Equation: MNXR69063 RHEA: 15225;15226;15227;15228 KEGG Reaction: R02328	Ataman et al. 2017 https://doi.org/10.1371/journal.pcbi.1005444
GLYCAt2rpp	D-glycerate transport via proton symport, reversible (periplasm)	glyc__R[p] + h[p] <=> glyc__R[c] + h[c]		b2789 or b3127	-1000	1000			metanetx.reaction/MNXR100322;sbo/SBO:0000185	Transport, Inner Membrane			Ataman et al. 2017 https://doi.org/10.1371/journal.pcbi.1005444
GLYCAtex	D-glycerate transport via diffusion (extracellular to periplasm)	glyc__R[e] <=> glyc__R[p]		b0241 or b0929 or b1377 or b2215	-1000	1000			metanetx.reaction/MNXR100323;sbo/SBO:0000185	Transport, Outer Membrane Porin			Ataman et al. 2017 https://doi.org/10.1371/journal.pcbi.1005444
GLYCLTDy	Glycolate dehydrogenase (NADP)	h[c] + nadph[c] + glx[c] => nadp[c] + glyclt[c]	1.1.1.79	(ANW16854)	0	1000			ec-code/1.1.1.26;ec-code/1.1.1.29;ec-code/1.1.1.79;rhea/18229;rhea/18230;rhea/18231;rhea/18232;biocyc/META:GLYCOLATE-REDUCTASE-RXN;metanetx.reaction/MNXR100331;kegg.reaction/R00717;seed.reaction/rxn00512	Glyoxylate Metabolism		BioCyc: META:GLYCOLATE-REDUCTASE-RXN BioPath Reaction: RXN00110;RXN00522 MetaNetX (MNX) Equation: MNXR2759 RHEA: 18229;18230;18231;18232 KEGG Reaction: R00717	Ataman et al. 2017 https://doi.org/10.1371/journal.pcbi.1005444
GLYCLTt2rpp	Glycolate transport via proton symport, reversible (periplasm)	glyclt[p] + h[p] <=> glyclt[c] + h[c]		b3603 or b2975	-1000	1000			metanetx.reaction/MNXR100334;sbo/SBO:0000185	Transport, Inner Membrane			Ataman et al. 2017 https://doi.org/10.1371/journal.pcbi.1005444
GLYCLTtex	Glycolate transport via diffusion (extracellular to periplasm)	glyclt[e] <=> glyclt[p]		b0241 or b0929 or b1377 or b2215	-1000	1000			metanetx.reaction/MNXR100333;sbo/SBO:0000185	Transport, Outer Membrane Porin			Ataman et al. 2017 https://doi.org/10.1371/journal.pcbi.1005444
GLYt2rpp	Glycine transport (periplasm to cytoplasm)	gly[p] + h[p] <=> gly[c] + h[c]			-1000	1000				Transport, Inner Membrane			Ataman et al. 2017 https://doi.org/10.1371/journal.pcbi.1005444
GTHRDtex	Glutathione transport via diffusion (extracellular to periplasm)	gthrd[e] <=> gthrd[p]		b0241 or b0929 or b1377 or b2215	-1000	1000			metanetx.reaction/MNXR100449;sbo/SBO:0000185				Ataman et al. 2017 https://doi.org/10.1371/journal.pcbi.1005444
MALt3pp	L-malate transport out via proton antiport (periplasm)	h[c] + mal__L[p] <=> mal__L[c] + h[p]			0	1000			metanetx.reaction/MNXR101373;sbo/SBO:0000185	Transport, Inner Membrane			Ataman et al. 2017 https://doi.org/10.1371/journal.pcbi.1005444
MALtex	Malate transport via diffusion (extracellular to periplasm)	mal__L[e] <=> mal__L[p]		b0241 or b0929 or b1377 or b2215	-1000	1000			metanetx.reaction/MNXR101367;sbo/SBO:0000185	Transport, Outer Membrane Porin			Ataman et al. 2017 https://doi.org/10.1371/journal.pcbi.1005444
MDH2	Malate dehydrogenase (ubiquinone 8 as acceptor)	mal__L[c] + q8[c] <=> oaa[c] + q8h2[c]			-1000	1000			rhea/29083;rhea/29084;rhea/29085;rhea/29086;metanetx.reaction/MNXR101440;seed.reaction/rxn08900	Citric Acid Cycle			Ataman et al. 2017 https://doi.org/10.1371/journal.pcbi.1005444
MDH3	Malate dehydrogenase (menaquinone 8 as acceptor)	mal__L[c] + mqn8[c] <=> mql8[c] + oaa[c]			-1000	1000			rhea/29087;rhea/29088;rhea/29089;rhea/29090;metanetx.reaction/MNXR101441;seed.reaction/rxn08901	Citric Acid Cycle			Ataman et al. 2017 https://doi.org/10.1371/journal.pcbi.1005444
MOX	Malate oxidase	mal__L[c] + o2[c] => h2o2[c] + oaa[c]			0	1000			ec-code/1.1.5.4;rhea/10512;rhea/10513;rhea/10514;rhea/10515;metanetx.reaction/MNXR101715;kegg.reaction/R00360;seed.reaction/rxn00264	Citric Acid Cycle			Ataman et al. 2017 https://doi.org/10.1371/journal.pcbi.1005444
NADPPPS	NADP phosphatase	h2o[c] + nadp[c] <=> h[c] + nad[c] + pi[c]	3.1.3.2; 3.1.3.-; 3.1.3.1		0	1000			kegg.reaction/R00118;metanetx.reaction/MNXR101798;sbo/SBO:0000176	Cofactor and Prosthetic Group Biosynthesis			Ataman et al. 2017 https://doi.org/10.1371/journal.pcbi.1005444
NADTRHD	NAD transhydrogenase	nad[c] + nadph[c] <=> nadh[c] + nadp[c]	1.6.1.3; 1.6.1.2; 1.6.1.1	b3962 or (b1602 and b1603)	0	1000			kegg.reaction/R00112;metanetx.reaction/MNXR101898;sbo/SBO:0000176	Oxidative Phosphorylation			Ataman et al. 2017 https://doi.org/10.1371/journal.pcbi.1005444
NAt3_1p5pp	Sodium proton antiporter (H:NA is 1.5) (periplasm)	3 h[c] + 2 na1[p] => 2 na1[c] + 3 h[p]			0	1000			rhea/29247;rhea/29248;rhea/29249;rhea/29250;biocyc/META:TRANS-RXN-130;metanetx.reaction/MNXR101914;seed.reaction/rxn08982;seed.reaction/rxn10179	Inorganic Ion Transport and Metabolism			Ataman et al. 2017 https://doi.org/10.1371/journal.pcbi.1005444
NI2tpp	Nickel (+2) transport in via permease (no H+)	ni2[p] <=> ni2[c]		b3816	0	1000			metanetx.reaction/MNXR101958;sbo/SBO:0000185	Inorganic Ion Transport and Metabolism			Ataman et al. 2017 https://doi.org/10.1371/journal.pcbi.1005444
O2t	O2 transport diffusion	o2[e] => o2[c]		(spontaneous)	0	1000			biocyc/META:TRANS-RXN0-474;metanetx.reaction/MNXR102090;seed.reaction/rxn05468;seed.reaction/rxn09031;seed.reaction/rxn09032;seed.reaction/rxn09641;seed.reaction/rxn09734	Transport, Extracellular		MetaNetX (MNX) Equation: MNXR3931 BioCyc: META:TRANS-RXN0-474	Gomez-Rios et al. 2020 https://doi.org/10.3390/microorganisms8091255
PFL	Pyruvate formate lyase	coa[c] + pyr[c] <=> accoa[c] + for[c]	2.3.1.54	(b0902 and b0903) or (b0902 and b3114) or (b3951 and b3952) or ((b0902 and b0903) and b2579)	0	1000			kegg.reaction/R00212;metanetx.reaction/MNXR102514;sbo/SBO:0000176	Pyruvate Metabolism			Ataman et al. 2017 https://doi.org/10.1371/journal.pcbi.1005444
PHEt2rpp	L-phenylalanine reversible transport via proton symport (periplasm)	h[p] + phe__L[p] <=> h[c] + phe__L[c]		b1473 or b0112 or b0576	-1000	1000			metanetx.reaction/MNXR102635;sbo/SBO:0000185	Transport, Inner Membrane			Ataman et al. 2017 https://doi.org/10.1371/journal.pcbi.1005444
PHEtex	L-phenylalanine transport via diffusion (extracellular to periplasm)	phe__L[e] <=> phe__L[p]		b0241 or b0929 or b1377 or b2215	-1000	1000			metanetx.reaction/MNXR102637;sbo/SBO:0000185	Transport, Outer Membrane Porin			Ataman et al. 2017 https://doi.org/10.1371/journal.pcbi.1005444
SUCCt2_2pp	Succinate transport via proton symport (2 H) (periplasm)	2 h[p] + succ[p] <=> 2 h[c] + succ[c]		b3528	0	1000			metanetx.reaction/MNXR104620;sbo/SBO:0000185	Transport, Inner Membrane			Ataman et al. 2017 https://doi.org/10.1371/journal.pcbi.1005444
SUCCt2_3pp	Succintate transport via proton symport (3 H) (periplasm)	3 h[p] + succ[p] <=> 3 h[c] + succ[c]		b4123 or b4138	0	1000			metanetx.reaction/MNXR104621;sbo/SBO:0000185	Transport, Inner Membrane			Ataman et al. 2017 https://doi.org/10.1371/journal.pcbi.1005444
SUCCt3pp	Succinate transport out via proton antiport (periplasm)	succ[c] + h[p] <=> h[c] + succ[p]			0	1000			metanetx.reaction/MNXR104623;sbo/SBO:0000185	Transport, Inner Membrane			Ataman et al. 2017 https://doi.org/10.1371/journal.pcbi.1005444
SUCCtex	Succinate transport via diffusion (extracellular to periplasm)	succ[e] <=> succ[p]		b0241 or b0929 or b1377 or b2215	-1000	1000			metanetx.reaction/MNXR104619;sbo/SBO:0000185	Transport, Outer Membrane Porin			Ataman et al. 2017 https://doi.org/10.1371/journal.pcbi.1005444
THD2pp	NAD(P) transhydrogenase (periplasm)	nadh[c] + nadp[c] + 2 h[p] <=> 2 h[c] + nad[c] + nadph[c]	1.6.1.1	b1602 and b1603	0	1000			metanetx.reaction/MNXR104805;sbo/SBO:0000185				Ataman et al. 2017 https://doi.org/10.1371/journal.pcbi.1005444
THRt2rpp	L-threonine reversible transport via proton symport (periplasm)	thr__L[c] + h[p] => h[c] + thr__L[p]		b3116	0	1000			metanetx.reaction/MNXR104850;sbo/SBO:0000185	Transport, Inner Membrane			Ataman et al. 2017 https://doi.org/10.1371/journal.pcbi.1005444
THRtex	L-threonine transport via diffusion (extracellular to periplasm)	thr__L[e] <=> thr__L[p]		b0241 or b0929 or b1377 or b2215	-1000	1000			metanetx.reaction/MNXR104852;sbo/SBO:0000185	Transport, Outer Membrane Porin			Ataman et al. 2017 https://doi.org/10.1371/journal.pcbi.1005444
TRPt2rpp	L-tryptophan reversible transport via proton symport (periplasm)	h[p] + trp__L[p] <=> h[c] + trp__L[c]		b3161 or b3709 or b1473 or b0112	-1000	1000			metanetx.reaction/MNXR104950;sbo/SBO:0000185	Transport, Inner Membrane			Ataman et al. 2017 https://doi.org/10.1371/journal.pcbi.1005444
TRPtex	L-tryptophan transport via diffusion (extracellular to periplasm)	trp__L[e] <=> trp__L[p]		b0241 or b0929 or b1377 or b2215	-1000	1000			metanetx.reaction/MNXR104949;sbo/SBO:0000185	Transport, Outer Membrane Porin			Ataman et al. 2017 https://doi.org/10.1371/journal.pcbi.1005444
TYRt2rpp	L-tyrosine reversible transport via proton symport (periplasm)	h[p] + tyr__L[p] <=> h[c] + tyr__L[c]		b1473 or b1907 or b0112 or b0576	-1000	1000			metanetx.reaction/MNXR105003;sbo/SBO:0000185	Transport, Inner Membrane			Ataman et al. 2017 https://doi.org/10.1371/journal.pcbi.1005444
TYRtex	L-tyrosine transport via diffusion (extracellular to periplasm)	tyr__L[e] <=> tyr__L[p]		b0241 or b0929 or b1377 or b2215	-1000	1000			metanetx.reaction/MNXR105002;sbo/SBO:0000185	Transport, Outer Membrane Porin			Ataman et al. 2017 https://doi.org/10.1371/journal.pcbi.1005444
VALt2rpp	L-valine reversible transport via proton symport (periplasm)	h[p] + val__L[p] <=> h[c] + val__L[c]		b0401 or (b2683 and b2682)	-1000	1000			metanetx.reaction/MNXR105188;sbo/SBO:0000185	Transport, Inner Membrane			Ataman et al. 2017 https://doi.org/10.1371/journal.pcbi.1005444
LMPD_1_10fthf_c		2 3pg[c] + asp__L[c] + 16 atp[c] + co2[c] + e4p[c] + 3 glu__L[c] + 10 h2o[c] + 4 nad[c] + 4 nh4[c] + 2 pep[c] + r5p[c] <=> 10fthf[c] + 12 adp[c] + 2 akg[c] + 4 amp[c] + fum[c] + gly[c] + glyclt[c] + 28 h[c] + 4 nadh[c] + 18 pi[c] + 4 ppi[c] + pyr[c]			0	1000							Ataman et al. 2017 https://doi.org/10.1371/journal.pcbi.1005445
LMPD_2_10fthf_c		2 3pg[c] + asp__L[c] + 17 atp[c] + co2[c] + e4p[c] + 3 glu__L[c] + 10 h2o[c] + 4 nad[c] + 4 nh4[c] + 2 pep[c] + r5p[c] <=> 10fthf[c] + 14 adp[c] + 2 akg[c] + 3 amp[c] + fum[c] + gly[c] + glyclt[c] + 28 h[c] + 4 nadh[c] + 18 pi[c] + 4 ppi[c] + pyr[c]			0	1000							Ataman et al. 2017 https://doi.org/10.1371/journal.pcbi.1005446
LMPD_3_10fthf_c		3 3pg[c] + asp__L[c] + 15 atp[c] + co2[c] + e4p[c] + 4 glu__L[c] + 11 h2o[c] + 5 nad[c] + nadp[c] + 4 nh4[c] + 2 pep[c] + r5p[c] <=> 10fthf[c] + 11 adp[c] + 3 akg[c] + 4 amp[c] + for[c] + fum[c] + 2 gly[c] + glyclt[c] + 31 h[c] + 5 nadh[c] + nadph[c] + 18 pi[c] + 4 ppi[c] + pyr[c]			0	1000							Ataman et al. 2017 https://doi.org/10.1371/journal.pcbi.1005447
LMPD_4_10fthf_c		3 3pg[c] + asp__L[c] + 16 atp[c] + co2[c] + e4p[c] + 4 glu__L[c] + 11 h2o[c] + 5 nad[c] + nadp[c] + 4 nh4[c] + 2 pep[c] + r5p[c] <=> 10fthf[c] + 13 adp[c] + 3 akg[c] + 3 amp[c] + for[c] + fum[c] + 2 gly[c] + glyclt[c] + 31 h[c] + 5 nadh[c] + nadph[c] + 18 pi[c] + 4 ppi[c] + pyr[c]			0	1000							Ataman et al. 2017 https://doi.org/10.1371/journal.pcbi.1005448
LMPD_5_2dmmql8_c		akg[c] + 26 atp[c] + e4p[c] + 16 flxr[c] + 8 g3p[c] + 24 h[c] + 8 nadh[c] + 9 nadph[c] + 2 pep[c] + 7 pyr[c] <=> 2dmmql8[c] + 25 adp[c] + amp[c] + 10 co2[c] + 16 flxso[c] + 17 h2o[c] + 8 nad[c] + 9 nadp[c] + 4 pi[c] + 17 ppi[c]			0	1000							Ataman et al. 2017 https://doi.org/10.1371/journal.pcbi.1005449
LMPD_6_2fe2s_c		2 3pg[c] + 2 accoa[c] + 4 atp[c] + 2 fe2[c] + 2 glu__L[c] + 2 nad[c] + 7 nadph[c] + 2 so4[c] + 2 trdrd[c] <=> 2fe2s[c] + 2 ac[c] + 2 akg[c] + 2 ala__L[c] + 4 amp[c] + 2 coa[c] + h[c] + 2 nadh[c] + 7 nadp[c] + 6 pi[c] + 2 ppi[c] + 2 trdox[c]			0	1000							Ataman et al. 2017 https://doi.org/10.1371/journal.pcbi.1005450
LMPD_7_2fe2s_c		2 3pg[c] + 2 accoa[c] + 4 atp[c] + 2 fe2[c] + 2 glu__L[c] + nad[c] + 6 nadph[c] + 2 so4[c] + 2 trdrd[c] <=> 2fe2s[c] + 2 ac[c] + 2 akg[c] + 2 ala__L[c] + 4 amp[c] + 2 coa[c] + h[c] + nadh[c] + 6 nadp[c] + 6 pi[c] + 2 ppi[c] + 2 trdox[c]			0	1000							Ataman et al. 2017 https://doi.org/10.1371/journal.pcbi.1005451
LMPD_8_2fe2s_c		2 3pg[c] + 2 accoa[c] + 5 atp[c] + 2 fe2[c] + 2 glu__L[c] + h2o[c] + 2 nad[c] + 7 nadph[c] + 2 so4[c] + 2 trdrd[c] <=> 2fe2s[c] + 2 ac[c] + adp[c] + 2 akg[c] + 2 ala__L[c] + 4 amp[c] + 2 coa[c] + 2 h[c] + 2 nadh[c] + 7 nadp[c] + 7 pi[c] + 2 ppi[c] + 2 trdox[c]			0	1000							Ataman et al. 2017 https://doi.org/10.1371/journal.pcbi.1005452
LMPD_9_2fe2s_c		2 3pg[c] + 2 accoa[c] + 5 atp[c] + 2 fe2[c] + 2 glu__L[c] + h2o[c] + nad[c] + 6 nadph[c] + 2 so4[c] + 2 trdrd[c] <=> 2fe2s[c] + 2 ac[c] + adp[c] + 2 akg[c] + 2 ala__L[c] + 4 amp[c] + 2 coa[c] + 2 h[c] + nadh[c] + 6 nadp[c] + 7 pi[c] + 2 ppi[c] + 2 trdox[c]			0	1000							Ataman et al. 2017 https://doi.org/10.1371/journal.pcbi.1005453
LMPD_10_2fe2s_c		2 3pg[c] + 2 accoa[c] + 6 atp[c] + 2 fe2[c] + 2 glu__L[c] + 2 nad[c] + 7 nadph[c] + 2 so4[c] + 2 trdrd[c] <=> 2fe2s[c] + 2 ac[c] + 4 adp[c] + 2 akg[c] + 2 ala__L[c] + 2 amp[c] + 2 coa[c] + h[c] + 2 nadh[c] + 7 nadp[c] + 6 pi[c] + 2 ppi[c] + 2 trdox[c]			0	1000							Ataman et al. 2017 https://doi.org/10.1371/journal.pcbi.1005454
LMPD_11_2fe2s_c		2 3pg[c] + 2 accoa[c] + 6 atp[c] + 2 fe2[c] + 2 glu__L[c] + nad[c] + 6 nadph[c] + 2 so4[c] + 2 trdrd[c] <=> 2fe2s[c] + 2 ac[c] + 4 adp[c] + 2 akg[c] + 2 ala__L[c] + 2 amp[c] + 2 coa[c] + h[c] + nadh[c] + 6 nadp[c] + 6 pi[c] + 2 ppi[c] + 2 trdox[c]			0	1000							Ataman et al. 2017 https://doi.org/10.1371/journal.pcbi.1005455
LMPD_12_2fe2s_c		2 3pg[c] + 2 accoa[c] + 7 atp[c] + 2 fe2[c] + 2 glu__L[c] + h2o[c] + 2 nad[c] + 7 nadph[c] + 2 so4[c] + 2 trdrd[c] <=> 2fe2s[c] + 2 ac[c] + 5 adp[c] + 2 akg[c] + 2 ala__L[c] + 2 amp[c] + 2 coa[c] + 2 h[c] + 2 nadh[c] + 7 nadp[c] + 7 pi[c] + 2 ppi[c] + 2 trdox[c]			0	1000							Ataman et al. 2017 https://doi.org/10.1371/journal.pcbi.1005456
LMPD_13_2fe2s_c		2 3pg[c] + 2 accoa[c] + 7 atp[c] + 2 fe2[c] + 2 glu__L[c] + h2o[c] + nad[c] + 6 nadph[c] + 2 so4[c] + 2 trdrd[c] <=> 2fe2s[c] + 2 ac[c] + 5 adp[c] + 2 akg[c] + 2 ala__L[c] + 2 amp[c] + 2 coa[c] + 2 h[c] + nadh[c] + 6 nadp[c] + 7 pi[c] + 2 ppi[c] + 2 trdox[c]			0	1000							Ataman et al. 2017 https://doi.org/10.1371/journal.pcbi.1005457
LMPD_14_4fe4s_c		4 3pg[c] + 4 accoa[c] + 10 atp[c] + 4 fe2[c] + 4 glu__L[c] + 2 h2o[c] + 4 nad[c] + 15 nadph[c] + 4 so4[c] + 4 trdrd[c] <=> 4fe4s[c] + 4 ac[c] + 2 adp[c] + 4 akg[c] + 4 ala__L[c] + 8 amp[c] + 4 coa[c] + 5 h[c] + 4 nadh[c] + 15 nadp[c] + 14 pi[c] + 4 ppi[c] + 4 trdox[c]			0	1000							Ataman et al. 2017 https://doi.org/10.1371/journal.pcbi.1005458
LMPD_15_4fe4s_c		4 3pg[c] + 4 accoa[c] + 10 atp[c] + 4 fe2[c] + 4 glu__L[c] + 2 h2o[c] + nad[c] + 12 nadph[c] + 4 so4[c] + 4 trdrd[c] <=> 4fe4s[c] + 4 ac[c] + 2 adp[c] + 4 akg[c] + 4 ala__L[c] + 8 amp[c] + 4 coa[c] + 5 h[c] + nadh[c] + 12 nadp[c] + 14 pi[c] + 4 ppi[c] + 4 trdox[c]			0	1000							Ataman et al. 2017 https://doi.org/10.1371/journal.pcbi.1005459
LMPD_16_4fe4s_c		4 3pg[c] + 4 accoa[c] + 12 atp[c] + 4 fe2[c] + 4 glu__L[c] + 4 nad[c] + 15 nadph[c] + 4 so4[c] + 4 trdrd[c] <=> 4fe4s[c] + 4 ac[c] + 8 adp[c] + 4 akg[c] + 4 ala__L[c] + 4 amp[c] + 4 coa[c] + 3 h[c] + 4 nadh[c] + 15 nadp[c] + 12 pi[c] + 4 ppi[c] + 4 trdox[c]			0	1000							Ataman et al. 2017 https://doi.org/10.1371/journal.pcbi.1005460
LMPD_17_4fe4s_c		4 3pg[c] + 4 accoa[c] + 12 atp[c] + 4 fe2[c] + 4 glu__L[c] + nad[c] + 12 nadph[c] + 4 so4[c] + 4 trdrd[c] <=> 4fe4s[c] + 4 ac[c] + 8 adp[c] + 4 akg[c] + 4 ala__L[c] + 4 amp[c] + 4 coa[c] + 3 h[c] + nadh[c] + 12 nadp[c] + 12 pi[c] + 4 ppi[c] + 4 trdox[c]			0	1000							Ataman et al. 2017 https://doi.org/10.1371/journal.pcbi.1005461
LMPD_18_4fe4s_c		4 3pg[c] + 4 accoa[c] + 14 atp[c] + 4 fe2[c] + 4 glu__L[c] + 2 h2o[c] + 4 nad[c] + 15 nadph[c] + 4 so4[c] + 4 trdrd[c] <=> 4fe4s[c] + 4 ac[c] + 10 adp[c] + 4 akg[c] + 4 ala__L[c] + 4 amp[c] + 4 coa[c] + 5 h[c] + 4 nadh[c] + 15 nadp[c] + 14 pi[c] + 4 ppi[c] + 4 trdox[c]			0	1000							Ataman et al. 2017 https://doi.org/10.1371/journal.pcbi.1005462
LMPD_19_4fe4s_c		4 3pg[c] + 4 accoa[c] + 14 atp[c] + 4 fe2[c] + 4 glu__L[c] + 2 h2o[c] + nad[c] + 12 nadph[c] + 4 so4[c] + 4 trdrd[c] <=> 4fe4s[c] + 4 ac[c] + 10 adp[c] + 4 akg[c] + 4 ala__L[c] + 4 amp[c] + 4 coa[c] + 5 h[c] + nadh[c] + 12 nadp[c] + 14 pi[c] + 4 ppi[c] + 4 trdox[c]			0	1000							Ataman et al. 2017 https://doi.org/10.1371/journal.pcbi.1005463
LMPD_20_4fe4s_c		4 3pg[c] + 4 accoa[c] + 8 atp[c] + 4 fe2[c] + 4 glu__L[c] + 4 nad[c] + 15 nadph[c] + 4 so4[c] + 4 trdrd[c] <=> 4fe4s[c] + 4 ac[c] + 4 akg[c] + 4 ala__L[c] + 8 amp[c] + 4 coa[c] + 3 h[c] + 4 nadh[c] + 15 nadp[c] + 12 pi[c] + 4 ppi[c] + 4 trdox[c]			0	1000							Ataman et al. 2017 https://doi.org/10.1371/journal.pcbi.1005464
LMPD_21_4fe4s_c		4 3pg[c] + 4 accoa[c] + 8 atp[c] + 4 fe2[c] + 4 glu__L[c] + nad[c] + 12 nadph[c] + 4 so4[c] + 4 trdrd[c] <=> 4fe4s[c] + 4 ac[c] + 4 akg[c] + 4 ala__L[c] + 8 amp[c] + 4 coa[c] + 3 h[c] + nadh[c] + 12 nadp[c] + 12 pi[c] + 4 ppi[c] + 4 trdox[c]			0	1000							Ataman et al. 2017 https://doi.org/10.1371/journal.pcbi.1005465
LMPD_22_5mthf_c		3pg[c] + asp__L[c] + 17 atp[c] + co2[c] + e4p[c] + for[c] + 2 glu__L[c] + 8 h2o[c] + 2 nad[c] + 2 nadph[c] + 4 nh4[c] + 2 pep[c] + r5p[c] <=> 5mthf[c] + 13 adp[c] + akg[c] + 4 amp[c] + fum[c] + glyclt[c] + 23 h[c] + 2 nadh[c] + 2 nadp[c] + 18 pi[c] + 4 ppi[c] + pyr[c]			0	1000							Ataman et al. 2017 https://doi.org/10.1371/journal.pcbi.1005466
LMPD_23_5mthf_c		3pg[c] + asp__L[c] + 18 atp[c] + co2[c] + e4p[c] + for[c] + 2 glu__L[c] + 8 h2o[c] + 2 nad[c] + 2 nadph[c] + 4 nh4[c] + 2 pep[c] + r5p[c] <=> 5mthf[c] + 15 adp[c] + akg[c] + 3 amp[c] + fum[c] + glyclt[c] + 23 h[c] + 2 nadh[c] + 2 nadp[c] + 18 pi[c] + 4 ppi[c] + pyr[c]			0	1000							Ataman et al. 2017 https://doi.org/10.1371/journal.pcbi.1005467
LMPD_24_accoa_c		2 3pg[c] + accoa[c] + 3 asp__L[c] + 18 atp[c] + 2 for[c] + 2 glu__L[c] + 2 h2o[c] + 2 nad[c] + 5 nadph[c] + 2 nh4[c] + 2 pyr[c] + r5p[c] + so4[c] + trdrd[c] <=> ac[c] + 12 adp[c] + 2 akg[c] + 6 amp[c] + 2 co2[c] + 2 coa[c] + 2 fum[c] + 9 h[c] + 2 nadh[c] + 5 nadp[c] + 14 pi[c] + 5 ppi[c] + trdox[c]			0	1000							Ataman et al. 2017 https://doi.org/10.1371/journal.pcbi.1005468
LMPD_25_accoa_c		2 3pg[c] + accoa[c] + 3 asp__L[c] + 20 atp[c] + 2 for[c] + 2 glu__L[c] + 2 h2o[c] + 2 nad[c] + 5 nadph[c] + 2 nh4[c] + 2 pyr[c] + r5p[c] + so4[c] + trdrd[c] <=> ac[c] + 16 adp[c] + 2 akg[c] + 4 amp[c] + 2 co2[c] + 2 coa[c] + 2 fum[c] + 9 h[c] + 2 nadh[c] + 5 nadp[c] + 14 pi[c] + 5 ppi[c] + trdox[c]			0	1000							Ataman et al. 2017 https://doi.org/10.1371/journal.pcbi.1005469
LMPD_26_adocbl_c		2 3pg[c] + 2 asp__L[c] + 10 atp[c] + co2[c] + 2 glu__L[c] + 5 h2o[c] + 2 nad[c] + 2 nadp[c] + 2 nh4[c] + r5p[c] + cbl1[p] <=> adocbl[c] + 7 adp[c] + 2 akg[c] + 3 amp[c] + 2 fum[c] + gly[c] + 18 h[c] + 2 nadh[c] + 2 nadph[c] + 11 pi[c] + ppi[c] + pppi[c]			0	1000							Ataman et al. 2017 https://doi.org/10.1371/journal.pcbi.1005470
LMPD_27_adocbl_c		2 3pg[c] + 2 asp__L[c] + 11 atp[c] + co2[c] + 2 glu__L[c] + 5 h2o[c] + 2 nad[c] + 2 nadp[c] + 2 nh4[c] + r5p[c] + cbl1[p] <=> adocbl[c] + 9 adp[c] + 2 akg[c] + 2 amp[c] + 2 fum[c] + gly[c] + 18 h[c] + 2 nadh[c] + 2 nadph[c] + 11 pi[c] + ppi[c] + pppi[c]			0	1000							Ataman et al. 2017 https://doi.org/10.1371/journal.pcbi.1005471
LMPD_28_adocbl_c		3pg[c] + 2 asp__L[c] + 11 atp[c] + co2[c] + for[c] + glu__L[c] + 4 h2o[c] + nad[c] + nadp[c] + 2 nh4[c] + r5p[c] + cbl1[p] <=> adocbl[c] + 8 adp[c] + akg[c] + 3 amp[c] + 2 fum[c] + 15 h[c] + nadh[c] + nadph[c] + 11 pi[c] + ppi[c] + pppi[c]			0	1000							Ataman et al. 2017 https://doi.org/10.1371/journal.pcbi.1005472
LMPD_29_adocbl_c		3pg[c] + 2 asp__L[c] + 12 atp[c] + co2[c] + for[c] + glu__L[c] + 4 h2o[c] + nad[c] + nadp[c] + 2 nh4[c] + r5p[c] + cbl1[p] <=> adocbl[c] + 10 adp[c] + akg[c] + 2 amp[c] + 2 fum[c] + 15 h[c] + nadh[c] + nadph[c] + 11 pi[c] + ppi[c] + pppi[c]			0	1000							Ataman et al. 2017 https://doi.org/10.1371/journal.pcbi.1005473
LMPD_30_ala-L_c		glu__L[c] + pyr[c] <=> akg[c] + ala__L[c]			0	1000							Ataman et al. 2017 https://doi.org/10.1371/journal.pcbi.1005474
LMPD_31_amet_c		2 3pg[c] + accoa[c] + 3 asp__L[c] + 14 atp[c] + co2[c] + 2 for[c] + 2 glu__L[c] + 4 h2o[c] + nad[c] + 5 nadph[c] + nh4[c] + r5p[c] + so4[c] + succoa[c] + trdrd[c] <=> ac[c] + 9 adp[c] + 2 akg[c] + amet[c] + 5 amp[c] + 2 coa[c] + 2 fum[c] + 12 h[c] + nadh[c] + 5 nadp[c] + 16 pi[c] + 3 ppi[c] + pyr[c] + succ[c] + trdox[c]			0	1000							Ataman et al. 2017 https://doi.org/10.1371/journal.pcbi.1005475
LMPD_32_amet_c		2 3pg[c] + accoa[c] + 3 asp__L[c] + 16 atp[c] + co2[c] + 2 for[c] + 2 glu__L[c] + 4 h2o[c] + nad[c] + 5 nadph[c] + nh4[c] + r5p[c] + so4[c] + succoa[c] + trdrd[c] <=> ac[c] + 13 adp[c] + 2 akg[c] + amet[c] + 3 amp[c] + 2 coa[c] + 2 fum[c] + 12 h[c] + nadh[c] + 5 nadp[c] + 16 pi[c] + 3 ppi[c] + pyr[c] + succ[c] + trdox[c]			0	1000							Ataman et al. 2017 https://doi.org/10.1371/journal.pcbi.1005476
LMPD_33_arg-L_c		accoa[c] + asp__L[c] + 3 atp[c] + co2[c] + 2 glu__L[c] + h2o[c] + nadph[c] + nh4[c] <=> ac[c] + 2 adp[c] + akg[c] + amp[c] + arg__L[c] + coa[c] + fum[c] + 3 h[c] + nadp[c] + 2 pi[c] + ppi[c]			0	1000							Ataman et al. 2017 https://doi.org/10.1371/journal.pcbi.1005477
LMPD_34_asn-L_c		asp__L[c] + atp[c] + nh4[c] <=> amp[c] + asn__L[c] + ppi[c]			0	1000							Ataman et al. 2017 https://doi.org/10.1371/journal.pcbi.1005478
LMPD_39_btn_c		4 3pg[c] + 5 accoa[c] + 3 asp__L[c] + 24 atp[c] + 2 co2[c] + 2 for[c] + 4 glu__L[c] + 11 h2o[c] + 2 nad[c] + 12 nadph[c] + nh4[c] + 3 r5p[c] + 2 so4[c] + succoa[c] + 2 trdrd[c] <=> 5drib[c] + 2 ac[c] + 13 adp[c] + 4 akg[c] + amob[c] + 11 amp[c] + btn[c] + 6 coa[c] + 2 fum[c] + gly[c] + 17 h[c] + mththf[c] + 2 nadh[c] + 12 nadp[c] + 26 pi[c] + 8 ppi[c] + pyr[c] + succ[c] + 2 trdox[c] + meoh[p]			0	1000							Ataman et al. 2017 https://doi.org/10.1371/journal.pcbi.1005479
LMPD_40_btn_c		4 3pg[c] + 5 accoa[c] + 3 asp__L[c] + 25 atp[c] + 2 co2[c] + 2 for[c] + 4 glu__L[c] + 12 h2o[c] + 2 nad[c] + 12 nadph[c] + nh4[c] + 3 r5p[c] + 2 so4[c] + succoa[c] + 2 trdrd[c] <=> 5drib[c] + 2 ac[c] + 14 adp[c] + 4 akg[c] + amob[c] + 11 amp[c] + btn[c] + 6 coa[c] + 2 fum[c] + gly[c] + 18 h[c] + mththf[c] + 2 nadh[c] + 12 nadp[c] + 27 pi[c] + 8 ppi[c] + pyr[c] + succ[c] + 2 trdox[c] + meoh[p]			0	1000							Ataman et al. 2017 https://doi.org/10.1371/journal.pcbi.1005480
LMPD_41_btn_c		4 3pg[c] + 5 accoa[c] + 3 asp__L[c] + 27 atp[c] + 2 co2[c] + 2 for[c] + 4 glu__L[c] + 11 h2o[c] + 2 nad[c] + 12 nadph[c] + nh4[c] + 3 r5p[c] + 2 so4[c] + succoa[c] + 2 trdrd[c] <=> 5drib[c] + 2 ac[c] + 19 adp[c] + 4 akg[c] + amob[c] + 8 amp[c] + btn[c] + 6 coa[c] + 2 fum[c] + gly[c] + 17 h[c] + mththf[c] + 2 nadh[c] + 12 nadp[c] + 26 pi[c] + 8 ppi[c] + pyr[c] + succ[c] + 2 trdox[c] + meoh[p]			0	1000							Ataman et al. 2017 https://doi.org/10.1371/journal.pcbi.1005481
LMPD_42_btn_c		4 3pg[c] + 5 accoa[c] + 3 asp__L[c] + 28 atp[c] + 2 co2[c] + 2 for[c] + 4 glu__L[c] + 12 h2o[c] + 2 nad[c] + 12 nadph[c] + nh4[c] + 3 r5p[c] + 2 so4[c] + succoa[c] + 2 trdrd[c] <=> 5drib[c] + 2 ac[c] + 20 adp[c] + 4 akg[c] + amob[c] + 8 amp[c] + btn[c] + 6 coa[c] + 2 fum[c] + gly[c] + 18 h[c] + mththf[c] + 2 nadh[c] + 12 nadp[c] + 27 pi[c] + 8 ppi[c] + pyr[c] + succ[c] + 2 trdox[c] + meoh[p]			0	1000							Ataman et al. 2017 https://doi.org/10.1371/journal.pcbi.1005482
LMPD_43_btn_c		6 3pg[c] + 6 accoa[c] + 8 asp__L[c] + 45 atp[c] + 4 co2[c] + 6 for[c] + 6 glu__L[c] + 16 h2o[c] + 3 nad[c] + 17 nadph[c] + 4 nh4[c] + 3 r5p[c] + 3 so4[c] + 2 succoa[c] + 3 trdrd[c] <=> 5drib[c] + 3 ac[c] + 30 adp[c] + 6 akg[c] + amob[c] + 15 amp[c] + btn[c] + 8 coa[c] + 6 fum[c] + 39 h[c] + met__L[c] + mththf[c] + 3 nadh[c] + 17 nadp[c] + 51 pi[c] + 9 ppi[c] + 2 pyr[c] + 2 succ[c] + 3 trdox[c] + …			0	1000							Ataman et al. 2017 https://doi.org/10.1371/journal.pcbi.1005483
LMPD_44_btn_c		6 3pg[c] + 6 accoa[c] + 8 asp__L[c] + 46 atp[c] + 4 co2[c] + 6 for[c] + 6 glu__L[c] + 17 h2o[c] + 3 nad[c] + 17 nadph[c] + 4 nh4[c] + 3 r5p[c] + 3 so4[c] + 2 succoa[c] + 3 trdrd[c] <=> 5drib[c] + 3 ac[c] + 31 adp[c] + 6 akg[c] + amob[c] + 15 amp[c] + btn[c] + 8 coa[c] + 6 fum[c] + 40 h[c] + met__L[c] + mththf[c] + 3 nadh[c] + 17 nadp[c] + 52 pi[c] + 9 ppi[c] + 2 pyr[c] + 2 succ[c] + 3 trdox[c] + …			0	1000							Ataman et al. 2017 https://doi.org/10.1371/journal.pcbi.1005484
LMPD_45_btn_c		6 3pg[c] + 6 accoa[c] + 8 asp__L[c] + 51 atp[c] + 4 co2[c] + 6 for[c] + 6 glu__L[c] + 16 h2o[c] + 3 nad[c] + 17 nadph[c] + 4 nh4[c] + 3 r5p[c] + 3 so4[c] + 2 succoa[c] + 3 trdrd[c] <=> 5drib[c] + 3 ac[c] + 42 adp[c] + 6 akg[c] + amob[c] + 9 amp[c] + btn[c] + 8 coa[c] + 6 fum[c] + 39 h[c] + met__L[c] + mththf[c] + 3 nadh[c] + 17 nadp[c] + 51 pi[c] + 9 ppi[c] + 2 pyr[c] + 2 succ[c] + 3 trdox[c] + 2…			0	1000							Ataman et al. 2017 https://doi.org/10.1371/journal.pcbi.1005485
LMPD_47_btn_c		6 3pg[c] + 6 accoa[c] + 8 asp__L[c] + 52 atp[c] + 4 co2[c] + 6 for[c] + 6 glu__L[c] + 17 h2o[c] + 3 nad[c] + 17 nadph[c] + 4 nh4[c] + 3 r5p[c] + 3 so4[c] + 2 succoa[c] + 3 trdrd[c] <=> 5drib[c] + 3 ac[c] + 43 adp[c] + 6 akg[c] + amob[c] + 9 amp[c] + btn[c] + 8 coa[c] + 6 fum[c] + 40 h[c] + met__L[c] + mththf[c] + 3 nadh[c] + 17 nadp[c] + 52 pi[c] + 9 ppi[c] + 2 pyr[c] + 2 succ[c] + 3 trdox[c] + 2…			0	1000							Ataman et al. 2017 https://doi.org/10.1371/journal.pcbi.1005486
LMPD_48_ca2_c		3pg[c] + accoa[c] + 3 atp[c] + 2 glu__L[c] + 3 h2o[c] + nad[c] + gthrd[p] + h2o[p] <=> 3 adp[c] + akg[c] + coa[c] + gthrd[c] + 5 h[c] + nadh[c] + 4 pi[c] + acser[p] + glu__L[p]			0	1000							Ataman et al. 2017 https://doi.org/10.1371/journal.pcbi.1005487
LMPD_49_ca2_c		3pg[c] + accoa[c] + 3 atp[c] + 2 glu__L[c] + 4 h2o[c] + nad[c] + gthrd[p] + h2o[p] <=> ac[c] + 3 adp[c] + akg[c] + coa[c] + gthrd[c] + 6 h[c] + nadh[c] + nh4[c] + 4 pi[c] + pyr[c] + glu__L[p]			0	1000							Ataman et al. 2017 https://doi.org/10.1371/journal.pcbi.1005488
LMPD_50_ca2_c		3 atp[c] + glu__L[c] + 2 h2o[c] + gthrd[p] + h2o[p] <=> 3 adp[c] + gthrd[c] + 3 h[c] + 3 pi[c] + glu__L[p]			0	1000							Ataman et al. 2017 https://doi.org/10.1371/journal.pcbi.1005489
LMPD_51_chor_c		atp[c] + e4p[c] + nadph[c] + 2 pep[c] <=> adp[c] + chor[c] + 3 h[c] + nadp[c] + 4 pi[c]			0	1000							Ataman et al. 2017 https://doi.org/10.1371/journal.pcbi.1005490
LMPD_91_ctp_c		asp__L[c] + 6 atp[c] + 2 nh4[c] + orot[c] + r5p[c] <=> 5 adp[c] + amp[c] + ctp[c] + dhor__S[c] + 4 h[c] + 3 pi[c] + ppi[c]			0	1000							Ataman et al. 2017 https://doi.org/10.1371/journal.pcbi.1005491
LMPD_92_cys-L_c		3pg[c] + accoa[c] + 2 atp[c] + glu__L[c] + nad[c] + 3 nadph[c] + so4[c] + trdrd[c] <=> ac[c] + akg[c] + 2 amp[c] + coa[c] + cys__L[c] + nadh[c] + 3 nadp[c] + 3 pi[c] + ppi[c] + trdox[c]			0	1000							Ataman et al. 2017 https://doi.org/10.1371/journal.pcbi.1005492
LMPD_93_cys-L_c		3pg[c] + accoa[c] + 3 atp[c] + glu__L[c] + nad[c] + 3 nadph[c] + so4[c] + trdrd[c] <=> ac[c] + 2 adp[c] + akg[c] + amp[c] + coa[c] + cys__L[c] + nadh[c] + 3 nadp[c] + 3 pi[c] + ppi[c] + trdox[c]			0	1000							Ataman et al. 2017 https://doi.org/10.1371/journal.pcbi.1005493
LMPD_94_datp_c		2 3pg[c] + 2 asp__L[c] + 10 atp[c] + co2[c] + 2 flxr[c] + 2 glu__L[c] + 3 h2o[c] + 2 nad[c] + 2 nadp[c] + 2 nh4[c] + r5p[c] <=> 8 adp[c] + 2 akg[c] + 2 amp[c] + datp[c] + 2 flxso[c] + 2 fum[c] + gly[c] + 18 h[c] + 2 nadh[c] + 2 nadph[c] + 10 pi[c] + ppi[c]			0	1000							Ataman et al. 2017 https://doi.org/10.1371/journal.pcbi.1005494
LMPD_95_datp_c		2 3pg[c] + 2 asp__L[c] + 9 atp[c] + co2[c] + 2 flxr[c] + 2 glu__L[c] + 3 h2o[c] + 2 nad[c] + 2 nadp[c] + 2 nh4[c] + r5p[c] <=> 6 adp[c] + 2 akg[c] + 3 amp[c] + datp[c] + 2 flxso[c] + 2 fum[c] + gly[c] + 18 h[c] + 2 nadh[c] + 2 nadph[c] + 10 pi[c] + ppi[c]			0	1000							Ataman et al. 2017 https://doi.org/10.1371/journal.pcbi.1005495
LMPD_96_datp_c		3pg[c] + 2 asp__L[c] + 10 atp[c] + co2[c] + 2 flxr[c] + for[c] + glu__L[c] + 2 h2o[c] + nad[c] + nadp[c] + 2 nh4[c] + r5p[c] <=> 7 adp[c] + akg[c] + 3 amp[c] + datp[c] + 2 flxso[c] + 2 fum[c] + 15 h[c] + nadh[c] + nadph[c] + 10 pi[c] + ppi[c]			0	1000							Ataman et al. 2017 https://doi.org/10.1371/journal.pcbi.1005496
LMPD_97_datp_c		3pg[c] + 2 asp__L[c] + 11 atp[c] + co2[c] + 2 flxr[c] + for[c] + glu__L[c] + 2 h2o[c] + nad[c] + nadp[c] + 2 nh4[c] + r5p[c] <=> 9 adp[c] + akg[c] + 2 amp[c] + datp[c] + 2 flxso[c] + 2 fum[c] + 15 h[c] + nadh[c] + nadph[c] + 10 pi[c] + ppi[c]			0	1000							Ataman et al. 2017 https://doi.org/10.1371/journal.pcbi.1005497
LMPD_98_dctp_c		asp__L[c] + 6 atp[c] + 2 flxr[c] + 2 nh4[c] + orot[c] + r5p[c] <=> 5 adp[c] + amp[c] + dctp[c] + dhor__S[c] + 2 flxso[c] + 4 h[c] + h2o[c] + 3 pi[c] + ppi[c]			0	1000							Ataman et al. 2017 https://doi.org/10.1371/journal.pcbi.1005498
LMPD_99_dgtp_c		2 3pg[c] + asp__L[c] + 11 atp[c] + co2[c] + 2 flxr[c] + 2 glu__L[c] + 5 h2o[c] + 3 nad[c] + 2 nadp[c] + 3 nh4[c] + r5p[c] <=> 8 adp[c] + 2 akg[c] + 3 amp[c] + dgtp[c] + 2 flxso[c] + fum[c] + gly[c] + 19 h[c] + 3 nadh[c] + 2 nadph[c] + 10 pi[c] + 2 ppi[c]			0	1000							Ataman et al. 2017 https://doi.org/10.1371/journal.pcbi.1005499
LMPD_100_dgtp_c		2 3pg[c] + asp__L[c] + 12 atp[c] + co2[c] + 2 flxr[c] + 2 glu__L[c] + 5 h2o[c] + 3 nad[c] + 2 nadp[c] + 3 nh4[c] + r5p[c] <=> 10 adp[c] + 2 akg[c] + 2 amp[c] + dgtp[c] + 2 flxso[c] + fum[c] + gly[c] + 19 h[c] + 3 nadh[c] + 2 nadph[c] + 10 pi[c] + 2 ppi[c]			0	1000							Ataman et al. 2017 https://doi.org/10.1371/journal.pcbi.1005500
LMPD_101_dgtp_c		2 3pg[c] + asp__L[c] + 12 atp[c] + co2[c] + 2 glu__L[c] + 5 h2o[c] + 3 nad[c] + 2 nadp[c] + 3 nh4[c] + r5p[c] + trdrd[c] <=> 10 adp[c] + 2 akg[c] + 2 amp[c] + dgtp[c] + fum[c] + gly[c] + 19 h[c] + 3 nadh[c] + 2 nadph[c] + 10 pi[c] + 2 ppi[c] + trdox[c]			0	1000							Ataman et al. 2017 https://doi.org/10.1371/journal.pcbi.1005501
LMPD_102_dgtp_c		3pg[c] + asp__L[c] + 12 atp[c] + co2[c] + 2 flxr[c] + for[c] + glu__L[c] + 4 h2o[c] + 2 nad[c] + nadp[c] + 3 nh4[c] + r5p[c] <=> 9 adp[c] + akg[c] + 3 amp[c] + dgtp[c] + 2 flxso[c] + fum[c] + 16 h[c] + 2 nadh[c] + nadph[c] + 10 pi[c] + 2 ppi[c]			0	1000							Ataman et al. 2017 https://doi.org/10.1371/journal.pcbi.1005502
LMPD_103_dgtp_c		3pg[c] + asp__L[c] + 13 atp[c] + co2[c] + 2 flxr[c] + for[c] + glu__L[c] + 4 h2o[c] + 2 nad[c] + nadp[c] + 3 nh4[c] + r5p[c] <=> 11 adp[c] + akg[c] + 2 amp[c] + dgtp[c] + 2 flxso[c] + fum[c] + 16 h[c] + 2 nadh[c] + nadph[c] + 10 pi[c] + 2 ppi[c]			0	1000							Ataman et al. 2017 https://doi.org/10.1371/journal.pcbi.1005503
LMPD_104_dgtp_c		3pg[c] + asp__L[c] + 13 atp[c] + co2[c] + for[c] + glu__L[c] + 4 h2o[c] + 2 nad[c] + nadp[c] + 3 nh4[c] + r5p[c] + trdrd[c] <=> 11 adp[c] + akg[c] + 2 amp[c] + dgtp[c] + fum[c] + 16 h[c] + 2 nadh[c] + nadph[c] + 10 pi[c] + 2 ppi[c] + trdox[c]			0	1000							Ataman et al. 2017 https://doi.org/10.1371/journal.pcbi.1005504
LMPD_105_dttp_c		asp__L[c] + 7 atp[c] + 2 flxr[c] + for[c] + h[c] + 2 nadph[c] + nh4[c] + orot[c] + r5p[c] <=> 6 adp[c] + amp[c] + dhor__S[c] + dttp[c] + 2 flxso[c] + 2 h2o[c] + 2 nadp[c] + 2 pi[c] + 2 ppi[c]			0	1000							Ataman et al. 2017 https://doi.org/10.1371/journal.pcbi.1005505
LMPD_106_dttp_c		asp__L[c] + 7 atp[c] + for[c] + h[c] + 2 nadph[c] + nh4[c] + orot[c] + r5p[c] + trdrd[c] <=> 6 adp[c] + amp[c] + dhor__S[c] + dttp[c] + 2 h2o[c] + 2 nadp[c] + 2 pi[c] + 2 ppi[c] + trdox[c]			0	1000							Ataman et al. 2017 https://doi.org/10.1371/journal.pcbi.1005506
LMPD_107_enter_c		3 3pg[c] + 9 atp[c] + 3 e4p[c] + 3 glu__L[c] + 6 h2o[c] + 6 nad[c] + 3 nadph[c] + 6 pep[c] <=> 3 adp[c] + 3 akg[c] + 6 amp[c] + enter[c] + 15 h[c] + 6 nadh[c] + 3 nadp[c] + 15 pi[c] + 6 ppi[c] + 3 pyr[c]			0	1000							Ataman et al. 2017 https://doi.org/10.1371/journal.pcbi.1005507
LMPD_108_fad_c		2 3pg[c] + 3 asp__L[c] + 23 atp[c] + 2 co2[c] + 2 db4p[c] + for[c] + 2 glu__L[c] + 9 h2o[c] + 3 nad[c] + nadp[c] + 4 nh4[c] + 2 r5p[c] <=> 17 adp[c] + 2 akg[c] + 6 amp[c] + fad[c] + 3 fum[c] + 33 h[c] + 3 nadh[c] + nadph[c] + 23 pi[c] + 5 ppi[c]			0	1000							Ataman et al. 2017 https://doi.org/10.1371/journal.pcbi.1005508
LMPD_109_fad_c		2 3pg[c] + 3 asp__L[c] + 25 atp[c] + 2 co2[c] + 2 db4p[c] + for[c] + 2 glu__L[c] + 9 h2o[c] + 3 nad[c] + nadp[c] + 4 nh4[c] + 2 r5p[c] <=> 21 adp[c] + 2 akg[c] + 4 amp[c] + fad[c] + 3 fum[c] + 33 h[c] + 3 nadh[c] + nadph[c] + 23 pi[c] + 5 ppi[c]			0	1000							Ataman et al. 2017 https://doi.org/10.1371/journal.pcbi.1005509
LMPD_110_fad_c		4 3pg[c] + 3 asp__L[c] + 21 atp[c] + 2 co2[c] + 2 db4p[c] + 4 glu__L[c] + 11 h2o[c] + 5 nad[c] + 3 nadp[c] + 4 nh4[c] + 2 r5p[c] <=> 15 adp[c] + 4 akg[c] + 6 amp[c] + fad[c] + for[c] + 3 fum[c] + 2 gly[c] + 39 h[c] + 5 nadh[c] + 3 nadph[c] + 23 pi[c] + 5 ppi[c]			0	1000							Ataman et al. 2017 https://doi.org/10.1371/journal.pcbi.1005510
LMPD_111_fad_c		4 3pg[c] + 3 asp__L[c] + 23 atp[c] + 2 co2[c] + 2 db4p[c] + 4 glu__L[c] + 11 h2o[c] + 5 nad[c] + 3 nadp[c] + 4 nh4[c] + 2 r5p[c] <=> 19 adp[c] + 4 akg[c] + 4 amp[c] + fad[c] + for[c] + 3 fum[c] + 2 gly[c] + 39 h[c] + 5 nadh[c] + 3 nadph[c] + 23 pi[c] + 5 ppi[c]			0	1000							Ataman et al. 2017 https://doi.org/10.1371/journal.pcbi.1005511
LMPD_112_GAM_c		2 3pg[c] + 2 asp__L[c] + 8 atp[c] + co2[c] + 2 glu__L[c] + 4 h2o[c] + 2 nad[c] + 2 nadp[c] + 2 nh4[c] + r5p[c] <=> 6 adp[c] + 2 akg[c] + 3 amp[c] + 2 fum[c] + gly[c] + 18 h[c] + 2 nadh[c] + 2 nadph[c] + 10 pi[c] + ppi[c]			0	1000							Ataman et al. 2017 https://doi.org/10.1371/journal.pcbi.1005512
LMPD_113_GAM_c		2 3pg[c] + 2 asp__L[c] + 9 atp[c] + co2[c] + 2 glu__L[c] + 4 h2o[c] + 2 nad[c] + 2 nadp[c] + 2 nh4[c] + r5p[c] <=> 8 adp[c] + 2 akg[c] + 2 amp[c] + 2 fum[c] + gly[c] + 18 h[c] + 2 nadh[c] + 2 nadph[c] + 10 pi[c] + ppi[c]			0	1000							Ataman et al. 2017 https://doi.org/10.1371/journal.pcbi.1005513
LMPD_114_GAM_c		3pg[c] + 2 asp__L[c] + 10 atp[c] + co2[c] + for[c] + glu__L[c] + 3 h2o[c] + nad[c] + nadp[c] + 2 nh4[c] + r5p[c] <=> 9 adp[c] + akg[c] + 2 amp[c] + 2 fum[c] + 15 h[c] + nadh[c] + nadph[c] + 10 pi[c] + ppi[c]			0	1000							Ataman et al. 2017 https://doi.org/10.1371/journal.pcbi.1005514
LMPD_115_GAM_c		3pg[c] + 2 asp__L[c] + 9 atp[c] + co2[c] + for[c] + glu__L[c] + 3 h2o[c] + nad[c] + nadp[c] + 2 nh4[c] + r5p[c] <=> 7 adp[c] + akg[c] + 3 amp[c] + 2 fum[c] + 15 h[c] + nadh[c] + nadph[c] + 10 pi[c] + ppi[c]			0	1000							Ataman et al. 2017 https://doi.org/10.1371/journal.pcbi.1005515
LMPD_116_gln-L_c		atp[c] + glu__L[c] + nh4[c] <=> adp[c] + gln__L[c] + h[c] + pi[c]			0	1000							Ataman et al. 2017 https://doi.org/10.1371/journal.pcbi.1005516
LMPD_117_gly_c		asp__L[c] + 2 atp[c] + h[c] + h2o[c] + 2 nadph[c] <=> acald[c] + 2 adp[c] + gly[c] + 2 nadp[c] + 2 pi[c]			0	1000							Ataman et al. 2017 https://doi.org/10.1371/journal.pcbi.1005517
LMPD_118_gthrd_c		2 3pg[c] + accoa[c] + 4 atp[c] + 3 glu__L[c] + 2 h2o[c] + 2 nad[c] + 2 nadph[c] + so4[c] + trdrd[c] <=> ac[c] + 2 adp[c] + 2 akg[c] + 2 amp[c] + coa[c] + for[c] + gthrd[c] + 6 h[c] + 2 nadh[c] + 2 nadp[c] + 6 pi[c] + ppi[c] + trdox[c]			0	1000							Ataman et al. 2017 https://doi.org/10.1371/journal.pcbi.1005518
LMPD_119_gthrd_c		2 3pg[c] + accoa[c] + 5 atp[c] + 3 glu__L[c] + 2 h2o[c] + 2 nad[c] + 2 nadph[c] + so4[c] + trdrd[c] <=> ac[c] + 4 adp[c] + 2 akg[c] + amp[c] + coa[c] + for[c] + gthrd[c] + 6 h[c] + 2 nadh[c] + 2 nadp[c] + 6 pi[c] + ppi[c] + trdox[c]			0	1000							Ataman et al. 2017 https://doi.org/10.1371/journal.pcbi.1005519
LMPD_120_gtp_c		2 3pg[c] + asp__L[c] + 11 atp[c] + co2[c] + 2 glu__L[c] + 6 h2o[c] + 3 nad[c] + 2 nadp[c] + 3 nh4[c] + r5p[c] <=> 8 adp[c] + 2 akg[c] + 3 amp[c] + fum[c] + gly[c] + gtp[c] + 19 h[c] + 3 nadh[c] + 2 nadph[c] + 10 pi[c] + 2 ppi[c]			0	1000							Ataman et al. 2017 https://doi.org/10.1371/journal.pcbi.1005520
LMPD_121_gtp_c		2 3pg[c] + asp__L[c] + 12 atp[c] + co2[c] + 2 glu__L[c] + 6 h2o[c] + 3 nad[c] + 2 nadp[c] + 3 nh4[c] + r5p[c] <=> 10 adp[c] + 2 akg[c] + 2 amp[c] + fum[c] + gly[c] + gtp[c] + 19 h[c] + 3 nadh[c] + 2 nadph[c] + 10 pi[c] + 2 ppi[c]			0	1000							Ataman et al. 2017 https://doi.org/10.1371/journal.pcbi.1005521
LMPD_122_gtp_c		3pg[c] + asp__L[c] + 12 atp[c] + co2[c] + for[c] + glu__L[c] + 5 h2o[c] + 2 nad[c] + nadp[c] + 3 nh4[c] + r5p[c] <=> 9 adp[c] + akg[c] + 3 amp[c] + fum[c] + gtp[c] + 16 h[c] + 2 nadh[c] + nadph[c] + 10 pi[c] + 2 ppi[c]			0	1000							Ataman et al. 2017 https://doi.org/10.1371/journal.pcbi.1005522
LMPD_123_gtp_c		3pg[c] + asp__L[c] + 13 atp[c] + co2[c] + for[c] + glu__L[c] + 5 h2o[c] + 2 nad[c] + nadp[c] + 3 nh4[c] + r5p[c] <=> 11 adp[c] + akg[c] + 2 amp[c] + fum[c] + gtp[c] + 16 h[c] + 2 nadh[c] + nadph[c] + 10 pi[c] + 2 ppi[c]			0	1000							Ataman et al. 2017 https://doi.org/10.1371/journal.pcbi.1005523
LMPD_126_his-L_c		asp__L[c] + 4 atp[c] + for[c] + glu__L[c] + 2 h2o[c] + 2 nad[c] + nh4[c] + r5p[c] <=> adp[c] + akg[c] + 3 amp[c] + fum[c] + 8 h[c] + his__L[c] + 2 nadh[c] + 4 pi[c] + 2 ppi[c]			0	1000							Ataman et al. 2017 https://doi.org/10.1371/journal.pcbi.1005524
LMPD_127_his-L_c		asp__L[c] + 5 atp[c] + for[c] + glu__L[c] + 2 h2o[c] + 2 nad[c] + nh4[c] + r5p[c] <=> 3 adp[c] + akg[c] + 2 amp[c] + fum[c] + 8 h[c] + his__L[c] + 2 nadh[c] + 4 pi[c] + 2 ppi[c]			0	1000							Ataman et al. 2017 https://doi.org/10.1371/journal.pcbi.1005525
LMPD_128_ile-L_c		asp__L[c] + 2 atp[c] + glu__L[c] + 3 h[c] + 3 nadph[c] + pyr[c] <=> 2 adp[c] + akg[c] + co2[c] + ile__L[c] + 3 nadp[c] + nh4[c] + 2 pi[c]			0	1000							Ataman et al. 2017 https://doi.org/10.1371/journal.pcbi.1005526
LMPD_129_leu-L_c		accoa[c] + glu__L[c] + h[c] + nad[c] + nadph[c] + 2 pyr[c] <=> akg[c] + 2 co2[c] + coa[c] + leu__L[c] + nadh[c] + nadp[c]			0	1000							Ataman et al. 2017 https://doi.org/10.1371/journal.pcbi.1005527
LMPD_134_lys-L_c		asp__L[c] + atp[c] + glu__L[c] + 2 h[c] + 2 nadph[c] + pyr[c] + succoa[c] <=> adp[c] + akg[c] + co2[c] + coa[c] + lys__L[c] + 2 nadp[c] + pi[c] + succ[c]			0	1000							Ataman et al. 2017 https://doi.org/10.1371/journal.pcbi.1005528
LMPD_135_malcoa_c		2 3pg[c] + 2 accoa[c] + 3 asp__L[c] + 19 atp[c] + 2 for[c] + 2 glu__L[c] + 3 h2o[c] + 2 nad[c] + 5 nadph[c] + 2 nh4[c] + 2 pyr[c] + r5p[c] + so4[c] + trdrd[c] <=> ac[c] + 13 adp[c] + 2 akg[c] + 6 amp[c] + co2[c] + 2 coa[c] + 2 fum[c] + 11 h[c] + malcoa[c] + 2 nadh[c] + 5 nadp[c] + 15 pi[c] + 5 ppi[c] + trdox[c]			0	1000							Ataman et al. 2017 https://doi.org/10.1371/journal.pcbi.1005529
LMPD_136_malcoa_c		2 3pg[c] + 2 accoa[c] + 3 asp__L[c] + 21 atp[c] + 2 for[c] + 2 glu__L[c] + 3 h2o[c] + 2 nad[c] + 5 nadph[c] + 2 nh4[c] + 2 pyr[c] + r5p[c] + so4[c] + trdrd[c] <=> ac[c] + 17 adp[c] + 2 akg[c] + 4 amp[c] + co2[c] + 2 coa[c] + 2 fum[c] + 11 h[c] + malcoa[c] + 2 nadh[c] + 5 nadp[c] + 15 pi[c] + 5 ppi[c] + trdox[c]			0	1000							Ataman et al. 2017 https://doi.org/10.1371/journal.pcbi.1005530
LMPD_137_met-L_c		2 3pg[c] + accoa[c] + asp__L[c] + 3 atp[c] + 2 glu__L[c] + h2o[c] + nad[c] + 5 nadph[c] + so4[c] + succoa[c] + trdrd[c] <=> ac[c] + adp[c] + 2 akg[c] + 2 amp[c] + 2 coa[c] + gly[c] + met__L[c] + nadh[c] + 5 nadp[c] + nh4[c] + 5 pi[c] + ppi[c] + pyr[c] + succ[c] + trdox[c]			0	1000							Ataman et al. 2017 https://doi.org/10.1371/journal.pcbi.1005531
LMPD_138_met-L_c		2 3pg[c] + accoa[c] + asp__L[c] + 4 atp[c] + 2 glu__L[c] + h2o[c] + nad[c] + 5 nadph[c] + so4[c] + succoa[c] + trdrd[c] <=> ac[c] + 3 adp[c] + 2 akg[c] + amp[c] + 2 coa[c] + gly[c] + met__L[c] + nadh[c] + 5 nadp[c] + nh4[c] + 5 pi[c] + ppi[c] + pyr[c] + succ[c] + trdox[c]			0	1000							Ataman et al. 2017 https://doi.org/10.1371/journal.pcbi.1005532
LMPD_139_mlthf_c		3pg[c] + asp__L[c] + 17 atp[c] + co2[c] + e4p[c] + for[c] + 2 glu__L[c] + 8 h2o[c] + 3 nad[c] + 2 nadph[c] + 4 nh4[c] + 2 pep[c] + r5p[c] <=> 13 adp[c] + akg[c] + 4 amp[c] + fum[c] + glyclt[c] + 24 h[c] + mlthf[c] + 3 nadh[c] + 2 nadp[c] + 18 pi[c] + 4 ppi[c] + pyr[c]			0	1000							Ataman et al. 2017 https://doi.org/10.1371/journal.pcbi.1005533
LMPD_140_mlthf_c		3pg[c] + asp__L[c] + 18 atp[c] + co2[c] + e4p[c] + for[c] + 2 glu__L[c] + 8 h2o[c] + 3 nad[c] + 2 nadph[c] + 4 nh4[c] + 2 pep[c] + r5p[c] <=> 15 adp[c] + akg[c] + 3 amp[c] + fum[c] + glyclt[c] + 24 h[c] + mlthf[c] + 3 nadh[c] + 2 nadp[c] + 18 pi[c] + 4 ppi[c] + pyr[c]			0	1000							Ataman et al. 2017 https://doi.org/10.1371/journal.pcbi.1005534
LMPD_153_mql8_c		akg[c] + 29 atp[c] + e4p[c] + 16 flxr[c] + for[c] + 8 g3p[c] + 25 h[c] + 9 nadh[c] + 10 nadph[c] + 2 pep[c] + 7 pyr[c] + r5p[c] <=> 26 adp[c] + 3 amp[c] + 10 co2[c] + 16 flxso[c] + 15 h2o[c] + mql8[c] + mththf[c] + 9 nad[c] + 10 nadp[c] + 6 pi[c] + 19 ppi[c]			0	1000							Ataman et al. 2017 https://doi.org/10.1371/journal.pcbi.1005535
LMPD_159_nad_c		2 3pg[c] + 2 asp__L[c] + 11 atp[c] + dhap[c] + 2 glu__L[c] + 2 h2o[c] + iasp[c] + nad[c] + 2 nadp[c] + 3 nh4[c] + 2 r5p[c] <=> 6 adp[c] + 2 akg[c] + 5 amp[c] + 2 fum[c] + gly[c] + 17 h[c] + 2 nadh[c] + 2 nadph[c] + 11 pi[c] + 4 ppi[c]			0	1000							Ataman et al. 2017 https://doi.org/10.1371/journal.pcbi.1005536
LMPD_160_nad_c		2 3pg[c] + 2 asp__L[c] + 12 atp[c] + dhap[c] + 2 glu__L[c] + 2 h2o[c] + iasp[c] + nad[c] + 2 nadp[c] + 3 nh4[c] + 2 r5p[c] <=> 8 adp[c] + 2 akg[c] + 4 amp[c] + 2 fum[c] + gly[c] + 17 h[c] + 2 nadh[c] + 2 nadph[c] + 11 pi[c] + 4 ppi[c]			0	1000							Ataman et al. 2017 https://doi.org/10.1371/journal.pcbi.1005537
LMPD_161_nad_c		3pg[c] + 2 asp__L[c] + 12 atp[c] + dhap[c] + for[c] + glu__L[c] + h2o[c] + iasp[c] + nadp[c] + 3 nh4[c] + 2 r5p[c] <=> 7 adp[c] + akg[c] + 5 amp[c] + 2 fum[c] + 14 h[c] + nadh[c] + nadph[c] + 11 pi[c] + 4 ppi[c]			0	1000							Ataman et al. 2017 https://doi.org/10.1371/journal.pcbi.1005538
LMPD_162_nad_c		3pg[c] + 2 asp__L[c] + 13 atp[c] + dhap[c] + for[c] + glu__L[c] + h2o[c] + iasp[c] + nadp[c] + 3 nh4[c] + 2 r5p[c] <=> 9 adp[c] + akg[c] + 4 amp[c] + 2 fum[c] + 14 h[c] + nadh[c] + nadph[c] + 11 pi[c] + 4 ppi[c]			0	1000							Ataman et al. 2017 https://doi.org/10.1371/journal.pcbi.1005539
LMPD_217_phe-L_c		atp[c] + e4p[c] + glu__L[c] + nadph[c] + 2 pep[c] <=> adp[c] + akg[c] + co2[c] + 2 h[c] + h2o[c] + nadp[c] + phe__L[c] + 4 pi[c]			0	1000							Ataman et al. 2017 https://doi.org/10.1371/journal.pcbi.1005540
LMPD_218_pheme_c		8 atp[c] + fe2[c] + 8 glu__L[c] + 16 h[c] + 8 nadph[c] + o2[c] + ppp9[c] <=> 8 amp[c] + 6 co2[c] + 10 h2o[c] + 8 nadp[c] + 4 nh4[c] + pheme[c] + 8 ppi[c] + pppg9[c]			0	1000							Ataman et al. 2017 https://doi.org/10.1371/journal.pcbi.1005541
LMPD_219_pheme_c		12 atp[c] + fe2[c] + 8 glu__L[c] + 14 h[c] + 8 nadph[c] + ppp9[c] + 2 r5p[c] <=> 2 5drib[c] + 12 amp[c] + 6 co2[c] + 4 h2o[c] + 8 nadp[c] + 4 nh4[c] + pheme[c] + 2 pi[c] + 12 ppi[c] + pppg9[c]			0	1000							Ataman et al. 2017 https://doi.org/10.1371/journal.pcbi.1005542
LMPD_220_pro-L_c		atp[c] + glu__L[c] + h[c] + 2 nadph[c] <=> adp[c] + h2o[c] + 2 nadp[c] + pi[c] + pro__L[c]			0	1000							Ataman et al. 2017 https://doi.org/10.1371/journal.pcbi.1005543
LMPD_221_ptrc_c		accoa[c] + atp[c] + 2 glu__L[c] + h[c] + h2o[c] + nadph[c] <=> ac[c] + adp[c] + akg[c] + co2[c] + coa[c] + nadp[c] + pi[c] + ptrc[c]			0	1000							Ataman et al. 2017 https://doi.org/10.1371/journal.pcbi.1005544
LMPD_222_pydx5p_c		e4p[c] + g3p[c] + glu__L[c] + 3 nad[c] + o2[c] + pyr[c] <=> akg[c] + 2 co2[c] + 4 h[c] + h2o[c] + h2o2[c] + 3 nadh[c] + pi[c] + pydx5p[c]			0	1000							Ataman et al. 2017 https://doi.org/10.1371/journal.pcbi.1005545
LMPD_223_pydx5p_c		e4p[c] + g3p[c] + glu__L[c] + 4 nad[c] + pyr[c] <=> akg[c] + 2 co2[c] + 5 h[c] + h2o[c] + 4 nadh[c] + pi[c] + pydx5p[c]			0	1000							Ataman et al. 2017 https://doi.org/10.1371/journal.pcbi.1005546
LMPD_224_q8h2_c		3 3pg[c] + 31 atp[c] + e4p[c] + 16 flxr[c] + 8 g3p[c] + 3 glu__L[c] + 16 h[c] + 8 nadh[c] + 9 nadph[c] + 1.5 o2[c] + 2 pep[c] + 7 pyr[c] + 3 r5p[c] <=> 25 adp[c] + 3 akg[c] + 6 amp[c] + 9 co2[c] + 16 flxso[c] + 3 gly[c] + 7 h2o[c] + 3 mththf[c] + 8 nad[c] + 9 nadp[c] + 10 pi[c] + 22 ppi[c] + q8h2[c]			0	1000							Ataman et al. 2017 https://doi.org/10.1371/journal.pcbi.1005547
LMPD_225_q8h2_c		3 3pg[c] + 33 atp[c] + e4p[c] + 16 flxr[c] + 8 g3p[c] + 3 glu__L[c] + 13 h[c] + 7 nadh[c] + 9 nadph[c] + o2[c] + 2 pep[c] + 7 pyr[c] + 3 r5p[c] <=> 27 adp[c] + 3 akg[c] + 6 amp[c] + 9 co2[c] + 16 flxso[c] + 3 gly[c] + 4 h2o[c] + 3 mththf[c] + 7 nad[c] + 9 nadp[c] + 12 pi[c] + 22 ppi[c] + q8h2[c]			0	1000							Ataman et al. 2017 https://doi.org/10.1371/journal.pcbi.1005548
LMPD_226_q8h2_c		3 3pg[c] + 37 atp[c] + e4p[c] + 16 flxr[c] + 8 g3p[c] + 3 glu__L[c] + 7 h[c] + 2 h2o[c] + 5 nadh[c] + 9 nadph[c] + 2 pep[c] + 7 pyr[c] + 3 r5p[c] <=> 31 adp[c] + 3 akg[c] + 6 amp[c] + 9 co2[c] + 16 flxso[c] + 3 gly[c] + 3 mththf[c] + 5 nad[c] + 9 nadp[c] + 16 pi[c] + 22 ppi[c] + q8h2[c]			0	1000							Ataman et al. 2017 https://doi.org/10.1371/journal.pcbi.1005549
LMPD_227_q8h2_c		34 atp[c] + e4p[c] + 16 flxr[c] + 3 for[c] + 8 g3p[c] + 25 h[c] + 11 nadh[c] + 12 nadph[c] + 1.5 o2[c] + 2 pep[c] + 7 pyr[c] + 3 r5p[c] <=> 28 adp[c] + 6 amp[c] + 9 co2[c] + 16 flxso[c] + 10 h2o[c] + 3 mththf[c] + 11 nad[c] + 12 nadp[c] + 10 pi[c] + 22 ppi[c] + q8h2[c]			0	1000							Ataman et al. 2017 https://doi.org/10.1371/journal.pcbi.1005550
LMPD_228_q8h2_c		36 atp[c] + e4p[c] + 16 flxr[c] + 3 for[c] + 8 g3p[c] + 19 h[c] + 10 nadh[c] + 12 nadph[c] + o2[c] + 2 pep[c] + 7 pyr[c] + 3 r5p[c] <=> 33 adp[c] + 3 amp[c] + 9 co2[c] + 16 flxso[c] + 7 h2o[c] + 3 mththf[c] + 10 nad[c] + 12 nadp[c] + 15 pi[c] + 19 ppi[c] + q8h2[c]			0	1000							Ataman et al. 2017 https://doi.org/10.1371/journal.pcbi.1005551
LMPD_229_q8h2_c		36 atp[c] + e4p[c] + 16 flxr[c] + 3 for[c] + 8 g3p[c] + 22 h[c] + 10 nadh[c] + 12 nadph[c] + o2[c] + 2 pep[c] + 7 pyr[c] + 3 r5p[c] <=> 30 adp[c] + 6 amp[c] + 9 co2[c] + 16 flxso[c] + 7 h2o[c] + 3 mththf[c] + 10 nad[c] + 12 nadp[c] + 12 pi[c] + 22 ppi[c] + q8h2[c]			0	1000							Ataman et al. 2017 https://doi.org/10.1371/journal.pcbi.1005552
LMPD_230_q8h2_c		40 atp[c] + e4p[c] + 16 flxr[c] + 3 for[c] + 8 g3p[c] + 13 h[c] + 8 nadh[c] + 12 nadph[c] + 2 pep[c] + 7 pyr[c] + 3 r5p[c] <=> 37 adp[c] + 3 amp[c] + 9 co2[c] + 16 flxso[c] + h2o[c] + 3 mththf[c] + 8 nad[c] + 12 nadp[c] + 19 pi[c] + 19 ppi[c] + q8h2[c]			0	1000							Ataman et al. 2017 https://doi.org/10.1371/journal.pcbi.1005553
LMPD_231_q8h2_c		40 atp[c] + e4p[c] + 16 flxr[c] + 3 for[c] + 8 g3p[c] + 16 h[c] + 8 nadh[c] + 12 nadph[c] + 2 pep[c] + 7 pyr[c] + 3 r5p[c] <=> 34 adp[c] + 6 amp[c] + 9 co2[c] + 16 flxso[c] + h2o[c] + 3 mththf[c] + 8 nad[c] + 12 nadp[c] + 16 pi[c] + 22 ppi[c] + q8h2[c]			0	1000							Ataman et al. 2017 https://doi.org/10.1371/journal.pcbi.1005554
LMPD_232_q8h2_c		6 3pg[c] + 70 atp[c] + 2 e4p[c] + 32 flxr[c] + 16 g3p[c] + 6 glu__L[c] + 20 h[c] + 12 nadh[c] + 18 nadph[c] + o2[c] + 4 pep[c] + 14 pyr[c] + 6 r5p[c] <=> 58 adp[c] + 6 akg[c] + 12 amp[c] + 18 co2[c] + 32 flxso[c] + 6 gly[c] + 2 h2o[c] + 6 mththf[c] + 12 nad[c] + 18 nadp[c] + 28 pi[c] + 44 ppi[c] + 2 q8h2[c]			0	1000							Ataman et al. 2017 https://doi.org/10.1371/journal.pcbi.1005555
LMPD_233_q8h2_c		76 atp[c] + 2 e4p[c] + 32 flxr[c] + 6 for[c] + 16 g3p[c] + 32 h[c] + 18 nadh[c] + 24 nadph[c] + o2[c] + 4 pep[c] + 14 pyr[c] + 6 r5p[c] <=> 70 adp[c] + 6 amp[c] + 18 co2[c] + 32 flxso[c] + 8 h2o[c] + 6 mththf[c] + 18 nad[c] + 24 nadp[c] + 34 pi[c] + 38 ppi[c] + 2 q8h2[c]			0	1000							Ataman et al. 2017 https://doi.org/10.1371/journal.pcbi.1005556
LMPD_234_q8h2_c		76 atp[c] + 2 e4p[c] + 32 flxr[c] + 6 for[c] + 16 g3p[c] + 38 h[c] + 18 nadh[c] + 24 nadph[c] + o2[c] + 4 pep[c] + 14 pyr[c] + 6 r5p[c] <=> 64 adp[c] + 12 amp[c] + 18 co2[c] + 32 flxso[c] + 8 h2o[c] + 6 mththf[c] + 18 nad[c] + 24 nadp[c] + 28 pi[c] + 44 ppi[c] + 2 q8h2[c]			0	1000							Ataman et al. 2017 https://doi.org/10.1371/journal.pcbi.1005557
LMPD_235_ribflv_c		2 3pg[c] + asp__L[c] + 11 atp[c] + co2[c] + 2 db4p[c] + 2 glu__L[c] + 7 h2o[c] + 3 nad[c] + nadp[c] + 2 nh4[c] + r5p[c] <=> 8 adp[c] + 2 akg[c] + 3 amp[c] + for[c] + fum[c] + gly[c] + 21 h[c] + 3 nadh[c] + nadph[c] + 13 pi[c] + 3 ppi[c] + ribflv[c]			0	1000							Ataman et al. 2017 https://doi.org/10.1371/journal.pcbi.1005558
LMPD_236_ribflv_c		2 3pg[c] + asp__L[c] + 12 atp[c] + co2[c] + 2 db4p[c] + 2 glu__L[c] + 7 h2o[c] + 3 nad[c] + nadp[c] + 2 nh4[c] + r5p[c] <=> 10 adp[c] + 2 akg[c] + 2 amp[c] + for[c] + fum[c] + gly[c] + 21 h[c] + 3 nadh[c] + nadph[c] + 13 pi[c] + 3 ppi[c] + ribflv[c]			0	1000							Ataman et al. 2017 https://doi.org/10.1371/journal.pcbi.1005559
LMPD_237_ribflv_c		3pg[c] + asp__L[c] + 12 atp[c] + co2[c] + 2 db4p[c] + glu__L[c] + 6 h2o[c] + 2 nad[c] + 2 nh4[c] + r5p[c] <=> 9 adp[c] + akg[c] + 3 amp[c] + fum[c] + 18 h[c] + 2 nadh[c] + 13 pi[c] + 3 ppi[c] + ribflv[c]			0	1000							Ataman et al. 2017 https://doi.org/10.1371/journal.pcbi.1005560
LMPD_238_ribflv_c		3pg[c] + asp__L[c] + 13 atp[c] + co2[c] + 2 db4p[c] + glu__L[c] + 6 h2o[c] + 2 nad[c] + 2 nh4[c] + r5p[c] <=> 11 adp[c] + akg[c] + 2 amp[c] + fum[c] + 18 h[c] + 2 nadh[c] + 13 pi[c] + 3 ppi[c] + ribflv[c]			0	1000							Ataman et al. 2017 https://doi.org/10.1371/journal.pcbi.1005561
LMPD_239_ser-L_c		3pg[c] + glu__L[c] + h2o[c] + nad[c] <=> akg[c] + 2 h[c] + nadh[c] + pi[c] + ser__L[c]			0	1000							Ataman et al. 2017 https://doi.org/10.1371/journal.pcbi.1005562
LMPD_243_thf_c		2 3pg[c] + asp__L[c] + 15 atp[c] + co2[c] + e4p[c] + 3 glu__L[c] + 10 h2o[c] + 4 nad[c] + 4 nh4[c] + 2 pep[c] + r5p[c] <=> 11 adp[c] + 2 akg[c] + 4 amp[c] + for[c] + fum[c] + gly[c] + glyclt[c] + 28 h[c] + 4 nadh[c] + 17 pi[c] + 4 ppi[c] + pyr[c] + thf[c]			0	1000							Ataman et al. 2017 https://doi.org/10.1371/journal.pcbi.1005563
LMPD_244_thf_c		2 3pg[c] + asp__L[c] + 16 atp[c] + co2[c] + e4p[c] + 3 glu__L[c] + 10 h2o[c] + 4 nad[c] + 4 nh4[c] + 2 pep[c] + r5p[c] <=> 13 adp[c] + 2 akg[c] + 3 amp[c] + for[c] + fum[c] + gly[c] + glyclt[c] + 28 h[c] + 4 nadh[c] + 17 pi[c] + 4 ppi[c] + pyr[c] + thf[c]			0	1000							Ataman et al. 2017 https://doi.org/10.1371/journal.pcbi.1005564
LMPD_245_thf_c		3pg[c] + asp__L[c] + 16 atp[c] + co2[c] + e4p[c] + 2 glu__L[c] + 9 h2o[c] + 3 nad[c] + nadph[c] + 4 nh4[c] + 2 pep[c] + r5p[c] <=> 12 adp[c] + akg[c] + 4 amp[c] + fum[c] + glyclt[c] + 25 h[c] + 3 nadh[c] + nadp[c] + 17 pi[c] + 4 ppi[c] + pyr[c] + thf[c]			0	1000							Ataman et al. 2017 https://doi.org/10.1371/journal.pcbi.1005565
LMPD_246_thf_c		3pg[c] + asp__L[c] + 17 atp[c] + co2[c] + e4p[c] + 2 glu__L[c] + 9 h2o[c] + 3 nad[c] + nadph[c] + 4 nh4[c] + 2 pep[c] + r5p[c] <=> 14 adp[c] + akg[c] + 3 amp[c] + fum[c] + glyclt[c] + 25 h[c] + 3 nadh[c] + nadp[c] + 17 pi[c] + 4 ppi[c] + pyr[c] + thf[c]			0	1000							Ataman et al. 2017 https://doi.org/10.1371/journal.pcbi.1005566
LMPD_247_thmpp_c		2 3pg[c] + accoa[c] + 14 atp[c] + e4p[c] + g3p[c] + 3 glu__L[c] + 4 h2o[c] + 4 nad[c] + 5 nadph[c] + 2 nh4[c] + 2 pep[c] + pyr[c] + 2 r5p[c] + so4[c] + trdrd[c] <=> 4crsol[c] + 5drib[c] + ac[c] + 8 adp[c] + 3 akg[c] + ala__L[c] + 6 amp[c] + 3 co2[c] + coa[c] + 2 for[c] + 13 h[c] + 4 nadh[c] + 5 nadp[c] + 14 pi[c] + 6 ppi[c] + thmpp[c] + trdox[c]			0	1000							Ataman et al. 2017 https://doi.org/10.1371/journal.pcbi.1005567
LMPD_248_thmpp_c		2 3pg[c] + accoa[c] + 15 atp[c] + e4p[c] + g3p[c] + 3 glu__L[c] + 4 h2o[c] + 4 nad[c] + 5 nadph[c] + 2 nh4[c] + 2 pep[c] + pyr[c] + 2 r5p[c] + so4[c] + trdrd[c] <=> 4crsol[c] + 5drib[c] + ac[c] + 10 adp[c] + 3 akg[c] + ala__L[c] + 5 amp[c] + 3 co2[c] + coa[c] + 2 for[c] + 13 h[c] + 4 nadh[c] + 5 nadp[c] + 14 pi[c] + 6 ppi[c] + thmpp[c] + trdox[c]			0	1000							Ataman et al. 2017 https://doi.org/10.1371/journal.pcbi.1005568
LMPD_249_thr-L_c		asp__L[c] + 2 atp[c] + h[c] + h2o[c] + 2 nadph[c] <=> 2 adp[c] + 2 nadp[c] + 2 pi[c] + thr__L[c]			0	1000							Ataman et al. 2017 https://doi.org/10.1371/journal.pcbi.1005569
LMPD_250_trp-L_c		3 atp[c] + e4p[c] + nadph[c] + 2 nh4[c] + 2 pep[c] + r5p[c] <=> 2 adp[c] + amp[c] + co2[c] + g3p[c] + 4 h[c] + 2 h2o[c] + nadp[c] + 5 pi[c] + ppi[c] + trp__L[c]			0	1000							Ataman et al. 2017 https://doi.org/10.1371/journal.pcbi.1005570
LMPD_251_tyr-L_c		atp[c] + e4p[c] + glu__L[c] + nad[c] + nadph[c] + 2 pep[c] <=> adp[c] + akg[c] + co2[c] + 3 h[c] + nadh[c] + nadp[c] + 4 pi[c] + tyr__L[c]			0	1000							Ataman et al. 2017 https://doi.org/10.1371/journal.pcbi.1005571
LMPD_252_udcpdp_c		33 atp[c] + 22 flxr[c] + 11 g3p[c] + 33 h[c] + 11 nadh[c] + 11 nadph[c] + 11 pyr[c] <=> 33 adp[c] + 11 co2[c] + 22 flxso[c] + 22 h2o[c] + 11 nad[c] + 11 nadp[c] + 21 ppi[c] + udcpdp[c]			0	1000							Ataman et al. 2017 https://doi.org/10.1371/journal.pcbi.1005572
LMPD_253_utp_c		asp__L[c] + 4 atp[c] + nh4[c] + orot[c] + r5p[c] <=> 3 adp[c] + amp[c] + dhor__S[c] + h[c] + h2o[c] + pi[c] + ppi[c] + utp[c]			0	1000							Ataman et al. 2017 https://doi.org/10.1371/journal.pcbi.1005573
LMPD_254_val-L_c		glu__L[c] + 2 h[c] + nadph[c] + 2 pyr[c] <=> akg[c] + co2[c] + h2o[c] + nadp[c] + val__L[c]			0	1000							Ataman et al. 2017 https://doi.org/10.1371/journal.pcbi.1005574
GNK	Gluconokinase	atp[c] + glcn[c] => adp[c] + h[c] + 6pgc[c]	2.7.1.12	(ANW20950)	0	1000			rhea/19433;rhea/19434;rhea/19435;rhea/19436;ec-code/2.7.1.12;biocyc/META:GLUCONOKIN-RXN;metanetx.reaction/MNXR100390;kegg.reaction/R01737;seed.reaction/rxn01275	Alternate Carbon Metabolism		BioCyc: META:GLUCONOKIN-RXN BioPath Reaction: RXN00650 MetaNetX (MNX) Equation: MNXR2794 RHEA: 19433;19434;19435;19436 KEGG Reaction: R01737	carveMe
GNKr	Gluconokinase	atp[c] + glcn__D[c] => adp[c] + h[c] + 6pgc[c]			0	1000			rhea/19433;rhea/19434;rhea/19435;rhea/19436;ec-code/2.7.1.12;biocyc/META:GLUCONOKIN-RXN;metanetx.reaction/MNXR100390;kegg.reaction/R01737;seed.reaction/rxn01275	Exchange			carveMe
NAtex	Sodium transport via diffusion (extracellular to periplasm)	na1[e] <=> na1[p]		(ANW18378)	-1000	1000			rhea/34963;rhea/34964;rhea/34965;rhea/34966;biocyc/META:TRANS-RXN-189;metanetx.reaction/MNXR101804;reactome/R-BTA-2671885;reactome/R-BTA-2672334;reactome/R-BTA-2730664;reactome/R-BTA-3295580;reactome/R-BTA-5576895;reactome/R-CEL-2671885;reactome/R-CEL-2730664;reactome/R-CEL-3295580;reactome/R-CFA-2671885;reactome/R-CFA-2672334;reactome/R-CFA-2730664;reactome/R-CFA-3295580;reactome/R-CFA-5576895;r…	Transport, Outer Membrane Porin		MetaNetX (MNX) Equation: MNXR3782 BioCyc: META:TRANS-RXN-189	carveMe
ACCOAC	Acetyl-CoA carboxylase	atp[c] + accoa[c] + hco3[c] => adp[c] + pi[c] + h[c] + malcoa[c]	6.4.1.2	((ANW17891) or (ANW21863))	0	1000			rhea/11308;rhea/11309;rhea/11310;rhea/11311;ec-code/6.4.1.2;biocyc/META:ACETYL-COA-CARBOXYLTRANSFER-RXN;metanetx.reaction/MNXR95219;reactome/R-ATH-200555;reactome/R-ATH-75851;reactome/R-ATH-8876889;reactome/R-BTA-200555;reactome/R-BTA-75851;reactome/R-BTA-8876889;reactome/R-CEL-200555;reactome/R-CEL-75851;reactome/R-CEL-8876889;reactome/R-CFA-200555;reactome/R-CFA-75851;reactome/R-CFA-8876889;rea…	Membrane Lipid Metabolism		BioCyc: META:ACETYL-COA-CARBOXYLTRANSFER-RXN MetaNetX (MNX) Equation: MNXR358 KEGG Reaction: R00742 RHEA: 11308;11309;11310;11311 UniPathway Reaction: UCR00742;UER00711	carveMe
POR5	Pyruvate synthase	coa[c] + 2 flxso[c] + h[c] + pyr[c] => accoa[c] + co2[c] + 2 flxr[c]		(b0684 and b1378) or (b2895 and b1378)	0	1000			metanetx.reaction/MNXR103064;sbo/SBO:0000176				Ataman et al. 2017 https://doi.org/10.1371/journal.pcbi.1005444
GLUR	Glutamate racemase	glu__D[c] <=> glu__L[c]	5.1.1.3	(ANW22113)	-1000	1000			rhea/12813;rhea/12814;rhea/12815;rhea/12816;ec-code/5.1.1.3;biocyc/META:GLUTRACE-RXN;metanetx.reaction/MNXR100288;kegg.reaction/R00260;seed.reaction/rxn00193	Cell Envelope Biosynthesis		RHEA: 12813;12814;12815;12816 BioCyc: META:GLUTRACE-RXN MetaNetX (MNX) Equation: MNXR31606 KEGG Reaction: R00260	carveMe
D_LACtex	D-lactate transport via diffusion (extracellular to periplasm)	lac__D[e] <=> lac__D[c]			-1000	1000			metanetx.reaction/MNXR97840;sbo/SBO:0000185				Orth, J. D., Conrad, T. M., Na, J., Lerman, J. A., Nam, H., Feist, A. M., & Palsson, B. Ø. (2011). A comprehensive genome‐scale reconstruction of Escherichia coli metabolism—2011. Molecular systems biology, 7(1), 535.
UREAt	Urea transport via facilitate diffusion	urea[e] <=> urea[c]		(ANW21187)	-1000	1000			rhea/32799;rhea/32800;rhea/32801;rhea/32802;biocyc/META:TRANS-RXN0-460;metanetx.reaction/MNXR105156;reactome/R-BTA-444126;reactome/R-BTA-507873;reactome/R-BTA-507875;reactome/R-CEL-507873;reactome/R-CEL-507875;reactome/R-CFA-444126;reactome/R-CFA-507873;reactome/R-CFA-507875;reactome/R-DRE-444126;reactome/R-DRE-507873;reactome/R-DRE-507875;reactome/R-GGA-444126;reactome/R-GGA-507873;reactome/R-GG…	Transport, Extracellular		MetaNetX (MNX) Equation: MNXR5300 BioCyc: META:TRANS-RXN0-460	carveMe
AHCYStr	ahcyst transport	ahcys[e] <=> ahcys[c]			-1000	1000				Transport			unassigned
LMPD_154_murein3p3p_p		4 accoa[c] + 2 asp__L[c] + 22 atp[c] + 4 f6p[c] + 6 glu__L[c] + 4 h2o[c] + 6 nadph[c] + 4 nh4[c] + 2 pep[c] + 4 pyr[c] + 2 succoa[c] + 2 h2o[p] <=> 22 adp[c] + 4 akg[c] + 6 coa[c] + 18 h[c] + 6 nadp[c] + 20 pi[c] + 4 ppi[c] + 2 succ[c] + murein3p3p[p]			0	1000
LMPD_155_murein3px4p_p		4 accoa[c] + 2 asp__L[c] + 22 atp[c] + 4 f6p[c] + 10 glu__L[c] + 2 h2o[c] + 6 nadph[c] + 4 nh4[c] + 2 pep[c] + 8 pyr[c] + 2 succoa[c] + h2o[p] <=> 22 adp[c] + 8 akg[c] + 6 coa[c] + 18 h[c] + 6 nadp[c] + 20 pi[c] + 4 ppi[c] + 2 succ[c] + ala__D[p] + alaala[p] + murein3px4p[p]			0	1000
LMPD_156_murein4p4p_p		4 accoa[c] + 2 asp__L[c] + 22 atp[c] + 4 f6p[c] + 10 glu__L[c] + 2 h2o[c] + 6 nadph[c] + 4 nh4[c] + 2 pep[c] + 8 pyr[c] + 2 succoa[c] + 2 h2o[p] <=> 22 adp[c] + 8 akg[c] + 6 coa[c] + 18 h[c] + 6 nadp[c] + 20 pi[c] + 4 ppi[c] + 2 succ[c] + 2 ala__D[p] + murein4p4p[p]			0	1000
LMPD_157_murein4px4p_p		4 accoa[c] + 2 asp__L[c] + 22 atp[c] + 4 f6p[c] + 10 glu__L[c] + 2 h2o[c] + 6 nadph[c] + 4 nh4[c] + 2 pep[c] + 8 pyr[c] + 2 succoa[c] + h2o[p] <=> 22 adp[c] + 8 akg[c] + 6 coa[c] + 18 h[c] + 6 nadp[c] + 20 pi[c] + 4 ppi[c] + 2 succ[c] + 2 ala__D[p] + murein4px4p[p]			0	1000
LMPD_158_murein4px4px4p_p		6 accoa[c] + 3 asp__L[c] + 33 atp[c] + 6 f6p[c] + 15 glu__L[c] + 3 h2o[c] + 9 nadph[c] + 6 nh4[c] + 3 pep[c] + 12 pyr[c] + 3 succoa[c] + h2o[p] <=> 33 adp[c] + 12 akg[c] + 9 coa[c] + 27 h[c] + 9 nadp[c] + 30 pi[c] + 6 ppi[c] + 3 succ[c] + 3 ala__D[p] + murein4px4px4p[p]			0	1000
CBPS	Carbamoyl-phosphate synthase (glutamine-hydrolysing)	2 atp[c] + h2o[c] + hco3[c] + gln__L[c] => 2 adp[c] + pi[c] + 2 h[c] + glu__L[c] + cbp[c]	6.3.5.5	((ANW21122) or (ANW21123) or (ANW21573))	0	1000			rhea/18633;rhea/18634;rhea/18635;rhea/18636;ec-code/6.3.5.5;biocyc/META:CARBPSYN-RXN;metanetx.reaction/MNXR96485;reactome/R-ATH-73577;reactome/R-BTA-73577;reactome/R-CEL-73577;reactome/R-CFA-73577;reactome/R-DDI-73577;reactome/R-DME-73577;reactome/R-DRE-73577;reactome/R-GGA-419440;reactome/R-GGA-73577;reactome/R-HSA-73577;reactome/R-MMU-73577;reactome/R-OSA-73577;reactome/R-PFA-73577;reactome/R-R…	Arginine and Proline Metabolism		BioCyc: META:CARBPSYN-RXN MetaNetX (MNX) Equation: MNXR33037 KEGG Reaction: R00575 RHEA: 18633;18634;18635;18636 UniPathway Reaction: UCR00575;UER00115;UER00171	carveMe
LMPD_35_bmocogdp_c		12 3pg[c] + 4 accoa[c] + 4 asp__L[c] + 58 atp[c] + 4 co2[c] + 12 glu__L[c] + 25 h2o[c] + mobd[c] + 12 nad[c] + 4 nadph[c] + 12 nh4[c] + 4 r5p[c] + 4 so4[c] + 4 trdrd[c] <=> 4 ac[c] + 32 adp[c] + 12 akg[c] + 4 ala__L[c] + 26 amp[c] + bmocogdp[c] + 4 coa[c] + 4 fum[c] + 4 gly[c] + 76 h[c] + 12 nadh[c] + 4 nadp[c] + 52 pi[c] + 22 ppi[c] + 4 trdox[c]			0	1000
LMPD_36_bmocogdp_c		12 3pg[c] + 4 accoa[c] + 4 asp__L[c] + 66 atp[c] + 4 co2[c] + 12 glu__L[c] + 25 h2o[c] + mobd[c] + 12 nad[c] + 4 nadph[c] + 12 nh4[c] + 4 r5p[c] + 4 so4[c] + 4 trdrd[c] <=> 4 ac[c] + 48 adp[c] + 12 akg[c] + 4 ala__L[c] + 18 amp[c] + bmocogdp[c] + 4 coa[c] + 4 fum[c] + 4 gly[c] + 76 h[c] + 12 nadh[c] + 4 nadp[c] + 52 pi[c] + 22 ppi[c] + 4 trdox[c]			0	1000
LMPD_37_bmocogdp_c		8 3pg[c] + 4 accoa[c] + 4 asp__L[c] + 62 atp[c] + 4 co2[c] + 4 for[c] + 8 glu__L[c] + 21 h2o[c] + mobd[c] + 8 nad[c] + 8 nadph[c] + 12 nh4[c] + 4 r5p[c] + 4 so4[c] + 4 trdrd[c] <=> 4 ac[c] + 36 adp[c] + 8 akg[c] + 4 ala__L[c] + 26 amp[c] + bmocogdp[c] + 4 coa[c] + 4 fum[c] + 64 h[c] + 8 nadh[c] + 8 nadp[c] + 52 pi[c] + 22 ppi[c] + 4 trdox[c]			0	1000
LMPD_38_bmocogdp_c		8 3pg[c] + 4 accoa[c] + 4 asp__L[c] + 70 atp[c] + 4 co2[c] + 4 for[c] + 8 glu__L[c] + 21 h2o[c] + mobd[c] + 8 nad[c] + 8 nadph[c] + 12 nh4[c] + 4 r5p[c] + 4 so4[c] + 4 trdrd[c] <=> 4 ac[c] + 52 adp[c] + 8 akg[c] + 4 ala__L[c] + 18 amp[c] + bmocogdp[c] + 4 coa[c] + 4 fum[c] + 64 h[c] + 8 nadh[c] + 8 nadp[c] + 52 pi[c] + 22 ppi[c] + 4 trdox[c]			0	1000
LMPD_141_mococdp_c		3 3pg[c] + 2 accoa[c] + 2 asp__L[c] + 25 atp[c] + co2[c] + for[c] + 3 glu__L[c] + 5 h2o[c] + mobd[c] + 2 nad[c] + 5 nadph[c] + 5 nh4[c] + orot[c] + 2 r5p[c] + 2 so4[c] + 2 trdrd[c] <=> 2 ac[c] + 14 adp[c] + 3 akg[c] + 2 ala__L[c] + 11 amp[c] + 2 coa[c] + dhor__S[c] + fum[c] + 19 h[c] + mococdp[c] + 2 nadh[c] + 5 nadp[c] + 19 pi[c] + 10 ppi[c] + 2 trdox[c]			0	1000
LMPD_142_mococdp_c		3 3pg[c] + 2 accoa[c] + 2 asp__L[c] + 27 atp[c] + co2[c] + for[c] + 3 glu__L[c] + 7 h2o[c] + mobd[c] + 2 nad[c] + 5 nadph[c] + 5 nh4[c] + orot[c] + 2 r5p[c] + 2 so4[c] + 2 trdrd[c] <=> 2 ac[c] + 16 adp[c] + 3 akg[c] + 2 ala__L[c] + 11 amp[c] + 2 coa[c] + dhor__S[c] + fum[c] + 21 h[c] + mococdp[c] + 2 nadh[c] + 5 nadp[c] + 21 pi[c] + 10 ppi[c] + 2 trdox[c]			0	1000
LMPD_143_mococdp_c		3 3pg[c] + 2 accoa[c] + 2 asp__L[c] + 28 atp[c] + co2[c] + for[c] + 3 glu__L[c] + 5 h2o[c] + mobd[c] + 2 nad[c] + 5 nadph[c] + 5 nh4[c] + orot[c] + 2 r5p[c] + 2 so4[c] + 2 trdrd[c] <=> 2 ac[c] + 20 adp[c] + 3 akg[c] + 2 ala__L[c] + 8 amp[c] + 2 coa[c] + dhor__S[c] + fum[c] + 19 h[c] + mococdp[c] + 2 nadh[c] + 5 nadp[c] + 19 pi[c] + 10 ppi[c] + 2 trdox[c]			0	1000
LMPD_144_mococdp_c		3 3pg[c] + 2 accoa[c] + 2 asp__L[c] + 30 atp[c] + co2[c] + for[c] + 3 glu__L[c] + 7 h2o[c] + mobd[c] + 2 nad[c] + 5 nadph[c] + 5 nh4[c] + orot[c] + 2 r5p[c] + 2 so4[c] + 2 trdrd[c] <=> 2 ac[c] + 22 adp[c] + 3 akg[c] + 2 ala__L[c] + 8 amp[c] + 2 coa[c] + dhor__S[c] + fum[c] + 21 h[c] + mococdp[c] + 2 nadh[c] + 5 nadp[c] + 21 pi[c] + 10 ppi[c] + 2 trdox[c]			0	1000
LMPD_145_mococdp_c		4 3pg[c] + 2 accoa[c] + 2 asp__L[c] + 24 atp[c] + co2[c] + 4 glu__L[c] + 6 h2o[c] + mobd[c] + 3 nad[c] + 4 nadph[c] + 5 nh4[c] + orot[c] + 2 r5p[c] + 2 so4[c] + 2 trdrd[c] <=> 2 ac[c] + 13 adp[c] + 4 akg[c] + 2 ala__L[c] + 11 amp[c] + 2 coa[c] + dhor__S[c] + fum[c] + gly[c] + 22 h[c] + mococdp[c] + 3 nadh[c] + 4 nadp[c] + 19 pi[c] + 10 ppi[c] + 2 trdox[c]			0	1000
LMPD_146_mococdp_c		4 3pg[c] + 2 accoa[c] + 2 asp__L[c] + 26 atp[c] + co2[c] + 4 glu__L[c] + 8 h2o[c] + mobd[c] + 3 nad[c] + 4 nadph[c] + 5 nh4[c] + orot[c] + 2 r5p[c] + 2 so4[c] + 2 trdrd[c] <=> 2 ac[c] + 15 adp[c] + 4 akg[c] + 2 ala__L[c] + 11 amp[c] + 2 coa[c] + dhor__S[c] + fum[c] + gly[c] + 24 h[c] + mococdp[c] + 3 nadh[c] + 4 nadp[c] + 21 pi[c] + 10 ppi[c] + 2 trdox[c]			0	1000
LMPD_147_mococdp_c		4 3pg[c] + 2 accoa[c] + 2 asp__L[c] + 27 atp[c] + co2[c] + 4 glu__L[c] + 6 h2o[c] + mobd[c] + 3 nad[c] + 4 nadph[c] + 5 nh4[c] + orot[c] + 2 r5p[c] + 2 so4[c] + 2 trdrd[c] <=> 2 ac[c] + 19 adp[c] + 4 akg[c] + 2 ala__L[c] + 8 amp[c] + 2 coa[c] + dhor__S[c] + fum[c] + gly[c] + 22 h[c] + mococdp[c] + 3 nadh[c] + 4 nadp[c] + 19 pi[c] + 10 ppi[c] + 2 trdox[c]			0	1000
LMPD_148_mococdp_c		4 3pg[c] + 2 accoa[c] + 2 asp__L[c] + 29 atp[c] + co2[c] + 4 glu__L[c] + 8 h2o[c] + mobd[c] + 3 nad[c] + 4 nadph[c] + 5 nh4[c] + orot[c] + 2 r5p[c] + 2 so4[c] + 2 trdrd[c] <=> 2 ac[c] + 21 adp[c] + 4 akg[c] + 2 ala__L[c] + 8 amp[c] + 2 coa[c] + dhor__S[c] + fum[c] + gly[c] + 24 h[c] + mococdp[c] + 3 nadh[c] + 4 nadp[c] + 21 pi[c] + 10 ppi[c] + 2 trdox[c]			0	1000
LMPD_149_mocogdp_c		4 3pg[c] + 2 accoa[c] + 2 asp__L[c] + 31 atp[c] + 2 co2[c] + 2 for[c] + 4 glu__L[c] + 10 h2o[c] + mobd[c] + 4 nad[c] + 4 nadph[c] + 6 nh4[c] + 2 r5p[c] + 2 so4[c] + 2 trdrd[c] <=> 2 ac[c] + 18 adp[c] + 4 akg[c] + 2 ala__L[c] + 13 amp[c] + 2 coa[c] + 2 fum[c] + 31 h[c] + mocogdp[c] + 4 nadh[c] + 4 nadp[c] + 26 pi[c] + 11 ppi[c] + 2 trdox[c]			0	1000
LMPD_150_mocogdp_c		4 3pg[c] + 2 accoa[c] + 2 asp__L[c] + 35 atp[c] + 2 co2[c] + 2 for[c] + 4 glu__L[c] + 10 h2o[c] + mobd[c] + 4 nad[c] + 4 nadph[c] + 6 nh4[c] + 2 r5p[c] + 2 so4[c] + 2 trdrd[c] <=> 2 ac[c] + 26 adp[c] + 4 akg[c] + 2 ala__L[c] + 9 amp[c] + 2 coa[c] + 2 fum[c] + 31 h[c] + mocogdp[c] + 4 nadh[c] + 4 nadp[c] + 26 pi[c] + 11 ppi[c] + 2 trdox[c]			0	1000
LMPD_151_mocogdp_c		6 3pg[c] + 2 accoa[c] + 2 asp__L[c] + 29 atp[c] + 2 co2[c] + 6 glu__L[c] + 12 h2o[c] + mobd[c] + 6 nad[c] + 2 nadph[c] + 6 nh4[c] + 2 r5p[c] + 2 so4[c] + 2 trdrd[c] <=> 2 ac[c] + 16 adp[c] + 6 akg[c] + 2 ala__L[c] + 13 amp[c] + 2 coa[c] + 2 fum[c] + 2 gly[c] + 37 h[c] + mocogdp[c] + 6 nadh[c] + 2 nadp[c] + 26 pi[c] + 11 ppi[c] + 2 trdox[c]			0	1000
LMPD_152_mocogdp_c		6 3pg[c] + 2 accoa[c] + 2 asp__L[c] + 33 atp[c] + 2 co2[c] + 6 glu__L[c] + 12 h2o[c] + mobd[c] + 6 nad[c] + 2 nadph[c] + 6 nh4[c] + 2 r5p[c] + 2 so4[c] + 2 trdrd[c] <=> 2 ac[c] + 24 adp[c] + 6 akg[c] + 2 ala__L[c] + 9 amp[c] + 2 coa[c] + 2 fum[c] + 2 gly[c] + 37 h[c] + mocogdp[c] + 6 nadh[c] + 2 nadp[c] + 26 pi[c] + 11 ppi[c] + 2 trdox[c]			0	1000
LMPD_52_clpn160_p		32 accoa[c] + 32 atp[c] + 4 glyc3p[c] + 26 h[c] + 2 h2o[c] + 12 nadh[c] + 44 nadph[c] + 2 pg160[p] <=> 32 adp[c] + 32 coa[c] + 12 nad[c] + 44 nadp[c] + 2 pg160[c] + 30 pi[c] + 2 ppi[c] + clpn160[p] + glyc[p]			0	1000
LMPD_53_clpn160_p		32 accoa[c] + 32 atp[c] + 4 glyc3p[c] + 26 h[c] + 2 h2o[c] + 16 nadh[c] + 40 nadph[c] + 2 pg160[p] <=> 32 adp[c] + 32 coa[c] + 16 nad[c] + 40 nadp[c] + 2 pg160[c] + 30 pi[c] + 2 ppi[c] + clpn160[p] + glyc[p]			0	1000
LMPD_54_clpn160_p		32 accoa[c] + 32 atp[c] + 4 glyc3p[c] + 26 h[c] + 2 h2o[c] + 20 nadh[c] + 36 nadph[c] + 2 pg160[p] <=> 32 adp[c] + 32 coa[c] + 20 nad[c] + 36 nadp[c] + 2 pg160[c] + 30 pi[c] + 2 ppi[c] + clpn160[p] + glyc[p]			0	1000
LMPD_55_clpn160_p		32 accoa[c] + 32 atp[c] + 4 glyc3p[c] + 26 h[c] + 2 h2o[c] + 24 nadh[c] + 32 nadph[c] + 2 pg160[p] <=> 32 adp[c] + 32 coa[c] + 24 nad[c] + 32 nadp[c] + 2 pg160[c] + 30 pi[c] + 2 ppi[c] + clpn160[p] + glyc[p]			0	1000
LMPD_56_clpn160_p		32 accoa[c] + 32 atp[c] + 4 glyc3p[c] + 26 h[c] + 2 h2o[c] + 28 nadh[c] + 28 nadph[c] + 2 pg160[p] <=> 32 adp[c] + 32 coa[c] + 28 nad[c] + 28 nadp[c] + 2 pg160[c] + 30 pi[c] + 2 ppi[c] + clpn160[p] + glyc[p]			0	1000
LMPD_57_clpn160_p		32 accoa[c] + 32 atp[c] + 4 glyc3p[c] + 26 h[c] + 2 h2o[c] + 4 nadh[c] + 52 nadph[c] + 2 pg160[p] <=> 32 adp[c] + 32 coa[c] + 4 nad[c] + 52 nadp[c] + 2 pg160[c] + 30 pi[c] + 2 ppi[c] + clpn160[p] + glyc[p]			0	1000
LMPD_58_clpn160_p		32 accoa[c] + 32 atp[c] + 4 glyc3p[c] + 26 h[c] + 2 h2o[c] + 56 nadph[c] + 2 pg160[p] <=> 32 adp[c] + 32 coa[c] + 56 nadp[c] + 2 pg160[c] + 30 pi[c] + 2 ppi[c] + clpn160[p] + glyc[p]			0	1000
LMPD_59_clpn160_p		32 accoa[c] + 32 atp[c] + 4 glyc3p[c] + 26 h[c] + 2 h2o[c] + 8 nadh[c] + 48 nadph[c] + 2 pg160[p] <=> 32 adp[c] + 32 coa[c] + 8 nad[c] + 48 nadp[c] + 2 pg160[c] + 30 pi[c] + 2 ppi[c] + clpn160[p] + glyc[p]			0	1000
LMPD_60_clpn160_p		32 accoa[c] + 8 atp[c] + 4 glyc3p[c] + 54 h[c] + 28 nadh[c] + 28 nadph[c] + 2 pg160[p] <=> 4 adp[c] + 4 amp[c] + 32 coa[c] + 22 h2o[c] + 28 nad[c] + 28 nadp[c] + 2 pg160[c] + 2 pi[c] + 6 ppi[c] + clpn160[p] + glyc[p]			0	1000
LMPD_61_clpn160_p		32 accoa[c] + 8 atp[c] + 4 glyc3p[c] + 54 h[c] + 56 nadh[c] + 2 pg160[p] <=> 4 adp[c] + 4 amp[c] + 32 coa[c] + 22 h2o[c] + 56 nad[c] + 2 pg160[c] + 2 pi[c] + 6 ppi[c] + clpn160[p] + glyc[p]			0	1000
LMPD_62_clpn161_p		32 accoa[c] + 32 atp[c] + 4 glyc3p[c] + 22 h[c] + 2 h2o[c] + 12 nadh[c] + 40 nadph[c] + 2 pg161[p] <=> 32 adp[c] + 32 coa[c] + 12 nad[c] + 40 nadp[c] + 2 pg161[c] + 30 pi[c] + 2 ppi[c] + clpn161[p] + glyc[p]			0	1000
LMPD_63_clpn161_p		32 accoa[c] + 32 atp[c] + 4 glyc3p[c] + 22 h[c] + 2 h2o[c] + 16 nadh[c] + 36 nadph[c] + 2 pg161[p] <=> 32 adp[c] + 32 coa[c] + 16 nad[c] + 36 nadp[c] + 2 pg161[c] + 30 pi[c] + 2 ppi[c] + clpn161[p] + glyc[p]			0	1000
LMPD_64_clpn161_p		32 accoa[c] + 32 atp[c] + 4 glyc3p[c] + 22 h[c] + 2 h2o[c] + 20 nadh[c] + 32 nadph[c] + 2 pg161[p] <=> 32 adp[c] + 32 coa[c] + 20 nad[c] + 32 nadp[c] + 2 pg161[c] + 30 pi[c] + 2 ppi[c] + clpn161[p] + glyc[p]			0	1000
LMPD_65_clpn161_p		32 accoa[c] + 32 atp[c] + 4 glyc3p[c] + 22 h[c] + 2 h2o[c] + 24 nadh[c] + 28 nadph[c] + 2 pg161[p] <=> 32 adp[c] + 32 coa[c] + 24 nad[c] + 28 nadp[c] + 2 pg161[c] + 30 pi[c] + 2 ppi[c] + clpn161[p] + glyc[p]			0	1000
LMPD_66_clpn161_p		32 accoa[c] + 32 atp[c] + 4 glyc3p[c] + 22 h[c] + 2 h2o[c] + 4 nadh[c] + 48 nadph[c] + 2 pg161[p] <=> 32 adp[c] + 32 coa[c] + 4 nad[c] + 48 nadp[c] + 2 pg161[c] + 30 pi[c] + 2 ppi[c] + clpn161[p] + glyc[p]			0	1000
LMPD_67_clpn161_p		32 accoa[c] + 32 atp[c] + 4 glyc3p[c] + 22 h[c] + 2 h2o[c] + 52 nadph[c] + 2 pg161[p] <=> 32 adp[c] + 32 coa[c] + 52 nadp[c] + 2 pg161[c] + 30 pi[c] + 2 ppi[c] + clpn161[p] + glyc[p]			0	1000
LMPD_68_clpn161_p		32 accoa[c] + 32 atp[c] + 4 glyc3p[c] + 22 h[c] + 2 h2o[c] + 8 nadh[c] + 44 nadph[c] + 2 pg161[p] <=> 32 adp[c] + 32 coa[c] + 8 nad[c] + 44 nadp[c] + 2 pg161[c] + 30 pi[c] + 2 ppi[c] + clpn161[p] + glyc[p]			0	1000
LMPD_69_clpn181_p		36 accoa[c] + 36 atp[c] + 4 glyc3p[c] + 26 h[c] + 2 h2o[c] + 12 nadh[c] + 48 nadph[c] + 2 pg181[p] <=> 36 adp[c] + 36 coa[c] + 12 nad[c] + 48 nadp[c] + 2 pg181[c] + 34 pi[c] + 2 ppi[c] + clpn181[p] + glyc[p]			0	1000
LMPD_70_clpn181_p		36 accoa[c] + 36 atp[c] + 4 glyc3p[c] + 26 h[c] + 2 h2o[c] + 16 nadh[c] + 44 nadph[c] + 2 pg181[p] <=> 36 adp[c] + 36 coa[c] + 16 nad[c] + 44 nadp[c] + 2 pg181[c] + 34 pi[c] + 2 ppi[c] + clpn181[p] + glyc[p]			0	1000
LMPD_71_clpn181_p		36 accoa[c] + 36 atp[c] + 4 glyc3p[c] + 26 h[c] + 2 h2o[c] + 20 nadh[c] + 40 nadph[c] + 2 pg181[p] <=> 36 adp[c] + 36 coa[c] + 20 nad[c] + 40 nadp[c] + 2 pg181[c] + 34 pi[c] + 2 ppi[c] + clpn181[p] + glyc[p]			0	1000
LMPD_72_clpn181_p		36 accoa[c] + 36 atp[c] + 4 glyc3p[c] + 26 h[c] + 2 h2o[c] + 24 nadh[c] + 36 nadph[c] + 2 pg181[p] <=> 36 adp[c] + 36 coa[c] + 24 nad[c] + 36 nadp[c] + 2 pg181[c] + 34 pi[c] + 2 ppi[c] + clpn181[p] + glyc[p]			0	1000
LMPD_73_clpn181_p		36 accoa[c] + 36 atp[c] + 4 glyc3p[c] + 26 h[c] + 2 h2o[c] + 28 nadh[c] + 32 nadph[c] + 2 pg181[p] <=> 36 adp[c] + 36 coa[c] + 28 nad[c] + 32 nadp[c] + 2 pg181[c] + 34 pi[c] + 2 ppi[c] + clpn181[p] + glyc[p]			0	1000
LMPD_74_clpn181_p		36 accoa[c] + 36 atp[c] + 4 glyc3p[c] + 26 h[c] + 2 h2o[c] + 4 nadh[c] + 56 nadph[c] + 2 pg181[p] <=> 36 adp[c] + 36 coa[c] + 4 nad[c] + 56 nadp[c] + 2 pg181[c] + 34 pi[c] + 2 ppi[c] + clpn181[p] + glyc[p]			0	1000
LMPD_75_clpn181_p		36 accoa[c] + 36 atp[c] + 4 glyc3p[c] + 26 h[c] + 2 h2o[c] + 60 nadph[c] + 2 pg181[p] <=> 36 adp[c] + 36 coa[c] + 60 nadp[c] + 2 pg181[c] + 34 pi[c] + 2 ppi[c] + clpn181[p] + glyc[p]			0	1000
LMPD_76_clpn181_p		36 accoa[c] + 36 atp[c] + 4 glyc3p[c] + 26 h[c] + 2 h2o[c] + 8 nadh[c] + 52 nadph[c] + 2 pg181[p] <=> 36 adp[c] + 36 coa[c] + 8 nad[c] + 52 nadp[c] + 2 pg181[c] + 34 pi[c] + 2 ppi[c] + clpn181[p] + glyc[p]			0	1000
LMPD_77_clpn181_p		36 accoa[c] + 8 atp[c] + 4 glyc3p[c] + 54 h[c] + 32 nadh[c] + 28 nadph[c] + 2 pg181[p] <=> 4 adp[c] + 4 amp[c] + 36 coa[c] + 26 h2o[c] + 32 nad[c] + 28 nadp[c] + 2 pg181[c] + 2 pi[c] + 6 ppi[c] + clpn181[p] + glyc[p]			0	1000
LMPD_78_clpn181_p		36 accoa[c] + 8 atp[c] + 4 glyc3p[c] + 54 h[c] + 60 nadh[c] + 2 pg181[p] <=> 4 adp[c] + 4 amp[c] + 36 coa[c] + 26 h2o[c] + 60 nad[c] + 2 pg181[c] + 2 pi[c] + 6 ppi[c] + clpn181[p] + glyc[p]			0	1000
LMPD_79_colipa_e		43 accoa[c] + 62 atp[c] + 2 f6p[c] + 5 g1p[c] + 16 h[c] + 16 h2o[c] + 12 nadh[c] + 55 nadph[c] + 2 nh4[c] + 3 pep[c] + 3 ru5p__D[c] + 4 s7p[c] <=> 2 ac[c] + 62 adp[c] + 43 coa[c] + colipa[c] + 12 nad[c] + 55 nadp[c] + 47 pi[c] + 14 ppi[c]			0	1000
LMPD_80_colipa_e		43 accoa[c] + 62 atp[c] + 2 f6p[c] + 5 g1p[c] + 16 h[c] + 16 h2o[c] + 13 nadh[c] + 54 nadph[c] + 2 nh4[c] + 3 pep[c] + 3 ru5p__D[c] + 4 s7p[c] <=> 2 ac[c] + 62 adp[c] + 43 coa[c] + colipa[c] + 13 nad[c] + 54 nadp[c] + 47 pi[c] + 14 ppi[c]			0	1000
LMPD_81_colipa_e		43 accoa[c] + 62 atp[c] + 2 f6p[c] + 5 g1p[c] + 16 h[c] + 16 h2o[c] + 18 nadh[c] + 49 nadph[c] + 2 nh4[c] + 3 pep[c] + 3 ru5p__D[c] + 4 s7p[c] <=> 2 ac[c] + 62 adp[c] + 43 coa[c] + colipa[c] + 18 nad[c] + 49 nadp[c] + 47 pi[c] + 14 ppi[c]			0	1000
LMPD_82_colipa_e		43 accoa[c] + 62 atp[c] + 2 f6p[c] + 5 g1p[c] + 16 h[c] + 16 h2o[c] + 19 nadh[c] + 48 nadph[c] + 2 nh4[c] + 3 pep[c] + 3 ru5p__D[c] + 4 s7p[c] <=> 2 ac[c] + 62 adp[c] + 43 coa[c] + colipa[c] + 19 nad[c] + 48 nadp[c] + 47 pi[c] + 14 ppi[c]			0	1000
LMPD_83_colipa_e		43 accoa[c] + 62 atp[c] + 2 f6p[c] + 5 g1p[c] + 16 h[c] + 16 h2o[c] + 24 nadh[c] + 43 nadph[c] + 2 nh4[c] + 3 pep[c] + 3 ru5p__D[c] + 4 s7p[c] <=> 2 ac[c] + 62 adp[c] + 43 coa[c] + colipa[c] + 24 nad[c] + 43 nadp[c] + 47 pi[c] + 14 ppi[c]			0	1000
LMPD_84_colipa_e		43 accoa[c] + 62 atp[c] + 2 f6p[c] + 5 g1p[c] + 16 h[c] + 16 h2o[c] + 25 nadh[c] + 42 nadph[c] + 2 nh4[c] + 3 pep[c] + 3 ru5p__D[c] + 4 s7p[c] <=> 2 ac[c] + 62 adp[c] + 43 coa[c] + colipa[c] + 25 nad[c] + 42 nadp[c] + 47 pi[c] + 14 ppi[c]			0	1000
LMPD_85_colipa_e		43 accoa[c] + 62 atp[c] + 2 f6p[c] + 5 g1p[c] + 16 h[c] + 16 h2o[c] + 30 nadh[c] + 37 nadph[c] + 2 nh4[c] + 3 pep[c] + 3 ru5p__D[c] + 4 s7p[c] <=> 2 ac[c] + 62 adp[c] + 43 coa[c] + colipa[c] + 30 nad[c] + 37 nadp[c] + 47 pi[c] + 14 ppi[c]			0	1000
LMPD_86_colipa_e		43 accoa[c] + 62 atp[c] + 2 f6p[c] + 5 g1p[c] + 16 h[c] + 16 h2o[c] + 31 nadh[c] + 36 nadph[c] + 2 nh4[c] + 3 pep[c] + 3 ru5p__D[c] + 4 s7p[c] <=> 2 ac[c] + 62 adp[c] + 43 coa[c] + colipa[c] + 31 nad[c] + 36 nadp[c] + 47 pi[c] + 14 ppi[c]			0	1000
LMPD_87_colipa_e		43 accoa[c] + 62 atp[c] + 2 f6p[c] + 5 g1p[c] + 16 h[c] + 16 h2o[c] + 6 nadh[c] + 61 nadph[c] + 2 nh4[c] + 3 pep[c] + 3 ru5p__D[c] + 4 s7p[c] <=> 2 ac[c] + 62 adp[c] + 43 coa[c] + colipa[c] + 6 nad[c] + 61 nadp[c] + 47 pi[c] + 14 ppi[c]			0	1000
LMPD_88_colipa_e		43 accoa[c] + 62 atp[c] + 2 f6p[c] + 5 g1p[c] + 16 h[c] + 16 h2o[c] + 67 nadph[c] + 2 nh4[c] + 3 pep[c] + 3 ru5p__D[c] + 4 s7p[c] <=> 2 ac[c] + 62 adp[c] + 43 coa[c] + colipa[c] + 67 nadp[c] + 47 pi[c] + 14 ppi[c]			0	1000
LMPD_89_colipa_e		43 accoa[c] + 62 atp[c] + 2 f6p[c] + 5 g1p[c] + 16 h[c] + 16 h2o[c] + 7 nadh[c] + 60 nadph[c] + 2 nh4[c] + 3 pep[c] + 3 ru5p__D[c] + 4 s7p[c] <=> 2 ac[c] + 62 adp[c] + 43 coa[c] + colipa[c] + 7 nad[c] + 60 nadp[c] + 47 pi[c] + 14 ppi[c]			0	1000
LMPD_90_colipa_e		43 accoa[c] + 62 atp[c] + 2 f6p[c] + 5 g1p[c] + 16 h[c] + 16 h2o[c] + nadh[c] + 66 nadph[c] + 2 nh4[c] + 3 pep[c] + 3 ru5p__D[c] + 4 s7p[c] <=> 2 ac[c] + 62 adp[c] + 43 coa[c] + colipa[c] + nad[c] + 66 nadp[c] + 47 pi[c] + 14 ppi[c]			0	1000
COLIPAPabctex	Core oligosaccharide lipid A diphosphate transport via ABC system (periplasm to extracellular)	atp[c] + h2o[c] + colipa[p] <=> adp[c] + h[c] + pi[c] + colipa[e]		b3200 and b3201 and b3199 and b4261 and b4262	0	1000			metanetx.reaction/MNXR96843;sbo/SBO:0000185	Lipopolysaccharide Biosynthesis / Recycling
COLIPAabcpp	Core oligosaccharide lipid A transport via ABC system (periplasm)	atp[c] + colipa[c] + h2o[c] <=> adp[c] + h[c] + pi[c] + colipa[p]		b0914	0	1000			metanetx.reaction/MNXR96844;sbo/SBO:0000185	Lipopolysaccharide Biosynthesis / Recycling
SPMDtex	Spermidine transport via diffusion (extracellular to periplasm)	spmd[e] <=> spmd[p]		b0241 or b0929 or b1377 or b2215	-1000	1000			metanetx.reaction/MNXR104495;sbo/SBO:0000185	Transport, Outer Membrane Porin
LMPD_241_spmd_c		2 3pg[c] + 2 accoa[c] + asp__L[c] + 6 atp[c] + 4 glu__L[c] + 2 h[c] + 4 h2o[c] + nad[c] + 6 nadph[c] + r5p[c] + so4[c] + succoa[c] + trdrd[c] <=> 2 ac[c] + 2 adp[c] + 3 akg[c] + 4 amp[c] + 2 co2[c] + 3 coa[c] + gly[c] + nadh[c] + 6 nadp[c] + nh4[c] + 7 pi[c] + 3 ppi[c] + pyr[c] + spmd[c] + succ[c] + trdox[c] + 5mtr[p] + h[p]			0	1000
LMPD_242_spmd_c		2 3pg[c] + 2 accoa[c] + asp__L[c] + 7 atp[c] + 4 glu__L[c] + 2 h[c] + 4 h2o[c] + nad[c] + 6 nadph[c] + r5p[c] + so4[c] + succoa[c] + trdrd[c] <=> 2 ac[c] + 4 adp[c] + 3 akg[c] + 3 amp[c] + 2 co2[c] + 3 coa[c] + gly[c] + nadh[c] + 6 nadp[c] + nh4[c] + 7 pi[c] + 3 ppi[c] + pyr[c] + spmd[c] + succ[c] + trdox[c] + 5mtr[p] + h[p]			0	1000
CBL1tonex	Cob(1)alamin transport via ton system (extermal)	cbl1[e] + h[p] <=> h[c] + cbl1[p]		b3966 and (b1252 and b3005 and b3006)	0	1000			metanetx.reaction/MNXR96472;sbo/SBO:0000185	Transport, Outer Membrane
CYStex	L-cysteine transport via diffusion (extracellular to periplasm)	cys__L[e] <=> cys__L[p]		b0241 or b0929 or b1377 or b2215	-1000	1000			metanetx.reaction/MNXR97029;sbo/SBO:0000185	Transport, Outer Membrane Porin
5MTRtex	5-Methylthio-D-ribose transport via proton diffusion (extracellular to periplasm)	5mtr[e] <=> 5mtr[p]		b1377 or b0929 or b2215 or b0241	-1000	1000			metanetx.reaction/MNXR95091;sbo/SBO:0000185	Transport, Outer Membrane Porin
LMPD_163_pe160_c		3pg[c] + 16 accoa[c] + 16 atp[c] + glu__L[c] + glyc3p[c] + 13 h[c] + h2o[c] + 11 nadh[c] + 16 nadph[c] <=> 16 adp[c] + akg[c] + co2[c] + 16 coa[c] + 11 nad[c] + 16 nadp[c] + pe160[c] + 15 pi[c] + ppi[c]			0	1000
LMPD_164_pe160_c		3pg[c] + 16 accoa[c] + 16 atp[c] + glu__L[c] + glyc3p[c] + 13 h[c] + h2o[c] + 13 nadh[c] + 14 nadph[c] <=> 16 adp[c] + akg[c] + co2[c] + 16 coa[c] + 13 nad[c] + 14 nadp[c] + pe160[c] + 15 pi[c] + ppi[c]			0	1000
LMPD_165_pe160_c		3pg[c] + 16 accoa[c] + 16 atp[c] + glu__L[c] + glyc3p[c] + 13 h[c] + h2o[c] + 3 nadh[c] + 24 nadph[c] <=> 16 adp[c] + akg[c] + co2[c] + 16 coa[c] + 3 nad[c] + 24 nadp[c] + pe160[c] + 15 pi[c] + ppi[c]			0	1000
LMPD_166_pe160_c		3pg[c] + 16 accoa[c] + 16 atp[c] + glu__L[c] + glyc3p[c] + 13 h[c] + h2o[c] + 5 nadh[c] + 22 nadph[c] <=> 16 adp[c] + akg[c] + co2[c] + 16 coa[c] + 5 nad[c] + 22 nadp[c] + pe160[c] + 15 pi[c] + ppi[c]			0	1000
LMPD_167_pe160_c		3pg[c] + 16 accoa[c] + 16 atp[c] + glu__L[c] + glyc3p[c] + 13 h[c] + h2o[c] + 7 nadh[c] + 20 nadph[c] <=> 16 adp[c] + akg[c] + co2[c] + 16 coa[c] + 7 nad[c] + 20 nadp[c] + pe160[c] + 15 pi[c] + ppi[c]			0	1000
LMPD_168_pe160_c		3pg[c] + 16 accoa[c] + 16 atp[c] + glu__L[c] + glyc3p[c] + 13 h[c] + h2o[c] + 9 nadh[c] + 18 nadph[c] <=> 16 adp[c] + akg[c] + co2[c] + 16 coa[c] + 9 nad[c] + 18 nadp[c] + pe160[c] + 15 pi[c] + ppi[c]			0	1000
LMPD_169_pe160_c		3pg[c] + 16 accoa[c] + 16 atp[c] + glu__L[c] + glyc3p[c] + 13 h[c] + h2o[c] + nad[c] + 28 nadph[c] <=> 16 adp[c] + akg[c] + co2[c] + 16 coa[c] + nadh[c] + 28 nadp[c] + pe160[c] + 15 pi[c] + ppi[c]			0	1000
LMPD_170_pe160_c		3pg[c] + 16 accoa[c] + 16 atp[c] + glu__L[c] + glyc3p[c] + 13 h[c] + h2o[c] + nadh[c] + 26 nadph[c] <=> 16 adp[c] + akg[c] + co2[c] + 16 coa[c] + nad[c] + 26 nadp[c] + pe160[c] + 15 pi[c] + ppi[c]			0	1000
LMPD_171_pe160_c		3pg[c] + 16 accoa[c] + 4 atp[c] + glu__L[c] + glyc3p[c] + 27 h[c] + 13 nadh[c] + 14 nadph[c] <=> 2 adp[c] + akg[c] + 2 amp[c] + co2[c] + 16 coa[c] + 11 h2o[c] + 13 nad[c] + 14 nadp[c] + pe160[c] + pi[c] + 3 ppi[c]			0	1000
LMPD_172_pe160_c		3pg[c] + 16 accoa[c] + 4 atp[c] + glu__L[c] + glyc3p[c] + 27 h[c] + 27 nadh[c] <=> 2 adp[c] + akg[c] + 2 amp[c] + co2[c] + 16 coa[c] + 11 h2o[c] + 27 nad[c] + pe160[c] + pi[c] + 3 ppi[c]			0	1000
LMPD_173_pe161_c		3pg[c] + 16 accoa[c] + 16 atp[c] + glu__L[c] + glyc3p[c] + 11 h[c] + h2o[c] + 11 nadh[c] + 14 nadph[c] <=> 16 adp[c] + akg[c] + co2[c] + 16 coa[c] + 11 nad[c] + 14 nadp[c] + pe161[c] + 15 pi[c] + ppi[c]			0	1000
LMPD_174_pe161_c		3pg[c] + 16 accoa[c] + 16 atp[c] + glu__L[c] + glyc3p[c] + 11 h[c] + h2o[c] + 3 nadh[c] + 22 nadph[c] <=> 16 adp[c] + akg[c] + co2[c] + 16 coa[c] + 3 nad[c] + 22 nadp[c] + pe161[c] + 15 pi[c] + ppi[c]			0	1000
LMPD_175_pe161_c		3pg[c] + 16 accoa[c] + 16 atp[c] + glu__L[c] + glyc3p[c] + 11 h[c] + h2o[c] + 5 nadh[c] + 20 nadph[c] <=> 16 adp[c] + akg[c] + co2[c] + 16 coa[c] + 5 nad[c] + 20 nadp[c] + pe161[c] + 15 pi[c] + ppi[c]			0	1000
LMPD_176_pe161_c		3pg[c] + 16 accoa[c] + 16 atp[c] + glu__L[c] + glyc3p[c] + 11 h[c] + h2o[c] + 7 nadh[c] + 18 nadph[c] <=> 16 adp[c] + akg[c] + co2[c] + 16 coa[c] + 7 nad[c] + 18 nadp[c] + pe161[c] + 15 pi[c] + ppi[c]			0	1000
LMPD_177_pe161_c		3pg[c] + 16 accoa[c] + 16 atp[c] + glu__L[c] + glyc3p[c] + 11 h[c] + h2o[c] + 9 nadh[c] + 16 nadph[c] <=> 16 adp[c] + akg[c] + co2[c] + 16 coa[c] + 9 nad[c] + 16 nadp[c] + pe161[c] + 15 pi[c] + ppi[c]			0	1000
LMPD_178_pe161_c		3pg[c] + 16 accoa[c] + 16 atp[c] + glu__L[c] + glyc3p[c] + 11 h[c] + h2o[c] + nad[c] + 26 nadph[c] <=> 16 adp[c] + akg[c] + co2[c] + 16 coa[c] + nadh[c] + 26 nadp[c] + pe161[c] + 15 pi[c] + ppi[c]			0	1000
LMPD_179_pe161_c		3pg[c] + 16 accoa[c] + 16 atp[c] + glu__L[c] + glyc3p[c] + 11 h[c] + h2o[c] + nadh[c] + 24 nadph[c] <=> 16 adp[c] + akg[c] + co2[c] + 16 coa[c] + nad[c] + 24 nadp[c] + pe161[c] + 15 pi[c] + ppi[c]			0	1000
LMPD_180_pe181_c		3pg[c] + 18 accoa[c] + 18 atp[c] + glu__L[c] + glyc3p[c] + 13 h[c] + h2o[c] + 11 nadh[c] + 18 nadph[c] <=> 18 adp[c] + akg[c] + co2[c] + 18 coa[c] + 11 nad[c] + 18 nadp[c] + pe181[c] + 17 pi[c] + ppi[c]			0	1000
LMPD_181_pe181_c		3pg[c] + 18 accoa[c] + 18 atp[c] + glu__L[c] + glyc3p[c] + 13 h[c] + h2o[c] + 13 nadh[c] + 16 nadph[c] <=> 18 adp[c] + akg[c] + co2[c] + 18 coa[c] + 13 nad[c] + 16 nadp[c] + pe181[c] + 17 pi[c] + ppi[c]			0	1000
LMPD_182_pe181_c		3pg[c] + 18 accoa[c] + 18 atp[c] + glu__L[c] + glyc3p[c] + 13 h[c] + h2o[c] + 3 nadh[c] + 26 nadph[c] <=> 18 adp[c] + akg[c] + co2[c] + 18 coa[c] + 3 nad[c] + 26 nadp[c] + pe181[c] + 17 pi[c] + ppi[c]			0	1000
LMPD_183_pe181_c		3pg[c] + 18 accoa[c] + 18 atp[c] + glu__L[c] + glyc3p[c] + 13 h[c] + h2o[c] + 5 nadh[c] + 24 nadph[c] <=> 18 adp[c] + akg[c] + co2[c] + 18 coa[c] + 5 nad[c] + 24 nadp[c] + pe181[c] + 17 pi[c] + ppi[c]			0	1000
LMPD_184_pe181_c		3pg[c] + 18 accoa[c] + 18 atp[c] + glu__L[c] + glyc3p[c] + 13 h[c] + h2o[c] + 7 nadh[c] + 22 nadph[c] <=> 18 adp[c] + akg[c] + co2[c] + 18 coa[c] + 7 nad[c] + 22 nadp[c] + pe181[c] + 17 pi[c] + ppi[c]			0	1000
LMPD_185_pe181_c		3pg[c] + 18 accoa[c] + 18 atp[c] + glu__L[c] + glyc3p[c] + 13 h[c] + h2o[c] + 9 nadh[c] + 20 nadph[c] <=> 18 adp[c] + akg[c] + co2[c] + 18 coa[c] + 9 nad[c] + 20 nadp[c] + pe181[c] + 17 pi[c] + ppi[c]			0	1000
LMPD_186_pe181_c		3pg[c] + 18 accoa[c] + 18 atp[c] + glu__L[c] + glyc3p[c] + 13 h[c] + h2o[c] + nad[c] + 30 nadph[c] <=> 18 adp[c] + akg[c] + co2[c] + 18 coa[c] + nadh[c] + 30 nadp[c] + pe181[c] + 17 pi[c] + ppi[c]			0	1000
LMPD_187_pe181_c		3pg[c] + 18 accoa[c] + 18 atp[c] + glu__L[c] + glyc3p[c] + 13 h[c] + h2o[c] + nadh[c] + 28 nadph[c] <=> 18 adp[c] + akg[c] + co2[c] + 18 coa[c] + nad[c] + 28 nadp[c] + pe181[c] + 17 pi[c] + ppi[c]			0	1000
LMPD_188_pe181_c		3pg[c] + 18 accoa[c] + 4 atp[c] + glu__L[c] + glyc3p[c] + 27 h[c] + 15 nadh[c] + 14 nadph[c] <=> 2 adp[c] + akg[c] + 2 amp[c] + co2[c] + 18 coa[c] + 13 h2o[c] + 15 nad[c] + 14 nadp[c] + pe181[c] + pi[c] + 3 ppi[c]			0	1000
LMPD_189_pe181_c		3pg[c] + 18 accoa[c] + 4 atp[c] + glu__L[c] + glyc3p[c] + 27 h[c] + 29 nadh[c] <=> 2 adp[c] + akg[c] + 2 amp[c] + co2[c] + 18 coa[c] + 13 h2o[c] + 29 nad[c] + pe181[c] + pi[c] + 3 ppi[c]			0	1000
LMPD_190_pg160_c		16 accoa[c] + 16 atp[c] + 2 glyc3p[c] + 13 h[c] + h2o[c] + 10 nadh[c] + 18 nadph[c] <=> 16 adp[c] + 16 coa[c] + 10 nad[c] + 18 nadp[c] + pg160[c] + 15 pi[c] + ppi[c]			0	1000
LMPD_191_pg160_c		16 accoa[c] + 16 atp[c] + 2 glyc3p[c] + 13 h[c] + h2o[c] + 12 nadh[c] + 16 nadph[c] <=> 16 adp[c] + 16 coa[c] + 12 nad[c] + 16 nadp[c] + pg160[c] + 15 pi[c] + ppi[c]			0	1000
LMPD_192_pg160_c		16 accoa[c] + 16 atp[c] + 2 glyc3p[c] + 13 h[c] + h2o[c] + 14 nadh[c] + 14 nadph[c] <=> 16 adp[c] + 16 coa[c] + 14 nad[c] + 14 nadp[c] + pg160[c] + 15 pi[c] + ppi[c]			0	1000
LMPD_193_pg160_c		16 accoa[c] + 16 atp[c] + 2 glyc3p[c] + 13 h[c] + h2o[c] + 2 nadh[c] + 26 nadph[c] <=> 16 adp[c] + 16 coa[c] + 2 nad[c] + 26 nadp[c] + pg160[c] + 15 pi[c] + ppi[c]			0	1000
LMPD_194_pg160_c		16 accoa[c] + 16 atp[c] + 2 glyc3p[c] + 13 h[c] + h2o[c] + 28 nadph[c] <=> 16 adp[c] + 16 coa[c] + 28 nadp[c] + pg160[c] + 15 pi[c] + ppi[c]			0	1000
LMPD_195_pg160_c		16 accoa[c] + 16 atp[c] + 2 glyc3p[c] + 13 h[c] + h2o[c] + 4 nadh[c] + 24 nadph[c] <=> 16 adp[c] + 16 coa[c] + 4 nad[c] + 24 nadp[c] + pg160[c] + 15 pi[c] + ppi[c]			0	1000
LMPD_196_pg160_c		16 accoa[c] + 16 atp[c] + 2 glyc3p[c] + 13 h[c] + h2o[c] + 6 nadh[c] + 22 nadph[c] <=> 16 adp[c] + 16 coa[c] + 6 nad[c] + 22 nadp[c] + pg160[c] + 15 pi[c] + ppi[c]			0	1000
LMPD_197_pg160_c		16 accoa[c] + 16 atp[c] + 2 glyc3p[c] + 13 h[c] + h2o[c] + 8 nadh[c] + 20 nadph[c] <=> 16 adp[c] + 16 coa[c] + 8 nad[c] + 20 nadp[c] + pg160[c] + 15 pi[c] + ppi[c]			0	1000
LMPD_198_pg160_c		16 accoa[c] + 4 atp[c] + 2 glyc3p[c] + 27 h[c] + 14 nadh[c] + 14 nadph[c] <=> 2 adp[c] + 2 amp[c] + 16 coa[c] + 11 h2o[c] + 14 nad[c] + 14 nadp[c] + pg160[c] + pi[c] + 3 ppi[c]			0	1000
LMPD_199_pg160_c		16 accoa[c] + 4 atp[c] + 2 glyc3p[c] + 27 h[c] + 28 nadh[c] <=> 2 adp[c] + 2 amp[c] + 16 coa[c] + 11 h2o[c] + 28 nad[c] + pg160[c] + pi[c] + 3 ppi[c]			0	1000
LMPD_200_pg161_c		16 accoa[c] + 16 atp[c] + 2 glyc3p[c] + 11 h[c] + h2o[c] + 10 nadh[c] + 16 nadph[c] <=> 16 adp[c] + 16 coa[c] + 10 nad[c] + 16 nadp[c] + pg161[c] + 15 pi[c] + ppi[c]			0	1000
LMPD_201_pg161_c		16 accoa[c] + 16 atp[c] + 2 glyc3p[c] + 11 h[c] + h2o[c] + 12 nadh[c] + 14 nadph[c] <=> 16 adp[c] + 16 coa[c] + 12 nad[c] + 14 nadp[c] + pg161[c] + 15 pi[c] + ppi[c]			0	1000
LMPD_202_pg161_c		16 accoa[c] + 16 atp[c] + 2 glyc3p[c] + 11 h[c] + h2o[c] + 2 nadh[c] + 24 nadph[c] <=> 16 adp[c] + 16 coa[c] + 2 nad[c] + 24 nadp[c] + pg161[c] + 15 pi[c] + ppi[c]			0	1000
LMPD_203_pg161_c		16 accoa[c] + 16 atp[c] + 2 glyc3p[c] + 11 h[c] + h2o[c] + 26 nadph[c] <=> 16 adp[c] + 16 coa[c] + 26 nadp[c] + pg161[c] + 15 pi[c] + ppi[c]			0	1000
LMPD_204_pg161_c		16 accoa[c] + 16 atp[c] + 2 glyc3p[c] + 11 h[c] + h2o[c] + 4 nadh[c] + 22 nadph[c] <=> 16 adp[c] + 16 coa[c] + 4 nad[c] + 22 nadp[c] + pg161[c] + 15 pi[c] + ppi[c]			0	1000
LMPD_205_pg161_c		16 accoa[c] + 16 atp[c] + 2 glyc3p[c] + 11 h[c] + h2o[c] + 6 nadh[c] + 20 nadph[c] <=> 16 adp[c] + 16 coa[c] + 6 nad[c] + 20 nadp[c] + pg161[c] + 15 pi[c] + ppi[c]			0	1000
LMPD_206_pg161_c		16 accoa[c] + 16 atp[c] + 2 glyc3p[c] + 11 h[c] + h2o[c] + 8 nadh[c] + 18 nadph[c] <=> 16 adp[c] + 16 coa[c] + 8 nad[c] + 18 nadp[c] + pg161[c] + 15 pi[c] + ppi[c]			0	1000
LMPD_207_pg181_c		18 accoa[c] + 18 atp[c] + 2 glyc3p[c] + 13 h[c] + h2o[c] + 10 nadh[c] + 20 nadph[c] <=> 18 adp[c] + 18 coa[c] + 10 nad[c] + 20 nadp[c] + pg181[c] + 17 pi[c] + ppi[c]			0	1000
LMPD_208_pg181_c		18 accoa[c] + 18 atp[c] + 2 glyc3p[c] + 13 h[c] + h2o[c] + 12 nadh[c] + 18 nadph[c] <=> 18 adp[c] + 18 coa[c] + 12 nad[c] + 18 nadp[c] + pg181[c] + 17 pi[c] + ppi[c]			0	1000
LMPD_209_pg181_c		18 accoa[c] + 18 atp[c] + 2 glyc3p[c] + 13 h[c] + h2o[c] + 14 nadh[c] + 16 nadph[c] <=> 18 adp[c] + 18 coa[c] + 14 nad[c] + 16 nadp[c] + pg181[c] + 17 pi[c] + ppi[c]			0	1000
LMPD_210_pg181_c		18 accoa[c] + 18 atp[c] + 2 glyc3p[c] + 13 h[c] + h2o[c] + 2 nadh[c] + 28 nadph[c] <=> 18 adp[c] + 18 coa[c] + 2 nad[c] + 28 nadp[c] + pg181[c] + 17 pi[c] + ppi[c]			0	1000
LMPD_211_pg181_c		18 accoa[c] + 18 atp[c] + 2 glyc3p[c] + 13 h[c] + h2o[c] + 30 nadph[c] <=> 18 adp[c] + 18 coa[c] + 30 nadp[c] + pg181[c] + 17 pi[c] + ppi[c]			0	1000
LMPD_212_pg181_c		18 accoa[c] + 18 atp[c] + 2 glyc3p[c] + 13 h[c] + h2o[c] + 4 nadh[c] + 26 nadph[c] <=> 18 adp[c] + 18 coa[c] + 4 nad[c] + 26 nadp[c] + pg181[c] + 17 pi[c] + ppi[c]			0	1000
LMPD_213_pg181_c		18 accoa[c] + 18 atp[c] + 2 glyc3p[c] + 13 h[c] + h2o[c] + 6 nadh[c] + 24 nadph[c] <=> 18 adp[c] + 18 coa[c] + 6 nad[c] + 24 nadp[c] + pg181[c] + 17 pi[c] + ppi[c]			0	1000
LMPD_214_pg181_c		18 accoa[c] + 18 atp[c] + 2 glyc3p[c] + 13 h[c] + h2o[c] + 8 nadh[c] + 22 nadph[c] <=> 18 adp[c] + 18 coa[c] + 8 nad[c] + 22 nadp[c] + pg181[c] + 17 pi[c] + ppi[c]			0	1000
LMPD_215_pg181_c		18 accoa[c] + 4 atp[c] + 2 glyc3p[c] + 27 h[c] + 16 nadh[c] + 14 nadph[c] <=> 2 adp[c] + 2 amp[c] + 18 coa[c] + 13 h2o[c] + 16 nad[c] + 14 nadp[c] + pg181[c] + pi[c] + 3 ppi[c]			0	1000
LMPD_216_pg181_c		18 accoa[c] + 4 atp[c] + 2 glyc3p[c] + 27 h[c] + 30 nadh[c] <=> 2 adp[c] + 2 amp[c] + 18 coa[c] + 13 h2o[c] + 30 nad[c] + pg181[c] + pi[c] + 3 ppi[c]			0	1000
HCO3tex	Bicarbonate transport via diffusion (extracellular to periplasm)	hco3[e] <=> hco3[p]			-1000	1000	0		rhea/28695;rhea/28696;rhea/28697;rhea/28698;metanetx.reaction/MNXR100484;reactome/R-BTA-2752067;reactome/R-CEL-2752067;reactome/R-CFA-2752067;reactome/R-DME-2752067;reactome/R-DRE-2752067;reactome/R-GGA-2752067;reactome/R-HSA-2752067;reactome/R-MMU-2752067;reactome/R-RNO-2752067;reactome/R-SSC-2752067;reactome/R-TGU-2752067;reactome/R-XTR-2752067;seed.reaction/rxn10826;seed.reaction/rxn13310	Transport: Outer Membrane		MetaNetX (MNX) Equation: MNXR69197	carveMe
BCT1_syn	Bicarbonate transport via ABC system (periplasm)	atp[c] + h2o[c] + hco3[p] => adp[c] + pi[c] + h[c] + hco3[c]		(ANW17532)	0	1000	0		metanetx.reaction/MNXR96227	Transport: Inner Membrane		MetaNetX (MNX) Equation: MNXR81806	carveMe
OAAtex	Oxaloacetate transport via diffusion (extracellular to cytosol)	oaa[e] <=> oaa[c]			-1000	1000				Transport, Outer Membrane Porin
EX_oaa_e	R_EX_oaa_e	oaa[e] =>			0	1000	0		ec-code/5.3.2.2;biocyc/META:RXN-13407;biocyc/META:TRANS-RXN-226;metanetx.reaction/MNXR102100;seed.reaction/rxn13365	Exchange			carveMe

## Sheet: Single Connected & Dead end
Table B. List of Dead End and Single Connected Metabolites and Modification
DeadEnd	Modification	Single Connected	Modification
na1[p]	NAtex reaction was included	pe161[c]
glcn[c]	Glucokinases reactions were added GK and GKr	pe181[c]
malcoa[c]	acetyl coa carboxylase was added and the biomass objective function malcoa[c] was added with a s coefficient of 0.000031 as ecoli	pg160[c]
actp[c]		pg161[c]
acser[p]		pg181[c]
ade[p]		fdxr_42[c]	FDH7 reaction deleted
gdp[c]		fdxo_42[c]	FDH7 reaction deleted
btn[c]	included in objective function	lac__D[c]	transported reaction added D_LACtex
2fe2s[c]	included in objective function as ecoli red	fadh2[c]	SUCD1 was changed to be q8 and q8h2 dependent
adocbl[c]	included in objective function as ecoli red	chor[c]	included in objective function as ecoli red
flxso[c]		ptrc[c]	included in objective function as ecoli red
for[p]	deleted FORtex, OXFOt4pp, OXFOtex and EX_for_e	urea[c]	transported reaction added UREAt, EX_urea_e
13dpg[c]		ahcys[c]	transported reaction added UREAt, EX_urea_e
glu__D[c]	glutamate racemase was included	alaala[p]	lumped murein reactions were added and murein was added into the objective function
glyc[p]		arg__L[p]	ARGabcpp was deleted
4fe4s[c]	included in objective function as ecoli red	asn__L[p]	ASNt2rpp was deleted
lipopb[c]	included in objective function as ecoli red	cbp[c]	Carbamoyl-phosphate synthase (glutamine-hydrolysing) was included
lys__L[p]		o2[p]	deleted o2 transport between extracellular and periplasm compartment
meoh[p]		cu[p]	deleted cu transport Cutr
5mthf[c]	included in objective function as ecoli red	cu[e]	deleted cu transport Cutr
ni2[c]	included in objective function as ecoli red	ala__D[p]	lumped murein reactions were added and murein was added into the objective function
thr__L[p]		oxa[c]	reactions were oxa[c] was participating was deleted
clava[c]		glcn__D[e]	we added a Exchange Reaction EX_glcn__D
acclavam[c]		glcn__D[c]	we added a Exchange Reaction EX_glcn__D
acgclavam[c]		glu__D[e]	we added a Exchange Reaction EX_glu__D
clavcar[c]		na1[e]	we added a Exchange Reaction EX_na1_e
alaclav[c]		lac__L[c]	reactions were lac__L[c] was participating were deleted
clav5s[c]		lipo1_24_BS[c]	deleted
carbox[c]		lipo2_24_BS[c]	deleted
6apa[c]		lipo3_24_BS[c]	deleted
cephc[c]		lipo4_24_BS[c]	deleted
mal__L[p]		mobd[c]	include lumped reactions
		udcpdp[c]
		oxa[e]
		pe160[p]	inclusion of lumped reactions
		pe161[p]	and objective function coefficients as ecoli red
		pe181[p]
		pg160[p]
		pg161[p]
		pg181[p]
		peptido_BS[c]
		ser__L[p]	SERt2rpp was deleted
		spmd[e]	added lumped reactions, transport reaction from extracellular to periplasm compartments and added in objective function as ecolired
		gtca1_45_BS[c]
		gtca2_45_BS[c]
		gtca3_45_BS[c]
		cbl1[e]	added transport from extracellular and periplasm
		colipa[e]	added transport from extracellular and periplasm and cytosol
		cys__L[e]	aded transport from extracellular to periplasm
		lac__D[e]	transported reaction added D_LACtex

## Sheet: TICs
Table C. List of Thermodynamically Infeasible Cycles found in sclav_red and directionality modification
TIC_#1.	NAME	EQUATION	Gibbs Free Energy of Reaction (eQuilibrator)	Modification (threshold +-10 KJ/mol)
EX_acald_e	R_EX_acald_e	acald[e] =>
EX_etoh_e	R_EX_etoh_e	etoh[e] =>
EX_h_e	R_EX_h_e	h[e] <=>
EX_h2o_e	R_EX_h2o_e	h2o[e] <=>
ACALDtex	Acetaldehyde transport via diffusion (extracellular to periplasm)	acald[e] <=> acald[p]		Irreversible
ACALDtpp	Acetaldehyde reversible transport (periplasm)	acald[p] <=> acald[c]		Irreversible
ALCD2x	Alcohol dehydrogenase (ethanol)	nad[c] + etoh[c] <=> h[c] + nadh[c] + acald[c]	21.1 ± 0.6 [kJ/mol]	Irrevesible
ETOHtex	Ethanol transport via diffusion (extracellular to periplasm)	etoh[e] <=> etoh[p]		Irrevesible
ETOHtrpp	Ethanol reversible transport via diffusion (periplasm)	etoh[p] <=> etoh[c]		Irrevesible
H2Otex	H2O transport via diffusion (extracellular to periplasm)	h2o[e] <=> h2o[p]
H2Otpp	H2O transport via diffusion (periplasm)	h2o[p] <=> h2o[c]
Htex	Proton transport via diffusion (extracellular to periplasm)	h[e] <=> h[p]
TIC_#2.
ASPTA	Aspartate transaminase	akg[c] + asp__L[c] <=> glu__L[c] + oaa[c]	2.9 ± 1.1 [kJ/mol]	Reversible
FUM	Fumarase	h2o[c] + fum[c] <=> mal__L[c]	]-3.4 ± 0.6 [kJ/mol]	Reversible
MDH	Malate dehydrogenase	nad[c] + mal__L[c] <=> h[c] + nadh[c] + oaa[c]	29.7 ± 0.6 [kJ/mol]	irreversible
TIC_#3.
ASPTA	Aspartate transaminase	akg[c] + asp__L[c] <=> glu__L[c] + oaa[c]
FUM	Fumarase	h2o[c] + fum[c] <=> mal__L[c]
MDH2	Malate dehydrogenase (ubiquinone 8 as acceptor)	mal__L[c] + q8[c] <=> oaa[c] + q8h2[c]
TIC_#4.
ASPTA	Aspartate transaminase	akg[c] + asp__L[c] <=> glu__L[c] + oaa[c]
FUM	Fumarase	h2o[c] + fum[c] <=> mal__L[c]
MDH3	Malate dehydrogenase (menaquinone 8 as acceptor)	mal__L[c] + mqn8[c] <=> mql8[c] + oaa[c]
TIC_#5.
EX_h_e	R_EX_h_e	h[e] <=>
EX_h2o_e	R_EX_h2o_e	h2o[e] <=>
H2Otex	H2O transport via diffusion (extracellular to periplasm)	h2o[e] <=> h2o[p]
H2Otpp	H2O transport via diffusion (periplasm)	h2o[p] <=> h2o[c]
NAt3_1p5pp	Sodium proton antiporter (H:NA is 1.5) (periplasm)	2 na1[c] + 3 h[p] <=> 3 h[c] + 2 na1[p]		Irreversible
TIC_#6.
EX_h_e	R_EX_h_e	h[e] <=>
EX_h2o_e	R_EX_h2o_e	h2o[e] <=>
H2Otex	H2O transport via diffusion (extracellular to periplasm)	h2o[e] <=> h2o[p]
H2Otpp	H2O transport via diffusion (periplasm)	h2o[p] <=> h2o[c]
NAt3_1p5pp	Sodium proton antiporter (H:NA is 1.5) (periplasm)	2 na1[c] + 3 h[p] <=> 3 h[c] + 2 na1[p]
TIC_#7.
EX_acald_e	R_EX_acald_e	acald[e] =>
EX_etoh_e	R_EX_etoh_e	etoh[e] =>
EX_h2o_e	R_EX_h2o_e	h2o[e] <=>
EX_o2_e	R_EX_o2_e	o2[e] <=>
ACALDtex	Acetaldehyde transport via diffusion (extracellular to periplasm)	acald[e] <=> acald[p]
ACALDtpp	Acetaldehyde reversible transport (periplasm)	acald[p] <=> acald[c]
ALCD2x	Alcohol dehydrogenase (ethanol)	nad[c] + etoh[c] <=> h[c] + nadh[c] + acald[c]
ETOHtex	Ethanol transport via diffusion (extracellular to periplasm)	etoh[e] <=> etoh[p]
ETOHtrpp	Ethanol reversible transport via diffusion (periplasm)	etoh[p] <=> etoh[c]
H2Otex	H2O transport via diffusion (extracellular to periplasm)	h2o[e] <=> h2o[p]
H2Otpp	H2O transport via diffusion (periplasm)	h2o[p] <=> h2o[c]
O2t	O2 transport diffusion	o2[e] <=> o2[c]		Irreversible
TIC_#8.
EX_ac_e	R_EX_ac_e	ac[e] =>
EX_acald_e	R_EX_acald_e	acald[e] =>
EX_etoh_e	R_EX_etoh_e	etoh[e] =>
EX_h_e	R_EX_h_e	h[e] <=>
EX_h2o_e	R_EX_h2o_e	h2o[e] <=>
ACALD	Acetaldehyde dehydrogenase (acetylating)	coa[c] + nad[c] + acald[c] <=> h[c] + nadh[c] + accoa[c]	]-17.6 ± 2.4 [kJ/mol]	Irreversible
ACALDtex	Acetaldehyde transport via diffusion (extracellular to periplasm)	acald[e] <=> acald[p]
ACALDtpp	Acetaldehyde reversible transport (periplasm)	acald[p] <=> acald[c]
ACKr	Acetate kinase	atp[c] + ac[c] <=> adp[c] + actp[c]	14.1 ± 1.1 [kJ/mol]	Irreversible
ACt2rpp	Acetate reversible transport via proton symport (periplasm)	h[p] + ac[p] <=> h[c] + ac[c]
ACtex	Acetate transport via diffusion (extracellular to periplasm)	ac[e] <=> ac[p]
ALCD2x	Alcohol dehydrogenase (ethanol)	nad[c] + etoh[c] <=> h[c] + nadh[c] + acald[c]	21.1 ± 0.6 [kJ/mol]
ETOHtex	Ethanol transport via diffusion (extracellular to periplasm)	etoh[e] <=> etoh[p]
ETOHtrpp	Ethanol reversible transport via diffusion (periplasm)	etoh[p] <=> etoh[c]
H2Otex	H2O transport via diffusion (extracellular to periplasm)	h2o[e] <=> h2o[p]
H2Otpp	H2O transport via diffusion (periplasm)	h2o[p] <=> h2o[c]
PTAr	Phosphotransacetylase	pi[c] + accoa[c] <=> coa[c] + actp[c]	9.7 ± 1.2 [kJ/mol]	Reversible
TIC_#9.
EX_acald_e	R_EX_acald_e	acald[e] =>
EX_dha_e	R_EX_dha_e	dha[e] =>
EX_etoh_e	R_EX_etoh_e	etoh[e] =>
EX_glyc_e	R_EX_glyc_e	glyc[e] <=>
EX_h_e	R_EX_h_e	h[e] <=>
EX_h2o_e	R_EX_h2o_e	h2o[e] <=>
ACALDtex	Acetaldehyde transport via diffusion (extracellular to periplasm)	acald[e] <=> acald[p]
ACALDtpp	Acetaldehyde reversible transport (periplasm)	acald[p] <=> acald[c]
ALCD2x	Alcohol dehydrogenase (ethanol)	nad[c] + etoh[c] <=> h[c] + nadh[c] + acald[c]
DHAt	Dihydroxyacetone transport via facilitated diffusion	dha[e] <=> dha[c]
ETOHtex	Ethanol transport via diffusion (extracellular to periplasm)	etoh[e] <=> etoh[p]
ETOHtrpp	Ethanol reversible transport via diffusion (periplasm)	etoh[p] <=> etoh[c]
G3PD1	Glycerol-3-phosphate dehydrogenase (NADP)	nad[c] + glyc3p[c] <=> h[c] + nadh[c] + dhap[c]	25.8 ± 1.5 [kJ/mol]	-
GLYCtex	Glycerol transport via diffusion (extracellular to periplasm)	glyc[e] <=> glyc[p]
GLYCtpp	Glycerol transport via channel (periplasm)	glyc[p] <=> glyc[c]
H2Otex	H2O transport via diffusion (extracellular to periplasm)	h2o[e] <=> h2o[p]
H2Otpp	H2O transport via diffusion (periplasm)	h2o[p] <=> h2o[c]
TIC_#10.
EX_akg_e	R_EX_akg_e	akg[e] =>
EX_co2_e	R_EX_co2_e	co2[e] =>
EX_etoh_e	R_EX_etoh_e	etoh[e] =>
EX_h_e	R_EX_h_e	h[e] <=>
EX_h2o_e	R_EX_h2o_e	h2o[e] <=>
EX_succ_e	R_EX_succ_e	succ[e] <=>
ACALD	Acetaldehyde dehydrogenase (acetylating)	coa[c] + nad[c] + acald[c] <=> h[c] + nadh[c] + accoa[c]
AKGt2rpp	2-oxoglutarate reversible transport via symport (periplasm)	h[p] + akg[p] <=> h[c] + akg[c]
AKGtex	Alpha-ketoglutarate transport via diffusion (extracellular to periplasm)	akg[e] <=> akg[p]
ALCD2x	Alcohol dehydrogenase (ethanol)	nad[c] + etoh[c] <=> h[c] + nadh[c] + acald[c]
CO2tex	CO2 transport via diffusion (extracellular to periplasm)	co2[e] <=> co2[p]
CO2tpp	CO2 transporter via diffusion (periplasm)	co2[p] <=> co2[c]
ETOHtex	Ethanol transport via diffusion (extracellular to periplasm)	etoh[e] <=> etoh[p]
ETOHtrpp	Ethanol reversible transport via diffusion (periplasm)	etoh[p] <=> etoh[c]
FUM	Fumarase	h2o[c] + fum[c] <=> mal__L[c]
H2Otex	H2O transport via diffusion (extracellular to periplasm)	h2o[e] <=> h2o[p]
H2Otpp	H2O transport via diffusion (periplasm)	h2o[p] <=> h2o[c]
ICDHyr	Isocitrate dehydrogenase (NADP)	nadp[c] + icit[c] <=> co2[c] + nadph[c] + akg[c]	6.4 ± 6.3 [kJ/mol]	Reversible
SUCCtex	Succinate transport via diffusion (extracellular to periplasm)	succ[e] <=> succ[p]
TIC_#11.
EX_h_e	R_EX_h_e	h[e] <=>
EX_h2o_e	R_EX_h2o_e	h2o[e] <=>
H2Otex	H2O transport via diffusion (extracellular to periplasm)	h2o[e] <=> h2o[p]
H2Otpp	H2O transport via diffusion (periplasm)	h2o[p] <=> h2o[c]
TIC_#12.
EX_acald_e	R_EX_acald_e	acald[e] =>
EX_akg_e	R_EX_akg_e	akg[e] =>
EX_co2_e	R_EX_co2_e	co2[e] =>
EX_etoh_e	R_EX_etoh_e	etoh[e] =>
EX_h_e	R_EX_h_e	h[e] <=>
EX_h2o_e	R_EX_h2o_e	h2o[e] <=>
ACALD	Acetaldehyde dehydrogenase (acetylating)	coa[c] + nad[c] + acald[c] <=> h[c] + nadh[c] + accoa[c]
ACALDtex	Acetaldehyde transport via diffusion (extracellular to periplasm)	acald[e] <=> acald[p]
ACALDtpp	Acetaldehyde reversible transport (periplasm)	acald[p] <=> acald[c]
AKGt2rpp	2-oxoglutarate reversible transport via symport (periplasm)	h[p] + akg[p] <=> h[c] + akg[c]
AKGtex	Alpha-ketoglutarate transport via diffusion (extracellular to periplasm)	akg[e] <=> akg[p]
ALCD2x	Alcohol dehydrogenase (ethanol)	nad[c] + etoh[c] <=> h[c] + nadh[c] + acald[c]
CO2tex	CO2 transport via diffusion (extracellular to periplasm)	co2[e] <=> co2[p]
CO2tpp	CO2 transporter via diffusion (periplasm)	co2[p] <=> co2[c]
ETOHtex	Ethanol transport via diffusion (extracellular to periplasm)	etoh[e] <=> etoh[p]
ETOHtrpp	Ethanol reversible transport via diffusion (periplasm)	etoh[p] <=> etoh[c]
FUM	Fumarase	h2o[c] + fum[c] <=> mal__L[c]
H2Otex	H2O transport via diffusion (extracellular to periplasm)	h2o[e] <=> h2o[p]
H2Otpp	H2O transport via diffusion (periplasm)	h2o[p] <=> h2o[c]
ICDHyr	Isocitrate dehydrogenase (NADP)	nadp[c] + icit[c] <=> co2[c] + nadph[c] + akg[c]
SUCOAS	Succinyl-CoA synthetase (ADP-forming)	atp[c] + coa[c] + succ[c] <=> adp[c] + pi[c] + succoa[c]	]-2.0 ± 2.6 [kJ/mol]	Reversible
TIC_#13.
EX_h_e	R_EX_h_e	h[e] <=>
EX_h2o_e	R_EX_h2o_e	h2o[e] <=>
H2Otex	H2O transport via diffusion (extracellular to periplasm)	h2o[e] <=> h2o[p]
H2Otpp	H2O transport via diffusion (periplasm)	h2o[p] <=> h2o[c]
TIC_#14.
EX_acald_e	R_EX_acald_e	acald[e] =>
EX_dha_e	R_EX_dha_e	dha[e] =>
EX_etoh_e	R_EX_etoh_e	etoh[e] =>
EX_h_e	R_EX_h_e	h[e] <=>
EX_h2o_e	R_EX_h2o_e	h2o[e] <=>
EX_pyr_e	R_EX_pyr_e	pyr[e] =>
ACALDtex	Acetaldehyde transport via diffusion (extracellular to periplasm)	acald[e] <=> acald[p]
ACALDtpp	Acetaldehyde reversible transport (periplasm)	acald[p] <=> acald[c]
ALCD2x	Alcohol dehydrogenase (ethanol)	nad[c] + etoh[c] <=> h[c] + nadh[c] + acald[c]
DHAt	Dihydroxyacetone transport via facilitated diffusion	dha[e] <=> dha[c]
ENO	Enolase	2pg[c] <=> h2o[c] + pep[c]	]-4.1 ± 0.6 [kJ/mol]	Reversible
ETOHtex	Ethanol transport via diffusion (extracellular to periplasm)	etoh[e] <=> etoh[p]
ETOHtrpp	Ethanol reversible transport via diffusion (periplasm)	etoh[p] <=> etoh[c]
GAPD	Glyceraldehyde-3-phosphate dehydrogenase	pi[c] + nad[c] + g3p[c] <=> h[c] + nadh[c] + 13dpg[c]	5.9 ± 0.8 [kJ/mol]	Reversible
H2Otex	H2O transport via diffusion (extracellular to periplasm)	h2o[e] <=> h2o[p]
H2Otpp	H2O transport via diffusion (periplasm)	h2o[p] <=> h2o[c]
PGK	Phosphoglycerate kinase	atp[c] + 3pg[c] <=> adp[c] + 13dpg[c]	18.5 ± 0.9 [kJ/mol]	-
PGM	Phosphoglycerate mutase	2pg[c] <=> 3pg[c]	]-4.2 ± 0.7 [kJ/mol]	Reversible
PYRt2rpp	Pyruvate reversible transport via proton symport (periplasm)	h[p] + pyr[p] <=> h[c] + pyr[c]
PYRtex	Pyruvate transport via diffusion (extracellular to periplasm)	pyr[e] <=> pyr[p]
TPI	Triose-phosphate isomerase	dhap[c] <=> g3p[c]	5.5 ± 1.1 [kJ/mol]	Reversible
TIC_#15.
ASPTA	Aspartate transaminase	akg[c] + asp__L[c] <=> glu__L[c] + oaa[c]
FUM	Fumarase	h2o[c] + fum[c] <=> mal__L[c]
MOX	Malate oxidase	mal__L[c] + o2[c] <=> h2o2[c] + oaa[c]	]-103.1 ± 8.3 [kJ/mol]	Irreversible
TIC_#16.
EX_acald_e	R_EX_acald_e	acald[e] =>
EX_ala__L_e	R_EX_ala__L_e	ala__L[e] =>
EX_etoh_e	R_EX_etoh_e	etoh[e] =>
EX_h_e	R_EX_h_e	h[e] <=>
EX_h2o_e	R_EX_h2o_e	h2o[e] <=>
EX_nh4_e	R_EX_nh4_e	nh4[e] <=>
EX_pyr_e	R_EX_pyr_e	pyr[e] =>
ACALDtex	Acetaldehyde transport via diffusion (extracellular to periplasm)	acald[e] <=> acald[p]
ACALDtpp	Acetaldehyde reversible transport (periplasm)	acald[p] <=> acald[c]
ALAt2rpp		ala__L[p] + h[p] <=> ala__L[c] + h[c]
ALAtex	L-alanine transport via diffusion (extracellular to periplasm)	ala__L[e] <=> ala__L[p]
ALCD2x	Alcohol dehydrogenase (ethanol)	nad[c] + etoh[c] <=> h[c] + nadh[c] + acald[c]
ETOHtex	Ethanol transport via diffusion (extracellular to periplasm)	etoh[e] <=> etoh[p]
ETOHtrpp	Ethanol reversible transport via diffusion (periplasm)	etoh[p] <=> etoh[c]
H2Otex	H2O transport via diffusion (extracellular to periplasm)	h2o[e] <=> h2o[p]
H2Otpp	H2O transport via diffusion (periplasm)	h2o[p] <=> h2o[c]
NH4tex	Ammonia transport via diffusion (extracellular to periplasm)	nh4[e] <=> nh4[p]
NH4tpp	Ammonia reversible transport (periplasm)	nh4[p] <=> nh4[c]
PYRt2rpp	Pyruvate reversible transport via proton symport (periplasm)	h[p] + pyr[p] <=> h[c] + pyr[c]
PYRtex	Pyruvate transport via diffusion (extracellular to periplasm)	pyr[e] <=> pyr[p]
TIC_#17.
EX_dha_e	R_EX_dha_e	dha[e] =>
EX_glcn_e	R_EX_glcn_e	glcn[e] =>
EX_glyc_e	R_EX_glyc_e	glyc[e] <=>
EX_h_e	R_EX_h_e	h[e] <=>
EX_h2o_e	R_EX_h2o_e	h2o[e] <=>
EX_pyr_e	R_EX_pyr_e	pyr[e] =>
DHAt	Dihydroxyacetone transport via facilitated diffusion	dha[e] <=> dha[c]
ENO	Enolase	2pg[c] <=> h2o[c] + pep[c]
G3PD1	Glycerol-3-phosphate dehydrogenase (NADP)	nad[c] + glyc3p[c] <=> h[c] + nadh[c] + dhap[c]
GAPD	Glyceraldehyde-3-phosphate dehydrogenase	pi[c] + nad[c] + g3p[c] <=> h[c] + nadh[c] + 13dpg[c]
GLCNt2r	D-gluconate transport via proton symport, reversible	h[e] + glcn[e] <=> h[c] + glcn[c]
GLYCtex	Glycerol transport via diffusion (extracellular to periplasm)	glyc[e] <=> glyc[p]
GLYCtpp	Glycerol transport via channel (periplasm)	glyc[p] <=> glyc[c]
H2Otex	H2O transport via diffusion (extracellular to periplasm)	h2o[e] <=> h2o[p]
H2Otpp	H2O transport via diffusion (periplasm)	h2o[p] <=> h2o[c]
PGK	Phosphoglycerate kinase	atp[c] + 3pg[c] <=> adp[c] + 13dpg[c]
PGM	Phosphoglycerate mutase	2pg[c] <=> 3pg[c]
PYRt2rpp	Pyruvate reversible transport via proton symport (periplasm)	h[p] + pyr[p] <=> h[c] + pyr[c]
PYRtex	Pyruvate transport via diffusion (extracellular to periplasm)	pyr[e] <=> pyr[p]
TIC_#18.
EX_dha_e	R_EX_dha_e	dha[e] =>
EX_glyc_e	R_EX_glyc_e	glyc[e] <=>
EX_h_e	R_EX_h_e	h[e] <=>
EX_h2o_e	R_EX_h2o_e	h2o[e] <=>
EX_pyr_e	R_EX_pyr_e	pyr[e] =>
EX_glcn__D_e	R_EX_glcn__D_e	glcn__D[e] <=>
DHAt	Dihydroxyacetone transport via facilitated diffusion	dha[e] <=> dha[c]
ENO	Enolase	2pg[c] <=> h2o[c] + pep[c]
G3PD1	Glycerol-3-phosphate dehydrogenase (NADP)	nad[c] + glyc3p[c] <=> h[c] + nadh[c] + dhap[c]
GAPD	Glyceraldehyde-3-phosphate dehydrogenase	pi[c] + nad[c] + g3p[c] <=> h[c] + nadh[c] + 13dpg[c]
GLYCtex	Glycerol transport via diffusion (extracellular to periplasm)	glyc[e] <=> glyc[p]
GLYCtpp	Glycerol transport via channel (periplasm)	glyc[p] <=> glyc[c]
H2Otex	H2O transport via diffusion (extracellular to periplasm)	h2o[e] <=> h2o[p]
H2Otpp	H2O transport via diffusion (periplasm)	h2o[p] <=> h2o[c]
PGK	Phosphoglycerate kinase	atp[c] + 3pg[c] <=> adp[c] + 13dpg[c]
PGM	Phosphoglycerate mutase	2pg[c] <=> 3pg[c]
PYRt2rpp	Pyruvate reversible transport via proton symport (periplasm)	h[p] + pyr[p] <=> h[c] + pyr[c]
PYRtex	Pyruvate transport via diffusion (extracellular to periplasm)	pyr[e] <=> pyr[p]
TIC_#19.
EX_acald_e	R_EX_acald_e	acald[e] =>
EX_akg_e	R_EX_akg_e	akg[e] =>
EX_etoh_e	R_EX_etoh_e	etoh[e] =>
EX_glu__L_e	R_EX_glu__L_e	glu__L[e] =>
EX_h2o_e	R_EX_h2o_e	h2o[e] <=>
EX_nh4_e	R_EX_nh4_e	nh4[e] <=>
ACALDtex	Acetaldehyde transport via diffusion (extracellular to periplasm)	acald[e] <=> acald[p]
ACALDtpp	Acetaldehyde reversible transport (periplasm)	acald[p] <=> acald[c]
AKGt2rpp	2-oxoglutarate reversible transport via symport (periplasm)	h[p] + akg[p] <=> h[c] + akg[c]
AKGtex	Alpha-ketoglutarate transport via diffusion (extracellular to periplasm)	akg[e] <=> akg[p]
ALCD2x	Alcohol dehydrogenase (ethanol)	nad[c] + etoh[c] <=> h[c] + nadh[c] + acald[c]
ETOHtex	Ethanol transport via diffusion (extracellular to periplasm)	etoh[e] <=> etoh[p]
ETOHtrpp	Ethanol reversible transport via diffusion (periplasm)	etoh[p] <=> etoh[c]
H2Otex	H2O transport via diffusion (extracellular to periplasm)	h2o[e] <=> h2o[p]
H2Otpp	H2O transport via diffusion (periplasm)	h2o[p] <=> h2o[c]
NAt3_1p5pp	Sodium proton antiporter (H:NA is 1.5) (periplasm)	2 na1[c] + 3 h[p] <=> 3 h[c] + 2 na1[p]
NH4tex	Ammonia transport via diffusion (extracellular to periplasm)	nh4[e] <=> nh4[p]
NH4tpp	Ammonia reversible transport (periplasm)	nh4[p] <=> nh4[c]
NAtex	Sodium transport via diffusion (extracellular to periplasm)	na1[e] <=> na1[p]
TIC_#20.
EX_acald_e	R_EX_acald_e	acald[e] =>
EX_co2_e	R_EX_co2_e	co2[e] =>
EX_h_e	R_EX_h_e	h[e] <=>
EX_h2o_e	R_EX_h2o_e	h2o[e] <=>
EX_pyr_e	R_EX_pyr_e	pyr[e] =>
ACALD	Acetaldehyde dehydrogenase (acetylating)	coa[c] + nad[c] + acald[c] <=> h[c] + nadh[c] + accoa[c]
ACALDtex	Acetaldehyde transport via diffusion (extracellular to periplasm)	acald[e] <=> acald[p]
ACALDtpp	Acetaldehyde reversible transport (periplasm)	acald[p] <=> acald[c]
CO2tex	CO2 transport via diffusion (extracellular to periplasm)	co2[e] <=> co2[p]
CO2tpp	CO2 transporter via diffusion (periplasm)	co2[p] <=> co2[c]
FLNDPR2r	Flavodoxin : nadp reductase	h[c] + nadh[c] + 2 nadp[c] + 2 flxr[c] <=> nad[c] + 2 nadph[c] + 2 flxso[c]	]-16.8 ± 11.7 [kJ/mol]	Irreversible
H2Otex	H2O transport via diffusion (extracellular to periplasm)	h2o[e] <=> h2o[p]
H2Otpp	H2O transport via diffusion (periplasm)	h2o[p] <=> h2o[c]
PYRt2rpp	Pyruvate reversible transport via proton symport (periplasm)	h[p] + pyr[p] <=> h[c] + pyr[c]
PYRtex	Pyruvate transport via diffusion (extracellular to periplasm)	pyr[e] <=> pyr[p]
POR5	Pyruvate synthase	coa[c] + 2 flxso[c] + h[c] + pyr[c] <=> accoa[c] + co2[c] + 2 flxr[c]	]-18.4 ± 13.2 [kJ/mol]	Irreversible
TIC_#21.
EX_acald_e	R_EX_acald_e	acald[e] =>
EX_akg_e	R_EX_akg_e	akg[e] =>
EX_etoh_e	R_EX_etoh_e	etoh[e] =>
EX_h_e	R_EX_h_e	h[e] <=>
EX_h2o_e	R_EX_h2o_e	h2o[e] <=>
EX_nh4_e	R_EX_nh4_e	nh4[e] <=>
EX_glu__D_e	R_EX_glu__D_e	glu__D[e] <=>
ACALDtex	Acetaldehyde transport via diffusion (extracellular to periplasm)	acald[e] <=> acald[p]
ACALDtpp	Acetaldehyde reversible transport (periplasm)	acald[p] <=> acald[c]
AKGt2rpp	2-oxoglutarate reversible transport via symport (periplasm)	h[p] + akg[p] <=> h[c] + akg[c]
AKGtex	Alpha-ketoglutarate transport via diffusion (extracellular to periplasm)	akg[e] <=> akg[p]
ALCD2x	Alcohol dehydrogenase (ethanol)	nad[c] + etoh[c] <=> h[c] + nadh[c] + acald[c]
ETOHtex	Ethanol transport via diffusion (extracellular to periplasm)	etoh[e] <=> etoh[p]
ETOHtrpp	Ethanol reversible transport via diffusion (periplasm)	etoh[p] <=> etoh[c]
H2Otex	H2O transport via diffusion (extracellular to periplasm)	h2o[e] <=> h2o[p]
H2Otpp	H2O transport via diffusion (periplasm)	h2o[p] <=> h2o[c]
NH4tex	Ammonia transport via diffusion (extracellular to periplasm)	nh4[e] <=> nh4[p]
NH4tpp	Ammonia reversible transport (periplasm)	nh4[p] <=> nh4[c]
GLUR	Glutamate racemase	glu__D[c] <=> glu__L[c]		-
TIC_#22.
EX_acald_e	R_EX_acald_e	acald[e] =>
EX_etoh_e	R_EX_etoh_e	etoh[e] =>
EX_h_e	R_EX_h_e	h[e] <=>
EX_h2o_e	R_EX_h2o_e	h2o[e] <=>
EX_lac__D_e	R_lac__D_e	lac__D[e] <=>
EX_pyr_e	R_EX_pyr_e	pyr[e] =>
ACALDtex	Acetaldehyde transport via diffusion (extracellular to periplasm)	acald[e] <=> acald[p]
ACALDtpp	Acetaldehyde reversible transport (periplasm)	acald[p] <=> acald[c]
ALCD2x	Alcohol dehydrogenase (ethanol)	nad[c] + etoh[c] <=> h[c] + nadh[c] + acald[c]
ETOHtex	Ethanol transport via diffusion (extracellular to periplasm)	etoh[e] <=> etoh[p]
ETOHtrpp	Ethanol reversible transport via diffusion (periplasm)	etoh[p] <=> etoh[c]
H2Otex	H2O transport via diffusion (extracellular to periplasm)	h2o[e] <=> h2o[p]
H2Otpp	H2O transport via diffusion (periplasm)	h2o[p] <=> h2o[c]
LDH_D	D-lactate dehydrogenase	nad[c] + lac__D[c] <=> h[c] + nadh[c] + pyr[c]	23.8 ± 4.1 [kJ/mol]	Irreversible
PYRt2rpp	Pyruvate reversible transport via proton symport (periplasm)	h[p] + pyr[p] <=> h[c] + pyr[c]
PYRtex	Pyruvate transport via diffusion (extracellular to periplasm)	pyr[e] <=> pyr[p]
D_LACtex	D-lactate transport via diffusion (extracellular to periplasm)	lac__D[e] <=> lac__D[c]
