# Supplementary material for: TCA Cycle and Its Relationship with Clavulanic Acid Production: A Further Interpretation by Using a Reduced Genome-Scale Metabolic Model of Streptomyces clavuligerus
Source: Bioengineering (Basel). 2021 Jul 22;8(8):103. doi: 10.3390/bioengineering8080103 (PMC8389198; doi:10.3390/bioengineering8080103)
Supplement: Supplementary file 1 [file bioengineering-08-00103-s001.zip › TableS2.xlsx]

## Sheet: FVA-FBA
Table A. Flux ranges distributions of the metabolic states during batch and fed-batch cultivation.
ID	NAME	EQUATION	Batch, 36 h			Fed-Batch, 48 h
			minFVA	maxFVA	minNorm	minFVA	maxFVA	minNorm
EX_4CRSOL	R_EX_4CRSOL	4crsol[c] <=>	9.093e-06	9.093e-06	9.093e-06	6.7115e-06	6.7115e-06	6.7115e-06
EX_5DRIB	R_EX_5DRIB	5drib[c] <=>	1.3293e-05	0.00145545	1.3293e-05	9.8115e-06	0.022729	9.8115e-06
EX_AMOB	R_EX_AMOB	amob[c] <=>	4.2e-06	4.2e-06	4.2e-06	3.1e-06	3.1e-06	3.1e-06
EX_MTHTHF	R_EX_MTHTHF	mththf[c] <=>	2.05103e-05	2.05103e-05	2.05103e-05	1.51385e-05	1.51385e-05	1.51385e-05
EX_ac_e	R_EX_ac_e	ac[e] =>	0	0	0	0	0	0
EX_acald_e	R_EX_acald_e	acald[e] =>	0	0	0	0	0	0
EX_acser_e	R_EX_acser_e	acser[e] =>	0	0.00576861	1.15807e-12	0	0.0908768	3.8535e-13
EX_akg_e	R_EX_akg_e	akg[e] =>	0	0.121464	2.34265e-12	0	0.365206	2.00684e-12
EX_ala__D_e	R_EX_ala__D_e	ala__D[e] =>	0	0.000748791	1.10734e-13	0	0.0117962	1.52778e-14
EX_ala__L_e	R_EX_ala__L_e	ala__L[e] =>	0	0.00576861	2.97238e-12	0	0.0908768	8.75236e-13
EX_alaala_e	R_EX_alaala_e	alaala[e] =>	0	1.86566e-05	3.7557e-12	0	0.000293909	2.46456e-13
EX_arg__L_e	R_EX_arg__L_e	arg__L[e] =>	0	0	0	0	0	0
EX_asn__L_e	R_EX_asn__L_e	asn__L[e] =>	0	0.00576861	2.13564e-12	0	0.0908768	2.21743e-13
EX_asp__L_e	R_EX_asp__L_e	asp__L[e] =>	0	0	1.62563e-12	0	0	1.82232e-13
EX_ca2_e	R_EX_ca2_e	ca2[e] <=>	-0.000212239	-0.000212239	-0.000212239	-0.000156652	-0.000156652	-0.000156652
EX_cbl1_e	R_EX_cbl1_e	cbl1[e] <=>	-9.366e-06	-9.366e-06	-9.366e-06	-6.913e-06	-6.913e-06	-6.913e-06
EX_cit_e	R_EX_cit_e	cit[e] <=>	0	0	1.00437e-12	0	0	1.85965e-13
EX_cl_e	R_EX_cl_e	cl[e] <=>	-0.000212239	-0.000212239	-0.000212239	-0.000156652	-0.000156652	-0.000156652
EX_co2_e	R_EX_co2_e	co2[e] =>	0	0.639107	0.639107	0	1.36696	0.610612
EX_cobalt2_e	R_EX_cobalt2_e	cobalt2[e] <=>	-4.07757e-06	-4.07757e-06	-4.07757e-06	-3.00963e-06	-3.00963e-06	-3.00963e-06
EX_colipa_e	R_EX_colipa_e	colipa[e] <=>	0	0.00243467	3.13034e-13	0	0.00933857	2.60357e-15
EX_cu2_e	R_EX_cu2_e	cu2[e] <=>	-2.89099e-05	-2.89099e-05	-2.89099e-05	-2.13382e-05	-2.13382e-05	-2.13382e-05
EX_cys__L_e	R_EX_cys__L_e	cys__L[e] <=>	0	0.00576861	1.6219e-12	0	0.0908768	2.2346e-13
EX_dha_e	R_EX_dha_e	dha[e] =>	0	0	1.11043e-12	0	0	2.01017e-13
EX_enter_e	R_EX_enter_e	enter[e] <=>	0	0.00192287	5.5467e-13	0	0.0302923	6.17367e-14
EX_etoh_e	R_EX_etoh_e	etoh[e] =>	0	0.0244693	1.23022e-11	0	0.10468	1.03983e-10
EX_fe2_e	R_EX_fe2_e	fe2[e] <=>	-0.00103865	-0.000317575	-0.000317575	-0.011594	-0.0002344	-0.0002344
EX_fe3_e	R_EX_fe3_e	fe3[e] <=>	-0.000318377	-0.000318377	-0.000318377	-0.000234996	-0.000234992	-0.000234992
EX_glc_e	R_EX_glc_e	glc__D[e] <=>	0	0	0	0	0	0
EX_glcn_e	R_EX_glcn_e	glcn[e] =>	0	0	5.75296e-13	0	0	1.62021e-13
EX_glu__L_e	R_EX_glu__L_e	glu__L[e] =>	-0.35	-0.344231	-0.35	-0.35	-0.259123	-0.35
EX_gly_e	R_EX_gly_e	gly[e] =>	0	0.00576861	4.00491e-12	0	0.0908768	2.74333e-13
EX_glyc_e	R_EX_glyc_e	glyc[e] <=>	-0.182	-0.0373108	-0.182	-0.47	0.0849781	-0.457376
EX_glyc__R_e	R_EX_glyc__R_e	glyc__R[e] <=>	0	0	0	0	0	0
EX_glycogenn1_c	R_EX_glycogenn1_c	glycogenn1[c] <=>	0	0	0	0	0	0
EX_glyclt_e	R_EX_glyclt_e	glyclt[e] <=>	0	0	0	0	0	0
EX_gthrd_e	R_EX_gthrd_e	gthrd[e] =>	0	0.00192287	7.61129e-13	0	0.0302923	9.46804e-14
EX_h_e	R_EX_h_e	h[e] <=>	-71.2718	2.02565	-0.432337	-73.6659	4.84288	-0.0294945
EX_h2o_e	R_EX_h2o_e	h2o[e] <=>	0.623798	1.20256	1.20256	0.283688	2.32302	1.46089
EX_his__L_e	R_EX_his__L_e	his__L[e] =>	0	0	4.70505e-13	0	0	6.19377e-14
EX_ile__L_e	R_EX_ile__L_e	ile__L[e] =>	0	0	7.10548e-13	0	0	1.24018e-13
EX_k_e	R_EX_k_e	k[e] <=>	-0.00795901	-0.007959	-0.007959	-0.00587459	-0.0058745	-0.0058745
EX_lac__D_e	R_lac__D_e	lac__D[e] <=>	0	0.168804	1.23729e-11	0	0.598835	0.0580972
EX_leu__L_e	R_EX_leu__L_e	leu__L[e] =>	0	0	7.69148e-13	0	0	1.53943e-13
EX_lys__L_e	R_EX_lys__L_e	lys__L[e] =>	0	0.00288431	9.697e-13	0	0.0454384	1.48493e-13
EX_mal__L_e	R_EX_mal__L_e	mal__L[e] =>	0	0	1.66469e-12	0	0	0
EX_meoh_e	R_EX_meoh_e	meoh[e] =>	4.2e-06	4.2e-06	4.2e-06	3.1e-06	3.1e-06	3.1e-06
EX_mg2_e	R_EX_mg2_e	mg2[e] <=>	-0.000353728	-0.000353728	-0.000353728	-0.000261089	-0.000261085	-0.000261085
EX_mn2_e	R_EX_mn2_e	mn2[e] <=>	-2.81761e-05	-2.81761e-05	-2.81761e-05	-2.07967e-05	-2.07967e-05	-2.07967e-05
EX_mobd_e	R_EX_mobd_e	mobd[e] <=>	-5.46e-06	-5.166e-06	-5.46e-06	-4.03e-06	-3.596e-06	-4.03e-06
EX_nh4_e	R_EX_nh4_e	nh4[e] <=>	-0.183211	-0.0866121	-0.0866121	-0.415566	0.0201672	0.0201672
EX_ni2_e	R_EX_ni2_e	ni2[e] <=>	-1.2894e-05	-1.2894e-05	-1.2894e-05	-9.517e-06	-9.517e-06	-9.517e-06
EX_o2_e	R_EX_o2_e	o2[e] <=>	-0.512412	-0.006	-0.512412	-1.2	-0.012	-0.776134
EX_phe__L_e	R_EX_phe__L_e	phe__L[e] <=>	0	0.00576861	5.98707e-13	0	0.0908768	8.28734e-14
EX_pheme_e	R_EX_pheme_e	pheme[e] =>	0	0.000721077	4.8917e-13	0	0.0113596	7.18218e-14
EX_pi_e	R_EX_pi_e	pi[e] <=>	-0.0430952	-0.0275879	-0.0333565	-0.056927	0	-0.0195727
EX_pro__L_e	R_EX_pro__L_e	pro__L[e] =>	0	0	9.96856e-13	0	0	1.80535e-13
EX_pyr_e	R_EX_pyr_e	pyr[e] =>	0	0	0	0.005	0.603835	0.0384489
EX_ser__L_e	R_EX_ser__L_e	ser__L[e] <=>	0	0.00576861	3.66134e-12	0	0.0908768	8.97697e-13
EX_so4_e	R_EX_so4_e	so4[e] <=>	-0.0160624	-0.0102938	-0.0102938	-0.0984746	-0.00759778	-0.00759778
EX_spmd_e	R_EX_spmd_e	spmd[e] =>	0	0.00144215	1.57538e-12	0	0.0209359	1.24164e-13
EX_succ_e	R_EX_succ_e	succ[e] <=>	0.014	0.158689	0.014	0.007	0.488121	0.257341
EX_thr__L_e	R_EX_thr__L_e	thr__L[e] <=>	0	0.00576861	4.55366e-12	0	0.0908768	6.41648e-13
EX_trp__L_e	R_EX_trp__L_e	trp__L[e] <=>	0	0.0440359	1.74595e-13	0	0.149709	8.77335e-14
EX_tyr__L_e	R_EX_tyr__L_e	tyr__L[e] <=>	0	0.00576861	6.99127e-13	0	0.0908768	8.69126e-14
EX_zn2_e	R_EX_zn2_e	zn2[e] <=>	-1.39045e-05	-1.39045e-05	-1.39045e-05	-1.02629e-05	-1.02629e-05	-1.02629e-05
EX_val__L_e	R_EX_val__L_e	val__L[e] =>	0	0.00576861	1.37278e-12	0	0.0908768	3.88047e-13
EX_clav_e	R_EX_clavulanate_e	clava[e] =>	0.002	0.002	0.002	0.004	0.004	0.004
EX_ceph_e	R_EX_cephamicinc_e	cephc[e] =>	0	0	8.43147e-13	0	0	1.0166e-13
EX_cephal_e	R_EX_cephalosporin_e	cephalC[e] =>	0	0.00288431	4.30267e-12	0	0.0454384	3.14301e-13
EX_6APA_e	R_EX_aminopenicillanate_e	6apa[e] =>	0	0	3.84883e-12	0	0	2.5237e-13
EX_hco3_e	R_EX_hco3_e	hco3[e] =>	0	0	5.57745e-12	0	0	2.76264e-13
EX_5mtr_e	5-Methylthio-D-ribose exchange	5mtr[e] =>	0	0.00144215	5.37249e-13	0	0.0209359	5.83168e-14
EX_gclavam_e	R_EX_GCLAVAM_e	gclavam[e] =>	0	0.00144215	7.16234e-12	0	0.0227192	5.13725e-14
EX_acclavam_e	R_EX_ACCLAVAM_e	acclavam[e] =>	0	0.00192287	9.84247e-13	0	0.0251201	8.18552e-14
EX_acgclavam_e	R_EX_ACGCLAVAM_e	acgclavam[e] =>	0	0.00144215	3.47871e-12	0	0.0227192	7.51912e-14
EX_clav5s_e	R_EX_CLAV5S_e	clav5s[e] =>	0	0.00192287	6.24161e-12	0	0.0256295	4.67222e-13
EX_alaclav_e	R_EX_ALACLAV_e	alaclav[e] =>	0	0.00192287	3.97e-12	0	0.0256295	2.54281e-13
EX_carbox_e	R_EX_CARBOX_e	carbox[e] =>	0	0	3.84884e-12	0	0	2.52369e-13
EX_clavcar_e	R_EX_CLAVCAR_e	clavcar[e] =>	0	0.00288431	2.96397e-12	0	0.0257158	1.19729e-13
EX_glcn__D_e	R_EX_glcn__D_e	glcn__D[e] <=>	0	0	0	0	0	0
EX_glu__D_e	R_EX_glu__D_e	glu__D[e] <=>	0	0	0	0	0	0
EX_urea_e	R_EX_urea_e	urea[e] =>	0.002	0.00488431	0.002	0.004	0.0297158	0.004
EX_ahcys_e	R_EX_ahcys_e	ahcys[e] =>	0	0	8.43144e-13	0	0	1.0166e-13
EX_na1_e	R_EX_na1_e	na1[e] <=>	0	0	3.84891e-12	0	0	2.52372e-13
CEAS	N2-(2-carboxyethyl)arginine synthase	arg__L[c] + g3p[c] => pi[c] + 2 h[c] + caarg[c]	0.002	0.00488431	0.002	0.004	0.0297158	0.004
BLS	Carboxyethyl)arginine beta-lactam-synthase	atp[c] + caarg[c] => amp[c] + 2 ppi[c] + dgpa[c]	0.002	0.00488431	0.002	0.004	0.0297158	0.004
CS1	Clavaminate synthase	o2[c] + akg[c] + dgpa[c] => co2[c] + succ[c] + gpca[c]	0.002	0.00488431	0.002	0.004	0.0297158	0.004
PAH	Proclavaminate amidinohydrolase	h2o[c] + gpca[c] => urea[c] + pclavam[c]	0.002	0.00488431	0.002	0.004	0.0297158	0.004
CS2	Clavaminate synthase	o2[c] + akg[c] + pclavam[c] => h2o[c] + co2[c] + succ[c] + dclavam[c]	0.002	0.00488431	0.002	0.004	0.0297158	0.004
CS3	Clavaminate synthase	o2[c] + akg[c] + dclavam[c] => h2o[c] + co2[c] + succ[c] + clavam[c]	0.002	0.00488431	0.002	0.004	0.0297158	0.004
CVM1	Putative pyridoxal phosphate-dependent aminotransferase	akg[c] + clavam[c] => glu__D[c] + clavad[c]	0.002	0.00488431	0.002	0.004	0.0297158	0.004
CAR	Clavaldehyde dehydrogenase	h[c] + nadph[c] + clavad[c] => nadp[c] + clava[c]	0.002	0.002	0.002	0.004	0.004	0.004
GCAS	Clavams5S: ATP hydrolase	atp[c] + gly[c] + clavam[c] => adp[c] + pi[c] + gclavam[c]	0	0.00144215	4.78225e-13	0	0.0227192	2.87949e-13
ACAS	Clavams5S: ATP hydrolase	atp[c] + accoa[c] + clavam[c] => adp[c] + pi[c] + coa[c] + acclavam[c]	0	0.00192287	9.84247e-13	0	0.0251201	8.18552e-14
AGCAS	Clavams5S: ATP hydrolase	atp[c] + accoa[c] + gclavam[c] => adp[c] + pi[c] + coa[c] + acgclavam[c]	0	0.00144215	3.47871e-12	0	0.0227192	7.51926e-14
CVM2	Clavam5S: Flavin-dependent oxidoreductase	o2[c] + 2 clavad[c] => 2 cmeclav[c]	0	0.00144215	4.6634e-12	0	0.0128579	2.94432e-13
CVM3	Clavam5S: Flavin-dependent oxidoreductase	h[c] + nadph[c] + cmeclav[c] => co2[c] + nadp[c] + fomclav[c]	0	0.00288431	5.47802e-12	0	0.0257158	3.36498e-13
CVM4	Clavam5S: Hydrolisis	h2o[c] + fomclav[c] => h[c] + for[c] + hmclav[c]	0	0.00288431	5.47802e-12	0	0.0257158	3.36498e-13
CVM5	Clavam5S: Oxidation	o2[c] + 2 hmclav[c] => 2 h2o[c] + 2 fclav[c]	0	0.00144215	4.6634e-12	0	0.0128579	2.94432e-13
CVM6	Clavam5S: Oxidation	o2[c] + 2 fclav[c] => 2 clavcar[c]	0	0.00144215	3.40639e-12	0	0.0128579	1.86045e-13
CVM7	Clavam5S: Hydroxymethyltransferase	gly[e] + fclav[c] => halclav[c]	0	0.00192287	6.36282e-12	0	0.0256295	4.69141e-13
CVM8	Clavam5S: Dehydratase	h[c] + nadph[c] + halclav[c] => h2o[c] + nadp[c] + alaclav[c]	0	0.00192287	3.96999e-12	0	0.0256295	2.54286e-13
CVM9	Clavam5S: Aminotransferase	h[c] + nadph[c] + halclav[c] => nh4[c] + nadp[c] + akaclav[c]	0	0.00192287	6.24161e-12	0	0.0256295	4.67221e-13
CVM10	Clavam5S: Binding and sequestration	akaclav[c] => clav5s[c]	0	0.00192287	6.24161e-12	0	0.0256295	4.67221e-13
PCBAB	(5-amino-5-carboxypentanoyl)-L-cysteinyl-D-valine synthase	3 atp[c] + h2o[c] + cys__L[c] + val__L[c] + L2aadp[c] => 3 amp[c] + 3 ppi[c] + ACV[c]	0	0.00288431	1.29705e-12	0	0.0454384	1.63592e-13
PCBC	Isopenicillin N synthase	o2[c] + ACV[c] => 2 h2o[c] + ipenciln[c]	0	0.00288431	1.29705e-12	0	0.0454384	1.63592e-13
PENDE	Isopenicillin-N N-acyltransferase	h2o[c] + accoa[c] + ipenciln[c] => coa[c] + L2aadp[c] + penciln[c]	0	0.00288431	1.29705e-12	0	0.0454384	1.63592e-13
CEFD	Isopenicillin-N epimerase	ipenciln[c] => pencil[c]	0	0	3.84879e-12	0	0	2.52367e-13
PENAM	Penicillin amidase	h2o[c] + pencil[c] => carbox[c] + 6apa[c]	0	0	3.84879e-12	0	0	2.52367e-13
CEFE	Deacetoxycephalosporin-C synthase	o2[c] + akg[c] + penciln[c] => h2o[c] + co2[c] + succ[c] + dacsC[c]	0	0.00288431	1.29705e-12	0	0.0454384	1.63592e-13
CEFF	Deacetoxycephalosporin-C hydroxylase [EC:1.14.11.26]	o2[c] + akg[c] + dacsC[c] => co2[c] + succ[c] + dacetC[c]	0	0.00288431	1.29705e-12	0	0.0454384	1.63592e-13
CEFG	Deacetylcephalosporin-C acetyltransferase	accoa[c] + dacetC[c] => coa[c] + cephalC[c]	0	70.3665	1.00298e-11	0	72.0107	1.14166e-12
CAH	Cephalosporin-C deacetylase	h2o[c] + cephalC[c] => ac[c] + dacetC[c]	0	70.3665	9.57586e-12	0	72.0107	1.07972e-12
CMCH	Hydroxymethyl cephem carbamoyltransferase	cbp[c] + dacetC[c] => pi[c] + cdcs[c]	0	0	8.43156e-13	0	0	1.0166e-13
CMCH2	Hydroxymethyl cephem carbamoyltransferase	o2[c] + akg[c] + cdcs[c] => co2[c] + succ[c] + 7hcdcs[c]	0	0	8.43156e-13	0	0	1.0166e-13
CMC1	Cephamycin C biosynthesis	amet[c] + 7hcdcs[c] => ahcys[c] + cephc[c]	0	0	8.43156e-13	0	0	1.0166e-13
CLAVt	Clavulanate Transport	clava[e] <=> clava[c]	-0.002	-0.002	-0.002	-0.004	-0.004	-0.004
CEPHt	CephamicinC Transport	cephc[e] <=> cephc[c]	0	0	3.13666e-12	0	0	1.5787e-13
CEPHALt	Cephalosporin Transport	cephalC[e] <=> cephalC[c]	-0.00288431	0	-8.65113e-13	-0.0454384	0	-8.46114e-14
6APAt	Amidopenicillinate Transport	6apa[e] <=> 6apa[c]	0	0	4.84952e-20	0	0	3.32132e-20
GCLAVAMt	N-Glycyl-Clavaminate Transport	gclavam[e] <=> gclavam[c]	-0.00144215	0	3.26451e-12	-0.0227192	0	2.15728e-13
ACCLAVAMt	N-Acetyl-Clavaminate Transport	acclavam[e] <=> acclavam[c]	-0.00192287	0	2.07631e-12	-0.0251201	0	1.21521e-13
ACGCLAVAMt	N-Acetyl-N-Glycyl Clavaminate Transport	acgclavam[e] <=> acgclavam[c]	-0.00144215	0	-3.67269e-13	-0.0227192	0	1.30423e-13
CLAV5St	Clavam-5S Transport	clav5s[e] <=> clav5s[c]	-0.00192287	0	-2.57155e-12	-0.0256295	0	-2.25789e-13
ALACLAVt	Alanyl-Clavaminate Transport	alaclav[e] <=> alaclav[c]	-0.00192287	0	-3.70049e-13	-0.0256295	0	-1.9255e-14
CARBOXt	Carboxylate Transport	carbox[e] <=> carbox[c]	0	0	4.85004e-20	0	0	3.32132e-20
CLAVCARt	Clavam-2 Carboxylic acid Transport	clavcar[e] <=> clavcar[c]	-0.00288431	0	1.60107e-12	-0.0257158	0	1.78805e-13
ACALD	Acetaldehyde dehydrogenase (acetylating)	coa[c] + nad[c] + acald[c] => h[c] + nadh[c] + accoa[c]	0	0.0244693	0.000449323	0	0.10468	0.000331643
ACALDtex	Acetaldehyde transport via diffusion (extracellular to periplasm)	acald[e] => acald[p]	0	0	0	0	0	0
ACALDtpp	Acetaldehyde reversible transport (periplasm)	acald[p] => acald[c]	0	0	0	0	0	0
ACKr	Acetate kinase	adp[c] + actp[c] => atp[c] + ac[c]	0	123.141	9.83955e-12	0	126.019	9.28707e-13
ACONT	Aconitase	cit[c] <=> icit[c]	-0.243614	0.312383	3.53796e-11	-0.30154	0.806078	0.060876
ACS	Acetyl-CoA synthetase	atp[c] + coa[c] + ac[c] => amp[c] + ppi[c] + accoa[c]	0.02626	123.17	0.02626	0.0219062	126.041	0.0219062
ACSERtex	O-Acetyl-L-serine transport via diffusion (extracellular to periplasm)	acser[e] <=> acser[p]	-0.00576861	0	1.8212e-12	-0.0908768	0	-1.87085e-13
ACt2rpp	Acetate reversible transport via proton symport (periplasm)	h[p] + ac[p] <=> h[c] + ac[c]	0	0	0	0	0	0
ACtex	Acetate transport via diffusion (extracellular to periplasm)	ac[e] <=> ac[p]	0	0	0	0	0	0
ADK1	Adenylate kinase	atp[c] + amp[c] => 2 adp[c]	0.122751	123.314	0.127774	0.0981733	126.144	0.10188
AKGDH	2-Oxogluterate dehydrogenase	akg[c] + coa[c] + nad[c] <=> co2[c] + nadh[c] + succoa[c]	0	0.305202	0.27588	0	0.553809	0.362416
AKGt2rpp	2-oxoglutarate reversible transport via symport (periplasm)	h[p] + akg[p] <=> h[c] + akg[c]	-0.121464	0	-3.82933e-13	-0.365206	0	-1.87527e-12
AKGtex	Alpha-ketoglutarate transport via diffusion (extracellular to periplasm)	akg[e] <=> akg[p]	-0.121464	0	-3.82933e-13	-0.365206	0	-1.87527e-12
ALAALAtex	D-alanyl-D-alanine (DalaDala) transport via diffusion (extracellular to periplasm)	alaala[e] <=> alaala[p]	-1.86566e-05	0	1.796e-13	-0.000293909	0	1.15924e-14
ALAt2rpp		ala__L[p] + h[p] <=> ala__L[c] + h[c]	-0.00576861	0	-1.01266e-12	-0.0908768	0	-7.43664e-13
ALAtex	L-alanine transport via diffusion (extracellular to periplasm)	ala__L[e] <=> ala__L[p]	-0.00576861	0	-1.01266e-12	-0.0908768	0	-7.43664e-13
ALCD2x	Alcohol dehydrogenase (ethanol)	h[c] + nadh[c] + acald[c] => nad[c] + etoh[c]	0	0.0244693	1.23022e-11	0	0.10468	1.03983e-10
ALDD2x	Aldehyde dehydrogenase (acetaldehyde, NAD)	h2o[c] + nad[c] + acald[c] => 2 h[c] + nadh[c] + ac[c]	0	0.0244693	1.23587e-12	0	0.10468	6.39725e-13
ALDD2y	Aldehyde dehydrogenase (acetaldehyde, NADP)	h2o[c] + nadp[c] + acald[c] => 2 h[c] + nadph[c] + ac[c]	0	0.0244693	1.18904e-12	0	0.10468	4.98455e-14
ARGabc	L-arginine transport via ABC system	atp[c] + h2o[c] + arg__L[e] => adp[c] + pi[c] + h[c] + arg__L[c]	0	0	0	0	0	0
ASNt2r	L asparagine reversible transport via proton symport	h[e] + asn__L[e] <=> h[c] + asn__L[c]	-0.00576861	0	6.93257e-15	-0.0908768	0	-8.17638e-14
ASPO5	L-aspartate oxidase	fum[c] + asp__L[c] => h[c] + succ[c] + iasp[c]	9.28859e-05	9.28859e-05	9.28859e-05	6.85587e-05	6.85587e-05	6.85587e-05
ASPT	L-aspartase	asp__L[c] => fum[c] + nh4[c]	0	0.00576861	5.30851e-12	0	0.0908768	9.34261e-13
ASPTA	Aspartate transaminase	akg[c] + asp__L[c] <=> glu__L[c] + oaa[c]	-0.144765	-0.120745	-0.120745	-0.195993	-0.0916454	-0.0916454
ASPt2pp	L-aspartate transport in via proton symport (periplasm)	h[p] + asp__L[p] => h[c] + asp__L[c]	0	0	6.07195e-12	0	0	3.22505e-13
ASPtex	L-aspartate transport via diffusion (extracellular to periplasm)	asp__L[e] <=> asp__L[p]	0	0	5.28919e-13	0	0	-3.8667e-14
ATPM	ATP maintenance requirement	atp[c] + h2o[c] => adp[c] + pi[c] + h[c]	0	123.141	3.62419e-11	0	126.019	4.37239e-12
ATPS4rpp	ATP synthase (four protons for one ATP) (periplasm)	adp[c] + pi[c] + 4 h[p] => atp[c] + h2o[c] + 3 h[c]	2.76459	199.854	2.7646	1.43234	203.425	1.58394
CA2tex	Calcium (Ca+2) transport via diffusion (extracellular to periplasm)	ca2[e] => ca2[p]	0	61.5709	8.49862e-05	0	63.0095	5.24752e-05
CA2abc	CA2abc	atp[c] + h2o[c] + ca2[e] => adp[c] + pi[c] + h[c] + ca2[c]	0	61.5709	0.000127252	0	63.0095	0.000104177
CA2abc1	Calcium efflux via ABC system	atp[c] + h2o[c] + ca2[c] => adp[c] + pi[c] + h[c] + ca2[e]	0	61.5707	9.5674e-12	0	63.0093	8.7248e-13
CA2abcpp	Calcium transport via ABC system (periplasm)	atp[c] + h2o[c] + ca2[p] => adp[c] + pi[c] + h[c] + ca2[c]	0	61.5709	8.49862e-05	0	63.0095	5.24752e-05
CITL	Citrate lyase	cit[c] => ac[c] + oaa[c]	0	61.5776	6.48774e-13	0	63.0093	1.30589e-12
CITt14	Citrate transport in via Ca complex	h[e] + ca2[e] + cit[e] => h[c] + cit[c] + ca2[c]	0	0	9.09275e-12	0	0	4.05135e-13
CITt_kt	CITt kt	h[p] + cit[p] => h[c] + cit[c]	0	0	1.44925e-12	0	0	1.66004e-13
CITtex	Citrate transport via diffusion (extracellular to periplasm)	cit[e] <=> cit[p]	0	0	-4.20613e-12	0	0	-2.00037e-13
CLt3_2pp	Chloride transport out via proton antiport (2:1) (periplasm)	h[c] + 2 cl[p] => h[p] + 2 cl[c]	0.000106119	0.000106119	0.000106119	7.83262e-05	7.83262e-05	7.83262e-05
CLtex	Chloride (Cl-1) transport via diffusion (extracellular to periplasm)	cl[e] <=> cl[p]	0.000212239	0.000212239	0.000212239	0.000156652	0.000156652	0.000156652
CO2tex	CO2 transport via diffusion (extracellular to periplasm)	co2[e] <=> co2[p]	-0.639107	0	-0.639107	-1.36696	0	-0.610612
CO2tpp	CO2 transporter via diffusion (periplasm)	co2[p] <=> co2[c]	-0.639107	0	-0.639107	-1.36696	0	-0.610612
COabc	Cobalt transport via ABC system	atp[c] + h2o[c] + cobalt2[e] => adp[c] + pi[c] + h[c] + cobalt2[c]	0	0	4.15986e-07	0	3.00963e-06	6.12063e-07
Cobalt2abcppI	Cobalt II transport via ABC system periplasm I	atp[c] + h2o[c] + cobalt2[p] => adp[c] + pi[c] + h[c] + cobalt2[c]	0	98.5148	3.66159e-06	0	100.816	2.39757e-06
COBALT2t3pp	Cobalt (Co+2) transport out via proton antiport (periplasm)	h[p] + cobalt2[c] => h[c] + cobalt2[p]	0	98.5132	2.74913e-12	0	100.815	9.98193e-13
COBALT2tex	Cobalt (Co+2) transport via diffusion (extracellular to periplasm)	cobalt2[e] => cobalt2[p]	0	4.07757e-06	3.66159e-06	0	0	2.39757e-06
COBALTt4pp	Cobalt transport out via proton antiporter (periplasm)	h[p] + k[p] + cobalt2[c] => h[c] + k[c] + cobalt2[p]	0	0.00795901	5.99197e-13	0	0.00587459	2.52808e-13
CS	Citrate synthase	h2o[c] + accoa[c] + oaa[c] => h[c] + coa[c] + cit[c]	0	61.5716	3.50731e-11	0	63.2181	0.060876
CU2tex	Copper (Cu+2) transport via diffusion (extracellular to periplasm)	cu2[e] => cu2[p]	0	61.5708	1.92851e-05	0	63.0094	8.40077e-06
Cuabc	Cuabc	atp[c] + h2o[c] + cu2[e] => adp[c] + pi[c] + h[c] + cu2[c]	0	61.5708	9.62473e-06	0	63.0094	1.29375e-05
CUabcpp	Copper transport via ABC system (periplasm)	atp[c] + h2o[c] + cu2[p] => adp[c] + pi[c] + h[c] + cu2[c]	0	61.5708	1.92851e-05	0	63.0094	8.40077e-06
Cut1	Copper export via ATPase	atp[c] + h2o[c] + cu2[c] => adp[c] + pi[c] + h[c] + cu2[e]	0	61.5707	9.12981e-12	0	63.0093	1.04014e-12
CYSabcpp	L-cysteine uptake via ABC system (periplasm)	atp[c] + h2o[c] + cys__L[p] => adp[c] + pi[c] + h[c] + cys__L[c]	0	123.141	1.83426e-11	0	126.019	2.69398e-12
CYSabc2pp	L-cysteine export via ABC system (cytoplasm to periplasm)	atp[c] + h2o[c] + cys__L[c] => adp[c] + pi[c] + h[c] + cys__L[p]	0	61.5707	4.92807e-12	0	63.0093	8.37997e-13
CYStpp	L-cysteine export via facilitated transport	cys__L[c] => cys__L[p]	0	123.141	1.50364e-11	0	126.019	2.07945e-12
CYTBD2pp	Cytochrome oxidase bd (menaquinol-8: 2 protons) (periplasm)	2 h[c] + 0.5 o2[c] + mql8[c] => h2o[c] + 2 h[p] + mqn8[c]	0	1.01282	0.89955	0	2.376	1.19652
CYTBD	Cytochrome oxidase bd (ubiquinol-8: 2 protons)	2 h[c] + 0.5 o2[c] + q8h2[c] => h2o[c] + 2 h[e] + q8[c]	0	1.01282	0.113263	0	2.376	0.331744
DALAtex	D-Alanine transport via diffusion (extracellular to periplasm)	ala__D[e] <=> ala__D[p]	-0.000748791	0	7.21015e-12	-0.0117962	0	4.65295e-13
DB4PS	3,4-Dihydroxy-2-butanone-4-phosphate synthase	ru5p__D[c] => h[c] + for[c] + db4p[c]	3.6372e-05	3.6372e-05	3.6372e-05	2.6846e-05	2.6846e-05	2.6846e-05
DHAPT	Dihydroxyacetone phosphotransferase	pep[c] + dha[c] => pyr[c] + dhap[c]	0	0	6.58714e-12	0	0	3.03721e-13
DHAt	Dihydroxyacetone transport via facilitated diffusion	dha[e] <=> dha[c]	0	0	1.8689e-12	0	0	-6.6604e-15
DHORD2	Dihydoorotic acid dehydrogenase (quinone8)	q8[c] + dhor__S[c] => q8h2[c] + orot[c]	0	0.0134887	1.48633e-10	0	0.00995609	3.15555e-12
DHORD5	Dihydroorotic acid (menaquinone-8)	mqn8[c] + dhor__S[c] => mql8[c] + orot[c]	0	0.0134887	0.0134887	0	0.00995609	0.00995593
DHORDfum	Fumarate dependent DHORD	fum[c] + dhor__S[c] => orot[c] + succ[c]	0	0.0134887	9.71307e-11	0	0.00995609	2.29677e-12
EDA	2-dehydro-3-deoxy-phosphogluconate aldolase	2ddg6p[c] => pyr[c] + g3p[c]	0	41.0644	4.08983e-12	0	42.1348	1.81009e-12
EDD	6-phosphogluconate dehydratase	6pgc[c] => h2o[c] + 2ddg6p[c]	0	41.0644	4.08983e-12	0	42.1348	1.81009e-12
ENO	Enolase	2pg[c] <=> h2o[c] + pep[c]	-41.042	0.342257	0.0298744	-41.8607	0.914302	0.334384
ETOHtex	Ethanol transport via diffusion (extracellular to periplasm)	etoh[p] => etoh[e]	0	0.0244693	1.23022e-11	0	0.10468	1.03983e-10
ETOHtrpp	Ethanol reversible transport via diffusion (periplasm)	etoh[c] => etoh[p]	0	0.0244693	1.23022e-11	0	0.10468	1.03983e-10
FBA	Fructose-bisphosphate aldolase	fdp[c] <=> dhap[c] + g3p[c]	-41.1	-0.0355222	-0.0355222	-42.1611	-0.0262188	-0.0262188
FBP	Fructose-bisphosphatase	h2o[c] + fdp[c] => pi[c] + f6p[c]	0.0355222	123.177	0.0355222	0.0262188	126.045	0.0262188
FDH	Formate dehydrogenase	nad[c] + for[c] => co2[c] + nadh[c]	0	0.364392	2.62104e-10	0	0.850567	2.68466e-12
FE2abc	Iron (II) transport via ABC system	atp[c] + h2o[c] + fe2[e] => adp[c] + pi[c] + h[c] + fe2[c]	0	0.00103865	0.000204173	0	0.011594	0.000156152
FE2abcpp	Iron (II) transport via ABC system (periplasm)	atp[c] + h2o[c] + fe2[p] => adp[c] + pi[c] + h[c] + fe2[c]	0	98.5151	0.000113402	0	100.816	7.82486e-05
FE2Gabcpp	Iron (II) transport via ABC system (GTP) (periplasm)	h2o[c] + gtp[c] + fe2[p] => pi[c] + h[c] + gdp[c] + fe2[c]	0	0	0	0	0	0
FE2t3pp	Iron (Fe+2) transport out via proton antiport (periplasm)	h[p] + fe2[c] => h[c] + fe2[p]	0	98.5132	9.34979e-12	0	100.815	9.34569e-13
FE2t4pp	Iron(II) transport out via antiport (periplasm)	h[p] + k[p] + fe2[c] => h[c] + k[c] + fe2[p]	0	0.00795901	2.29233e-12	0	0.00587459	2.00239e-13
FE2tex	Iron (II) transport via diffusion (extracellular to periplasm)	fe2[e] => fe2[p]	0	0.00103865	0.000113402	0	0.011594	7.82486e-05
FE3abc	FE3abc	atp[c] + h2o[c] + fe3[e] => adp[c] + pi[c] + h[c] + fe3[c]	0	0.000318377	1.66111e-12	0	0.000234996	3.70367e-13
FE3abcpp	Iron (III) transport via ABC system (periplasm to cytoplasm)	atp[c] + h2o[c] + fe3[p] => adp[c] + pi[c] + h[c] + fe3[c]	0	0.000318377	1.65093e-12	0	0.000234996	3.71613e-13
FE3Gabcpp	Iron (III) transport via ABC system (GTP) (periplasm)	h2o[c] + gtp[c] + fe3[p] => pi[c] + h[c] + gdp[c] + fe3[c]	0	0	0	0	0	0
FE3t	Ferric iron uptake, plasma membrane	fe3[e] => fe3[c]	0	0.000318377	0.000318377	0	0.000234996	0.000234992
FE3tex	Iron (III) transport via diffusion (extracellular to periplasm)	fe3[e] <=> fe3[p]	0	0.000318377	-4.08693e-12	0	0.000234996	-1.54885e-15
FEENTERtex	Enterochelin transport (secretion periplasm)	h[p] + enter[p] => h[c] + enter[e]	0	0.00192287	5.5467e-13	0	0.0302923	6.17367e-14
FEENTERtpp	Enterochelin transport (secretion)	h[p] + enter[c] => h[c] + enter[p]	0	0.00192287	5.5467e-13	0	0.0302923	6.17367e-14
FLNDPR2r	Flavodoxin : nadp reductase	h[c] + nadh[c] + 2 nadp[c] + 2 flxr[c] => nad[c] + 2 nadph[c] + 2 flxso[c]	0	0.364392	0.0885123	0	0.850567	0.126234
FRD3	Fumarate reductase	fum[c] + 2dmmql8[c] => succ[c] + 2dmmq8[c]	0	99.1105	1.49026e-09	0	102.857	0.0704475
FUM	Fumarase	h2o[c] + fum[c] <=> mal__L[c]	-0.00338505	0.652741	0.33459	-0.322611	1.16102	0.152494
G3PD1	Glycerol-3-phosphate dehydrogenase (NADP)	nad[c] + glyc3p[c] <=> h[c] + nadh[c] + dhap[c]	0.0326977	0.177387	0.177387	-0.088383	0.466595	0.453971
G3PT	Glycerol-3-phosphatase	h2o[c] + glyc3p[c] => pi[c] + glyc[c]	0	123.141	9.62699e-12	0	126.019	1.35721e-12
G6PDH2r	Glucose 6-phosphate dehydrogenase	nadp[c] + g6p[c] <=> h[c] + nadph[c] + 6pgl[c]	0	41.3401	3.28633e-11	0	42.8078	2.38644e-12
GAPD	Glyceraldehyde-3-phosphate dehydrogenase	pi[c] + nad[c] + g3p[c] <=> h[c] + nadh[c] + 13dpg[c]	-40.981	0.0834468	0.0834468	-41.8119	0.394735	0.382111
GLBRAN2	1,4-alpha-glucan branching enzyme (glycogen -> bglycogen)	glycogen[c] => bglycogen[c]	0	1000	3.27474e-05	0	1000	1.00225e-05
GLCDpp	Glucose dehydrogenase (ubiquinone-8 as acceptor) (periplasm)	h2o[p] + q8[c] + glc__D[p] => h[p] + q8h2[c] + glcn[p]	0	0	0	0	0	0
GLCNt2ir	D gluconate transport via proton symport	h[e] + glcn__D[e] => h[c] + glcn__D[c]	0	0	0	0	0	0
GLCNt2r	D-gluconate transport via proton symport, reversible	h[e] + glcn[e] <=> h[c] + glcn[c]	0	0	3.21127e-12	0	0	8.63054e-14
GLCNt2rpp	D-gluconate transport via proton symport, reversible (periplasm)	h[p] + glcn[p] <=> h[c] + glcn[c]	0	0	0	0	0	0
GLCP	Glycogen phosphorylase	pi[c] + glycogen[c] => g1p[c]	0	0	3.84881e-12	0	0	2.52368e-13
GLCS1	Glycogen synthase (ADPGlc)	adpglc[c] + glycogenn1[c] <=> adp[c] + glycogen[c]	0	0	0	0	0	0
GLCabcpp	D-glucose transport via ABC system (periplasm)	atp[c] + h2o[c] + glc__D[p] => adp[c] + pi[c] + h[c] + glc__D[c]	0	0	0	0	0	0
GLCptspp	D-glucose transport via PEP:Pyr PTS (periplasm)	pep[c] + glc__D[p] => g6p[c] + pyr[c]	0	0	0	0	0	0
GLCt2pp	D-glucose transport in via proton symport (periplasm)	h[p] + glc__D[p] => h[c] + glc__D[c]	0	0	0	0	0	0
GLCabc	GLCabc	atp[c] + h2o[c] + glc__D[e] => adp[c] + pi[c] + h[c] + glc__D[c]	0	0	0	0	0	0
GLDBRAN2	Glycogen debranching enzyme (bglycogen -> glycogen)	bglycogen[c] => glycogen[c]	0	1000	3.27474e-05	0	1000	1.00225e-05
G1PTT	Glucose-1-phosphate adenylyltransferase	atp[c] + g1p[c] <=> adpglc[c] + ppi[c]	0	0	0	0	0	0
GLUDxi	Glutamate dehydrogenase NAD	h2o[c] + nad[c] + glu__L[c] => h[c] + nh4[c] + nadh[c] + akg[c]	0	0.00576861	0.00576861	0	0.0908768	0.0908768
GLUabcpp	L-glutamate transport via ABC system (periplasm)	atp[c] + h2o[c] + glu__L[p] => adp[c] + pi[c] + h[c] + glu__L[c]	0	164.189	1.14458e-11	0	168.025	1.65685e-12
GLUt2rpp	L-glutamate transport via proton symport, reversible (periplasm)	h[p] + glu__L[p] <=> h[c] + glu__L[c]	-164.189	28.9745	-7.75304e-12	-168.025	29.6515	-9.87257e-13
GLUabc	L-glutamate transport via ABC system	atp[c] + h2o[c] + glu__L[e] => adp[c] + pi[c] + h[c] + glu__L[c]	0	0.35	1.67727e-11	0	0.35	2.71374e-12
GLU_Dt2	D glutamate transport in via proton symport	h[e] + glu__D[e] => h[c] + glu__D[c]	0	0	0	0	0	0
GLUt4	Na+/glutamate symport	glu__L[e] + na1[e] => na1[c] + glu__L[c]	0	0.35	0.35	0	0.35	0.35
GLXCL	Glyoxalate carboligase	h[c] + 2 glx[c] => co2[c] + 2h3oppan[c]	0	0.305221	0.0110893	0	0.553822	5.34984e-12
GLYCAt2rpp	D-glycerate transport via proton symport, reversible (periplasm)	glyc__R[p] + h[p] <=> glyc__R[c] + h[c]	0	0	0	0	0	0
GLYCAtex	D-glycerate transport via diffusion (extracellular to periplasm)	glyc__R[e] <=> glyc__R[p]	0	0	0	0	0	0
GLYCK	Glycerate kinase	atp[c] + glyc__R[c] => adp[c] + h[c] + 3pg[c]	0	0.305221	6.0817e-06	0	0.553822	3.4335e-12
GLYCK2	Glycerate kinase	atp[c] + glyc__R[c] => adp[c] + h[c] + 2pg[c]	0	0.305221	0.0110832	0	0.553822	1.75375e-12
GLYCLTDx	Glycolate dehydrogenase (NAD)	h[c] + nadh[c] + glx[c] => nad[c] + glyclt[c]	0	61.944	9.23593e-12	0	64.2857	1.44874e-12
GLYCLTDy	Glycolate dehydrogenase (NADP)	h[c] + nadph[c] + glx[c] => nadp[c] + glyclt[c]	0	61.8843	1.14586e-11	0	64.1138	1.96155e-12
GLYCLTt2rpp	Glycolate transport via proton symport, reversible (periplasm)	glyclt[p] + h[p] <=> glyclt[c] + h[c]	0	0	0	0	0	0
GLYCLTtex	Glycolate transport via diffusion (extracellular to periplasm)	glyclt[e] <=> glyclt[p]	0	0	0	0	0	0
GLYCTO2	Glycolate oxidase	q8[c] + glyclt[c] => q8h2[c] + glx[c]	0	61.9441	1.27302e-09	0	64.2857	6.72002e-12
GLYCTO3	Glycolate oxidase	mqn8[c] + glyclt[c] => mql8[c] + glx[c]	0	61.9441	3.66427e-05	0	64.2857	2.70475e-05
GLYCTO4	Glycolate oxidase	2dmmq8[c] + glyclt[c] => 2dmmql8[c] + glx[c]	0	61.9441	1.07336e-09	0	64.2857	5.02875e-12
GLYCtex	Glycerol transport via diffusion (extracellular to periplasm)	glyc[e] <=> glyc[p]	0.0373108	0.182	0.182	-0.0849781	0.47	0.457376
GLYCtpp	Glycerol transport via channel (periplasm)	glyc[p] <=> glyc[c]	0.0375801	0.182269	0.182269	-0.0847793	0.470199	0.457575
GLYK	Glycerol kinase	atp[c] + glyc[c] => adp[c] + h[c] + glyc3p[c]	0.0375801	123.324	0.182269	0	126.489	0.457575
GLYt2rpp	Glycine transport (periplasm to cytoplasm)	gly[p] + h[p] <=> gly[c] + h[c]	-0.00576861	0	-4.55922e-12	-0.0908768	0	4.75376e-13
GLYtex	Glycine transport via diffusion (extracellular to periplasm)	gly[e] <=> gly[p]	-0.00576861	0	-4.55922e-12	-0.0908768	0	4.75376e-13
GND	Phosphogluconate dehydrogenase	nadp[c] + 6pgc[c] => co2[c] + nadph[c] + ru5p__D[c]	0	0.546589	3.89554e-11	0	1.27585	1.11518e-12
GTHRDabc2pp	Glutathione export via ABC system (cytoplasm to periplasm)	atp[c] + h2o[c] + gthrd[c] => adp[c] + pi[c] + h[c] + gthrd[p]	0	28.9745	2.49417e-12	0	29.6515	6.32711e-13
GTHRDtex	Glutathione transport via diffusion (extracellular to periplasm)	gthrd[e] <=> gthrd[p]	-0.00192287	0	3.19279e-12	-0.0302923	0	1.65329e-13
H2Otex	H2O transport via diffusion (extracellular to periplasm)	h2o[e] <=> h2o[p]	-1.20256	-0.623798	-1.20256	-2.32302	-0.283688	-1.46089
H2Otpp	H2O transport via diffusion (periplasm)	h2o[p] <=> h2o[c]	-30.177	-0.623798	-1.20256	-31.802	-0.283688	-1.46089
HEX1	Hexokinase (D-glucose:ATP)	atp[c] + glc__D[c] => adp[c] + h[c] + g6p[c]	0	0	0	0	0	0
HISabcpp	L-histidine transport via ABC system (periplasm)	atp[c] + h2o[c] + his__L[p] => adp[c] + pi[c] + h[c] + his__L[c]	0	0	7.22706e-12	0	0	4.42796e-13
HIStex	L-histidine transport via diffusion (extracellular to periplasm)	his__L[e] <=> his__L[p]	0	0	1.48921e-12	0	0	6.9633e-14
Htex	Proton transport via diffusion (extracellular to periplasm)	h[e] => h[p]	0	73.2975	0.658863	0	78.4179	0.692982
ICDHyr	Isocitrate dehydrogenase (NADP)	nadp[c] + icit[c] <=> co2[c] + nadph[c] + akg[c]	-0.298022	0.00718035	-0.0221419	-0.30154	0.274344	0.060876
ICL	Isocitrate lyase	icit[c] => succ[c] + glx[c]	0	0.610405	0.0221419	0	1.10762	2.15026e-12
ILEabcpp	L-isoleucine transport via ABC system (periplasm)	atp[c] + h2o[c] + ile__L[p] => adp[c] + pi[c] + h[c] + ile__L[c]	0	0	6.98701e-12	0	0	3.80718e-13
ILEtex	L-isoleucine transport via diffusion (extracellular to periplasm)	ile__L[e] <=> ile__L[p]	0	0	2.54761e-12	0	0	8.98361e-14
Kabcpp	Potassium ABC transporter (periplasm)	atp[c] + h2o[c] + k[p] => adp[c] + pi[c] + h[c] + k[c]	0	0.00795901	2.55847e-12	0	0.00587459	3.73811e-13
Kt2pp	Potassium transport in via proton symport (periplasm)	h[p] + k[p] => h[c] + k[c]	0	0.00795901	0.007959	0	0.00587459	0.0058745
Ktex	Potassium transport via diffusion (extracellular to periplasm)	k[e] <=> k[p]	0.007959	0.00795901	0.007959	0.0058745	0.00587459	0.0058745
LDH_D	D-lactate dehydrogenase	h[c] + nadh[c] + pyr[c] => nad[c] + lac__D[c]	0	61.944	1.5561e-11	0	64.4159	0.0580972
L_LACD2	L-Lactate dehydrogenase (ubiquinone)	q8[c] + lac__D[c] => pyr[c] + q8h2[c]	0	61.944	1.33804e-11	0	64.2857	1.3145e-12
LEUabcpp	L-leucine transport via ABC system (periplasm)	atp[c] + h2o[c] + leu__L[p] => adp[c] + pi[c] + h[c] + leu__L[c]	0	0	6.92844e-12	0	0	3.5079e-13
LEUtex	L-leucine transport via diffusion (extracellular to periplasm)	leu__L[e] <=> leu__L[p]	0	0	2.25516e-12	0	0	4.75056e-14
LYSt3pp	L-lysine transport out via proton antiport (cytoplasm to periplasm)	h[p] + lys__L[c] <=> h[c] + lys__L[p]	0	0.00288431	-3.64832e-12	0	0.0454384	-1.51846e-13
LYStex	L-lysine transport via diffusion (extracellular to periplasm)	lys__L[e] <=> lys__L[p]	-0.00288431	0	3.64832e-12	-0.0454384	0	1.51846e-13
MALS	Malate synthase	h2o[c] + accoa[c] + glx[c] => h[c] + coa[c] + mal__L[c]	0	0.305221	4.11398e-11	0	0.553822	2.70475e-05
MALt3pp	L-malate transport out via proton antiport (periplasm)	h[c] + mal__L[p] <=> mal__L[c] + h[p]	0	0	6.03292e-12	0	0	0
MALtex	Malate transport via diffusion (extracellular to periplasm)	mal__L[e] <=> mal__L[p]	0	0	1.16312e-12	0	0	0
MDH	Malate dehydrogenase	h[c] + nadh[c] + oaa[c] => nad[c] + mal__L[c]	0	61.944	6.63052e-12	0	64.2857	1.14725e-12
MDH2	Malate dehydrogenase (ubiquinone 8 as acceptor)	mal__L[c] + q8[c] <=> oaa[c] + q8h2[c]	-99.403	247.006	-0.202208	-103.244	254.122	-0.184335
MDH3	Malate dehydrogenase (menaquinone 8 as acceptor)	mal__L[c] + mqn8[c] <=> mql8[c] + oaa[c]	-246.88	1.01282	0.32923	-253.992	2.376	0.336856
ME1	Malic enzyme (NAD)	nad[c] + mal__L[c] => co2[c] + nadh[c] + pyr[c]	0	98.8881	0.103784	0	101.595	1.29783e-10
ME2	Malic enzyme (NADP)	nadp[c] + mal__L[c] => co2[c] + nadph[c] + pyr[c]	0	98.8881	0.103783	0	101.595	2.45509e-11
MEOHtex	Methanol transport via diffusion (extracellular to periplasm)	meoh[e] <=> meoh[p]	-4.2e-06	-4.2e-06	-4.2e-06	-3.1e-06	-3.1e-06	-3.1e-06
MG2tex	Magnesium (Mg+2) transport via diffusion (extracellular to periplasm)	mg2[e] <=> mg2[p]	0.000353728	0.000353728	0.000353728	0.000261085	0.000261089	0.000261085
MG2uabcpp	Magnesium (Mg+2) ABC transporter (ubtake, periplasm)	atp[c] + h2o[c] + mg2[p] => adp[c] + pi[c] + h[c] + mg2[c]	0.000353728	0.000353728	0.000353728	0.000261085	0.000261089	0.000261085
MNt2pp	Manganese (Mn+2) transport in via proton symport (periplasm)	h[p] + mn2[p] => h[c] + mn2[c]	2.81761e-05	2.81761e-05	2.81761e-05	2.07967e-05	2.07967e-05	2.07967e-05
MNtex	Manganese (Mn+2) transport via diffusion (extracellular to periplasm)	mn2[e] <=> mn2[p]	2.81761e-05	2.81761e-05	2.81761e-05	2.07967e-05	2.07967e-05	2.07967e-05
MOBDabcpp	Molybdate transport via ABC system (periplasm)	atp[c] + h2o[c] + mobd[p] => adp[c] + pi[c] + h[c] + mobd[c]	5.166e-06	5.46e-06	5.46e-06	3.596e-06	4.03e-06	4.03e-06
MOBDtex	Molybdate transport via diffusion (extracellular to periplasm)	mobd[e] <=> mobd[p]	5.166e-06	5.46e-06	5.46e-06	3.596e-06	4.03e-06	4.03e-06
MOX	Malate oxidase	mal__L[c] + o2[c] => h2o2[c] + oaa[c]	0	0.506412	1.366e-11	0	1.188	2.26799e-12
NADH10	NADH dehydrogenase (menaquinone-8 & 0 protons)	h[c] + nadh[c] + mqn8[c] => nad[c] + mql8[c]	0	61.944	6.4953e-12	0	64.2857	1.24069e-12
NADH16pp	NADH dehydrogenase (ubiquinone-8 & 3 protons) (periplasm)	4 h[c] + nadh[c] + q8[c] => 3 h[p] + nad[c] + q8h2[c]	0	99.1104	0.0253557	0	102.857	0.328487
NADH17pp	NADH dehydrogenase (menaquinone-8 & 3 protons) (periplasm)	4 h[c] + nadh[c] + mqn8[c] => 3 h[p] + nad[c] + mql8[c]	0	99.1104	0.556794	0	102.857	0.849677
NADH18pp	NADH dehydrogenase (demethylmenaquinone-8 & 3 protons) (periplasm)	4 h[c] + nadh[c] + 2dmmq8[c] => 3 h[p] + nad[c] + 2dmmql8[c]	0	99.1104	4.17577e-10	0	102.857	0.0704475
NADH5	NADH dehydrogenase (ubiquinone-8 )	h[c] + nadh[c] + q8[c] => nad[c] + q8h2[c]	0	61.944	6.54903e-12	0	64.2857	1.10954e-12
NADH9	NADH dehydrogenase (demethylmenaquinone-8 & 0 protons)	h[c] + nadh[c] + 2dmmq8[c] => nad[c] + 2dmmql8[c]	0	61.944	7.0216e-12	0	64.2857	1.09786e-12
NADK	NAD kinase	atp[c] + nad[c] => adp[c] + h[c] + nadp[c]	1.82267e-05	42.7569	1.82268e-05	1.34531e-05	45.7438	1.34531e-05
NADPHQR2	NADPH Quinone Reductase (Ubiquinone-8)	h[c] + nadph[c] + q8[c] => nadp[c] + q8h2[c]	0	61.8843	7.38798e-12	0	64.1138	1.32056e-12
NADPHQR3	NADPH Quinone Reductase (Menaquinone-8)	h[c] + nadph[c] + mqn8[c] => nadp[c] + mql8[c]	0	61.8843	6.50929e-12	0	64.1138	1.40083e-12
NADPPPS	NADP phosphatase	h2o[c] + nadp[c] <=> h[c] + nad[c] + pi[c]	0	42.7569	1.37827e-11	0	45.7438	2.34496e-12
NADTRHD	NAD transhydrogenase	nad[c] + nadph[c] <=> nadh[c] + nadp[c]	0	246.698	3.04534e-05	0	253.321	0.0963951
NAt3_1p5pp	Sodium proton antiporter (H:NA is 1.5) (periplasm)	3 h[c] + 2 na1[p] => 2 na1[c] + 3 h[p]	7.25922	992.391	7.25922	0	1000	0.0982022
NAt3_2pp	Sodium proton antiporter (H:NA is 2) (periplasm)	2 h[p] + na1[c] => 2 h[c] + na1[p]	0	985.132	4.67881e-11	0	1000	7.5938e-12
NAt3pp	Sodium transport out via proton antiport (cytoplasm to periplasm)	h[p] + na1[c] => h[c] + na1[p]	14.8684	1000	14.8684	0	1000	0.546404
NH4tex	Ammonia transport via diffusion (extracellular to periplasm)	nh4[e] <=> nh4[p]	0.0866121	0.183211	0.0866121	-0.0201672	0.415566	-0.0201672
NH4tpp	Ammonia reversible transport (periplasm)	nh4[p] <=> nh4[c]	0.0866121	0.183211	0.0866121	-0.0201672	0.415566	-0.0201672
NI2tex	Nickel transport via diffusion (extracellular to periplasm)	ni2[e] <=> ni2[p]	1.2894e-05	1.2894e-05	1.2894e-05	9.517e-06	9.517e-06	9.517e-06
NI2tpp	Nickel (+2) transport in via permease (no H+)	ni2[p] <=> ni2[c]	0	1.2894e-05	1.2894e-05	0	9.517e-06	9.517e-06
NI2uabcpp	Nickel transport via ABC system (uptake, periplasm)	atp[c] + h2o[c] + ni2[p] => adp[c] + pi[c] + h[c] + ni2[c]	0	1.2894e-05	1.56615e-12	0	0	3.35298e-13
NTP1	Nucleoside-triphosphatase (ATP)	atp[c] + h2o[c] => adp[c] + pi[c] + h[c]	0	123.141	3.62419e-11	0	126.019	4.37239e-12
NTPP6	Nucleoside triphosphate pyrophosphorylase (atp)	atp[c] + h2o[c] => h[c] + amp[c] + ppi[c]	0	61.5707	9.17988e-12	0	63.0093	4.12184e-12
O2t	O2 transport diffusion	o2[e] => o2[c]	0.006	0.512412	0.512412	0.012	1.2	0.776134
OAADC	Oxaloacetate decarboxylase	h[c] + oaa[c] => co2[c] + pyr[c]	0	61.805	7.05728e-12	0	63.4968	1.12433e-12
PDH	Pyruvate dehydrogenase	coa[c] + nad[c] + pyr[c] => co2[c] + nadh[c] + accoa[c]	0	0.364392	2.99797e-10	0	0.850567	4.10717e-12
PE160abcpp	Phosphatidylethanolamine transport via ABC system (n-C16:0, periplasm)	atp[c] + h2o[c] + pe160[c] => adp[c] + pi[c] + h[c] + pe160[p]	0.00133552	0.00133552	0.00133552	0.000985738	0.000985753	0.000985738
PE161abcpp	Phosphatidylethanolamine transport via ABC system (n-C16:1, periplasm)	atp[c] + h2o[c] + pe161[c] => adp[c] + pi[c] + h[c] + pe161[p]	0.00103874	0.00103874	0.00103874	0.000766692	0.000766704	0.000766692
PE181abcpp	Phosphatidylethanolamine transport via ABC system (n-C18:1, periplasm)	atp[c] + h2o[c] + pe181[c] => adp[c] + pi[c] + h[c] + pe181[p]	0.000535374	0.000535374	0.000535374	0.000395157	0.000395158	0.000395157
PFK	Phosphofructokinase	atp[c] + f6p[c] => adp[c] + h[c] + fdp[c]	0	123.141	1.46971e-11	0	126.019	1.88655e-12
PFL	Pyruvate formate lyase	coa[c] + pyr[c] <=> accoa[c] + for[c]	0.00205338	0.387581	0.00493769	0	0.867682	0.00364448
PG160abcpp	Phosphatidylglycerol transport via ABC system (n-C16:0, periplasm)	atp[c] + h2o[c] + pg160[c] => adp[c] + pi[c] + h[c] + pg160[p]	0.00045276	0.00045276	0.00045276	0.00033418	0.000334181	0.00033418
PG161abcpp	Phosphatidylglycerol transport via ABC system (n-C16:1, periplasm)	atp[c] + h2o[c] + pg161[c] => adp[c] + pi[c] + h[c] + pg161[p]	0.00035217	0.00035217	0.00035217	0.000259935	0.000259935	0.000259935
PG181abcpp	Phosphatidylglycerol transport via ABC system (n-C18:1, periplasm)	atp[c] + h2o[c] + pg181[c] => adp[c] + pi[c] + h[c] + pg181[p]	0.000181482	0.000181482	0.000181482	0.000133951	0.000133951	0.000133951
PGI	Glucose-6-phosphate isomerase	g6p[c] <=> f6p[c]	-41.3418	-0.00171171	-0.00171171	-42.8091	-0.0012634	-0.0012634
PGK	Phosphoglycerate kinase	atp[c] + 3pg[c] <=> adp[c] + 13dpg[c]	-0.0834468	40.981	-0.0834468	-0.394735	41.8119	-0.382111
PGL	6-phosphogluconolactonase	h2o[c] + 6pgl[c] => h[c] + 6pgc[c]	0	41.3401	3.5923e-11	0	42.8078	2.58256e-12
PGM	Phosphoglycerate mutase	2pg[c] <=> 3pg[c]	-0.342257	41.0457	-0.0187912	-0.914302	41.8607	-0.334384
PGMT	Phosphoglucomutase	g1p[c] <=> g6p[c]	-0.0138851	-0.00171171	-0.00171171	-0.0479563	-0.0012634	-0.0012634
PHEMEabcpp	Protoheme transport via ABC system (periplasm)	atp[c] + h2o[c] + pheme[c] => adp[c] + pi[c] + h[c] + pheme[p]	0	0.000721077	4.8917e-13	0	0.0113596	7.18218e-14
PHEMEtiex	Protoheme transport irreversible out via diffusion (periplasm to extracellular)	pheme[p] => pheme[e]	0	0.000721077	4.8917e-13	0	0.0113596	7.18218e-14
PHEt2rpp	L-phenylalanine reversible transport via proton symport (periplasm)	h[p] + phe__L[p] <=> h[c] + phe__L[c]	-0.00576861	0	1.36101e-12	-0.0908768	0	4.86982e-14
PHEtex	L-phenylalanine transport via diffusion (extracellular to periplasm)	phe__L[e] <=> phe__L[p]	-0.00576861	0	1.36101e-12	-0.0908768	0	4.86982e-14
PIt2rpp	Phosphate reversible transport via symport (periplasm)	h[p] + pi[p] <=> pi[c] + h[c]	-164.155	0.0430952	0.0333565	-168.005	0.056927	0.0195727
PItex	Phosphate transport via diffusion (extracellular to periplasm)	pi[e] <=> pi[p]	0.0275879	0.0430952	0.0333565	0	0.056927	0.0195727
PIuabcpp	Phosphate transport via ABC system (uptake, periplasm)	atp[c] + h2o[c] + pi[p] => adp[c] + 2 pi[c] + h[c]	0	164.189	1.1856e-11	0	168.025	1.60146e-12
POX	Pyruvate oxidase	h2o[c] + pyr[c] + q8[c] => co2[c] + ac[c] + q8h2[c]	0	0.364392	2.02699e-12	0	0.850567	2.9889e-13
PPA	Inorganic diphosphatase	h2o[c] + ppi[c] => 2 pi[c] + h[c]	0.158218	123.307	0.163241	0.126875	126.149	0.130582
PPA2	Inorganic triphosphatase	h2o[c] + pppi[c] => pi[c] + h[c] + ppi[c]	9.366e-06	123.141	9.36601e-06	6.913e-06	126.019	6.913e-06
PPC	Phosphoenolpyruvate carboxylase	h2o[c] + co2[c] + pep[c] => pi[c] + h[c] + oaa[c]	0	123.141	9.69378e-13	0	126.261	1.0855e-11
PPCK	Phosphoenolpyruvate carboxykinase	atp[c] + oaa[c] => adp[c] + co2[c] + pep[c]	0	123.178	0.00227704	0	126.081	1.26595e-12
PPK2r		atp[c] + ppi[c] => adp[c] + pppi[c]	0	123.141	8.34551e-12	0	126.019	1.23801e-12
PPKr		atp[c] + pi[c] => adp[c] + ppi[c]	0	123.141	4.55148e-11	0	126.019	4.19651e-12
PPPGO	Protoporphyrinogen oxidase (aerobic)	1.5 o2[c] + pppg9[c] => 3 h2o[c] + ppp9[c]	0	0.000721077	4.8917e-13	0	0.0113596	7.18218e-14
PPS	Phosphoenolpyruvate synthase	atp[c] + h2o[c] + pyr[c] => pi[c] + 2 h[c] + amp[c] + pep[c]	0	123.143	2.00359e-11	0	126.019	3.95944e-12
PROabcpp	L-proline transport via ABC system (periplasm)	atp[c] + h2o[c] + pro__L[p] => adp[c] + pi[c] + h[c] + pro__L[c]	0	0	6.70073e-12	0	0	3.24198e-13
PROtex	L-proline transport via diffusion (extracellular to periplasm)	pro__L[e] <=> pro__L[p]	0	0	2.59451e-12	0	0	5.4759e-14
PTAr	Phosphotransacetylase	pi[c] + accoa[c] <=> coa[c] + actp[c]	0	123.141	4.10169e-12	0	126.019	5.55545e-13
PYK	Pyruvate kinase	adp[c] + h[c] + pep[c] => atp[c] + pyr[c]	0	123.176	1.5238e-10	0	126.405	0.310653
PYRt2rpp	Pyruvate reversible transport via proton symport (periplasm)	h[p] + pyr[p] <=> h[c] + pyr[c]	0	0	0	-0.603835	-0.005	-0.0384489
PYRtex	Pyruvate transport via diffusion (extracellular to periplasm)	pyr[e] <=> pyr[p]	0	0	0	-0.603835	-0.005	-0.0384489
RPE	Ribulose 5-phosphate 3-epimerase	ru5p__D[c] <=> xu5p__D[c]	-0.0757923	0.332636	-0.0317564	-0.173148	0.822255	-0.0234393
RPI	Ribose-5-phosphate isomerase	r5p[c] <=> ru5p__D[c]	-0.212889	-0.030693	-0.030693	-0.448425	-0.0226544	-0.0226544
SERt2r	L serine reversible transport via proton symport	h[e] + ser__L[e] <=> h[c] + ser__L[c]	-0.00576861	0	-2.27366e-13	-0.0908768	0	-6.72515e-13
SO4tex	Sulfate transport via diffusion (extracellular to periplasm)	so4[e] <=> so4[p]	0.0102938	0.0160624	0.0102938	0.00759778	0.0984746	0.00759778
SPMDt3pp	Spermidine transport out via proton antiport (periplasm)	h[p] + spmd[c] => h[c] + spmd[p]	0	98.5132	1.22732e-11	0	100.815	1.87269e-12
SPMDabcpp	Spermidine transport via ABC system (periplasm)	atp[c] + h2o[c] + spmd[p] => adp[c] + pi[c] + h[c] + spmd[c]	0	98.5132	1.45466e-11	0	100.815	2.00089e-12
SUCCt2_2pp	Succinate transport via proton symport (2 H) (periplasm)	2 h[p] + succ[p] <=> 2 h[c] + succ[c]	0	164.189	9.88728e-12	0	168.025	1.36703e-12
SUCCt2_3pp	Succintate transport via proton symport (3 H) (periplasm)	3 h[p] + succ[p] <=> 3 h[c] + succ[c]	0	123.141	7.46217e-12	0	126.019	1.04604e-12
SUCCt3pp	Succinate transport out via proton antiport (periplasm)	succ[c] + h[p] <=> h[c] + succ[p]	0.014	164.203	0.014	0.007	168.247	0.257341
SUCCtex	Succinate transport via diffusion (extracellular to periplasm)	succ[e] <=> succ[p]	-0.158689	-0.014	-0.014	-0.488121	-0.007	-0.257341
FRD2rpp	Fumarate reductase / succinate dehydrogenase (irreversible) (periplasmic, membrane potential dissipating)	2 h[p] + succ[c] + mqn8[c] => 2 h[c] + fum[c] + mql8[c]	0	246.283	1.89599e-11	0	252.037	3.02069e-12
SUCD1	Succinate dehydrogenase	succ[c] + q8[c] <=> q8h2[c] + fum[c]	-245.993	99.403	0.290115	-251.746	103.244	0.187591
SUCOAS	Succinyl-CoA synthetase (ADP-forming)	atp[c] + coa[c] + succ[c] <=> adp[c] + pi[c] + succoa[c]	-0.284929	0.0231571	-0.255607	-0.538846	0.0604017	-0.347453
SULabcpp	Sulfate transport via ABC system (periplasm)	atp[c] + h2o[c] + so4[p] => adp[c] + pi[c] + h[c] + so4[c]	0.0102938	0.0160624	0.0102938	0.00759778	0.0984746	0.00759778
TALA	Transaldolase	g3p[c] + s7p[c] <=> e4p[c] + f6p[c]	-0.0177275	0.173419	-0.00877724	-0.0409411	0.413445	-0.00647844
THD2pp	NAD(P) transhydrogenase (periplasm)	nadh[c] + nadp[c] + 2 h[p] <=> 2 h[c] + nad[c] + nadph[c]	0	246.283	1.05325e-11	0	252.037	1.62852e-12
THIORDXi	Hydrogen peroxide reductase (thioredoxin)	trdrd[c] + h2o2[c] => 2 h2o[c] + trdox[c]	0	0.506412	1.15383e-11	0	1.188	2.38993e-12
THRt2pp	L-threonine efflux transport via proton antiport (periplasm)	h[p] + thr__L[c] => h[c] + thr__L[p]	0	0.00576861	4.20123e-12	0	0.0908768	4.47008e-13
THRt2rpp	L-threonine reversible transport via proton symport (periplasm)	thr__L[c] + h[p] => h[c] + thr__L[p]	0	0.00576861	4.20123e-12	0	0.0908768	4.47008e-13
THRtex	L-threonine transport via diffusion (extracellular to periplasm)	thr__L[e] <=> thr__L[p]	-0.00576861	0	-1.82224e-12	-0.0908768	0	-4.63644e-13
TKT1	Transketolase	r5p[c] + xu5p__D[c] <=> g3p[c] + s7p[c]	-0.00788859	0.174788	-0.00740787	-0.0130408	0.420303	-0.00546771
TKT2	Transketolase	e4p[c] + xu5p__D[c] <=> g3p[c] + f6p[c]	-0.0683844	0.157848	-0.0243486	-0.16768	0.401952	-0.0179716
TPI	Triose-phosphate isomerase	dhap[c] <=> g3p[c]	-40.9227	0.141772	0.141772	-41.7663	0.440308	0.427684
TRDR	Thioredoxin reductase (NADPH)	h[c] + nadph[c] + trdox[c] => nadp[c] + trdrd[c]	0.0101169	0.518698	0.0122854	0.00746722	1.28794	0.00906782
TRPt2rpp	L-tryptophan reversible transport via proton symport (periplasm)	h[p] + trp__L[p] <=> h[c] + trp__L[c]	-0.0440359	0	2.07177e-12	-0.149709	0	6.0053e-14
TRPtex	L-tryptophan transport via diffusion (extracellular to periplasm)	trp__L[e] <=> trp__L[p]	-0.0440359	0	2.07177e-12	-0.149709	0	6.0053e-14
TRSARr	Tartronate semialdehyde reductase	h[c] + nadh[c] + 2h3oppan[c] <=> nad[c] + glyc__R[c]	0	0.305221	0.0110893	0	0.553822	4.56172e-12
TYRt2rpp	L-tyrosine reversible transport via proton symport (periplasm)	h[p] + tyr__L[p] <=> h[c] + tyr__L[c]	-0.00576861	0	1.26059e-12	-0.0908768	0	4.4659e-14
TYRtex	L-tyrosine transport via diffusion (extracellular to periplasm)	tyr__L[e] <=> tyr__L[p]	-0.00576861	0	1.26059e-12	-0.0908768	0	4.4659e-14
VALt2rpp	L-valine reversible transport via proton symport (periplasm)	h[p] + val__L[p] <=> h[c] + val__L[c]	-0.00576861	0	7.19733e-12	-0.0908768	0	-2.37851e-13
VALtex	L-valine transport via diffusion (extracellular to periplasm)	val__L[e] <=> val__L[p]	-0.00576861	0	7.19733e-12	-0.0908768	0	-2.37851e-13
ZNabcpp	Zinc (Zn+2) transport via ABC system (periplasm)	atp[c] + h2o[c] + zn2[p] => adp[c] + pi[c] + h[c] + zn2[c]	1.39045e-05	1.39045e-05	1.39045e-05	1.02629e-05	1.02629e-05	1.02629e-05
Zn2tex	Zinc (Zn+2) transport via diffusion (extracellular to periplasm)	zn2[e] <=> zn2[p]	1.39045e-05	1.39045e-05	1.39045e-05	1.02629e-05	1.02629e-05	1.02629e-05
LMPD_1_10fthf_c		2 3pg[c] + asp__L[c] + 16 atp[c] + co2[c] + e4p[c] + 3 glu__L[c] + 10 h2o[c] + 4 nad[c] + 4 nh4[c] + 2 pep[c] + r5p[c] <=> 10fthf[c] + 12 adp[c] + 2 akg[c] + 4 amp[c] + fum[c] + gly[c] + glyclt[c] + 28 h[c] + 4 nadh[c] + 18 pi[c] + 4 ppi[c] + pyr[c]	0	0	2.99541e-13	0	0	9.55973e-14
LMPD_2_10fthf_c		2 3pg[c] + asp__L[c] + 17 atp[c] + co2[c] + e4p[c] + 3 glu__L[c] + 10 h2o[c] + 4 nad[c] + 4 nh4[c] + 2 pep[c] + r5p[c] <=> 10fthf[c] + 14 adp[c] + 2 akg[c] + 3 amp[c] + fum[c] + gly[c] + glyclt[c] + 28 h[c] + 4 nadh[c] + 18 pi[c] + 4 ppi[c] + pyr[c]	0	0	2.95452e-13	0	0	9.50058e-14
LMPD_3_10fthf_c		3 3pg[c] + asp__L[c] + 15 atp[c] + co2[c] + e4p[c] + 4 glu__L[c] + 11 h2o[c] + 5 nad[c] + nadp[c] + 4 nh4[c] + 2 pep[c] + r5p[c] <=> 10fthf[c] + 11 adp[c] + 3 akg[c] + 4 amp[c] + for[c] + fum[c] + 2 gly[c] + glyclt[c] + 31 h[c] + 5 nadh[c] + nadph[c] + 18 pi[c] + 4 ppi[c] + pyr[c]	0	9.093e-06	8.83434e-10	0	0	2.48376e-11
LMPD_4_10fthf_c		3 3pg[c] + asp__L[c] + 16 atp[c] + co2[c] + e4p[c] + 4 glu__L[c] + 11 h2o[c] + 5 nad[c] + nadp[c] + 4 nh4[c] + 2 pep[c] + r5p[c] <=> 10fthf[c] + 13 adp[c] + 3 akg[c] + 3 amp[c] + for[c] + fum[c] + 2 gly[c] + glyclt[c] + 31 h[c] + 5 nadh[c] + nadph[c] + 18 pi[c] + 4 ppi[c] + pyr[c]	0	0	9.09213e-06	0	6.7115e-06	6.71148e-06
LMPD_5_2dmmql8_c		akg[c] + 26 atp[c] + e4p[c] + 16 flxr[c] + 8 g3p[c] + 24 h[c] + 8 nadh[c] + 9 nadph[c] + 2 pep[c] + 7 pyr[c] <=> 2dmmql8[c] + 25 adp[c] + amp[c] + 10 co2[c] + 16 flxso[c] + 17 h2o[c] + 8 nad[c] + 9 nadp[c] + 4 pi[c] + 17 ppi[c]	4.07757e-06	4.07757e-06	4.07757e-06	3.00963e-06	3.00963e-06	3.00964e-06
LMPD_6_2fe2s_c		2 3pg[c] + 2 accoa[c] + 4 atp[c] + 2 fe2[c] + 2 glu__L[c] + 2 nad[c] + 7 nadph[c] + 2 so4[c] + 2 trdrd[c] <=> 2fe2s[c] + 2 ac[c] + 2 akg[c] + 2 ala__L[c] + 4 amp[c] + 2 coa[c] + h[c] + 2 nadh[c] + 7 nadp[c] + 6 pi[c] + 2 ppi[c] + 2 trdox[c]	0	0	4.81578e-10	0	0	1.2292e-11
LMPD_7_2fe2s_c		2 3pg[c] + 2 accoa[c] + 4 atp[c] + 2 fe2[c] + 2 glu__L[c] + nad[c] + 6 nadph[c] + 2 so4[c] + 2 trdrd[c] <=> 2fe2s[c] + 2 ac[c] + 2 akg[c] + 2 ala__L[c] + 4 amp[c] + 2 coa[c] + h[c] + nadh[c] + 6 nadp[c] + 6 pi[c] + 2 ppi[c] + 2 trdox[c]	0	0	4.83871e-10	0	0	1.01589e-11
LMPD_8_2fe2s_c		2 3pg[c] + 2 accoa[c] + 5 atp[c] + 2 fe2[c] + 2 glu__L[c] + h2o[c] + 2 nad[c] + 7 nadph[c] + 2 so4[c] + 2 trdrd[c] <=> 2fe2s[c] + 2 ac[c] + adp[c] + 2 akg[c] + 2 ala__L[c] + 4 amp[c] + 2 coa[c] + 2 h[c] + 2 nadh[c] + 7 nadp[c] + 7 pi[c] + 2 ppi[c] + 2 trdox[c]	0	0	1.67471e-12	0	0	4.27106e-13
LMPD_9_2fe2s_c		2 3pg[c] + 2 accoa[c] + 5 atp[c] + 2 fe2[c] + 2 glu__L[c] + h2o[c] + nad[c] + 6 nadph[c] + 2 so4[c] + 2 trdrd[c] <=> 2fe2s[c] + 2 ac[c] + adp[c] + 2 akg[c] + 2 ala__L[c] + 4 amp[c] + 2 coa[c] + 2 h[c] + nadh[c] + 6 nadp[c] + 7 pi[c] + 2 ppi[c] + 2 trdox[c]	0	0	1.67142e-12	0	0	4.12616e-13
LMPD_10_2fe2s_c		2 3pg[c] + 2 accoa[c] + 6 atp[c] + 2 fe2[c] + 2 glu__L[c] + 2 nad[c] + 7 nadph[c] + 2 so4[c] + 2 trdrd[c] <=> 2fe2s[c] + 2 ac[c] + 4 adp[c] + 2 akg[c] + 2 ala__L[c] + 2 amp[c] + 2 coa[c] + h[c] + 2 nadh[c] + 7 nadp[c] + 6 pi[c] + 2 ppi[c] + 2 trdox[c]	0	0	5.22543e-07	0	0	7.74964e-07
LMPD_11_2fe2s_c		2 3pg[c] + 2 accoa[c] + 6 atp[c] + 2 fe2[c] + 2 glu__L[c] + nad[c] + 6 nadph[c] + 2 so4[c] + 2 trdrd[c] <=> 2fe2s[c] + 2 ac[c] + 4 adp[c] + 2 akg[c] + 2 ala__L[c] + 2 amp[c] + 2 coa[c] + h[c] + nadh[c] + 6 nadp[c] + 6 pi[c] + 2 ppi[c] + 2 trdox[c]	0	1.05e-06	5.26516e-07	0	0	1.37836e-11
LMPD_12_2fe2s_c		2 3pg[c] + 2 accoa[c] + 7 atp[c] + 2 fe2[c] + 2 glu__L[c] + h2o[c] + 2 nad[c] + 7 nadph[c] + 2 so4[c] + 2 trdrd[c] <=> 2fe2s[c] + 2 ac[c] + 5 adp[c] + 2 akg[c] + 2 ala__L[c] + 2 amp[c] + 2 coa[c] + 2 h[c] + 2 nadh[c] + 7 nadp[c] + 7 pi[c] + 2 ppi[c] + 2 trdox[c]	0	0	1.54619e-12	0	0	4.62715e-13
LMPD_13_2fe2s_c		2 3pg[c] + 2 accoa[c] + 7 atp[c] + 2 fe2[c] + 2 glu__L[c] + h2o[c] + nad[c] + 6 nadph[c] + 2 so4[c] + 2 trdrd[c] <=> 2fe2s[c] + 2 ac[c] + 5 adp[c] + 2 akg[c] + 2 ala__L[c] + 2 amp[c] + 2 coa[c] + 2 h[c] + nadh[c] + 6 nadp[c] + 7 pi[c] + 2 ppi[c] + 2 trdox[c]	0	0	1.54841e-12	0	0	4.44794e-13
LMPD_14_4fe4s_c		4 3pg[c] + 4 accoa[c] + 10 atp[c] + 4 fe2[c] + 4 glu__L[c] + 2 h2o[c] + 4 nad[c] + 15 nadph[c] + 4 so4[c] + 4 trdrd[c] <=> 4fe4s[c] + 4 ac[c] + 2 adp[c] + 4 akg[c] + 4 ala__L[c] + 8 amp[c] + 4 coa[c] + 5 h[c] + 4 nadh[c] + 15 nadp[c] + 14 pi[c] + 4 ppi[c] + 4 trdox[c]	0	0	1.29668e-12	0	0	1.96938e-13
LMPD_15_4fe4s_c		4 3pg[c] + 4 accoa[c] + 10 atp[c] + 4 fe2[c] + 4 glu__L[c] + 2 h2o[c] + nad[c] + 12 nadph[c] + 4 so4[c] + 4 trdrd[c] <=> 4fe4s[c] + 4 ac[c] + 2 adp[c] + 4 akg[c] + 4 ala__L[c] + 8 amp[c] + 4 coa[c] + 5 h[c] + nadh[c] + 12 nadp[c] + 14 pi[c] + 4 ppi[c] + 4 trdox[c]	0	0	1.25824e-12	0	0	1.8265e-13
LMPD_16_4fe4s_c		4 3pg[c] + 4 accoa[c] + 12 atp[c] + 4 fe2[c] + 4 glu__L[c] + 4 nad[c] + 15 nadph[c] + 4 so4[c] + 4 trdrd[c] <=> 4fe4s[c] + 4 ac[c] + 8 adp[c] + 4 akg[c] + 4 ala__L[c] + 4 amp[c] + 4 coa[c] + 3 h[c] + 4 nadh[c] + 15 nadp[c] + 12 pi[c] + 4 ppi[c] + 4 trdox[c]	0	0	5.19989e-06	0	0	7.68799e-06
LMPD_17_4fe4s_c		4 3pg[c] + 4 accoa[c] + 12 atp[c] + 4 fe2[c] + 4 glu__L[c] + nad[c] + 12 nadph[c] + 4 so4[c] + 4 trdrd[c] <=> 4fe4s[c] + 4 ac[c] + 8 adp[c] + 4 akg[c] + 4 ala__L[c] + 4 amp[c] + 4 coa[c] + 3 h[c] + nadh[c] + 12 nadp[c] + 12 pi[c] + 4 ppi[c] + 4 trdox[c]	0	0	5.21569e-06	0	0	6.84224e-12
LMPD_18_4fe4s_c		4 3pg[c] + 4 accoa[c] + 14 atp[c] + 4 fe2[c] + 4 glu__L[c] + 2 h2o[c] + 4 nad[c] + 15 nadph[c] + 4 so4[c] + 4 trdrd[c] <=> 4fe4s[c] + 4 ac[c] + 10 adp[c] + 4 akg[c] + 4 ala__L[c] + 4 amp[c] + 4 coa[c] + 5 h[c] + 4 nadh[c] + 15 nadp[c] + 14 pi[c] + 4 ppi[c] + 4 trdox[c]	0	0	1.12628e-12	0	0	2.24815e-13
LMPD_19_4fe4s_c		4 3pg[c] + 4 accoa[c] + 14 atp[c] + 4 fe2[c] + 4 glu__L[c] + 2 h2o[c] + nad[c] + 12 nadph[c] + 4 so4[c] + 4 trdrd[c] <=> 4fe4s[c] + 4 ac[c] + 10 adp[c] + 4 akg[c] + 4 ala__L[c] + 4 amp[c] + 4 coa[c] + 5 h[c] + nadh[c] + 12 nadp[c] + 14 pi[c] + 4 ppi[c] + 4 trdox[c]	0	0	1.11106e-12	0	0	2.03521e-13
LMPD_20_4fe4s_c		4 3pg[c] + 4 accoa[c] + 8 atp[c] + 4 fe2[c] + 4 glu__L[c] + 4 nad[c] + 15 nadph[c] + 4 so4[c] + 4 trdrd[c] <=> 4fe4s[c] + 4 ac[c] + 4 akg[c] + 4 ala__L[c] + 8 amp[c] + 4 coa[c] + 3 h[c] + 4 nadh[c] + 15 nadp[c] + 12 pi[c] + 4 ppi[c] + 4 trdox[c]	0	0	2.19589e-10	0	0	4.1033e-12
LMPD_21_4fe4s_c		4 3pg[c] + 4 accoa[c] + 8 atp[c] + 4 fe2[c] + 4 glu__L[c] + nad[c] + 12 nadph[c] + 4 so4[c] + 4 trdrd[c] <=> 4fe4s[c] + 4 ac[c] + 4 akg[c] + 4 ala__L[c] + 8 amp[c] + 4 coa[c] + 3 h[c] + nadh[c] + 12 nadp[c] + 12 pi[c] + 4 ppi[c] + 4 trdox[c]	0	1.0416e-05	2.24336e-10	0	7.688e-06	2.14984e-12
LMPD_22_5mthf_c		3pg[c] + asp__L[c] + 17 atp[c] + co2[c] + e4p[c] + for[c] + 2 glu__L[c] + 8 h2o[c] + 2 nad[c] + 2 nadph[c] + 4 nh4[c] + 2 pep[c] + r5p[c] <=> 5mthf[c] + 13 adp[c] + akg[c] + 4 amp[c] + fum[c] + glyclt[c] + 23 h[c] + 2 nadh[c] + 2 nadp[c] + 18 pi[c] + 4 ppi[c] + pyr[c]	0	0	7.37364e-10	0	6.913e-06	2.67395e-11
LMPD_23_5mthf_c		3pg[c] + asp__L[c] + 18 atp[c] + co2[c] + e4p[c] + for[c] + 2 glu__L[c] + 8 h2o[c] + 2 nad[c] + 2 nadph[c] + 4 nh4[c] + 2 pep[c] + r5p[c] <=> 5mthf[c] + 15 adp[c] + akg[c] + 3 amp[c] + fum[c] + glyclt[c] + 23 h[c] + 2 nadh[c] + 2 nadp[c] + 18 pi[c] + 4 ppi[c] + pyr[c]	0	9.366e-06	9.36527e-06	0	0	6.91297e-06
LMPD_24_accoa_c		2 3pg[c] + accoa[c] + 3 asp__L[c] + 18 atp[c] + 2 for[c] + 2 glu__L[c] + 2 h2o[c] + 2 nad[c] + 5 nadph[c] + 2 nh4[c] + 2 pyr[c] + r5p[c] + so4[c] + trdrd[c] <=> ac[c] + 12 adp[c] + 2 akg[c] + 6 amp[c] + 2 co2[c] + 2 coa[c] + 2 fum[c] + 9 h[c] + 2 nadh[c] + 5 nadp[c] + 14 pi[c] + 5 ppi[c] + trdox[c]	0	2.34868e-05	4.74384e-10	0	1.73355e-05	8.46646e-12
LMPD_25_accoa_c		2 3pg[c] + accoa[c] + 3 asp__L[c] + 20 atp[c] + 2 for[c] + 2 glu__L[c] + 2 h2o[c] + 2 nad[c] + 5 nadph[c] + 2 nh4[c] + 2 pyr[c] + r5p[c] + so4[c] + trdrd[c] <=> ac[c] + 16 adp[c] + 2 akg[c] + 4 amp[c] + 2 co2[c] + 2 coa[c] + 2 fum[c] + 9 h[c] + 2 nadh[c] + 5 nadp[c] + 14 pi[c] + 5 ppi[c] + trdox[c]	0	2.34868e-05	2.34864e-05	0	1.73355e-05	1.73355e-05
LMPD_26_adocbl_c		2 3pg[c] + 2 asp__L[c] + 10 atp[c] + co2[c] + 2 glu__L[c] + 5 h2o[c] + 2 nad[c] + 2 nadp[c] + 2 nh4[c] + r5p[c] + cbl1[p] <=> adocbl[c] + 7 adp[c] + 2 akg[c] + 3 amp[c] + 2 fum[c] + gly[c] + 18 h[c] + 2 nadh[c] + 2 nadph[c] + 11 pi[c] + ppi[c] + pppi[c]	0	9.366e-06	8.53113e-10	0	6.913e-06	2.49219e-11
LMPD_27_adocbl_c		2 3pg[c] + 2 asp__L[c] + 11 atp[c] + co2[c] + 2 glu__L[c] + 5 h2o[c] + 2 nad[c] + 2 nadp[c] + 2 nh4[c] + r5p[c] + cbl1[p] <=> adocbl[c] + 9 adp[c] + 2 akg[c] + 2 amp[c] + 2 fum[c] + gly[c] + 18 h[c] + 2 nadh[c] + 2 nadph[c] + 11 pi[c] + ppi[c] + pppi[c]	0	0	9.36516e-06	0	0	6.91298e-06
LMPD_28_adocbl_c		3pg[c] + 2 asp__L[c] + 11 atp[c] + co2[c] + for[c] + glu__L[c] + 4 h2o[c] + nad[c] + nadp[c] + 2 nh4[c] + r5p[c] + cbl1[p] <=> adocbl[c] + 8 adp[c] + akg[c] + 3 amp[c] + 2 fum[c] + 15 h[c] + nadh[c] + nadph[c] + 11 pi[c] + ppi[c] + pppi[c]	0	0	2.99388e-13	0	0	9.47061e-14
LMPD_29_adocbl_c		3pg[c] + 2 asp__L[c] + 12 atp[c] + co2[c] + for[c] + glu__L[c] + 4 h2o[c] + nad[c] + nadp[c] + 2 nh4[c] + r5p[c] + cbl1[p] <=> adocbl[c] + 10 adp[c] + akg[c] + 2 amp[c] + 2 fum[c] + 15 h[c] + nadh[c] + nadph[c] + 11 pi[c] + ppi[c] + pppi[c]	0	0	2.95308e-13	0	0	9.40517e-14
LMPD_30_ala-L_c		glu__L[c] + pyr[c] <=> akg[c] + ala__L[c]	0.0208727	0.0266413	0.0208727	0.0154061	0.106283	0.0154061
LMPD_31_amet_c		2 3pg[c] + accoa[c] + 3 asp__L[c] + 14 atp[c] + co2[c] + 2 for[c] + 2 glu__L[c] + 4 h2o[c] + nad[c] + 5 nadph[c] + nh4[c] + r5p[c] + so4[c] + succoa[c] + trdrd[c] <=> ac[c] + 9 adp[c] + 2 akg[c] + amet[c] + 5 amp[c] + 2 coa[c] + 2 fum[c] + 12 h[c] + nadh[c] + 5 nadp[c] + 16 pi[c] + 3 ppi[c] + pyr[c] + succ[c] + trdox[c]	0	9.093e-06	4.63329e-10	0	6.7115e-06	1.68992e-11
LMPD_32_amet_c		2 3pg[c] + accoa[c] + 3 asp__L[c] + 16 atp[c] + co2[c] + 2 for[c] + 2 glu__L[c] + 4 h2o[c] + nad[c] + 5 nadph[c] + nh4[c] + r5p[c] + so4[c] + succoa[c] + trdrd[c] <=> ac[c] + 13 adp[c] + 2 akg[c] + amet[c] + 3 amp[c] + 2 coa[c] + 2 fum[c] + 12 h[c] + nadh[c] + 5 nadp[c] + 16 pi[c] + 3 ppi[c] + pyr[c] + succ[c] + trdox[c]	0	0	9.09254e-06	0	0	6.71148e-06
LMPD_33_arg-L_c		accoa[c] + asp__L[c] + 3 atp[c] + co2[c] + 2 glu__L[c] + h2o[c] + nadph[c] + nh4[c] <=> ac[c] + 2 adp[c] + akg[c] + amp[c] + arg__L[c] + coa[c] + fum[c] + 3 h[c] + nadp[c] + 2 pi[c] + ppi[c]	0.0140611	0.0169454	0.0140611	0.0129023	0.0386181	0.0129023
LMPD_34_asn-L_c		asp__L[c] + atp[c] + nh4[c] <=> amp[c] + asn__L[c] + ppi[c]	0.00982926	0.0155979	0.00982926	0.00725493	0.0981318	0.00725493
LMPD_39_btn_c		4 3pg[c] + 5 accoa[c] + 3 asp__L[c] + 24 atp[c] + 2 co2[c] + 2 for[c] + 4 glu__L[c] + 11 h2o[c] + 2 nad[c] + 12 nadph[c] + nh4[c] + 3 r5p[c] + 2 so4[c] + succoa[c] + 2 trdrd[c] <=> 5drib[c] + 2 ac[c] + 13 adp[c] + 4 akg[c] + amob[c] + 11 amp[c] + btn[c] + 6 coa[c] + 2 fum[c] + gly[c] + 17 h[c] + mththf[c] + 2 nadh[c] + 12 nadp[c] + 26 pi[c] + 8 ppi[c] + pyr[c] + succ[c] + 2 trdox[c] + meoh[p]	0	0	3.06777e-10	0	0	8.44926e-12
LMPD_40_btn_c		4 3pg[c] + 5 accoa[c] + 3 asp__L[c] + 25 atp[c] + 2 co2[c] + 2 for[c] + 4 glu__L[c] + 12 h2o[c] + 2 nad[c] + 12 nadph[c] + nh4[c] + 3 r5p[c] + 2 so4[c] + succoa[c] + 2 trdrd[c] <=> 5drib[c] + 2 ac[c] + 14 adp[c] + 4 akg[c] + amob[c] + 11 amp[c] + btn[c] + 6 coa[c] + 2 fum[c] + gly[c] + 18 h[c] + mththf[c] + 2 nadh[c] + 12 nadp[c] + 27 pi[c] + 8 ppi[c] + pyr[c] + succ[c] + 2 trdox[c] + meoh[p]	0	0	1.69268e-12	0	0	3.22335e-13
LMPD_41_btn_c		4 3pg[c] + 5 accoa[c] + 3 asp__L[c] + 27 atp[c] + 2 co2[c] + 2 for[c] + 4 glu__L[c] + 11 h2o[c] + 2 nad[c] + 12 nadph[c] + nh4[c] + 3 r5p[c] + 2 so4[c] + succoa[c] + 2 trdrd[c] <=> 5drib[c] + 2 ac[c] + 19 adp[c] + 4 akg[c] + amob[c] + 8 amp[c] + btn[c] + 6 coa[c] + 2 fum[c] + gly[c] + 17 h[c] + mththf[c] + 2 nadh[c] + 12 nadp[c] + 26 pi[c] + 8 ppi[c] + pyr[c] + succ[c] + 2 trdox[c] + meoh[p]	0	4.2e-06	4.19971e-06	0	3.1e-06	3.09999e-06
LMPD_42_btn_c		4 3pg[c] + 5 accoa[c] + 3 asp__L[c] + 28 atp[c] + 2 co2[c] + 2 for[c] + 4 glu__L[c] + 12 h2o[c] + 2 nad[c] + 12 nadph[c] + nh4[c] + 3 r5p[c] + 2 so4[c] + succoa[c] + 2 trdrd[c] <=> 5drib[c] + 2 ac[c] + 20 adp[c] + 4 akg[c] + amob[c] + 8 amp[c] + btn[c] + 6 coa[c] + 2 fum[c] + gly[c] + 18 h[c] + mththf[c] + 2 nadh[c] + 12 nadp[c] + 27 pi[c] + 8 ppi[c] + pyr[c] + succ[c] + 2 trdox[c] + meoh[p]	0	0	1.51676e-12	0	0	3.5737e-13
LMPD_43_btn_c		6 3pg[c] + 6 accoa[c] + 8 asp__L[c] + 45 atp[c] + 4 co2[c] + 6 for[c] + 6 glu__L[c] + 16 h2o[c] + 3 nad[c] + 17 nadph[c] + 4 nh4[c] + 3 r5p[c] + 3 so4[c] + 2 succoa[c] + 3 trdrd[c] <=> 5drib[c] + 3 ac[c] + 30 adp[c] + 6 akg[c] + amob[c] + 15 amp[c] + btn[c] + 8 coa[c] + 6 fum[c] + 39 h[c] + met__L[c] + mththf[c] + 3 nadh[c] + 17 nadp[c] + 51 pi[c] + 9 ppi[c] + 2 pyr[c] + 2 succ[c] + 3 trdox[c] + …	0	0	0	0	0	0
LMPD_44_btn_c		6 3pg[c] + 6 accoa[c] + 8 asp__L[c] + 46 atp[c] + 4 co2[c] + 6 for[c] + 6 glu__L[c] + 17 h2o[c] + 3 nad[c] + 17 nadph[c] + 4 nh4[c] + 3 r5p[c] + 3 so4[c] + 2 succoa[c] + 3 trdrd[c] <=> 5drib[c] + 3 ac[c] + 31 adp[c] + 6 akg[c] + amob[c] + 15 amp[c] + btn[c] + 8 coa[c] + 6 fum[c] + 40 h[c] + met__L[c] + mththf[c] + 3 nadh[c] + 17 nadp[c] + 52 pi[c] + 9 ppi[c] + 2 pyr[c] + 2 succ[c] + 3 trdox[c] + …	0	0	0	0	0	0
LMPD_45_btn_c		6 3pg[c] + 6 accoa[c] + 8 asp__L[c] + 51 atp[c] + 4 co2[c] + 6 for[c] + 6 glu__L[c] + 16 h2o[c] + 3 nad[c] + 17 nadph[c] + 4 nh4[c] + 3 r5p[c] + 3 so4[c] + 2 succoa[c] + 3 trdrd[c] <=> 5drib[c] + 3 ac[c] + 42 adp[c] + 6 akg[c] + amob[c] + 9 amp[c] + btn[c] + 8 coa[c] + 6 fum[c] + 39 h[c] + met__L[c] + mththf[c] + 3 nadh[c] + 17 nadp[c] + 51 pi[c] + 9 ppi[c] + 2 pyr[c] + 2 succ[c] + 3 trdox[c] + 2…	0	0	0	0	0	0
LMPD_47_btn_c		6 3pg[c] + 6 accoa[c] + 8 asp__L[c] + 52 atp[c] + 4 co2[c] + 6 for[c] + 6 glu__L[c] + 17 h2o[c] + 3 nad[c] + 17 nadph[c] + 4 nh4[c] + 3 r5p[c] + 3 so4[c] + 2 succoa[c] + 3 trdrd[c] <=> 5drib[c] + 3 ac[c] + 43 adp[c] + 6 akg[c] + amob[c] + 9 amp[c] + btn[c] + 8 coa[c] + 6 fum[c] + 40 h[c] + met__L[c] + mththf[c] + 3 nadh[c] + 17 nadp[c] + 52 pi[c] + 9 ppi[c] + 2 pyr[c] + 2 succ[c] + 3 trdox[c] + 2…	0	0	0	0	0	0
LMPD_48_ca2_c		3pg[c] + accoa[c] + 3 atp[c] + 2 glu__L[c] + 3 h2o[c] + nad[c] + gthrd[p] + h2o[p] <=> 3 adp[c] + akg[c] + coa[c] + gthrd[c] + 5 h[c] + nadh[c] + 4 pi[c] + acser[p] + glu__L[p]	0	0.00576861	1.15807e-12	0	0.0908768	3.85348e-13
LMPD_49_ca2_c		3pg[c] + accoa[c] + 3 atp[c] + 2 glu__L[c] + 4 h2o[c] + nad[c] + gthrd[p] + h2o[p] <=> ac[c] + 3 adp[c] + akg[c] + coa[c] + gthrd[c] + 6 h[c] + nadh[c] + nh4[c] + 4 pi[c] + pyr[c] + glu__L[p]	0	0.00576861	1.29675e-12	0	0.0908768	2.1095e-13
LMPD_50_ca2_c		3 atp[c] + glu__L[c] + 2 h2o[c] + gthrd[p] + h2o[p] <=> 3 adp[c] + gthrd[c] + 3 h[c] + 3 pi[c] + glu__L[p]	0	28.9745	1.08246e-11	0	29.6515	6.98827e-13
LMPD_51_chor_c		atp[c] + e4p[c] + nadph[c] + 2 pep[c] <=> adp[c] + chor[c] + 3 h[c] + nadp[c] + 4 pi[c]	9.366e-06	9.366e-06	9.366e-06	6.913e-06	6.913e-06	6.913e-06
LMPD_91_ctp_c		asp__L[c] + 6 atp[c] + 2 nh4[c] + orot[c] + r5p[c] <=> 5 adp[c] + amp[c] + ctp[c] + dhor__S[c] + 4 h[c] + 3 pi[c] + ppi[c]	0.00544404	0.00544404	0.00544404	0.00401822	0.00401828	0.00401822
LMPD_92_cys-L_c		3pg[c] + accoa[c] + 2 atp[c] + glu__L[c] + nad[c] + 3 nadph[c] + so4[c] + trdrd[c] <=> ac[c] + akg[c] + 2 amp[c] + coa[c] + cys__L[c] + nadh[c] + 3 nadp[c] + 3 pi[c] + ppi[c] + trdox[c]	0	0.00950287	6.84346e-10	0	0.0936331	2.06514e-11
LMPD_93_cys-L_c		3pg[c] + accoa[c] + 3 atp[c] + glu__L[c] + nad[c] + 3 nadph[c] + so4[c] + trdrd[c] <=> ac[c] + 2 adp[c] + akg[c] + amp[c] + coa[c] + cys__L[c] + nadh[c] + 3 nadp[c] + 3 pi[c] + ppi[c] + trdox[c]	0	0.00950287	0.00373426	0	0.0936331	0.00275624
LMPD_94_datp_c		2 3pg[c] + 2 asp__L[c] + 10 atp[c] + co2[c] + 2 flxr[c] + 2 glu__L[c] + 3 h2o[c] + 2 nad[c] + 2 nadp[c] + 2 nh4[c] + r5p[c] <=> 8 adp[c] + 2 akg[c] + 2 amp[c] + datp[c] + 2 flxso[c] + 2 fum[c] + gly[c] + 18 h[c] + 2 nadh[c] + 2 nadph[c] + 10 pi[c] + ppi[c]	0	0.00106693	0.00106693	0	0.000787505	0.000787493
LMPD_95_datp_c		2 3pg[c] + 2 asp__L[c] + 9 atp[c] + co2[c] + 2 flxr[c] + 2 glu__L[c] + 3 h2o[c] + 2 nad[c] + 2 nadp[c] + 2 nh4[c] + r5p[c] <=> 6 adp[c] + 2 akg[c] + 3 amp[c] + datp[c] + 2 flxso[c] + 2 fum[c] + gly[c] + 18 h[c] + 2 nadh[c] + 2 nadph[c] + 10 pi[c] + ppi[c]	0	0.00106693	5.67776e-10	0	0.000787505	1.53671e-11
LMPD_96_datp_c		3pg[c] + 2 asp__L[c] + 10 atp[c] + co2[c] + 2 flxr[c] + for[c] + glu__L[c] + 2 h2o[c] + nad[c] + nadp[c] + 2 nh4[c] + r5p[c] <=> 7 adp[c] + akg[c] + 3 amp[c] + datp[c] + 2 flxso[c] + 2 fum[c] + 15 h[c] + nadh[c] + nadph[c] + 10 pi[c] + ppi[c]	0	0.00106693	1.11714e-12	0	0.000787505	7.97717e-14
LMPD_97_datp_c		3pg[c] + 2 asp__L[c] + 11 atp[c] + co2[c] + 2 flxr[c] + for[c] + glu__L[c] + 2 h2o[c] + nad[c] + nadp[c] + 2 nh4[c] + r5p[c] <=> 9 adp[c] + akg[c] + 2 amp[c] + datp[c] + 2 flxso[c] + 2 fum[c] + 15 h[c] + nadh[c] + nadph[c] + 10 pi[c] + ppi[c]	0	0.00106693	1.11471e-12	0	0.000787505	7.92608e-14
LMPD_98_dctp_c		asp__L[c] + 6 atp[c] + 2 flxr[c] + 2 nh4[c] + orot[c] + r5p[c] <=> 5 adp[c] + amp[c] + dctp[c] + dhor__S[c] + 2 flxso[c] + 4 h[c] + h2o[c] + 3 pi[c] + ppi[c]	0.00110162	0.00110162	0.00110162	0.000813099	0.000813112	0.000813099
LMPD_99_dgtp_c		2 3pg[c] + asp__L[c] + 11 atp[c] + co2[c] + 2 flxr[c] + 2 glu__L[c] + 5 h2o[c] + 3 nad[c] + 2 nadp[c] + 3 nh4[c] + r5p[c] <=> 8 adp[c] + 2 akg[c] + 3 amp[c] + dgtp[c] + 2 flxso[c] + fum[c] + gly[c] + 19 h[c] + 3 nadh[c] + 2 nadph[c] + 10 pi[c] + 2 ppi[c]	0	0.00110162	7.41805e-12	0	0.000813112	3.19199e-12
LMPD_100_dgtp_c		2 3pg[c] + asp__L[c] + 12 atp[c] + co2[c] + 2 flxr[c] + 2 glu__L[c] + 5 h2o[c] + 3 nad[c] + 2 nadp[c] + 3 nh4[c] + r5p[c] <=> 10 adp[c] + 2 akg[c] + 2 amp[c] + dgtp[c] + 2 flxso[c] + fum[c] + gly[c] + 19 h[c] + 3 nadh[c] + 2 nadph[c] + 10 pi[c] + 2 ppi[c]	0	0.00110162	7.44053e-12	0	0.000813111	3.61482e-12
LMPD_101_dgtp_c		2 3pg[c] + asp__L[c] + 12 atp[c] + co2[c] + 2 glu__L[c] + 5 h2o[c] + 3 nad[c] + 2 nadp[c] + 3 nh4[c] + r5p[c] + trdrd[c] <=> 10 adp[c] + 2 akg[c] + 2 amp[c] + dgtp[c] + fum[c] + gly[c] + 19 h[c] + 3 nadh[c] + 2 nadph[c] + 10 pi[c] + 2 ppi[c] + trdox[c]	0	0.00110162	0.00110162	0	0.000813111	0.000813099
LMPD_102_dgtp_c		3pg[c] + asp__L[c] + 12 atp[c] + co2[c] + 2 flxr[c] + for[c] + glu__L[c] + 4 h2o[c] + 2 nad[c] + nadp[c] + 3 nh4[c] + r5p[c] <=> 9 adp[c] + akg[c] + 3 amp[c] + dgtp[c] + 2 flxso[c] + fum[c] + 16 h[c] + 2 nadh[c] + nadph[c] + 10 pi[c] + 2 ppi[c]	0	0.00110162	4.90852e-13	0	0.000813112	1.04949e-13
LMPD_103_dgtp_c		3pg[c] + asp__L[c] + 13 atp[c] + co2[c] + 2 flxr[c] + for[c] + glu__L[c] + 4 h2o[c] + 2 nad[c] + nadp[c] + 3 nh4[c] + r5p[c] <=> 11 adp[c] + akg[c] + 2 amp[c] + dgtp[c] + 2 flxso[c] + fum[c] + 16 h[c] + 2 nadh[c] + nadph[c] + 10 pi[c] + 2 ppi[c]	0	0.00110162	4.80947e-13	0	0.000813111	1.04664e-13
LMPD_104_dgtp_c		3pg[c] + asp__L[c] + 13 atp[c] + co2[c] + for[c] + glu__L[c] + 4 h2o[c] + 2 nad[c] + nadp[c] + 3 nh4[c] + r5p[c] + trdrd[c] <=> 11 adp[c] + akg[c] + 2 amp[c] + dgtp[c] + fum[c] + 16 h[c] + 2 nadh[c] + nadph[c] + 10 pi[c] + 2 ppi[c] + trdox[c]	0	0.00110162	1.12206e-12	0	0.000813112	8.97162e-14
LMPD_105_dttp_c		asp__L[c] + 7 atp[c] + 2 flxr[c] + for[c] + h[c] + 2 nadph[c] + nh4[c] + orot[c] + r5p[c] <=> 6 adp[c] + amp[c] + dhor__S[c] + dttp[c] + 2 flxso[c] + 2 h2o[c] + 2 nadp[c] + 2 pi[c] + 2 ppi[c]	0	0.00106693	1.60992e-12	0	0.000787505	3.59061e-12
LMPD_106_dttp_c		asp__L[c] + 7 atp[c] + for[c] + h[c] + 2 nadph[c] + nh4[c] + orot[c] + r5p[c] + trdrd[c] <=> 6 adp[c] + amp[c] + dhor__S[c] + dttp[c] + 2 h2o[c] + 2 nadp[c] + 2 pi[c] + 2 ppi[c] + trdox[c]	0	0.00106693	0.00106693	0	0.000787505	0.000787493
LMPD_107_enter_c		3 3pg[c] + 9 atp[c] + 3 e4p[c] + 3 glu__L[c] + 6 h2o[c] + 6 nad[c] + 3 nadph[c] + 6 pep[c] <=> 3 adp[c] + 3 akg[c] + 6 amp[c] + enter[c] + 15 h[c] + 6 nadh[c] + 3 nadp[c] + 15 pi[c] + 6 ppi[c] + 3 pyr[c]	0	0.00192287	5.5467e-13	0	0.0302923	6.17367e-14
LMPD_108_fad_c		2 3pg[c] + 3 asp__L[c] + 23 atp[c] + 2 co2[c] + 2 db4p[c] + for[c] + 2 glu__L[c] + 9 h2o[c] + 3 nad[c] + nadp[c] + 4 nh4[c] + 2 r5p[c] <=> 17 adp[c] + 2 akg[c] + 6 amp[c] + fad[c] + 3 fum[c] + 33 h[c] + 3 nadh[c] + nadph[c] + 23 pi[c] + 5 ppi[c]	0	0	3.48645e-12	0	0	4.29244e-14
LMPD_109_fad_c		2 3pg[c] + 3 asp__L[c] + 25 atp[c] + 2 co2[c] + 2 db4p[c] + for[c] + 2 glu__L[c] + 9 h2o[c] + 3 nad[c] + nadp[c] + 4 nh4[c] + 2 r5p[c] <=> 21 adp[c] + 2 akg[c] + 4 amp[c] + fad[c] + 3 fum[c] + 33 h[c] + 3 nadh[c] + nadph[c] + 23 pi[c] + 5 ppi[c]	0	0	3.49067e-12	0	0	4.30699e-14
LMPD_110_fad_c		4 3pg[c] + 3 asp__L[c] + 21 atp[c] + 2 co2[c] + 2 db4p[c] + 4 glu__L[c] + 11 h2o[c] + 5 nad[c] + 3 nadp[c] + 4 nh4[c] + 2 r5p[c] <=> 15 adp[c] + 4 akg[c] + 6 amp[c] + fad[c] + for[c] + 3 fum[c] + 2 gly[c] + 39 h[c] + 5 nadh[c] + 3 nadph[c] + 23 pi[c] + 5 ppi[c]	0	9.093e-06	4.0579e-10	0	6.7115e-06	1.0316e-11
LMPD_111_fad_c		4 3pg[c] + 3 asp__L[c] + 23 atp[c] + 2 co2[c] + 2 db4p[c] + 4 glu__L[c] + 11 h2o[c] + 5 nad[c] + 3 nadp[c] + 4 nh4[c] + 2 r5p[c] <=> 19 adp[c] + 4 akg[c] + 4 amp[c] + fad[c] + for[c] + 3 fum[c] + 2 gly[c] + 39 h[c] + 5 nadh[c] + 3 nadph[c] + 23 pi[c] + 5 ppi[c]	0	0	9.09261e-06	0	0	6.71149e-06
LMPD_112_GAM_c		2 3pg[c] + 2 asp__L[c] + 8 atp[c] + co2[c] + 2 glu__L[c] + 4 h2o[c] + 2 nad[c] + 2 nadp[c] + 2 nh4[c] + r5p[c] <=> 6 adp[c] + 2 akg[c] + 3 amp[c] + 2 fum[c] + gly[c] + 18 h[c] + 2 nadh[c] + 2 nadph[c] + 10 pi[c] + ppi[c]	0	0.00713161	6.61996e-10	0	0.00526388	2.28607e-11
LMPD_113_GAM_c		2 3pg[c] + 2 asp__L[c] + 9 atp[c] + co2[c] + 2 glu__L[c] + 4 h2o[c] + 2 nad[c] + 2 nadp[c] + 2 nh4[c] + r5p[c] <=> 8 adp[c] + 2 akg[c] + 2 amp[c] + 2 fum[c] + gly[c] + 18 h[c] + 2 nadh[c] + 2 nadph[c] + 10 pi[c] + ppi[c]	0	0.00713161	0.0071316	0	0.00526388	0.0052638
LMPD_114_GAM_c		3pg[c] + 2 asp__L[c] + 10 atp[c] + co2[c] + for[c] + glu__L[c] + 3 h2o[c] + nad[c] + nadp[c] + 2 nh4[c] + r5p[c] <=> 9 adp[c] + akg[c] + 2 amp[c] + 2 fum[c] + 15 h[c] + nadh[c] + nadph[c] + 10 pi[c] + ppi[c]	0	0.00713161	2.01258e-12	0	0.00526388	7.7597e-14
LMPD_115_GAM_c		3pg[c] + 2 asp__L[c] + 9 atp[c] + co2[c] + for[c] + glu__L[c] + 3 h2o[c] + nad[c] + nadp[c] + 2 nh4[c] + r5p[c] <=> 7 adp[c] + akg[c] + 3 amp[c] + 2 fum[c] + 15 h[c] + nadh[c] + nadph[c] + 10 pi[c] + ppi[c]	0	0.00713161	2.01807e-12	0	0.00526388	7.7115e-14
LMPD_116_gln-L_c		atp[c] + glu__L[c] + nh4[c] <=> adp[c] + gln__L[c] + h[c] + pi[c]	0.0107306	0.0107306	0.0107306	0.00792019	0.00792031	0.00792019
LMPD_117_gly_c		asp__L[c] + 2 atp[c] + h[c] + h2o[c] + 2 nadph[c] <=> acald[c] + 2 adp[c] + gly[c] + 2 nadp[c] + 2 pi[c]	0	0.0244693	0.000449323	0	0.10468	0.000331643
LMPD_118_gthrd_c		2 3pg[c] + accoa[c] + 4 atp[c] + 3 glu__L[c] + 2 h2o[c] + 2 nad[c] + 2 nadph[c] + so4[c] + trdrd[c] <=> ac[c] + 2 adp[c] + 2 akg[c] + 2 amp[c] + coa[c] + for[c] + gthrd[c] + 6 h[c] + 2 nadh[c] + 2 nadp[c] + 6 pi[c] + ppi[c] + trdox[c]	0	0.00192287	2.32444e-12	0	0.0302923	1.7187e-13
LMPD_119_gthrd_c		2 3pg[c] + accoa[c] + 5 atp[c] + 3 glu__L[c] + 2 h2o[c] + 2 nad[c] + 2 nadph[c] + so4[c] + trdrd[c] <=> ac[c] + 4 adp[c] + 2 akg[c] + amp[c] + coa[c] + for[c] + gthrd[c] + 6 h[c] + 2 nadh[c] + 2 nadp[c] + 6 pi[c] + ppi[c] + trdox[c]	0	0.00192287	2.28548e-12	0	0.0302923	1.75182e-13
LMPD_120_gtp_c		2 3pg[c] + asp__L[c] + 11 atp[c] + co2[c] + 2 glu__L[c] + 6 h2o[c] + 3 nad[c] + 2 nadp[c] + 3 nh4[c] + r5p[c] <=> 8 adp[c] + 2 akg[c] + 3 amp[c] + fum[c] + gly[c] + gtp[c] + 19 h[c] + 3 nadh[c] + 2 nadph[c] + 10 pi[c] + 2 ppi[c]	0	0.00877087	6.95959e-10	0	0.00647383	2.36926e-11
LMPD_121_gtp_c		2 3pg[c] + asp__L[c] + 12 atp[c] + co2[c] + 2 glu__L[c] + 6 h2o[c] + 3 nad[c] + 2 nadp[c] + 3 nh4[c] + r5p[c] <=> 10 adp[c] + 2 akg[c] + 2 amp[c] + fum[c] + gly[c] + gtp[c] + 19 h[c] + 3 nadh[c] + 2 nadph[c] + 10 pi[c] + 2 ppi[c]	0	0.00877087	0.00877086	0	0.00647383	0.00647373
LMPD_122_gtp_c		3pg[c] + asp__L[c] + 12 atp[c] + co2[c] + for[c] + glu__L[c] + 5 h2o[c] + 2 nad[c] + nadp[c] + 3 nh4[c] + r5p[c] <=> 9 adp[c] + akg[c] + 3 amp[c] + fum[c] + gtp[c] + 16 h[c] + 2 nadh[c] + nadph[c] + 10 pi[c] + 2 ppi[c]	0	0.00877087	1.13141e-12	0	0.00647383	6.68507e-14
LMPD_123_gtp_c		3pg[c] + asp__L[c] + 13 atp[c] + co2[c] + for[c] + glu__L[c] + 5 h2o[c] + 2 nad[c] + nadp[c] + 3 nh4[c] + r5p[c] <=> 11 adp[c] + akg[c] + 2 amp[c] + fum[c] + gtp[c] + 16 h[c] + 2 nadh[c] + nadph[c] + 10 pi[c] + 2 ppi[c]	0	0.00877087	1.12817e-12	0	0.00647383	6.63663e-14
LMPD_126_his-L_c		asp__L[c] + 4 atp[c] + for[c] + glu__L[c] + 2 h2o[c] + 2 nad[c] + nh4[c] + r5p[c] <=> adp[c] + akg[c] + 3 amp[c] + fum[c] + 8 h[c] + his__L[c] + 2 nadh[c] + 4 pi[c] + 2 ppi[c]	0	0.00386299	6.37762e-10	0	0.0028513	2.0068e-11
LMPD_127_his-L_c		asp__L[c] + 5 atp[c] + for[c] + glu__L[c] + 2 h2o[c] + 2 nad[c] + nh4[c] + r5p[c] <=> 3 adp[c] + akg[c] + 2 amp[c] + fum[c] + 8 h[c] + his__L[c] + 2 nadh[c] + 4 pi[c] + 2 ppi[c]	0	0.00386299	0.00386299	0	0.0028513	0.00285126
LMPD_128_ile-L_c		asp__L[c] + 2 atp[c] + glu__L[c] + 3 h[c] + 3 nadph[c] + pyr[c] <=> 2 adp[c] + akg[c] + co2[c] + ile__L[c] + 3 nadp[c] + nh4[c] + 2 pi[c]	0.0118465	0.0118465	0.0118465	0.00874386	0.008744	0.00874386
LMPD_129_leu-L_c		accoa[c] + glu__L[c] + h[c] + nad[c] + nadph[c] + 2 pyr[c] <=> akg[c] + 2 co2[c] + coa[c] + leu__L[c] + nadh[c] + nadp[c]	0.0183708	0.0183708	0.0183708	0.0135594	0.0135596	0.0135594
LMPD_134_lys-L_c		asp__L[c] + atp[c] + glu__L[c] + 2 h[c] + 2 nadph[c] + pyr[c] + succoa[c] <=> adp[c] + akg[c] + co2[c] + coa[c] + lys__L[c] + 2 nadp[c] + pi[c] + succ[c]	0.0139927	0.016877	0.0139927	0.010328	0.0557664	0.010328
LMPD_135_malcoa_c		2 3pg[c] + 2 accoa[c] + 3 asp__L[c] + 19 atp[c] + 2 for[c] + 2 glu__L[c] + 3 h2o[c] + 2 nad[c] + 5 nadph[c] + 2 nh4[c] + 2 pyr[c] + r5p[c] + so4[c] + trdrd[c] <=> ac[c] + 13 adp[c] + 2 akg[c] + 6 amp[c] + co2[c] + 2 coa[c] + 2 fum[c] + 11 h[c] + malcoa[c] + 2 nadh[c] + 5 nadp[c] + 15 pi[c] + 5 ppi[c] + trdox[c]	0	0	9.65859e-10	0	0	1.56206e-11
LMPD_136_malcoa_c		2 3pg[c] + 2 accoa[c] + 3 asp__L[c] + 21 atp[c] + 2 for[c] + 2 glu__L[c] + 3 h2o[c] + 2 nad[c] + 5 nadph[c] + 2 nh4[c] + 2 pyr[c] + r5p[c] + so4[c] + trdrd[c] <=> ac[c] + 17 adp[c] + 2 akg[c] + 4 amp[c] + co2[c] + 2 coa[c] + 2 fum[c] + 11 h[c] + malcoa[c] + 2 nadh[c] + 5 nadp[c] + 15 pi[c] + 5 ppi[c] + trdox[c]	0	1.302e-06	1.30104e-06	0	0	9.60985e-07
LMPD_137_met-L_c		2 3pg[c] + accoa[c] + asp__L[c] + 3 atp[c] + 2 glu__L[c] + h2o[c] + nad[c] + 5 nadph[c] + so4[c] + succoa[c] + trdrd[c] <=> ac[c] + adp[c] + 2 akg[c] + 2 amp[c] + 2 coa[c] + gly[c] + met__L[c] + nadh[c] + 5 nadp[c] + nh4[c] + 5 pi[c] + ppi[c] + pyr[c] + succ[c] + trdox[c]	0	0.00626682	6.51777e-10	0	0.00462558	2.25584e-11
LMPD_138_met-L_c		2 3pg[c] + accoa[c] + asp__L[c] + 4 atp[c] + 2 glu__L[c] + h2o[c] + nad[c] + 5 nadph[c] + so4[c] + succoa[c] + trdrd[c] <=> ac[c] + 3 adp[c] + 2 akg[c] + amp[c] + 2 coa[c] + gly[c] + met__L[c] + nadh[c] + 5 nadp[c] + nh4[c] + 5 pi[c] + ppi[c] + pyr[c] + succ[c] + trdox[c]	0	0.00626682	0.00626682	0	0.00462558	0.00462551
LMPD_139_mlthf_c		3pg[c] + asp__L[c] + 17 atp[c] + co2[c] + e4p[c] + for[c] + 2 glu__L[c] + 8 h2o[c] + 3 nad[c] + 2 nadph[c] + 4 nh4[c] + 2 pep[c] + r5p[c] <=> 13 adp[c] + akg[c] + 4 amp[c] + fum[c] + glyclt[c] + 24 h[c] + mlthf[c] + 3 nadh[c] + 2 nadp[c] + 18 pi[c] + 4 ppi[c] + pyr[c]	0	9.093e-06	7.50851e-10	0	0	2.65424e-11
LMPD_140_mlthf_c		3pg[c] + asp__L[c] + 18 atp[c] + co2[c] + e4p[c] + for[c] + 2 glu__L[c] + 8 h2o[c] + 3 nad[c] + 2 nadph[c] + 4 nh4[c] + 2 pep[c] + r5p[c] <=> 15 adp[c] + akg[c] + 3 amp[c] + fum[c] + glyclt[c] + 24 h[c] + mlthf[c] + 3 nadh[c] + 2 nadp[c] + 18 pi[c] + 4 ppi[c] + pyr[c]	0	0	9.09226e-06	0	6.7115e-06	6.71147e-06
LMPD_153_mql8_c		akg[c] + 29 atp[c] + e4p[c] + 16 flxr[c] + for[c] + 8 g3p[c] + 25 h[c] + 9 nadh[c] + 10 nadph[c] + 2 pep[c] + 7 pyr[c] + r5p[c] <=> 26 adp[c] + 3 amp[c] + 10 co2[c] + 16 flxso[c] + 15 h2o[c] + mql8[c] + mththf[c] + 9 nad[c] + 10 nadp[c] + 6 pi[c] + 19 ppi[c]	4.07757e-06	4.07757e-06	4.07757e-06	3.00964e-06	3.00964e-06	3.00964e-06
LMPD_159_nad_c		2 3pg[c] + 2 asp__L[c] + 11 atp[c] + dhap[c] + 2 glu__L[c] + 2 h2o[c] + iasp[c] + nad[c] + 2 nadp[c] + 3 nh4[c] + 2 r5p[c] <=> 6 adp[c] + 2 akg[c] + 5 amp[c] + 2 fum[c] + gly[c] + 17 h[c] + 2 nadh[c] + 2 nadph[c] + 11 pi[c] + 4 ppi[c]	0	9.28859e-05	8.89323e-10	0	6.85587e-05	2.45887e-11
LMPD_160_nad_c		2 3pg[c] + 2 asp__L[c] + 12 atp[c] + dhap[c] + 2 glu__L[c] + 2 h2o[c] + iasp[c] + nad[c] + 2 nadp[c] + 3 nh4[c] + 2 r5p[c] <=> 8 adp[c] + 2 akg[c] + 4 amp[c] + 2 fum[c] + gly[c] + 17 h[c] + 2 nadh[c] + 2 nadph[c] + 11 pi[c] + 4 ppi[c]	0	9.28859e-05	9.28851e-05	0	6.85587e-05	6.85586e-05
LMPD_161_nad_c		3pg[c] + 2 asp__L[c] + 12 atp[c] + dhap[c] + for[c] + glu__L[c] + h2o[c] + iasp[c] + nadp[c] + 3 nh4[c] + 2 r5p[c] <=> 7 adp[c] + akg[c] + 5 amp[c] + 2 fum[c] + 14 h[c] + nadh[c] + nadph[c] + 11 pi[c] + 4 ppi[c]	0	9.28859e-05	6.03021e-12	0	6.85587e-05	1.63906e-12
LMPD_162_nad_c		3pg[c] + 2 asp__L[c] + 13 atp[c] + dhap[c] + for[c] + glu__L[c] + h2o[c] + iasp[c] + nadp[c] + 3 nh4[c] + 2 r5p[c] <=> 9 adp[c] + akg[c] + 4 amp[c] + 2 fum[c] + 14 h[c] + nadh[c] + nadph[c] + 11 pi[c] + 4 ppi[c]	0	9.28859e-05	2.33959e-12	0	6.85587e-05	1.65663e-12
LMPD_217_phe-L_c		atp[c] + e4p[c] + glu__L[c] + nadph[c] + 2 pep[c] <=> adp[c] + akg[c] + co2[c] + 2 h[c] + h2o[c] + nadp[c] + phe__L[c] + 4 pi[c]	0.00755412	0.0133227	0.00755412	0.00557566	0.0964525	0.00557566
LMPD_218_pheme_c		8 atp[c] + fe2[c] + 8 glu__L[c] + 16 h[c] + 8 nadph[c] + o2[c] + ppp9[c] <=> 8 amp[c] + 6 co2[c] + 10 h2o[c] + 8 nadp[c] + 4 nh4[c] + pheme[c] + 8 ppi[c] + pppg9[c]	0	0.000721077	3.91314e-12	0	0.0113596	2.76919e-13
LMPD_219_pheme_c		12 atp[c] + fe2[c] + 8 glu__L[c] + 14 h[c] + 8 nadph[c] + ppp9[c] + 2 r5p[c] <=> 2 5drib[c] + 12 amp[c] + 6 co2[c] + 4 h2o[c] + 8 nadp[c] + 4 nh4[c] + pheme[c] + 2 pi[c] + 12 ppi[c] + pppg9[c]	0	0.000721077	4.24817e-13	0	0.0113596	4.72692e-14
LMPD_220_pro-L_c		atp[c] + glu__L[c] + h[c] + 2 nadph[c] <=> adp[c] + h2o[c] + 2 nadp[c] + pi[c] + pro__L[c]	0.00901362	0.00901363	0.00901362	0.00665291	0.00665301	0.00665291
LMPD_221_ptrc_c		accoa[c] + atp[c] + 2 glu__L[c] + h[c] + h2o[c] + nadph[c] <=> ac[c] + adp[c] + akg[c] + co2[c] + coa[c] + nadp[c] + pi[c] + ptrc[c]	0.00139734	0.00139734	0.00139734	0.00103137	0.00103139	0.00103137
LMPD_222_pydx5p_c		e4p[c] + g3p[c] + glu__L[c] + 3 nad[c] + o2[c] + pyr[c] <=> akg[c] + 2 co2[c] + 4 h[c] + h2o[c] + h2o2[c] + 3 nadh[c] + pi[c] + pydx5p[c]	0	0	1.72717e-12	0	0	3.74312e-13
LMPD_223_pydx5p_c		e4p[c] + g3p[c] + glu__L[c] + 4 nad[c] + pyr[c] <=> akg[c] + 2 co2[c] + 5 h[c] + h2o[c] + 4 nadh[c] + pi[c] + pydx5p[c]	0	9.093e-06	9.09301e-06	0	6.7115e-06	6.7115e-06
LMPD_224_q8h2_c		3 3pg[c] + 31 atp[c] + e4p[c] + 16 flxr[c] + 8 g3p[c] + 3 glu__L[c] + 16 h[c] + 8 nadh[c] + 9 nadph[c] + 1.5 o2[c] + 2 pep[c] + 7 pyr[c] + 3 r5p[c] <=> 25 adp[c] + 3 akg[c] + 6 amp[c] + 9 co2[c] + 16 flxso[c] + 3 gly[c] + 7 h2o[c] + 3 mththf[c] + 8 nad[c] + 9 nadp[c] + 10 pi[c] + 22 ppi[c] + q8h2[c]	0	4.07757e-06	4.07757e-06	0	3.00963e-06	3.00963e-06
LMPD_225_q8h2_c		3 3pg[c] + 33 atp[c] + e4p[c] + 16 flxr[c] + 8 g3p[c] + 3 glu__L[c] + 13 h[c] + 7 nadh[c] + 9 nadph[c] + o2[c] + 2 pep[c] + 7 pyr[c] + 3 r5p[c] <=> 27 adp[c] + 3 akg[c] + 6 amp[c] + 9 co2[c] + 16 flxso[c] + 3 gly[c] + 4 h2o[c] + 3 mththf[c] + 7 nad[c] + 9 nadp[c] + 12 pi[c] + 22 ppi[c] + q8h2[c]	0	0	3.4995e-12	0	0	9.04876e-13
LMPD_226_q8h2_c		3 3pg[c] + 37 atp[c] + e4p[c] + 16 flxr[c] + 8 g3p[c] + 3 glu__L[c] + 7 h[c] + 2 h2o[c] + 5 nadh[c] + 9 nadph[c] + 2 pep[c] + 7 pyr[c] + 3 r5p[c] <=> 31 adp[c] + 3 akg[c] + 6 amp[c] + 9 co2[c] + 16 flxso[c] + 3 gly[c] + 3 mththf[c] + 5 nad[c] + 9 nadp[c] + 16 pi[c] + 22 ppi[c] + q8h2[c]	0	0	2.68338e-12	0	0	1.97295e-13
LMPD_227_q8h2_c		34 atp[c] + e4p[c] + 16 flxr[c] + 3 for[c] + 8 g3p[c] + 25 h[c] + 11 nadh[c] + 12 nadph[c] + 1.5 o2[c] + 2 pep[c] + 7 pyr[c] + 3 r5p[c] <=> 28 adp[c] + 6 amp[c] + 9 co2[c] + 16 flxso[c] + 10 h2o[c] + 3 mththf[c] + 11 nad[c] + 12 nadp[c] + 10 pi[c] + 22 ppi[c] + q8h2[c]	0	0	3.74275e-13	0	0	2.66874e-14
LMPD_228_q8h2_c		36 atp[c] + e4p[c] + 16 flxr[c] + 3 for[c] + 8 g3p[c] + 19 h[c] + 10 nadh[c] + 12 nadph[c] + o2[c] + 2 pep[c] + 7 pyr[c] + 3 r5p[c] <=> 33 adp[c] + 3 amp[c] + 9 co2[c] + 16 flxso[c] + 7 h2o[c] + 3 mththf[c] + 10 nad[c] + 12 nadp[c] + 15 pi[c] + 19 ppi[c] + q8h2[c]	0	0	9.11453e-11	0	0	6.31135e-12
LMPD_229_q8h2_c		36 atp[c] + e4p[c] + 16 flxr[c] + 3 for[c] + 8 g3p[c] + 22 h[c] + 10 nadh[c] + 12 nadph[c] + o2[c] + 2 pep[c] + 7 pyr[c] + 3 r5p[c] <=> 30 adp[c] + 6 amp[c] + 9 co2[c] + 16 flxso[c] + 7 h2o[c] + 3 mththf[c] + 10 nad[c] + 12 nadp[c] + 12 pi[c] + 22 ppi[c] + q8h2[c]	0	0	4.85664e-13	0	0	5.85424e-14
LMPD_230_q8h2_c		40 atp[c] + e4p[c] + 16 flxr[c] + 3 for[c] + 8 g3p[c] + 13 h[c] + 8 nadh[c] + 12 nadph[c] + 2 pep[c] + 7 pyr[c] + 3 r5p[c] <=> 37 adp[c] + 3 amp[c] + 9 co2[c] + 16 flxso[c] + h2o[c] + 3 mththf[c] + 8 nad[c] + 12 nadp[c] + 19 pi[c] + 19 ppi[c] + q8h2[c]	0	0	5.19758e-13	0	0	1.27364e-13
LMPD_231_q8h2_c		40 atp[c] + e4p[c] + 16 flxr[c] + 3 for[c] + 8 g3p[c] + 16 h[c] + 8 nadh[c] + 12 nadph[c] + 2 pep[c] + 7 pyr[c] + 3 r5p[c] <=> 34 adp[c] + 6 amp[c] + 9 co2[c] + 16 flxso[c] + h2o[c] + 3 mththf[c] + 8 nad[c] + 12 nadp[c] + 16 pi[c] + 22 ppi[c] + q8h2[c]	0	0	1.05941e-12	0	0	1.21068e-13
LMPD_232_q8h2_c		6 3pg[c] + 70 atp[c] + 2 e4p[c] + 32 flxr[c] + 16 g3p[c] + 6 glu__L[c] + 20 h[c] + 12 nadh[c] + 18 nadph[c] + o2[c] + 4 pep[c] + 14 pyr[c] + 6 r5p[c] <=> 58 adp[c] + 6 akg[c] + 12 amp[c] + 18 co2[c] + 32 flxso[c] + 6 gly[c] + 2 h2o[c] + 6 mththf[c] + 12 nad[c] + 18 nadp[c] + 28 pi[c] + 44 ppi[c] + 2 q8h2[c]	0	0	1.13572e-12	0	0	8.00764e-14
LMPD_233_q8h2_c		76 atp[c] + 2 e4p[c] + 32 flxr[c] + 6 for[c] + 16 g3p[c] + 32 h[c] + 18 nadh[c] + 24 nadph[c] + o2[c] + 4 pep[c] + 14 pyr[c] + 6 r5p[c] <=> 70 adp[c] + 6 amp[c] + 18 co2[c] + 32 flxso[c] + 8 h2o[c] + 6 mththf[c] + 18 nad[c] + 24 nadp[c] + 34 pi[c] + 38 ppi[c] + 2 q8h2[c]	0	0	1.83211e-12	0	0	1.79679e-14
LMPD_234_q8h2_c		76 atp[c] + 2 e4p[c] + 32 flxr[c] + 6 for[c] + 16 g3p[c] + 38 h[c] + 18 nadh[c] + 24 nadph[c] + o2[c] + 4 pep[c] + 14 pyr[c] + 6 r5p[c] <=> 64 adp[c] + 12 amp[c] + 18 co2[c] + 32 flxso[c] + 8 h2o[c] + 6 mththf[c] + 18 nad[c] + 24 nadp[c] + 28 pi[c] + 44 ppi[c] + 2 q8h2[c]	0	0	3.37785e-13	0	0	3.9296e-14
LMPD_235_ribflv_c		2 3pg[c] + asp__L[c] + 11 atp[c] + co2[c] + 2 db4p[c] + 2 glu__L[c] + 7 h2o[c] + 3 nad[c] + nadp[c] + 2 nh4[c] + r5p[c] <=> 8 adp[c] + 2 akg[c] + 3 amp[c] + for[c] + fum[c] + gly[c] + 21 h[c] + 3 nadh[c] + nadph[c] + 13 pi[c] + 3 ppi[c] + ribflv[c]	0	0	8.83434e-10	0	0	2.48376e-11
LMPD_236_ribflv_c		2 3pg[c] + asp__L[c] + 12 atp[c] + co2[c] + 2 db4p[c] + 2 glu__L[c] + 7 h2o[c] + 3 nad[c] + nadp[c] + 2 nh4[c] + r5p[c] <=> 10 adp[c] + 2 akg[c] + 2 amp[c] + for[c] + fum[c] + gly[c] + 21 h[c] + 3 nadh[c] + nadph[c] + 13 pi[c] + 3 ppi[c] + ribflv[c]	0	9.093e-06	9.09213e-06	0	6.7115e-06	6.71148e-06
LMPD_237_ribflv_c		3pg[c] + asp__L[c] + 12 atp[c] + co2[c] + 2 db4p[c] + glu__L[c] + 6 h2o[c] + 2 nad[c] + 2 nh4[c] + r5p[c] <=> 9 adp[c] + akg[c] + 3 amp[c] + fum[c] + 18 h[c] + 2 nadh[c] + 13 pi[c] + 3 ppi[c] + ribflv[c]	0	0	2.99541e-13	0	0	9.55973e-14
LMPD_238_ribflv_c		3pg[c] + asp__L[c] + 13 atp[c] + co2[c] + 2 db4p[c] + glu__L[c] + 6 h2o[c] + 2 nad[c] + 2 nh4[c] + r5p[c] <=> 11 adp[c] + akg[c] + 2 amp[c] + fum[c] + 18 h[c] + 2 nadh[c] + 13 pi[c] + 3 ppi[c] + ribflv[c]	0	0	2.95452e-13	0	0	9.50058e-14
LMPD_239_ser-L_c		3pg[c] + glu__L[c] + h2o[c] + nad[c] <=> akg[c] + 2 h[c] + nadh[c] + pi[c] + ser__L[c]	0.008799	0.0145676	0.008799	0.0064945	0.0973713	0.0064945
LMPD_243_thf_c		2 3pg[c] + asp__L[c] + 15 atp[c] + co2[c] + e4p[c] + 3 glu__L[c] + 10 h2o[c] + 4 nad[c] + 4 nh4[c] + 2 pep[c] + r5p[c] <=> 11 adp[c] + 2 akg[c] + 4 amp[c] + for[c] + fum[c] + gly[c] + glyclt[c] + 28 h[c] + 4 nadh[c] + 17 pi[c] + 4 ppi[c] + pyr[c] + thf[c]	0	0	8.83434e-10	0	0	2.48376e-11
LMPD_244_thf_c		2 3pg[c] + asp__L[c] + 16 atp[c] + co2[c] + e4p[c] + 3 glu__L[c] + 10 h2o[c] + 4 nad[c] + 4 nh4[c] + 2 pep[c] + r5p[c] <=> 13 adp[c] + 2 akg[c] + 3 amp[c] + for[c] + fum[c] + gly[c] + glyclt[c] + 28 h[c] + 4 nadh[c] + 17 pi[c] + 4 ppi[c] + pyr[c] + thf[c]	0	9.093e-06	9.09213e-06	0	6.7115e-06	6.71148e-06
LMPD_245_thf_c		3pg[c] + asp__L[c] + 16 atp[c] + co2[c] + e4p[c] + 2 glu__L[c] + 9 h2o[c] + 3 nad[c] + nadph[c] + 4 nh4[c] + 2 pep[c] + r5p[c] <=> 12 adp[c] + akg[c] + 4 amp[c] + fum[c] + glyclt[c] + 25 h[c] + 3 nadh[c] + nadp[c] + 17 pi[c] + 4 ppi[c] + pyr[c] + thf[c]	0	0	2.99541e-13	0	0	9.55973e-14
LMPD_246_thf_c		3pg[c] + asp__L[c] + 17 atp[c] + co2[c] + e4p[c] + 2 glu__L[c] + 9 h2o[c] + 3 nad[c] + nadph[c] + 4 nh4[c] + 2 pep[c] + r5p[c] <=> 14 adp[c] + akg[c] + 3 amp[c] + fum[c] + glyclt[c] + 25 h[c] + 3 nadh[c] + nadp[c] + 17 pi[c] + 4 ppi[c] + pyr[c] + thf[c]	0	0	2.95452e-13	0	0	9.50058e-14
LMPD_247_thmpp_c		2 3pg[c] + accoa[c] + 14 atp[c] + e4p[c] + g3p[c] + 3 glu__L[c] + 4 h2o[c] + 4 nad[c] + 5 nadph[c] + 2 nh4[c] + 2 pep[c] + pyr[c] + 2 r5p[c] + so4[c] + trdrd[c] <=> 4crsol[c] + 5drib[c] + ac[c] + 8 adp[c] + 3 akg[c] + ala__L[c] + 6 amp[c] + 3 co2[c] + coa[c] + 2 for[c] + 13 h[c] + 4 nadh[c] + 5 nadp[c] + 14 pi[c] + 6 ppi[c] + thmpp[c] + trdox[c]	0	9.093e-06	7.50851e-10	0	0	2.65424e-11
LMPD_248_thmpp_c		2 3pg[c] + accoa[c] + 15 atp[c] + e4p[c] + g3p[c] + 3 glu__L[c] + 4 h2o[c] + 4 nad[c] + 5 nadph[c] + 2 nh4[c] + 2 pep[c] + pyr[c] + 2 r5p[c] + so4[c] + trdrd[c] <=> 4crsol[c] + 5drib[c] + ac[c] + 10 adp[c] + 3 akg[c] + ala__L[c] + 5 amp[c] + 3 co2[c] + coa[c] + 2 for[c] + 13 h[c] + 4 nadh[c] + 5 nadp[c] + 14 pi[c] + 6 ppi[c] + thmpp[c] + trdox[c]	0	0	9.09226e-06	0	6.7115e-06	6.71147e-06
LMPD_249_thr-L_c		asp__L[c] + 2 atp[c] + h[c] + h2o[c] + 2 nadph[c] <=> 2 adp[c] + 2 nadp[c] + 2 pi[c] + thr__L[c]	0.0103442	0.0161128	0.0103442	0.00763499	0.0985118	0.00763499
LMPD_250_trp-L_c		3 atp[c] + e4p[c] + nadph[c] + 2 nh4[c] + 2 pep[c] + r5p[c] <=> 2 adp[c] + amp[c] + co2[c] + g3p[c] + 4 h[c] + 2 h2o[c] + nadp[c] + 5 pi[c] + ppi[c] + trp__L[c]	0.00231781	0.0463537	0.00231781	0.00171077	0.15142	0.00171077
LMPD_251_tyr-L_c		atp[c] + e4p[c] + glu__L[c] + nad[c] + nadph[c] + 2 pep[c] <=> adp[c] + akg[c] + co2[c] + 3 h[c] + nadh[c] + nadp[c] + 4 pi[c] + tyr__L[c]	0.00562296	0.0113916	0.00562296	0.00415028	0.0950271	0.00415028
LMPD_252_udcpdp_c		33 atp[c] + 22 flxr[c] + 11 g3p[c] + 33 h[c] + 11 nadh[c] + 11 nadph[c] + 11 pyr[c] <=> 33 adp[c] + 11 co2[c] + 22 flxso[c] + 22 h2o[c] + 11 nad[c] + 11 nadp[c] + 21 ppi[c] + udcpdp[c]	2.31e-06	2.31e-06	2.31e-06	1.705e-06	1.705e-06	1.705e-06
LMPD_253_utp_c		asp__L[c] + 4 atp[c] + nh4[c] + orot[c] + r5p[c] <=> 3 adp[c] + amp[c] + dhor__S[c] + h[c] + h2o[c] + pi[c] + ppi[c] + utp[c]	0.0058758	0.0058758	0.0058758	0.0043369	0.00433697	0.0043369
LMPD_254_val-L_c		glu__L[c] + 2 h[c] + nadph[c] + 2 pyr[c] <=> akg[c] + co2[c] + h2o[c] + nadp[c] + val__L[c]	0.0172549	0.0230235	0.0172549	0.0127357	0.103613	0.0127357
GNK	Gluconokinase	atp[c] + glcn[c] => adp[c] + h[c] + 6pgc[c]	0	0	7.12225e-12	0	0	3.4271e-13
GNKr	Gluconokinase	atp[c] + glcn__D[c] => adp[c] + h[c] + 6pgc[c]	0	0	0	0	0	0
NAtex	Sodium transport via diffusion (extracellular to periplasm)	na1[e] <=> na1[p]	-0.35	0	-0.35	-0.35	0	-0.35
ACCOAC	Acetyl-CoA carboxylase	atp[c] + accoa[c] + hco3[c] => adp[c] + pi[c] + h[c] + malcoa[c]	0	0	5.12574e-12	0	0	3.79176e-13
POR5	Pyruvate synthase	coa[c] + 2 flxso[c] + h[c] + pyr[c] => accoa[c] + co2[c] + 2 flxr[c]	0.00229182	0.366684	0.0908042	0.00169158	0.852258	0.127925
GLUR	Glutamate racemase	glu__D[c] <=> glu__L[c]	0.002	0.00488431	0.002	0.004	0.0297158	0.004
D_LACtex	D-lactate transport via diffusion (extracellular to periplasm)	lac__D[e] <=> lac__D[c]	-0.168804	0	-2.84149e-12	-0.598835	0	-0.0580972
UREAt	Urea transport via facilitate diffusion	urea[e] <=> urea[c]	-0.00488431	-0.002	-0.002	-0.0297158	-0.004	-0.004
AHCYStr	ahcyst transport	ahcys[e] <=> ahcys[c]	0	0	3.13668e-12	0	0	1.5787e-13
LMPD_154_murein3p3p_p		4 accoa[c] + 2 asp__L[c] + 22 atp[c] + 4 f6p[c] + 6 glu__L[c] + 4 h2o[c] + 6 nadph[c] + 4 nh4[c] + 2 pep[c] + 4 pyr[c] + 2 succoa[c] + 2 h2o[p] <=> 22 adp[c] + 4 akg[c] + 6 coa[c] + 18 h[c] + 6 nadp[c] + 20 pi[c] + 4 ppi[c] + 2 succ[c] + murein3p3p[p]	0	4.14762e-05	3.64174e-12	0	0.000653402	2.39234e-13
LMPD_155_murein3px4p_p		4 accoa[c] + 2 asp__L[c] + 22 atp[c] + 4 f6p[c] + 10 glu__L[c] + 2 h2o[c] + 6 nadph[c] + 4 nh4[c] + 2 pep[c] + 8 pyr[c] + 2 succoa[c] + h2o[p] <=> 22 adp[c] + 8 akg[c] + 6 coa[c] + 18 h[c] + 6 nadp[c] + 20 pi[c] + 4 ppi[c] + 2 succ[c] + ala__D[p] + alaala[p] + murein3px4p[p]	0	1.86566e-05	3.75566e-12	0	0.000293909	2.46459e-13
LMPD_156_murein4p4p_p		4 accoa[c] + 2 asp__L[c] + 22 atp[c] + 4 f6p[c] + 10 glu__L[c] + 2 h2o[c] + 6 nadph[c] + 4 nh4[c] + 2 pep[c] + 8 pyr[c] + 2 succoa[c] + 2 h2o[p] <=> 22 adp[c] + 8 akg[c] + 6 coa[c] + 18 h[c] + 6 nadp[c] + 20 pi[c] + 4 ppi[c] + 2 succ[c] + 2 ala__D[p] + murein4p4p[p]	0	0.000165935	3.02043e-12	0	0.00261409	1.99827e-13
LMPD_157_murein4px4p_p		4 accoa[c] + 2 asp__L[c] + 22 atp[c] + 4 f6p[c] + 10 glu__L[c] + 2 h2o[c] + 6 nadph[c] + 4 nh4[c] + 2 pep[c] + 8 pyr[c] + 2 succoa[c] + h2o[p] <=> 22 adp[c] + 8 akg[c] + 6 coa[c] + 18 h[c] + 6 nadp[c] + 20 pi[c] + 4 ppi[c] + 2 succ[c] + 2 ala__D[p] + murein4px4p[p]	0	0.000168002	6.85889e-12	0	0.00264664	4.51539e-13
LMPD_158_murein4px4px4p_p		6 accoa[c] + 3 asp__L[c] + 33 atp[c] + 6 f6p[c] + 15 glu__L[c] + 3 h2o[c] + 9 nadph[c] + 6 nh4[c] + 3 pep[c] + 12 pyr[c] + 3 succoa[c] + h2o[p] <=> 33 adp[c] + 12 akg[c] + 9 coa[c] + 27 h[c] + 9 nadp[c] + 30 pi[c] + 6 ppi[c] + 3 succ[c] + 3 ala__D[p] + murein4px4px4p[p]	0	2.07535e-05	3.74519e-12	0	0.000326944	2.45795e-13
CBPS	Carbamoyl-phosphate synthase (glutamine-hydrolysing)	2 atp[c] + h2o[c] + hco3[c] + gln__L[c] => 2 adp[c] + pi[c] + 2 h[c] + glu__L[c] + cbp[c]	0	0	8.43156e-13	0	0	1.0166e-13
LMPD_35_bmocogdp_c		12 3pg[c] + 4 accoa[c] + 4 asp__L[c] + 58 atp[c] + 4 co2[c] + 12 glu__L[c] + 25 h2o[c] + mobd[c] + 12 nad[c] + 4 nadph[c] + 12 nh4[c] + 4 r5p[c] + 4 so4[c] + 4 trdrd[c] <=> 4 ac[c] + 32 adp[c] + 12 akg[c] + 4 ala__L[c] + 26 amp[c] + bmocogdp[c] + 4 coa[c] + 4 fum[c] + 4 gly[c] + 76 h[c] + 12 nadh[c] + 4 nadp[c] + 52 pi[c] + 22 ppi[c] + 4 trdox[c]	0	4.872e-06	1.16368e-10	0	0	2.01372e-12
LMPD_36_bmocogdp_c		12 3pg[c] + 4 accoa[c] + 4 asp__L[c] + 66 atp[c] + 4 co2[c] + 12 glu__L[c] + 25 h2o[c] + mobd[c] + 12 nad[c] + 4 nadph[c] + 12 nh4[c] + 4 r5p[c] + 4 so4[c] + 4 trdrd[c] <=> 4 ac[c] + 48 adp[c] + 12 akg[c] + 4 ala__L[c] + 18 amp[c] + bmocogdp[c] + 4 coa[c] + 4 fum[c] + 4 gly[c] + 76 h[c] + 12 nadh[c] + 4 nadp[c] + 52 pi[c] + 22 ppi[c] + 4 trdox[c]	0	0	4.8719e-06	0	3.596e-06	3.596e-06
LMPD_37_bmocogdp_c		8 3pg[c] + 4 accoa[c] + 4 asp__L[c] + 62 atp[c] + 4 co2[c] + 4 for[c] + 8 glu__L[c] + 21 h2o[c] + mobd[c] + 8 nad[c] + 8 nadph[c] + 12 nh4[c] + 4 r5p[c] + 4 so4[c] + 4 trdrd[c] <=> 4 ac[c] + 36 adp[c] + 8 akg[c] + 4 ala__L[c] + 26 amp[c] + bmocogdp[c] + 4 coa[c] + 4 fum[c] + 64 h[c] + 8 nadh[c] + 8 nadp[c] + 52 pi[c] + 22 ppi[c] + 4 trdox[c]	0	0	1.75442e-12	0	0	2.57227e-14
LMPD_38_bmocogdp_c		8 3pg[c] + 4 accoa[c] + 4 asp__L[c] + 70 atp[c] + 4 co2[c] + 4 for[c] + 8 glu__L[c] + 21 h2o[c] + mobd[c] + 8 nad[c] + 8 nadph[c] + 12 nh4[c] + 4 r5p[c] + 4 so4[c] + 4 trdrd[c] <=> 4 ac[c] + 52 adp[c] + 8 akg[c] + 4 ala__L[c] + 18 amp[c] + bmocogdp[c] + 4 coa[c] + 4 fum[c] + 64 h[c] + 8 nadh[c] + 8 nadp[c] + 52 pi[c] + 22 ppi[c] + 4 trdox[c]	0	0	1.75871e-12	0	0	2.85197e-14
LMPD_141_mococdp_c		3 3pg[c] + 2 accoa[c] + 2 asp__L[c] + 25 atp[c] + co2[c] + for[c] + 3 glu__L[c] + 5 h2o[c] + mobd[c] + 2 nad[c] + 5 nadph[c] + 5 nh4[c] + orot[c] + 2 r5p[c] + 2 so4[c] + 2 trdrd[c] <=> 2 ac[c] + 14 adp[c] + 3 akg[c] + 2 ala__L[c] + 11 amp[c] + 2 coa[c] + dhor__S[c] + fum[c] + 19 h[c] + mococdp[c] + 2 nadh[c] + 5 nadp[c] + 19 pi[c] + 10 ppi[c] + 2 trdox[c]	0	0	6.09044e-12	0	0	1.00129e-13
LMPD_142_mococdp_c		3 3pg[c] + 2 accoa[c] + 2 asp__L[c] + 27 atp[c] + co2[c] + for[c] + 3 glu__L[c] + 7 h2o[c] + mobd[c] + 2 nad[c] + 5 nadph[c] + 5 nh4[c] + orot[c] + 2 r5p[c] + 2 so4[c] + 2 trdrd[c] <=> 2 ac[c] + 16 adp[c] + 3 akg[c] + 2 ala__L[c] + 11 amp[c] + 2 coa[c] + dhor__S[c] + fum[c] + 21 h[c] + mococdp[c] + 2 nadh[c] + 5 nadp[c] + 21 pi[c] + 10 ppi[c] + 2 trdox[c]	0	0	7.59809e-13	0	0	1.32622e-13
LMPD_143_mococdp_c		3 3pg[c] + 2 accoa[c] + 2 asp__L[c] + 28 atp[c] + co2[c] + for[c] + 3 glu__L[c] + 5 h2o[c] + mobd[c] + 2 nad[c] + 5 nadph[c] + 5 nh4[c] + orot[c] + 2 r5p[c] + 2 so4[c] + 2 trdrd[c] <=> 2 ac[c] + 20 adp[c] + 3 akg[c] + 2 ala__L[c] + 8 amp[c] + 2 coa[c] + dhor__S[c] + fum[c] + 19 h[c] + mococdp[c] + 2 nadh[c] + 5 nadp[c] + 19 pi[c] + 10 ppi[c] + 2 trdox[c]	0	0	2.4464e-12	0	0	1.00337e-13
LMPD_144_mococdp_c		3 3pg[c] + 2 accoa[c] + 2 asp__L[c] + 30 atp[c] + co2[c] + for[c] + 3 glu__L[c] + 7 h2o[c] + mobd[c] + 2 nad[c] + 5 nadph[c] + 5 nh4[c] + orot[c] + 2 r5p[c] + 2 so4[c] + 2 trdrd[c] <=> 2 ac[c] + 22 adp[c] + 3 akg[c] + 2 ala__L[c] + 8 amp[c] + 2 coa[c] + dhor__S[c] + fum[c] + 21 h[c] + mococdp[c] + 2 nadh[c] + 5 nadp[c] + 21 pi[c] + 10 ppi[c] + 2 trdox[c]	0	0	6.80929e-13	0	0	1.45401e-13
LMPD_145_mococdp_c		4 3pg[c] + 2 accoa[c] + 2 asp__L[c] + 24 atp[c] + co2[c] + 4 glu__L[c] + 6 h2o[c] + mobd[c] + 3 nad[c] + 4 nadph[c] + 5 nh4[c] + orot[c] + 2 r5p[c] + 2 so4[c] + 2 trdrd[c] <=> 2 ac[c] + 13 adp[c] + 4 akg[c] + 2 ala__L[c] + 11 amp[c] + 2 coa[c] + dhor__S[c] + fum[c] + gly[c] + 22 h[c] + mococdp[c] + 3 nadh[c] + 4 nadp[c] + 19 pi[c] + 10 ppi[c] + 2 trdox[c]	0	0	2.98975e-10	0	0	7.885e-12
LMPD_146_mococdp_c		4 3pg[c] + 2 accoa[c] + 2 asp__L[c] + 26 atp[c] + co2[c] + 4 glu__L[c] + 8 h2o[c] + mobd[c] + 3 nad[c] + 4 nadph[c] + 5 nh4[c] + orot[c] + 2 r5p[c] + 2 so4[c] + 2 trdrd[c] <=> 2 ac[c] + 15 adp[c] + 4 akg[c] + 2 ala__L[c] + 11 amp[c] + 2 coa[c] + dhor__S[c] + fum[c] + gly[c] + 24 h[c] + mococdp[c] + 3 nadh[c] + 4 nadp[c] + 21 pi[c] + 10 ppi[c] + 2 trdox[c]	0	0	1.26973e-12	0	0	2.05055e-13
LMPD_147_mococdp_c		4 3pg[c] + 2 accoa[c] + 2 asp__L[c] + 27 atp[c] + co2[c] + 4 glu__L[c] + 6 h2o[c] + mobd[c] + 3 nad[c] + 4 nadph[c] + 5 nh4[c] + orot[c] + 2 r5p[c] + 2 so4[c] + 2 trdrd[c] <=> 2 ac[c] + 19 adp[c] + 4 akg[c] + 2 ala__L[c] + 8 amp[c] + 2 coa[c] + dhor__S[c] + fum[c] + gly[c] + 22 h[c] + mococdp[c] + 3 nadh[c] + 4 nadp[c] + 19 pi[c] + 10 ppi[c] + 2 trdox[c]	0	0	2.93733e-07	0	0	2.16993e-07
LMPD_148_mococdp_c		4 3pg[c] + 2 accoa[c] + 2 asp__L[c] + 29 atp[c] + co2[c] + 4 glu__L[c] + 8 h2o[c] + mobd[c] + 3 nad[c] + 4 nadph[c] + 5 nh4[c] + orot[c] + 2 r5p[c] + 2 so4[c] + 2 trdrd[c] <=> 2 ac[c] + 21 adp[c] + 4 akg[c] + 2 ala__L[c] + 8 amp[c] + 2 coa[c] + dhor__S[c] + fum[c] + gly[c] + 24 h[c] + mococdp[c] + 3 nadh[c] + 4 nadp[c] + 21 pi[c] + 10 ppi[c] + 2 trdox[c]	0	0	1.13719e-12	0	0	2.24468e-13
LMPD_149_mocogdp_c		4 3pg[c] + 2 accoa[c] + 2 asp__L[c] + 31 atp[c] + 2 co2[c] + 2 for[c] + 4 glu__L[c] + 10 h2o[c] + mobd[c] + 4 nad[c] + 4 nadph[c] + 6 nh4[c] + 2 r5p[c] + 2 so4[c] + 2 trdrd[c] <=> 2 ac[c] + 18 adp[c] + 4 akg[c] + 2 ala__L[c] + 13 amp[c] + 2 coa[c] + 2 fum[c] + 31 h[c] + mocogdp[c] + 4 nadh[c] + 4 nadp[c] + 26 pi[c] + 11 ppi[c] + 2 trdox[c]	0	0	1.4803e-13	0	0	5.67682e-14
LMPD_150_mocogdp_c		4 3pg[c] + 2 accoa[c] + 2 asp__L[c] + 35 atp[c] + 2 co2[c] + 2 for[c] + 4 glu__L[c] + 10 h2o[c] + mobd[c] + 4 nad[c] + 4 nadph[c] + 6 nh4[c] + 2 r5p[c] + 2 so4[c] + 2 trdrd[c] <=> 2 ac[c] + 26 adp[c] + 4 akg[c] + 2 ala__L[c] + 9 amp[c] + 2 coa[c] + 2 fum[c] + 31 h[c] + mocogdp[c] + 4 nadh[c] + 4 nadp[c] + 26 pi[c] + 11 ppi[c] + 2 trdox[c]	0	0	3.49357e-12	0	0	5.90846e-14
LMPD_151_mocogdp_c		6 3pg[c] + 2 accoa[c] + 2 asp__L[c] + 29 atp[c] + 2 co2[c] + 6 glu__L[c] + 12 h2o[c] + mobd[c] + 6 nad[c] + 2 nadph[c] + 6 nh4[c] + 2 r5p[c] + 2 so4[c] + 2 trdrd[c] <=> 2 ac[c] + 16 adp[c] + 6 akg[c] + 2 ala__L[c] + 13 amp[c] + 2 coa[c] + 2 fum[c] + 2 gly[c] + 37 h[c] + mocogdp[c] + 6 nadh[c] + 2 nadp[c] + 26 pi[c] + 11 ppi[c] + 2 trdox[c]	0	0	2.56739e-10	0	0	7.07823e-12
LMPD_152_mocogdp_c		6 3pg[c] + 2 accoa[c] + 2 asp__L[c] + 33 atp[c] + 2 co2[c] + 6 glu__L[c] + 12 h2o[c] + mobd[c] + 6 nad[c] + 2 nadph[c] + 6 nh4[c] + 2 r5p[c] + 2 so4[c] + 2 trdrd[c] <=> 2 ac[c] + 24 adp[c] + 6 akg[c] + 2 ala__L[c] + 9 amp[c] + 2 coa[c] + 2 fum[c] + 2 gly[c] + 37 h[c] + mocogdp[c] + 6 nadh[c] + 2 nadp[c] + 26 pi[c] + 11 ppi[c] + 2 trdox[c]	0	0	2.93759e-07	0	0	2.16994e-07
LMPD_52_clpn160_p		32 accoa[c] + 32 atp[c] + 4 glyc3p[c] + 26 h[c] + 2 h2o[c] + 12 nadh[c] + 44 nadph[c] + 2 pg160[p] <=> 32 adp[c] + 32 coa[c] + 12 nad[c] + 44 nadp[c] + 2 pg160[c] + 30 pi[c] + 2 ppi[c] + clpn160[p] + glyc[p]	0	0.000123648	4.51493e-13	0	9.1264e-05	7.24234e-14
LMPD_53_clpn160_p		32 accoa[c] + 32 atp[c] + 4 glyc3p[c] + 26 h[c] + 2 h2o[c] + 16 nadh[c] + 40 nadph[c] + 2 pg160[p] <=> 32 adp[c] + 32 coa[c] + 16 nad[c] + 40 nadp[c] + 2 pg160[c] + 30 pi[c] + 2 ppi[c] + clpn160[p] + glyc[p]	0	0.000123648	4.19058e-13	0	9.1264e-05	6.53749e-14
LMPD_54_clpn160_p		32 accoa[c] + 32 atp[c] + 4 glyc3p[c] + 26 h[c] + 2 h2o[c] + 20 nadh[c] + 36 nadph[c] + 2 pg160[p] <=> 32 adp[c] + 32 coa[c] + 20 nad[c] + 36 nadp[c] + 2 pg160[c] + 30 pi[c] + 2 ppi[c] + clpn160[p] + glyc[p]	0	0.000123648	3.89187e-13	0	9.1264e-05	5.9897e-14
LMPD_55_clpn160_p		32 accoa[c] + 32 atp[c] + 4 glyc3p[c] + 26 h[c] + 2 h2o[c] + 24 nadh[c] + 32 nadph[c] + 2 pg160[p] <=> 32 adp[c] + 32 coa[c] + 24 nad[c] + 32 nadp[c] + 2 pg160[c] + 30 pi[c] + 2 ppi[c] + clpn160[p] + glyc[p]	0	0.000123648	3.58438e-13	0	9.1264e-05	5.56581e-14
LMPD_56_clpn160_p		32 accoa[c] + 32 atp[c] + 4 glyc3p[c] + 26 h[c] + 2 h2o[c] + 28 nadh[c] + 28 nadph[c] + 2 pg160[p] <=> 32 adp[c] + 32 coa[c] + 28 nad[c] + 28 nadp[c] + 2 pg160[c] + 30 pi[c] + 2 ppi[c] + clpn160[p] + glyc[p]	0	0.000123648	3.24045e-13	0	9.1264e-05	5.24523e-14
LMPD_57_clpn160_p		32 accoa[c] + 32 atp[c] + 4 glyc3p[c] + 26 h[c] + 2 h2o[c] + 4 nadh[c] + 52 nadph[c] + 2 pg160[p] <=> 32 adp[c] + 32 coa[c] + 4 nad[c] + 52 nadp[c] + 2 pg160[c] + 30 pi[c] + 2 ppi[c] + clpn160[p] + glyc[p]	0	0.000123648	5.46072e-13	0	9.1264e-05	9.37308e-14
LMPD_58_clpn160_p		32 accoa[c] + 32 atp[c] + 4 glyc3p[c] + 26 h[c] + 2 h2o[c] + 56 nadph[c] + 2 pg160[p] <=> 32 adp[c] + 32 coa[c] + 56 nadp[c] + 2 pg160[c] + 30 pi[c] + 2 ppi[c] + clpn160[p] + glyc[p]	0	0.000123648	6.31601e-13	0	9.1264e-05	1.10391e-13
LMPD_59_clpn160_p		32 accoa[c] + 32 atp[c] + 4 glyc3p[c] + 26 h[c] + 2 h2o[c] + 8 nadh[c] + 48 nadph[c] + 2 pg160[p] <=> 32 adp[c] + 32 coa[c] + 8 nad[c] + 48 nadp[c] + 2 pg160[c] + 30 pi[c] + 2 ppi[c] + clpn160[p] + glyc[p]	0	0.000123648	4.91247e-13	0	9.1264e-05	8.15802e-14
LMPD_60_clpn160_p		32 accoa[c] + 8 atp[c] + 4 glyc3p[c] + 54 h[c] + 28 nadh[c] + 28 nadph[c] + 2 pg160[p] <=> 4 adp[c] + 4 amp[c] + 32 coa[c] + 22 h2o[c] + 28 nad[c] + 28 nadp[c] + 2 pg160[c] + 2 pi[c] + 6 ppi[c] + clpn160[p] + glyc[p]	0	0.000123648	7.9051e-05	0	9.1264e-05	9.1264e-05
LMPD_61_clpn160_p		32 accoa[c] + 8 atp[c] + 4 glyc3p[c] + 54 h[c] + 56 nadh[c] + 2 pg160[p] <=> 4 adp[c] + 4 amp[c] + 32 coa[c] + 22 h2o[c] + 56 nad[c] + 2 pg160[c] + 2 pi[c] + 6 ppi[c] + clpn160[p] + glyc[p]	0	0.000123648	4.4597e-05	0	9.1264e-05	6.61506e-13
LMPD_62_clpn161_p		32 accoa[c] + 32 atp[c] + 4 glyc3p[c] + 22 h[c] + 2 h2o[c] + 12 nadh[c] + 40 nadph[c] + 2 pg161[p] <=> 32 adp[c] + 32 coa[c] + 12 nad[c] + 40 nadp[c] + 2 pg161[c] + 30 pi[c] + 2 ppi[c] + clpn161[p] + glyc[p]	0	9.618e-05	1.30859e-05	0	7.099e-05	1.43911e-12
LMPD_63_clpn161_p		32 accoa[c] + 32 atp[c] + 4 glyc3p[c] + 22 h[c] + 2 h2o[c] + 16 nadh[c] + 36 nadph[c] + 2 pg161[p] <=> 32 adp[c] + 32 coa[c] + 16 nad[c] + 36 nadp[c] + 2 pg161[c] + 30 pi[c] + 2 ppi[c] + clpn161[p] + glyc[p]	0	9.618e-05	1.17718e-05	0	7.099e-05	1.07398e-12
LMPD_64_clpn161_p		32 accoa[c] + 32 atp[c] + 4 glyc3p[c] + 22 h[c] + 2 h2o[c] + 20 nadh[c] + 32 nadph[c] + 2 pg161[p] <=> 32 adp[c] + 32 coa[c] + 20 nad[c] + 32 nadp[c] + 2 pg161[c] + 30 pi[c] + 2 ppi[c] + clpn161[p] + glyc[p]	0	9.618e-05	1.06615e-05	0	7.099e-05	8.6016e-13
LMPD_65_clpn161_p		32 accoa[c] + 32 atp[c] + 4 glyc3p[c] + 22 h[c] + 2 h2o[c] + 24 nadh[c] + 28 nadph[c] + 2 pg161[p] <=> 32 adp[c] + 32 coa[c] + 24 nad[c] + 28 nadp[c] + 2 pg161[c] + 30 pi[c] + 2 ppi[c] + clpn161[p] + glyc[p]	0	9.618e-05	9.68719e-06	0	7.099e-05	7.20149e-13
LMPD_66_clpn161_p		32 accoa[c] + 32 atp[c] + 4 glyc3p[c] + 22 h[c] + 2 h2o[c] + 4 nadh[c] + 48 nadph[c] + 2 pg161[p] <=> 32 adp[c] + 32 coa[c] + 4 nad[c] + 48 nadp[c] + 2 pg161[c] + 30 pi[c] + 2 ppi[c] + clpn161[p] + glyc[p]	0	9.618e-05	1.67448e-05	0	7.099e-05	4.65513e-12
LMPD_67_clpn161_p		32 accoa[c] + 32 atp[c] + 4 glyc3p[c] + 22 h[c] + 2 h2o[c] + 52 nadph[c] + 2 pg161[p] <=> 32 adp[c] + 32 coa[c] + 52 nadp[c] + 2 pg161[c] + 30 pi[c] + 2 ppi[c] + clpn161[p] + glyc[p]	0	9.618e-05	1.95349e-05	0	7.099e-05	7.099e-05
LMPD_68_clpn161_p		32 accoa[c] + 32 atp[c] + 4 glyc3p[c] + 22 h[c] + 2 h2o[c] + 8 nadh[c] + 44 nadph[c] + 2 pg161[p] <=> 32 adp[c] + 32 coa[c] + 8 nad[c] + 44 nadp[c] + 2 pg161[c] + 30 pi[c] + 2 ppi[c] + clpn161[p] + glyc[p]	0	9.618e-05	1.4694e-05	0	7.099e-05	2.19761e-12
LMPD_69_clpn181_p		36 accoa[c] + 36 atp[c] + 4 glyc3p[c] + 26 h[c] + 2 h2o[c] + 12 nadh[c] + 48 nadph[c] + 2 pg181[p] <=> 36 adp[c] + 36 coa[c] + 12 nad[c] + 48 nadp[c] + 2 pg181[c] + 34 pi[c] + 2 ppi[c] + clpn181[p] + glyc[p]	0	0	3.82182e-13	0	0	6.09448e-14
LMPD_70_clpn181_p		36 accoa[c] + 36 atp[c] + 4 glyc3p[c] + 26 h[c] + 2 h2o[c] + 16 nadh[c] + 44 nadph[c] + 2 pg181[p] <=> 36 adp[c] + 36 coa[c] + 16 nad[c] + 44 nadp[c] + 2 pg181[c] + 34 pi[c] + 2 ppi[c] + clpn181[p] + glyc[p]	0	0	3.59273e-13	0	3.658e-05	5.60826e-14
LMPD_71_clpn181_p		36 accoa[c] + 36 atp[c] + 4 glyc3p[c] + 26 h[c] + 2 h2o[c] + 20 nadh[c] + 40 nadph[c] + 2 pg181[p] <=> 36 adp[c] + 36 coa[c] + 20 nad[c] + 40 nadp[c] + 2 pg181[c] + 34 pi[c] + 2 ppi[c] + clpn181[p] + glyc[p]	0	4.956e-05	3.38359e-13	0	0	5.21866e-14
LMPD_72_clpn181_p		36 accoa[c] + 36 atp[c] + 4 glyc3p[c] + 26 h[c] + 2 h2o[c] + 24 nadh[c] + 36 nadph[c] + 2 pg181[p] <=> 36 adp[c] + 36 coa[c] + 24 nad[c] + 36 nadp[c] + 2 pg181[c] + 34 pi[c] + 2 ppi[c] + clpn181[p] + glyc[p]	0	4.956e-05	3.16691e-13	0	0	4.90834e-14
LMPD_73_clpn181_p		36 accoa[c] + 36 atp[c] + 4 glyc3p[c] + 26 h[c] + 2 h2o[c] + 28 nadh[c] + 32 nadph[c] + 2 pg181[p] <=> 36 adp[c] + 36 coa[c] + 28 nad[c] + 32 nadp[c] + 2 pg181[c] + 34 pi[c] + 2 ppi[c] + clpn181[p] + glyc[p]	0	4.956e-05	2.91665e-13	0	3.658e-05	4.66855e-14
LMPD_74_clpn181_p		36 accoa[c] + 36 atp[c] + 4 glyc3p[c] + 26 h[c] + 2 h2o[c] + 4 nadh[c] + 56 nadph[c] + 2 pg181[p] <=> 36 adp[c] + 36 coa[c] + 4 nad[c] + 56 nadp[c] + 2 pg181[c] + 34 pi[c] + 2 ppi[c] + clpn181[p] + glyc[p]	0	0	4.45849e-13	0	0	7.51717e-14
LMPD_75_clpn181_p		36 accoa[c] + 36 atp[c] + 4 glyc3p[c] + 26 h[c] + 2 h2o[c] + 60 nadph[c] + 2 pg181[p] <=> 36 adp[c] + 36 coa[c] + 60 nadp[c] + 2 pg181[c] + 34 pi[c] + 2 ppi[c] + clpn181[p] + glyc[p]	0	0	4.93931e-13	0	0	8.63456e-14
LMPD_76_clpn181_p		36 accoa[c] + 36 atp[c] + 4 glyc3p[c] + 26 h[c] + 2 h2o[c] + 8 nadh[c] + 52 nadph[c] + 2 pg181[p] <=> 36 adp[c] + 36 coa[c] + 8 nad[c] + 52 nadp[c] + 2 pg181[c] + 34 pi[c] + 2 ppi[c] + clpn181[p] + glyc[p]	0	0	4.09983e-13	0	0	6.71018e-14
LMPD_77_clpn181_p		36 accoa[c] + 8 atp[c] + 4 glyc3p[c] + 54 h[c] + 32 nadh[c] + 28 nadph[c] + 2 pg181[p] <=> 4 adp[c] + 4 amp[c] + 36 coa[c] + 26 h2o[c] + 32 nad[c] + 28 nadp[c] + 2 pg181[c] + 2 pi[c] + 6 ppi[c] + clpn181[p] + glyc[p]	0	4.956e-05	3.61827e-05	0	3.658e-05	3.658e-05
LMPD_78_clpn181_p		36 accoa[c] + 8 atp[c] + 4 glyc3p[c] + 54 h[c] + 60 nadh[c] + 2 pg181[p] <=> 4 adp[c] + 4 amp[c] + 36 coa[c] + 26 h2o[c] + 60 nad[c] + 2 pg181[c] + 2 pi[c] + 6 ppi[c] + clpn181[p] + glyc[p]	0	4.956e-05	1.33773e-05	0	3.658e-05	6.40592e-13
LMPD_79_colipa_e		43 accoa[c] + 62 atp[c] + 2 f6p[c] + 5 g1p[c] + 16 h[c] + 16 h2o[c] + 12 nadh[c] + 55 nadph[c] + 2 nh4[c] + 3 pep[c] + 3 ru5p__D[c] + 4 s7p[c] <=> 2 ac[c] + 62 adp[c] + 43 coa[c] + colipa[c] + 12 nad[c] + 55 nadp[c] + 47 pi[c] + 14 ppi[c]	0	0.00277702	3.02081e-05	0	0.00959126	1.62103e-12
LMPD_80_colipa_e		43 accoa[c] + 62 atp[c] + 2 f6p[c] + 5 g1p[c] + 16 h[c] + 16 h2o[c] + 13 nadh[c] + 54 nadph[c] + 2 nh4[c] + 3 pep[c] + 3 ru5p__D[c] + 4 s7p[c] <=> 2 ac[c] + 62 adp[c] + 43 coa[c] + colipa[c] + 13 nad[c] + 54 nadp[c] + 47 pi[c] + 14 ppi[c]	0	0.00277702	2.92778e-05	0	0.00959126	1.49009e-12
LMPD_81_colipa_e		43 accoa[c] + 62 atp[c] + 2 f6p[c] + 5 g1p[c] + 16 h[c] + 16 h2o[c] + 18 nadh[c] + 49 nadph[c] + 2 nh4[c] + 3 pep[c] + 3 ru5p__D[c] + 4 s7p[c] <=> 2 ac[c] + 62 adp[c] + 43 coa[c] + colipa[c] + 18 nad[c] + 49 nadp[c] + 47 pi[c] + 14 ppi[c]	0	0.00277702	2.5098e-05	0	0.00959126	1.06693e-12
LMPD_82_colipa_e		43 accoa[c] + 62 atp[c] + 2 f6p[c] + 5 g1p[c] + 16 h[c] + 16 h2o[c] + 19 nadh[c] + 48 nadph[c] + 2 nh4[c] + 3 pep[c] + 3 ru5p__D[c] + 4 s7p[c] <=> 2 ac[c] + 62 adp[c] + 43 coa[c] + colipa[c] + 19 nad[c] + 48 nadp[c] + 47 pi[c] + 14 ppi[c]	0	0.00277702	2.43506e-05	0	0.00959126	1.01051e-12
LMPD_83_colipa_e		43 accoa[c] + 62 atp[c] + 2 f6p[c] + 5 g1p[c] + 16 h[c] + 16 h2o[c] + 24 nadh[c] + 43 nadph[c] + 2 nh4[c] + 3 pep[c] + 3 ru5p__D[c] + 4 s7p[c] <=> 2 ac[c] + 62 adp[c] + 43 coa[c] + colipa[c] + 24 nad[c] + 43 nadp[c] + 47 pi[c] + 14 ppi[c]	0	0.00277702	2.09919e-05	0	0.00959126	8.01853e-13
LMPD_84_colipa_e		43 accoa[c] + 62 atp[c] + 2 f6p[c] + 5 g1p[c] + 16 h[c] + 16 h2o[c] + 25 nadh[c] + 42 nadph[c] + 2 nh4[c] + 3 pep[c] + 3 ru5p__D[c] + 4 s7p[c] <=> 2 ac[c] + 62 adp[c] + 43 coa[c] + colipa[c] + 25 nad[c] + 42 nadp[c] + 47 pi[c] + 14 ppi[c]	0	0.00277702	2.03852e-05	0	0.00959126	7.70549e-13
LMPD_85_colipa_e		43 accoa[c] + 62 atp[c] + 2 f6p[c] + 5 g1p[c] + 16 h[c] + 16 h2o[c] + 30 nadh[c] + 37 nadph[c] + 2 nh4[c] + 3 pep[c] + 3 ru5p__D[c] + 4 s7p[c] <=> 2 ac[c] + 62 adp[c] + 43 coa[c] + colipa[c] + 30 nad[c] + 37 nadp[c] + 47 pi[c] + 14 ppi[c]	0	0.00277702	1.7589e-05	0	0.00959126	6.46823e-13
LMPD_86_colipa_e		43 accoa[c] + 62 atp[c] + 2 f6p[c] + 5 g1p[c] + 16 h[c] + 16 h2o[c] + 31 nadh[c] + 36 nadph[c] + 2 nh4[c] + 3 pep[c] + 3 ru5p__D[c] + 4 s7p[c] <=> 2 ac[c] + 62 adp[c] + 43 coa[c] + colipa[c] + 31 nad[c] + 36 nadp[c] + 47 pi[c] + 14 ppi[c]	0	0.00277702	1.70655e-05	0	0.00959126	6.27185e-13
LMPD_87_colipa_e		43 accoa[c] + 62 atp[c] + 2 f6p[c] + 5 g1p[c] + 16 h[c] + 16 h2o[c] + 6 nadh[c] + 61 nadph[c] + 2 nh4[c] + 3 pep[c] + 3 ru5p__D[c] + 4 s7p[c] <=> 2 ac[c] + 62 adp[c] + 43 coa[c] + colipa[c] + 6 nad[c] + 61 nadp[c] + 47 pi[c] + 14 ppi[c]	0	0.00277702	3.64581e-05	0	0.00959126	3.49509e-12
LMPD_88_colipa_e		43 accoa[c] + 62 atp[c] + 2 f6p[c] + 5 g1p[c] + 16 h[c] + 16 h2o[c] + 67 nadph[c] + 2 nh4[c] + 3 pep[c] + 3 ru5p__D[c] + 4 s7p[c] <=> 2 ac[c] + 62 adp[c] + 43 coa[c] + colipa[c] + 67 nadp[c] + 47 pi[c] + 14 ppi[c]	0	0.00277702	4.33346e-05	0	0.00959126	0.000252681
LMPD_89_colipa_e		43 accoa[c] + 62 atp[c] + 2 f6p[c] + 5 g1p[c] + 16 h[c] + 16 h2o[c] + 7 nadh[c] + 60 nadph[c] + 2 nh4[c] + 3 pep[c] + 3 ru5p__D[c] + 4 s7p[c] <=> 2 ac[c] + 62 adp[c] + 43 coa[c] + colipa[c] + 7 nad[c] + 60 nadp[c] + 47 pi[c] + 14 ppi[c]	0	0.00277702	3.53418e-05	0	0.00959126	2.9281e-12
LMPD_90_colipa_e		43 accoa[c] + 62 atp[c] + 2 f6p[c] + 5 g1p[c] + 16 h[c] + 16 h2o[c] + nadh[c] + 66 nadph[c] + 2 nh4[c] + 3 pep[c] + 3 ru5p__D[c] + 4 s7p[c] <=> 2 ac[c] + 62 adp[c] + 43 coa[c] + colipa[c] + nad[c] + 66 nadp[c] + 47 pi[c] + 14 ppi[c]	0	0.00277702	4.22413e-05	0	0.00959126	3.20982e-11
COLIPAPabctex	Core oligosaccharide lipid A diphosphate transport via ABC system (periplasm to extracellular)	atp[c] + h2o[c] + colipa[p] <=> adp[c] + h[c] + pi[c] + colipa[e]	0.000342342	0.00277702	0.000342342	0.000252681	0.00959126	0.000252681
COLIPAabcpp	Core oligosaccharide lipid A transport via ABC system (periplasm)	atp[c] + colipa[c] + h2o[c] <=> adp[c] + h[c] + pi[c] + colipa[p]	0.000342342	0.00277702	0.000342342	0.000252681	0.00959126	0.000252681
SPMDtex	Spermidine transport via diffusion (extracellular to periplasm)	spmd[e] <=> spmd[p]	-0.00144215	0	1.62795e-12	-0.0209359	0	8.01886e-14
LMPD_241_spmd_c		2 3pg[c] + 2 accoa[c] + asp__L[c] + 6 atp[c] + 4 glu__L[c] + 2 h[c] + 4 h2o[c] + nad[c] + 6 nadph[c] + r5p[c] + so4[c] + succoa[c] + trdrd[c] <=> 2 ac[c] + 2 adp[c] + 3 akg[c] + 4 amp[c] + 2 co2[c] + 3 coa[c] + gly[c] + nadh[c] + 6 nadp[c] + nh4[c] + 7 pi[c] + 3 ppi[c] + pyr[c] + spmd[c] + succ[c] + trdox[c] + 5mtr[p] + h[p]	0	0.00144215	2.21994e-12	0	0.0209359	1.53215e-13
LMPD_242_spmd_c		2 3pg[c] + 2 accoa[c] + asp__L[c] + 7 atp[c] + 4 glu__L[c] + 2 h[c] + 4 h2o[c] + nad[c] + 6 nadph[c] + r5p[c] + so4[c] + succoa[c] + trdrd[c] <=> 2 ac[c] + 4 adp[c] + 3 akg[c] + 3 amp[c] + 2 co2[c] + 3 coa[c] + gly[c] + nadh[c] + 6 nadp[c] + nh4[c] + 7 pi[c] + 3 ppi[c] + pyr[c] + spmd[c] + succ[c] + trdox[c] + 5mtr[p] + h[p]	0	0.00144215	2.1661e-12	0	0.0209359	1.57472e-13
CBL1tonex	Cob(1)alamin transport via ton system (extermal)	cbl1[e] + h[p] <=> h[c] + cbl1[p]	9.366e-06	9.366e-06	9.366e-06	6.913e-06	6.913e-06	6.913e-06
CYStex	L-cysteine transport via diffusion (extracellular to periplasm)	cys__L[e] <=> cys__L[p]	-0.00576861	0	1.65545e-12	-0.0908768	0	-7.86615e-15
5MTRtex	5-Methylthio-D-ribose transport via proton diffusion (extracellular to periplasm)	5mtr[e] <=> 5mtr[p]	-0.00144215	0	3.63048e-12	-0.0209359	0	2.09404e-13
LMPD_163_pe160_c		3pg[c] + 16 accoa[c] + 16 atp[c] + glu__L[c] + glyc3p[c] + 13 h[c] + h2o[c] + 11 nadh[c] + 16 nadph[c] <=> 16 adp[c] + akg[c] + co2[c] + 16 coa[c] + 11 nad[c] + 16 nadp[c] + pe160[c] + 15 pi[c] + ppi[c]	0	0.00133552	6.15491e-13	0	0.000985753	9.50136e-14
LMPD_164_pe160_c		3pg[c] + 16 accoa[c] + 16 atp[c] + glu__L[c] + glyc3p[c] + 13 h[c] + h2o[c] + 13 nadh[c] + 14 nadph[c] <=> 16 adp[c] + akg[c] + co2[c] + 16 coa[c] + 13 nad[c] + 14 nadp[c] + pe160[c] + 15 pi[c] + ppi[c]	0	0.00133552	5.89827e-13	0	0.000985753	8.95448e-14
LMPD_165_pe160_c		3pg[c] + 16 accoa[c] + 16 atp[c] + glu__L[c] + glyc3p[c] + 13 h[c] + h2o[c] + 3 nadh[c] + 24 nadph[c] <=> 16 adp[c] + akg[c] + co2[c] + 16 coa[c] + 3 nad[c] + 24 nadp[c] + pe160[c] + 15 pi[c] + ppi[c]	0	0.00133552	7.6721e-13	0	0.000985753	1.30104e-13
LMPD_166_pe160_c		3pg[c] + 16 accoa[c] + 16 atp[c] + glu__L[c] + glyc3p[c] + 13 h[c] + h2o[c] + 5 nadh[c] + 22 nadph[c] <=> 16 adp[c] + akg[c] + co2[c] + 16 coa[c] + 5 nad[c] + 22 nadp[c] + pe160[c] + 15 pi[c] + ppi[c]	0	0.00133552	7.18464e-13	0	0.000985753	1.18577e-13
LMPD_167_pe160_c		3pg[c] + 16 accoa[c] + 16 atp[c] + glu__L[c] + glyc3p[c] + 13 h[c] + h2o[c] + 7 nadh[c] + 20 nadph[c] <=> 16 adp[c] + akg[c] + co2[c] + 16 coa[c] + 7 nad[c] + 20 nadp[c] + pe160[c] + 15 pi[c] + ppi[c]	0	0.00133552	6.78327e-13	0	0.000985753	1.09208e-13
LMPD_168_pe160_c		3pg[c] + 16 accoa[c] + 16 atp[c] + glu__L[c] + glyc3p[c] + 13 h[c] + h2o[c] + 9 nadh[c] + 18 nadph[c] <=> 16 adp[c] + akg[c] + co2[c] + 16 coa[c] + 9 nad[c] + 18 nadp[c] + pe160[c] + 15 pi[c] + ppi[c]	0	0.00133552	6.44561e-13	0	0.000985753	1.01478e-13
LMPD_169_pe160_c		3pg[c] + 16 accoa[c] + 16 atp[c] + glu__L[c] + glyc3p[c] + 13 h[c] + h2o[c] + nad[c] + 28 nadph[c] <=> 16 adp[c] + akg[c] + co2[c] + 16 coa[c] + nadh[c] + 28 nadp[c] + pe160[c] + 15 pi[c] + ppi[c]	0	0.00133552	9.0394e-13	0	0.000985753	1.62739e-13
LMPD_170_pe160_c		3pg[c] + 16 accoa[c] + 16 atp[c] + glu__L[c] + glyc3p[c] + 13 h[c] + h2o[c] + nadh[c] + 26 nadph[c] <=> 16 adp[c] + akg[c] + co2[c] + 16 coa[c] + nad[c] + 26 nadp[c] + pe160[c] + 15 pi[c] + ppi[c]	0	0.00133552	8.27628e-13	0	0.000985753	1.44507e-13
LMPD_171_pe160_c		3pg[c] + 16 accoa[c] + 4 atp[c] + glu__L[c] + glyc3p[c] + 27 h[c] + 13 nadh[c] + 14 nadph[c] <=> 2 adp[c] + akg[c] + 2 amp[c] + co2[c] + 16 coa[c] + 11 h2o[c] + 13 nad[c] + 14 nadp[c] + pe160[c] + pi[c] + 3 ppi[c]	0	0.00133552	0.000676331	0	0.000985753	0.000985738
LMPD_172_pe160_c		3pg[c] + 16 accoa[c] + 4 atp[c] + glu__L[c] + glyc3p[c] + 27 h[c] + 27 nadh[c] <=> 2 adp[c] + akg[c] + 2 amp[c] + co2[c] + 16 coa[c] + 11 h2o[c] + 27 nad[c] + pe160[c] + pi[c] + 3 ppi[c]	0	0.00133552	0.000659185	0	0.000985753	1.44126e-12
LMPD_173_pe161_c		3pg[c] + 16 accoa[c] + 16 atp[c] + glu__L[c] + glyc3p[c] + 11 h[c] + h2o[c] + 11 nadh[c] + 14 nadph[c] <=> 16 adp[c] + akg[c] + co2[c] + 16 coa[c] + 11 nad[c] + 14 nadp[c] + pe161[c] + 15 pi[c] + ppi[c]	0	0.00103874	0.000141027	0	0.000766704	1.92889e-12
LMPD_174_pe161_c		3pg[c] + 16 accoa[c] + 16 atp[c] + glu__L[c] + glyc3p[c] + 11 h[c] + h2o[c] + 3 nadh[c] + 22 nadph[c] <=> 16 adp[c] + akg[c] + co2[c] + 16 coa[c] + 3 nad[c] + 22 nadp[c] + pe161[c] + 15 pi[c] + ppi[c]	0	0.00103874	0.000150853	0	0.000766704	5.42449e-12
LMPD_175_pe161_c		3pg[c] + 16 accoa[c] + 16 atp[c] + glu__L[c] + glyc3p[c] + 11 h[c] + h2o[c] + 5 nadh[c] + 20 nadph[c] <=> 16 adp[c] + akg[c] + co2[c] + 16 coa[c] + 5 nad[c] + 20 nadp[c] + pe161[c] + 15 pi[c] + ppi[c]	0	0.00103874	0.000148399	0	0.000766704	3.72021e-12
LMPD_176_pe161_c		3pg[c] + 16 accoa[c] + 16 atp[c] + glu__L[c] + glyc3p[c] + 11 h[c] + h2o[c] + 7 nadh[c] + 18 nadph[c] <=> 16 adp[c] + akg[c] + co2[c] + 16 coa[c] + 7 nad[c] + 18 nadp[c] + pe161[c] + 15 pi[c] + ppi[c]	0	0.00103874	0.000145942	0	0.000766704	2.84186e-12
LMPD_177_pe161_c		3pg[c] + 16 accoa[c] + 16 atp[c] + glu__L[c] + glyc3p[c] + 11 h[c] + h2o[c] + 9 nadh[c] + 16 nadph[c] <=> 16 adp[c] + akg[c] + co2[c] + 16 coa[c] + 9 nad[c] + 16 nadp[c] + pe161[c] + 15 pi[c] + ppi[c]	0	0.00103874	0.000143484	0	0.000766704	2.29919e-12
LMPD_178_pe161_c		3pg[c] + 16 accoa[c] + 16 atp[c] + glu__L[c] + glyc3p[c] + 11 h[c] + h2o[c] + nad[c] + 26 nadph[c] <=> 16 adp[c] + akg[c] + co2[c] + 16 coa[c] + nadh[c] + 26 nadp[c] + pe161[c] + 15 pi[c] + ppi[c]	0	0.00103874	0.000155739	0	0.000766704	0.000766692
LMPD_179_pe161_c		3pg[c] + 16 accoa[c] + 16 atp[c] + glu__L[c] + glyc3p[c] + 11 h[c] + h2o[c] + nadh[c] + 24 nadph[c] <=> 16 adp[c] + akg[c] + co2[c] + 16 coa[c] + nad[c] + 24 nadp[c] + pe161[c] + 15 pi[c] + ppi[c]	0	0.00103874	0.0001533	0	0.000766704	1.062e-11
LMPD_180_pe181_c		3pg[c] + 18 accoa[c] + 18 atp[c] + glu__L[c] + glyc3p[c] + 13 h[c] + h2o[c] + 11 nadh[c] + 18 nadph[c] <=> 18 adp[c] + akg[c] + co2[c] + 18 coa[c] + 11 nad[c] + 18 nadp[c] + pe181[c] + 17 pi[c] + ppi[c]	0	0.000535374	5.54372e-13	0	0.000395163	8.38109e-14
LMPD_181_pe181_c		3pg[c] + 18 accoa[c] + 18 atp[c] + glu__L[c] + glyc3p[c] + 13 h[c] + h2o[c] + 13 nadh[c] + 16 nadph[c] <=> 18 adp[c] + akg[c] + co2[c] + 18 coa[c] + 13 nad[c] + 16 nadp[c] + pe181[c] + 17 pi[c] + ppi[c]	0	0.000535374	5.33328e-13	0	0.000395163	7.96365e-14
LMPD_182_pe181_c		3pg[c] + 18 accoa[c] + 18 atp[c] + glu__L[c] + glyc3p[c] + 13 h[c] + h2o[c] + 3 nadh[c] + 26 nadph[c] <=> 18 adp[c] + akg[c] + co2[c] + 18 coa[c] + 3 nad[c] + 26 nadp[c] + pe181[c] + 17 pi[c] + ppi[c]	0	0.000535374	6.73692e-13	0	0.000395162	1.0834e-13
LMPD_183_pe181_c		3pg[c] + 18 accoa[c] + 18 atp[c] + glu__L[c] + glyc3p[c] + 13 h[c] + h2o[c] + 5 nadh[c] + 24 nadph[c] <=> 18 adp[c] + akg[c] + co2[c] + 18 coa[c] + 5 nad[c] + 24 nadp[c] + pe181[c] + 17 pi[c] + ppi[c]	0	0.000535374	6.36482e-13	0	0.000395162	1.0069e-13
LMPD_184_pe181_c		3pg[c] + 18 accoa[c] + 18 atp[c] + glu__L[c] + glyc3p[c] + 13 h[c] + h2o[c] + 7 nadh[c] + 22 nadph[c] <=> 18 adp[c] + akg[c] + co2[c] + 18 coa[c] + 7 nad[c] + 22 nadp[c] + pe181[c] + 17 pi[c] + ppi[c]	0	0.000535374	6.05022e-13	0	0.000395163	9.41852e-14
LMPD_185_pe181_c		3pg[c] + 18 accoa[c] + 18 atp[c] + glu__L[c] + glyc3p[c] + 13 h[c] + h2o[c] + 9 nadh[c] + 20 nadph[c] <=> 18 adp[c] + akg[c] + co2[c] + 18 coa[c] + 9 nad[c] + 20 nadp[c] + pe181[c] + 17 pi[c] + ppi[c]	0	0.000535374	5.77993e-13	0	0.000395163	8.86157e-14
LMPD_186_pe181_c		3pg[c] + 18 accoa[c] + 18 atp[c] + glu__L[c] + glyc3p[c] + 13 h[c] + h2o[c] + nad[c] + 30 nadph[c] <=> 18 adp[c] + akg[c] + co2[c] + 18 coa[c] + nadh[c] + 30 nadp[c] + pe181[c] + 17 pi[c] + ppi[c]	0	0.000535374	7.73224e-13	0	0.000395162	1.28026e-13
LMPD_187_pe181_c		3pg[c] + 18 accoa[c] + 18 atp[c] + glu__L[c] + glyc3p[c] + 13 h[c] + h2o[c] + nadh[c] + 28 nadph[c] <=> 18 adp[c] + akg[c] + co2[c] + 18 coa[c] + nad[c] + 28 nadp[c] + pe181[c] + 17 pi[c] + ppi[c]	0	0.000535374	7.18434e-13	0	0.000395162	1.17375e-13
LMPD_188_pe181_c		3pg[c] + 18 accoa[c] + 4 atp[c] + glu__L[c] + glyc3p[c] + 27 h[c] + 15 nadh[c] + 14 nadph[c] <=> 2 adp[c] + akg[c] + 2 amp[c] + co2[c] + 18 coa[c] + 13 h2o[c] + 15 nad[c] + 14 nadp[c] + pe181[c] + pi[c] + 3 ppi[c]	0	0.000535374	0.000276246	0	0.000395159	0.000395157
LMPD_189_pe181_c		3pg[c] + 18 accoa[c] + 4 atp[c] + glu__L[c] + glyc3p[c] + 27 h[c] + 29 nadh[c] <=> 2 adp[c] + akg[c] + 2 amp[c] + co2[c] + 18 coa[c] + 13 h2o[c] + 29 nad[c] + pe181[c] + pi[c] + 3 ppi[c]	0	0.000535374	0.000259128	0	0.000395159	1.43471e-12
LMPD_190_pg160_c		16 accoa[c] + 16 atp[c] + 2 glyc3p[c] + 13 h[c] + h2o[c] + 10 nadh[c] + 18 nadph[c] <=> 16 adp[c] + 16 coa[c] + 10 nad[c] + 18 nadp[c] + pg160[c] + 15 pi[c] + ppi[c]	0	0.000205464	7.99174e-13	0	0.000151652	1.19239e-13
LMPD_191_pg160_c		16 accoa[c] + 16 atp[c] + 2 glyc3p[c] + 13 h[c] + h2o[c] + 12 nadh[c] + 16 nadph[c] <=> 16 adp[c] + 16 coa[c] + 12 nad[c] + 16 nadp[c] + pg160[c] + 15 pi[c] + ppi[c]	0	0.000205464	7.68705e-13	0	0.000151652	1.10288e-13
LMPD_192_pg160_c		16 accoa[c] + 16 atp[c] + 2 glyc3p[c] + 13 h[c] + h2o[c] + 14 nadh[c] + 14 nadph[c] <=> 16 adp[c] + 16 coa[c] + 14 nad[c] + 14 nadp[c] + pg160[c] + 15 pi[c] + ppi[c]	0	0.000205464	7.53798e-13	0	0.000151652	1.02434e-13
LMPD_193_pg160_c		16 accoa[c] + 16 atp[c] + 2 glyc3p[c] + 13 h[c] + h2o[c] + 2 nadh[c] + 26 nadph[c] <=> 16 adp[c] + 16 coa[c] + 2 nad[c] + 26 nadp[c] + pg160[c] + 15 pi[c] + ppi[c]	0	0.000205464	1.12068e-12	0	0.000151652	1.83397e-13
LMPD_194_pg160_c		16 accoa[c] + 16 atp[c] + 2 glyc3p[c] + 13 h[c] + h2o[c] + 28 nadph[c] <=> 16 adp[c] + 16 coa[c] + 28 nadp[c] + pg160[c] + 15 pi[c] + ppi[c]	0	0.000205464	1.2963e-12	0	0.000151652	2.16285e-13
LMPD_195_pg160_c		16 accoa[c] + 16 atp[c] + 2 glyc3p[c] + 13 h[c] + h2o[c] + 4 nadh[c] + 24 nadph[c] <=> 16 adp[c] + 16 coa[c] + 4 nad[c] + 24 nadp[c] + pg160[c] + 15 pi[c] + ppi[c]	0	0.000205464	1.0011e-12	0	0.000151652	1.60159e-13
LMPD_196_pg160_c		16 accoa[c] + 16 atp[c] + 2 glyc3p[c] + 13 h[c] + h2o[c] + 6 nadh[c] + 22 nadph[c] <=> 16 adp[c] + 16 coa[c] + 6 nad[c] + 22 nadp[c] + pg160[c] + 15 pi[c] + ppi[c]	0	0.000205464	9.12693e-13	0	0.000151652	1.43039e-13
LMPD_197_pg160_c		16 accoa[c] + 16 atp[c] + 2 glyc3p[c] + 13 h[c] + h2o[c] + 8 nadh[c] + 20 nadph[c] <=> 16 adp[c] + 16 coa[c] + 8 nad[c] + 20 nadp[c] + pg160[c] + 15 pi[c] + ppi[c]	0	0.000205464	8.46564e-13	0	0.000151652	1.2986e-13
LMPD_198_pg160_c		16 accoa[c] + 4 atp[c] + 2 glyc3p[c] + 27 h[c] + 14 nadh[c] + 14 nadph[c] <=> 2 adp[c] + 2 amp[c] + 16 coa[c] + 11 h2o[c] + 14 nad[c] + 14 nadp[c] + pg160[c] + pi[c] + 3 ppi[c]	0	0.000205464	0.000111492	0	0.000151652	0.000151652
LMPD_199_pg160_c		16 accoa[c] + 4 atp[c] + 2 glyc3p[c] + 27 h[c] + 28 nadh[c] <=> 2 adp[c] + 2 amp[c] + 16 coa[c] + 11 h2o[c] + 28 nad[c] + pg160[c] + pi[c] + 3 ppi[c]	0	0.000205464	9.39723e-05	0	0.000151652	1.35095e-12
LMPD_200_pg161_c		16 accoa[c] + 16 atp[c] + 2 glyc3p[c] + 11 h[c] + h2o[c] + 10 nadh[c] + 16 nadph[c] <=> 16 adp[c] + 16 coa[c] + 10 nad[c] + 16 nadp[c] + pg161[c] + 15 pi[c] + ppi[c]	0	0.00015981	1.99692e-05	0	0.000117955	1.69108e-12
LMPD_201_pg161_c		16 accoa[c] + 16 atp[c] + 2 glyc3p[c] + 11 h[c] + h2o[c] + 12 nadh[c] + 14 nadph[c] <=> 16 adp[c] + 16 coa[c] + 12 nad[c] + 14 nadp[c] + pg161[c] + 15 pi[c] + ppi[c]	0	0.00015981	1.87916e-05	0	0.000117955	1.41878e-12
LMPD_202_pg161_c		16 accoa[c] + 16 atp[c] + 2 glyc3p[c] + 11 h[c] + h2o[c] + 2 nadh[c] + 24 nadph[c] <=> 16 adp[c] + 16 coa[c] + 2 nad[c] + 24 nadp[c] + pg161[c] + 15 pi[c] + ppi[c]	0	0.00015981	2.56472e-05	0	0.000117955	9.16388e-12
LMPD_203_pg161_c		16 accoa[c] + 16 atp[c] + 2 glyc3p[c] + 11 h[c] + h2o[c] + 26 nadph[c] <=> 16 adp[c] + 16 coa[c] + 26 nadp[c] + pg161[c] + 15 pi[c] + ppi[c]	0	0.00015981	2.73909e-05	0	0.000117955	0.000117955
LMPD_204_pg161_c		16 accoa[c] + 16 atp[c] + 2 glyc3p[c] + 11 h[c] + h2o[c] + 4 nadh[c] + 22 nadph[c] <=> 16 adp[c] + 16 coa[c] + 4 nad[c] + 22 nadp[c] + pg161[c] + 15 pi[c] + ppi[c]	0	0.00015981	2.40956e-05	0	0.000117955	4.30002e-12
LMPD_205_pg161_c		16 accoa[c] + 16 atp[c] + 2 glyc3p[c] + 11 h[c] + h2o[c] + 6 nadh[c] + 20 nadph[c] <=> 16 adp[c] + 16 coa[c] + 6 nad[c] + 20 nadp[c] + pg161[c] + 15 pi[c] + ppi[c]	0	0.00015981	2.26478e-05	0	0.000117955	2.8155e-12
LMPD_206_pg161_c		16 accoa[c] + 16 atp[c] + 2 glyc3p[c] + 11 h[c] + h2o[c] + 8 nadh[c] + 18 nadph[c] <=> 16 adp[c] + 16 coa[c] + 8 nad[c] + 18 nadp[c] + pg161[c] + 15 pi[c] + ppi[c]	0	0.00015981	2.12677e-05	0	0.000117955	2.10546e-12
LMPD_207_pg181_c		18 accoa[c] + 18 atp[c] + 2 glyc3p[c] + 13 h[c] + h2o[c] + 10 nadh[c] + 20 nadph[c] <=> 18 adp[c] + 18 coa[c] + 10 nad[c] + 20 nadp[c] + pg181[c] + 17 pi[c] + ppi[c]	0	8.2362e-05	6.61136e-13	0	6.0791e-05	1.0557e-13
LMPD_208_pg181_c		18 accoa[c] + 18 atp[c] + 2 glyc3p[c] + 13 h[c] + h2o[c] + 12 nadh[c] + 18 nadph[c] <=> 18 adp[c] + 18 coa[c] + 12 nad[c] + 18 nadp[c] + pg181[c] + 17 pi[c] + ppi[c]	0	8.2362e-05	6.45492e-13	0	6.0791e-05	9.83797e-14
LMPD_209_pg181_c		18 accoa[c] + 18 atp[c] + 2 glyc3p[c] + 13 h[c] + h2o[c] + 14 nadh[c] + 16 nadph[c] <=> 18 adp[c] + 18 coa[c] + 14 nad[c] + 16 nadp[c] + pg181[c] + 17 pi[c] + ppi[c]	0	8.2362e-05	6.46793e-13	0	0	9.1668e-14
LMPD_210_pg181_c		18 accoa[c] + 18 atp[c] + 2 glyc3p[c] + 13 h[c] + h2o[c] + 2 nadh[c] + 28 nadph[c] <=> 18 adp[c] + 18 coa[c] + 2 nad[c] + 28 nadp[c] + pg181[c] + 17 pi[c] + ppi[c]	0	8.2362e-05	8.70818e-13	0	6.0791e-05	1.51968e-13
LMPD_211_pg181_c		18 accoa[c] + 18 atp[c] + 2 glyc3p[c] + 13 h[c] + h2o[c] + 30 nadph[c] <=> 18 adp[c] + 18 coa[c] + 30 nadp[c] + pg181[c] + 17 pi[c] + ppi[c]	0	0	9.43651e-13	0	6.0791e-05	1.76229e-13
LMPD_212_pg181_c		18 accoa[c] + 18 atp[c] + 2 glyc3p[c] + 13 h[c] + h2o[c] + 4 nadh[c] + 26 nadph[c] <=> 18 adp[c] + 18 coa[c] + 4 nad[c] + 26 nadp[c] + pg181[c] + 17 pi[c] + ppi[c]	0	8.2362e-05	8.02279e-13	0	0	1.35363e-13
LMPD_213_pg181_c		18 accoa[c] + 18 atp[c] + 2 glyc3p[c] + 13 h[c] + h2o[c] + 6 nadh[c] + 24 nadph[c] <=> 18 adp[c] + 18 coa[c] + 6 nad[c] + 24 nadp[c] + pg181[c] + 17 pi[c] + ppi[c]	0	8.2362e-05	7.41723e-13	0	0	1.23195e-13
LMPD_214_pg181_c		18 accoa[c] + 18 atp[c] + 2 glyc3p[c] + 13 h[c] + h2o[c] + 8 nadh[c] + 22 nadph[c] <=> 18 adp[c] + 18 coa[c] + 8 nad[c] + 22 nadp[c] + pg181[c] + 17 pi[c] + ppi[c]	0	8.2362e-05	6.93667e-13	0	0	1.13626e-13
LMPD_215_pg181_c		18 accoa[c] + 4 atp[c] + 2 glyc3p[c] + 27 h[c] + 16 nadh[c] + 14 nadph[c] <=> 2 adp[c] + 2 amp[c] + 18 coa[c] + 13 h2o[c] + 16 nad[c] + 14 nadp[c] + pg181[c] + pi[c] + 3 ppi[c]	0	8.2362e-05	4.96082e-05	0	6.0791e-05	6.0791e-05
LMPD_216_pg181_c		18 accoa[c] + 4 atp[c] + 2 glyc3p[c] + 27 h[c] + 30 nadh[c] <=> 2 adp[c] + 2 amp[c] + 18 coa[c] + 13 h2o[c] + 30 nad[c] + pg181[c] + pi[c] + 3 ppi[c]	0	8.2362e-05	3.27539e-05	0	6.0791e-05	1.27739e-12
HCO3tex	Bicarbonate transport via diffusion (extracellular to periplasm)	hco3[e] <=> hco3[p]	0	0	-2.44344e-12	0	0	-6.85133e-14
BCT1_syn	Bicarbonate transport via ABC system (periplasm)	atp[c] + h2o[c] + hco3[p] => adp[c] + pi[c] + h[c] + hco3[c]	0	0	2.12011e-12	0	0	2.2847e-13
OAAtex	Oxaloacetate transport via diffusion (extracellular to cytosol)	oaa[e] <=> oaa[c]	-0.163777	-0.004	-0.004	-0.003	0	-3.57846e-13
EX_oaa_e	R_EX_oaa_e	oaa[e] =>	0.004	0.163777	0.004	0	0.003	5.23535e-13
Growth_default_5		52.5472 atp[c] + 47.1848 h2o[c] + 0.00055921 coa[c] + 0.0017776 nad[c] + 0.00043397 nadp[c] + 0.25549 glu__L[c] + 0.0002165 fad[c] + 0.25549 gln__L[c] + 0.20883 gtp[c] + 0.025403 datp[c] + 0.0002165 amet[c] + 0.026229 dgtp[c] + 0.23403 asp__L[c] + 0.0002165 10fthf[c] + 0.0002165 thf[c] + 0.49872 ala__L[c] + 0.0002165 pydx5p[c] + 0.59478 gly[c] + 9.7085e-05 mql8[c] + 0.088911 cys__L[c] + 0.21461 p…	0	0	3.84864e-12	0	0	2.52357e-13
Growth	Biomass reaction	52.5472 atp[c] + 47.1848 h2o[c] + 0.00055921 coa[c] + 0.0017776 nad[c] + 0.00043397 nadp[c] + 0.25549 glu__L[c] + 0.0002165 fad[c] + 0.25549 gln__L[c] + 0.20883 gtp[c] + 0.025403 datp[c] + 0.0002165 amet[c] + 0.026229 dgtp[c] + 0.23403 asp__L[c] + 0.0002165 10fthf[c] + 0.0002165 thf[c] + 0.49872 ala__L[c] + 0.0002165 pydx5p[c] + 0.59478 gly[c] + 9.7085e-05 mql8[c] + 0.088911 cys__L[c] + 0.21461 p…	0.042	0.042	0.042	0.031	0.031	0.031

## Sheet: Smatrix
mets/rxns	EX_4CRSOL	EX_5DRIB	EX_AMOB	EX_MTHTHF	EX_ac_e	EX_acald_e	EX_acser_e	EX_akg_e	EX_ala__D_e	EX_ala__L_e	EX_alaala_e	EX_arg__L_e	EX_asn__L_e	EX_asp__L_e	EX_ca2_e	EX_cbl1_e	EX_cit_e	EX_cl_e	EX_co2_e	EX_cobalt2_e	EX_colipa_e	EX_cu2_e	EX_cys__L_e	EX_dha_e	EX_enter_e	EX_etoh_e	EX_fe2_e	EX_fe3_e	EX_glc_e	EX_glcn_e	EX_glu__L_e	EX_gly_e	EX_glyc_e	EX_glyc__R_e	EX_glycogenn1_c	EX_glyclt_e	EX_gthrd_e	EX_h_e	EX_h2o_e	EX_his__L_e	EX_ile__L_e	EX_k_e	EX_lac__D_e	EX_leu__L_e	EX_lys__L_e	EX_mal__L_e	EX_meoh_e	EX_mg2_e	EX_mn2_e
12dgr120[p]	0	0	0	0	0	0	0	0	0	0	0	0	0	0	0	0	0	0	0	0	0	0	0	0	0	0	0	0	0	0	0	0	0	0	0	0	0	0	0	0	0	0	0	0	0	0	0	0	0
12dgr120[c]	0	0	0	0	0	0	0	0	0	0	0	0	0	0	0	0	0	0	0	0	0	0	0	0	0	0	0	0	0	0	0	0	0	0	0	0	0	0	0	0	0	0	0	0	0	0	0	0	0
12dgr140[p]	0	0	0	0	0	0	0	0	0	0	0	0	0	0	0	0	0	0	0	0	0	0	0	0	0	0	0	0	0	0	0	0	0	0	0	0	0	0	0	0	0	0	0	0	0	0	0	0	0
12dgr140[c]	0	0	0	0	0	0	0	0	0	0	0	0	0	0	0	0	0	0	0	0	0	0	0	0	0	0	0	0	0	0	0	0	0	0	0	0	0	0	0	0	0	0	0	0	0	0	0	0	0
12dgr141[p]	0	0	0	0	0	0	0	0	0	0	0	0	0	0	0	0	0	0	0	0	0	0	0	0	0	0	0	0	0	0	0	0	0	0	0	0	0	0	0	0	0	0	0	0	0	0	0	0	0
12dgr141[c]	0	0	0	0	0	0	0	0	0	0	0	0	0	0	0	0	0	0	0	0	0	0	0	0	0	0	0	0	0	0	0	0	0	0	0	0	0	0	0	0	0	0	0	0	0	0	0	0	0
12dgr161[p]	0	0	0	0	0	0	0	0	0	0	0	0	0	0	0	0	0	0	0	0	0	0	0	0	0	0	0	0	0	0	0	0	0	0	0	0	0	0	0	0	0	0	0	0	0	0	0	0	0
12dgr161[c]	0	0	0	0	0	0	0	0	0	0	0	0	0	0	0	0	0	0	0	0	0	0	0	0	0	0	0	0	0	0	0	0	0	0	0	0	0	0	0	0	0	0	0	0	0	0	0	0	0
12dgr180[p]	0	0	0	0	0	0	0	0	0	0	0	0	0	0	0	0	0	0	0	0	0	0	0	0	0	0	0	0	0	0	0	0	0	0	0	0	0	0	0	0	0	0	0	0	0	0	0	0	0
12dgr180[c]	0	0	0	0	0	0	0	0	0	0	0	0	0	0	0	0	0	0	0	0	0	0	0	0	0	0	0	0	0	0	0	0	0	0	0	0	0	0	0	0	0	0	0	0	0	0	0	0	0
12dgr181[p]	0	0	0	0	0	0	0	0	0	0	0	0	0	0	0	0	0	0	0	0	0	0	0	0	0	0	0	0	0	0	0	0	0	0	0	0	0	0	0	0	0	0	0	0	0	0	0	0	0
12dgr181[c]	0	0	0	0	0	0	0	0	0	0	0	0	0	0	0	0	0	0	0	0	0	0	0	0	0	0	0	0	0	0	0	0	0	0	0	0	0	0	0	0	0	0	0	0	0	0	0	0	0
atp[c]	0	0	0	0	0	0	0	0	0	0	0	0	0	0	0	0	0	0	0	0	0	0	0	0	0	0	0	0	0	0	0	0	0	0	0	0	0	0	0	0	0	0	0	0	0	0	0	0	0
h2o[c]	0	0	0	0	0	0	0	0	0	0	0	0	0	0	0	0	0	0	0	0	0	0	0	0	0	0	0	0	0	0	0	0	0	0	0	0	0	0	0	0	0	0	0	0	0	0	0	0	0
14glucan[p]	0	0	0	0	0	0	0	0	0	0	0	0	0	0	0	0	0	0	0	0	0	0	0	0	0	0	0	0	0	0	0	0	0	0	0	0	0	0	0	0	0	0	0	0	0	0	0	0	0
adp[c]	0	0	0	0	0	0	0	0	0	0	0	0	0	0	0	0	0	0	0	0	0	0	0	0	0	0	0	0	0	0	0	0	0	0	0	0	0	0	0	0	0	0	0	0	0	0	0	0	0
pi[c]	0	0	0	0	0	0	0	0	0	0	0	0	0	0	0	0	0	0	0	0	0	0	0	0	0	0	0	0	0	0	0	0	0	0	0	0	0	0	0	0	0	0	0	0	0	0	0	0	0
h[c]	0	0	0	0	0	0	0	0	0	0	0	0	0	0	0	0	0	0	0	0	0	0	0	0	0	0	0	0	0	0	0	0	0	0	0	0	0	0	0	0	0	0	0	0	0	0	0	0	0
14glucan[c]	0	0	0	0	0	0	0	0	0	0	0	0	0	0	0	0	0	0	0	0	0	0	0	0	0	0	0	0	0	0	0	0	0	0	0	0	0	0	0	0	0	0	0	0	0	0	0	0	0
14glucan[e]	0	0	0	0	0	0	0	0	0	0	0	0	0	0	0	0	0	0	0	0	0	0	0	0	0	0	0	0	0	0	0	0	0	0	0	0	0	0	0	0	0	0	0	0	0	0	0	0	0
2agpe120[p]	0	0	0	0	0	0	0	0	0	0	0	0	0	0	0	0	0	0	0	0	0	0	0	0	0	0	0	0	0	0	0	0	0	0	0	0	0	0	0	0	0	0	0	0	0	0	0	0	0
2agpe120[c]	0	0	0	0	0	0	0	0	0	0	0	0	0	0	0	0	0	0	0	0	0	0	0	0	0	0	0	0	0	0	0	0	0	0	0	0	0	0	0	0	0	0	0	0	0	0	0	0	0
2agpe140[p]	0	0	0	0	0	0	0	0	0	0	0	0	0	0	0	0	0	0	0	0	0	0	0	0	0	0	0	0	0	0	0	0	0	0	0	0	0	0	0	0	0	0	0	0	0	0	0	0	0
2agpe140[c]	0	0	0	0	0	0	0	0	0	0	0	0	0	0	0	0	0	0	0	0	0	0	0	0	0	0	0	0	0	0	0	0	0	0	0	0	0	0	0	0	0	0	0	0	0	0	0	0	0
2agpe141[p]	0	0	0	0	0	0	0	0	0	0	0	0	0	0	0	0	0	0	0	0	0	0	0	0	0	0	0	0	0	0	0	0	0	0	0	0	0	0	0	0	0	0	0	0	0	0	0	0	0
2agpe141[c]	0	0	0	0	0	0	0	0	0	0	0	0	0	0	0	0	0	0	0	0	0	0	0	0	0	0	0	0	0	0	0	0	0	0	0	0	0	0	0	0	0	0	0	0	0	0	0	0	0
2agpe160[p]	0	0	0	0	0	0	0	0	0	0	0	0	0	0	0	0	0	0	0	0	0	0	0	0	0	0	0	0	0	0	0	0	0	0	0	0	0	0	0	0	0	0	0	0	0	0	0	0	0
2agpe160[c]	0	0	0	0	0	0	0	0	0	0	0	0	0	0	0	0	0	0	0	0	0	0	0	0	0	0	0	0	0	0	0	0	0	0	0	0	0	0	0	0	0	0	0	0	0	0	0	0	0
2agpe161[p]	0	0	0	0	0	0	0	0	0	0	0	0	0	0	0	0	0	0	0	0	0	0	0	0	0	0	0	0	0	0	0	0	0	0	0	0	0	0	0	0	0	0	0	0	0	0	0	0	0
2agpe161[c]	0	0	0	0	0	0	0	0	0	0	0	0	0	0	0	0	0	0	0	0	0	0	0	0	0	0	0	0	0	0	0	0	0	0	0	0	0	0	0	0	0	0	0	0	0	0	0	0	0
2agpe180[p]	0	0	0	0	0	0	0	0	0	0	0	0	0	0	0	0	0	0	0	0	0	0	0	0	0	0	0	0	0	0	0	0	0	0	0	0	0	0	0	0	0	0	0	0	0	0	0	0	0
2agpe180[c]	0	0	0	0	0	0	0	0	0	0	0	0	0	0	0	0	0	0	0	0	0	0	0	0	0	0	0	0	0	0	0	0	0	0	0	0	0	0	0	0	0	0	0	0	0	0	0	0	0
2agpe181[p]	0	0	0	0	0	0	0	0	0	0	0	0	0	0	0	0	0	0	0	0	0	0	0	0	0	0	0	0	0	0	0	0	0	0	0	0	0	0	0	0	0	0	0	0	0	0	0	0	0
2agpe181[c]	0	0	0	0	0	0	0	0	0	0	0	0	0	0	0	0	0	0	0	0	0	0	0	0	0	0	0	0	0	0	0	0	0	0	0	0	0	0	0	0	0	0	0	0	0	0	0	0	0
ddca[c]	0	0	0	0	0	0	0	0	0	0	0	0	0	0	0	0	0	0	0	0	0	0	0	0	0	0	0	0	0	0	0	0	0	0	0	0	0	0	0	0	0	0	0	0	0	0	0	0	0
amp[c]	0	0	0	0	0	0	0	0	0	0	0	0	0	0	0	0	0	0	0	0	0	0	0	0	0	0	0	0	0	0	0	0	0	0	0	0	0	0	0	0	0	0	0	0	0	0	0	0	0
pe120[c]	0	0	0	0	0	0	0	0	0	0	0	0	0	0	0	0	0	0	0	0	0	0	0	0	0	0	0	0	0	0	0	0	0	0	0	0	0	0	0	0	0	0	0	0	0	0	0	0	0
ppi[c]	0	0	0	0	0	0	0	0	0	0	0	0	0	0	0	0	0	0	0	0	0	0	0	0	0	0	0	0	0	0	0	0	0	0	0	0	0	0	0	0	0	0	0	0	0	0	0	0	0
ttdca[c]	0	0	0	0	0	0	0	0	0	0	0	0	0	0	0	0	0	0	0	0	0	0	0	0	0	0	0	0	0	0	0	0	0	0	0	0	0	0	0	0	0	0	0	0	0	0	0	0	0
pe140[c]	0	0	0	0	0	0	0	0	0	0	0	0	0	0	0	0	0	0	0	0	0	0	0	0	0	0	0	0	0	0	0	0	0	0	0	0	0	0	0	0	0	0	0	0	0	0	0	0	0
ttdcea[c]	0	0	0	0	0	0	0	0	0	0	0	0	0	0	0	0	0	0	0	0	0	0	0	0	0	0	0	0	0	0	0	0	0	0	0	0	0	0	0	0	0	0	0	0	0	0	0	0	0
pe141[c]	0	0	0	0	0	0	0	0	0	0	0	0	0	0	0	0	0	0	0	0	0	0	0	0	0	0	0	0	0	0	0	0	0	0	0	0	0	0	0	0	0	0	0	0	0	0	0	0	0
hdcea[c]	0	0	0	0	0	0	0	0	0	0	0	0	0	0	0	0	0	0	0	0	0	0	0	0	0	0	0	0	0	0	0	0	0	0	0	0	0	0	0	0	0	0	0	0	0	0	0	0	0
pe161[c]	0	0	0	0	0	0	0	0	0	0	0	0	0	0	0	0	0	0	0	0	0	0	0	0	0	0	0	0	0	0	0	0	0	0	0	0	0	0	0	0	0	0	0	0	0	0	0	0	0
ocdcea[c]	0	0	0	0	0	0	0	0	0	0	0	0	0	0	0	0	0	0	0	0	0	0	0	0	0	0	0	0	0	0	0	0	0	0	0	0	0	0	0	0	0	0	0	0	0	0	0	0	0
pe181[c]	0	0	0	0	0	0	0	0	0	0	0	0	0	0	0	0	0	0	0	0	0	0	0	0	0	0	0	0	0	0	0	0	0	0	0	0	0	0	0	0	0	0	0	0	0	0	0	0	0
2agpg120[p]	0	0	0	0	0	0	0	0	0	0	0	0	0	0	0	0	0	0	0	0	0	0	0	0	0	0	0	0	0	0	0	0	0	0	0	0	0	0	0	0	0	0	0	0	0	0	0	0	0
2agpg120[c]	0	0	0	0	0	0	0	0	0	0	0	0	0	0	0	0	0	0	0	0	0	0	0	0	0	0	0	0	0	0	0	0	0	0	0	0	0	0	0	0	0	0	0	0	0	0	0	0	0
2agpg140[p]	0	0	0	0	0	0	0	0	0	0	0	0	0	0	0	0	0	0	0	0	0	0	0	0	0	0	0	0	0	0	0	0	0	0	0	0	0	0	0	0	0	0	0	0	0	0	0	0	0
2agpg140[c]	0	0	0	0	0	0	0	0	0	0	0	0	0	0	0	0	0	0	0	0	0	0	0	0	0	0	0	0	0	0	0	0	0	0	0	0	0	0	0	0	0	0	0	0	0	0	0	0	0
2agpg141[p]	0	0	0	0	0	0	0	0	0	0	0	0	0	0	0	0	0	0	0	0	0	0	0	0	0	0	0	0	0	0	0	0	0	0	0	0	0	0	0	0	0	0	0	0	0	0	0	0	0
2agpg141[c]	0	0	0	0	0	0	0	0	0	0	0	0	0	0	0	0	0	0	0	0	0	0	0	0	0	0	0	0	0	0	0	0	0	0	0	0	0	0	0	0	0	0	0	0	0	0	0	0	0
2agpg160[p]	0	0	0	0	0	0	0	0	0	0	0	0	0	0	0	0	0	0	0	0	0	0	0	0	0	0	0	0	0	0	0	0	0	0	0	0	0	0	0	0	0	0	0	0	0	0	0	0	0
2agpg160[c]	0	0	0	0	0	0	0	0	0	0	0	0	0	0	0	0	0	0	0	0	0	0	0	0	0	0	0	0	0	0	0	0	0	0	0	0	0	0	0	0	0	0	0	0	0	0	0	0	0
2agpg161[p]	0	0	0	0	0	0	0	0	0	0	0	0	0	0	0	0	0	0	0	0	0	0	0	0	0	0	0	0	0	0	0	0	0	0	0	0	0	0	0	0	0	0	0	0	0	0	0	0	0
2agpg161[c]	0	0	0	0	0	0	0	0	0	0	0	0	0	0	0	0	0	0	0	0	0	0	0	0	0	0	0	0	0	0	0	0	0	0	0	0	0	0	0	0	0	0	0	0	0	0	0	0	0
2agpg180[p]	0	0	0	0	0	0	0	0	0	0	0	0	0	0	0	0	0	0	0	0	0	0	0	0	0	0	0	0	0	0	0	0	0	0	0	0	0	0	0	0	0	0	0	0	0	0	0	0	0
2agpg180[c]	0	0	0	0	0	0	0	0	0	0	0	0	0	0	0	0	0	0	0	0	0	0	0	0	0	0	0	0	0	0	0	0	0	0	0	0	0	0	0	0	0	0	0	0	0	0	0	0	0
2agpg181[p]	0	0	0	0	0	0	0	0	0	0	0	0	0	0	0	0	0	0	0	0	0	0	0	0	0	0	0	0	0	0	0	0	0	0	0	0	0	0	0	0	0	0	0	0	0	0	0	0	0
2agpg181[c]	0	0	0	0	0	0	0	0	0	0	0	0	0	0	0	0	0	0	0	0	0	0	0	0	0	0	0	0	0	0	0	0	0	0	0	0	0	0	0	0	0	0	0	0	0	0	0	0	0
pg120[c]	0	0	0	0	0	0	0	0	0	0	0	0	0	0	0	0	0	0	0	0	0	0	0	0	0	0	0	0	0	0	0	0	0	0	0	0	0	0	0	0	0	0	0	0	0	0	0	0	0
pg140[c]	0	0	0	0	0	0	0	0	0	0	0	0	0	0	0	0	0	0	0	0	0	0	0	0	0	0	0	0	0	0	0	0	0	0	0	0	0	0	0	0	0	0	0	0	0	0	0	0	0
pg141[c]	0	0	0	0	0	0	0	0	0	0	0	0	0	0	0	0	0	0	0	0	0	0	0	0	0	0	0	0	0	0	0	0	0	0	0	0	0	0	0	0	0	0	0	0	0	0	0	0	0
hdca[c]	0	0	0	0	0	0	0	0	0	0	0	0	0	0	0	0	0	0	0	0	0	0	0	0	0	0	0	0	0	0	0	0	0	0	0	0	0	0	0	0	0	0	0	0	0	0	0	0	0
pg160[c]	0	0	0	0	0	0	0	0	0	0	0	0	0	0	0	0	0	0	0	0	0	0	0	0	0	0	0	0	0	0	0	0	0	0	0	0	0	0	0	0	0	0	0	0	0	0	0	0	0
pg161[c]	0	0	0	0	0	0	0	0	0	0	0	0	0	0	0	0	0	0	0	0	0	0	0	0	0	0	0	0	0	0	0	0	0	0	0	0	0	0	0	0	0	0	0	0	0	0	0	0	0
ocdca[c]	0	0	0	0	0	0	0	0	0	0	0	0	0	0	0	0	0	0	0	0	0	0	0	0	0	0	0	0	0	0	0	0	0	0	0	0	0	0	0	0	0	0	0	0	0	0	0	0	0
pg180[c]	0	0	0	0	0	0	0	0	0	0	0	0	0	0	0	0	0	0	0	0	0	0	0	0	0	0	0	0	0	0	0	0	0	0	0	0	0	0	0	0	0	0	0	0	0	0	0	0	0
pg181[c]	0	0	0	0	0	0	0	0	0	0	0	0	0	0	0	0	0	0	0	0	0	0	0	0	0	0	0	0	0	0	0	0	0	0	0	0	0	0	0	0	0	0	0	0	0	0	0	0	0
2dhglcn[c]	0	0	0	0	0	0	0	0	0	0	0	0	0	0	0	0	0	0	0	0	0	0	0	0	0	0	0	0	0	0	0	0	0	0	0	0	0	0	0	0	0	0	0	0	0	0	0	0	0
6p2dhglcn[c]	0	0	0	0	0	0	0	0	0	0	0	0	0	0	0	0	0	0	0	0	0	0	0	0	0	0	0	0	0	0	0	0	0	0	0	0	0	0	0	0	0	0	0	0	0	0	0	0	0
h[p]	0	0	0	0	0	0	0	0	0	0	0	0	0	0	0	0	0	0	0	0	0	0	0	0	0	0	0	0	0	0	0	0	0	0	0	0	0	0	0	0	0	0	0	0	0	0	0	0	0
2dhglcn[p]	0	0	0	0	0	0	0	0	0	0	0	0	0	0	0	0	0	0	0	0	0	0	0	0	0	0	0	0	0	0	0	0	0	0	0	0	0	0	0	0	0	0	0	0	0	0	0	0	0
2hh24dd[c]	0	0	0	0	0	0	0	0	0	0	0	0	0	0	0	0	0	0	0	0	0	0	0	0	0	0	0	0	0	0	0	0	0	0	0	0	0	0	0	0	0	0	0	0	0	0	0	0	0
24dhhed[c]	0	0	0	0	0	0	0	0	0	0	0	0	0	0	0	0	0	0	0	0	0	0	0	0	0	0	0	0	0	0	0	0	0	0	0	0	0	0	0	0	0	0	0	0	0	0	0	0	0
h[e]	0	0	0	0	0	0	0	0	0	0	0	0	0	0	0	0	0	0	0	0	0	0	0	0	0	0	0	0	0	0	0	0	0	0	0	0	0	-1	0	0	0	0	0	0	0	0	0	0	0
2hxmp[e]	0	0	0	0	0	0	0	0	0	0	0	0	0	0	0	0	0	0	0	0	0	0	0	0	0	0	0	0	0	0	0	0	0	0	0	0	0	0	0	0	0	0	0	0	0	0	0	0	0
2hxmp[c]	0	0	0	0	0	0	0	0	0	0	0	0	0	0	0	0	0	0	0	0	0	0	0	0	0	0	0	0	0	0	0	0	0	0	0	0	0	0	0	0	0	0	0	0	0	0	0	0	0
2mahmp[c]	0	0	0	0	0	0	0	0	0	0	0	0	0	0	0	0	0	0	0	0	0	0	0	0	0	0	0	0	0	0	0	0	0	0	0	0	0	0	0	0	0	0	0	0	0	0	0	0	0
4ampm[c]	0	0	0	0	0	0	0	0	0	0	0	0	0	0	0	0	0	0	0	0	0	0	0	0	0	0	0	0	0	0	0	0	0	0	0	0	0	0	0	0	0	0	0	0	0	0	0	0	0
2pglyc[e]	0	0	0	0	0	0	0	0	0	0	0	0	0	0	0	0	0	0	0	0	0	0	0	0	0	0	0	0	0	0	0	0	0	0	0	0	0	0	0	0	0	0	0	0	0	0	0	0	0
2pglyc[c]	0	0	0	0	0	0	0	0	0	0	0	0	0	0	0	0	0	0	0	0	0	0	0	0	0	0	0	0	0	0	0	0	0	0	0	0	0	0	0	0	0	0	0	0	0	0	0	0	0
o2[c]	0	0	0	0	0	0	0	0	0	0	0	0	0	0	0	0	0	0	0	0	0	0	0	0	0	0	0	0	0	0	0	0	0	0	0	0	0	0	0	0	0	0	0	0	0	0	0	0	0
34hpp[c]	0	0	0	0	0	0	0	0	0	0	0	0	0	0	0	0	0	0	0	0	0	0	0	0	0	0	0	0	0	0	0	0	0	0	0	0	0	0	0	0	0	0	0	0	0	0	0	0	0
co2[c]	0	0	0	0	0	0	0	0	0	0	0	0	0	0	0	0	0	0	0	0	0	0	0	0	0	0	0	0	0	0	0	0	0	0	0	0	0	0	0	0	0	0	0	0	0	0	0	0	0
hgentis[c]	0	0	0	0	0	0	0	0	0	0	0	0	0	0	0	0	0	0	0	0	0	0	0	0	0	0	0	0	0	0	0	0	0	0	0	0	0	0	0	0	0	0	0	0	0	0	0	0	0
3amac[c]	0	0	0	0	0	0	0	0	0	0	0	0	0	0	0	0	0	0	0	0	0	0	0	0	0	0	0	0	0	0	0	0	0	0	0	0	0	0	0	0	0	0	0	0	0	0	0	0	0
nh4[c]	0	0	0	0	0	0	0	0	0	0	0	0	0	0	0	0	0	0	0	0	0	0	0	0	0	0	0	0	0	0	0	0	0	0	0	0	0	0	0	0	0	0	0	0	0	0	0	0	0
msa[c]	0	0	0	0	0	0	0	0	0	0	0	0	0	0	0	0	0	0	0	0	0	0	0	0	0	0	0	0	0	0	0	0	0	0	0	0	0	0	0	0	0	0	0	0	0	0	0	0	0
3hdecACP[c]	0	0	0	0	0	0	0	0	0	0	0	0	0	0	0	0	0	0	0	0	0	0	0	0	0	0	0	0	0	0	0	0	0	0	0	0	0	0	0	0	0	0	0	0	0	0	0	0	0
tdec2eACP[c]	0	0	0	0	0	0	0	0	0	0	0	0	0	0	0	0	0	0	0	0	0	0	0	0	0	0	0	0	0	0	0	0	0	0	0	0	0	0	0	0	0	0	0	0	0	0	0	0	0
3hddecACP[c]	0	0	0	0	0	0	0	0	0	0	0	0	0	0	0	0	0	0	0	0	0	0	0	0	0	0	0	0	0	0	0	0	0	0	0	0	0	0	0	0	0	0	0	0	0	0	0	0	0
tddec2eACP[c]	0	0	0	0	0	0	0	0	0	0	0	0	0	0	0	0	0	0	0	0	0	0	0	0	0	0	0	0	0	0	0	0	0	0	0	0	0	0	0	0	0	0	0	0	0	0	0	0	0
3hcddec5eACP[c]	0	0	0	0	0	0	0	0	0	0	0	0	0	0	0	0	0	0	0	0	0	0	0	0	0	0	0	0	0	0	0	0	0	0	0	0	0	0	0	0	0	0	0	0	0	0	0	0	0
t3c5ddeceACP[c]	0	0	0	0	0	0	0	0	0	0	0	0	0	0	0	0	0	0	0	0	0	0	0	0	0	0	0	0	0	0	0	0	0	0	0	0	0	0	0	0	0	0	0	0	0	0	0	0	0
3hcmrs7eACP[c]	0	0	0	0	0	0	0	0	0	0	0	0	0	0	0	0	0	0	0	0	0	0	0	0	0	0	0	0	0	0	0	0	0	0	0	0	0	0	0	0	0	0	0	0	0	0	0	0	0
t3c7mrseACP[c]	0	0	0	0	0	0	0	0	0	0	0	0	0	0	0	0	0	0	0	0	0	0	0	0	0	0	0	0	0	0	0	0	0	0	0	0	0	0	0	0	0	0	0	0	0	0	0	0	0
3hpalmACP[c]	0	0	0	0	0	0	0	0	0	0	0	0	0	0	0	0	0	0	0	0	0	0	0	0	0	0	0	0	0	0	0	0	0	0	0	0	0	0	0	0	0	0	0	0	0	0	0	0	0
tpalm2eACP[c]	0	0	0	0	0	0	0	0	0	0	0	0	0	0	0	0	0	0	0	0	0	0	0	0	0	0	0	0	0	0	0	0	0	0	0	0	0	0	0	0	0	0	0	0	0	0	0	0	0
3hcpalm9eACP[c]	0	0	0	0	0	0	0	0	0	0	0	0	0	0	0	0	0	0	0	0	0	0	0	0	0	0	0	0	0	0	0	0	0	0	0	0	0	0	0	0	0	0	0	0	0	0	0	0	0
t3c9palmeACP[c]	0	0	0	0	0	0	0	0	0	0	0	0	0	0	0	0	0	0	0	0	0	0	0	0	0	0	0	0	0	0	0	0	0	0	0	0	0	0	0	0	0	0	0	0	0	0	0	0	0
3hoctaACP[c]	0	0	0	0	0	0	0	0	0	0	0	0	0	0	0	0	0	0	0	0	0	0	0	0	0	0	0	0	0	0	0	0	0	0	0	0	0	0	0	0	0	0	0	0	0	0	0	0	0
toctd2eACP[c]	0	0	0	0	0	0	0	0	0	0	0	0	0	0	0	0	0	0	0	0	0	0	0	0	0	0	0	0	0	0	0	0	0	0	0	0	0	0	0	0	0	0	0	0	0	0	0	0	0
3hcvac11eACP[c]	0	0	0	0	0	0	0	0	0	0	0	0	0	0	0	0	0	0	0	0	0	0	0	0	0	0	0	0	0	0	0	0	0	0	0	0	0	0	0	0	0	0	0	0	0	0	0	0	0
t3c11vaceACP[c]	0	0	0	0	0	0	0	0	0	0	0	0	0	0	0	0	0	0	0	0	0	0	0	0	0	0	0	0	0	0	0	0	0	0	0	0	0	0	0	0	0	0	0	0	0	0	0	0	0
3haACP[c]	0	0	0	0	0	0	0	0	0	0	0	0	0	0	0	0	0	0	0	0	0	0	0	0	0	0	0	0	0	0	0	0	0	0	0	0	0	0	0	0	0	0	0	0	0	0	0	0	0
but2eACP[c]	0	0	0	0	0	0	0	0	0	0	0	0	0	0	0	0	0	0	0	0	0	0	0	0	0	0	0	0	0	0	0	0	0	0	0	0	0	0	0	0	0	0	0	0	0	0	0	0	0
3hhexACP[c]	0	0	0	0	0	0	0	0	0	0	0	0	0	0	0	0	0	0	0	0	0	0	0	0	0	0	0	0	0	0	0	0	0	0	0	0	0	0	0	0	0	0	0	0	0	0	0	0	0
thex2eACP[c]	0	0	0	0	0	0	0	0	0	0	0	0	0	0	0	0	0	0	0	0	0	0	0	0	0	0	0	0	0	0	0	0	0	0	0	0	0	0	0	0	0	0	0	0	0	0	0	0	0
3hoctACP[c]	0	0	0	0	0	0	0	0	0	0	0	0	0	0	0	0	0	0	0	0	0	0	0	0	0	0	0	0	0	0	0	0	0	0	0	0	0	0	0	0	0	0	0	0	0	0	0	0	0
toct2eACP[c]	0	0	0	0	0	0	0	0	0	0	0	0	0	0	0	0	0	0	0	0	0	0	0	0	0	0	0	0	0	0	0	0	0	0	0	0	0	0	0	0	0	0	0	0	0	0	0	0	0
3hibutcoa[c]	0	0	0	0	0	0	0	0	0	0	0	0	0	0	0	0	0	0	0	0	0	0	0	0	0	0	0	0	0	0	0	0	0	0	0	0	0	0	0	0	0	0	0	0	0	0	0	0	0
coa[c]	0	0	0	0	0	0	0	0	0	0	0	0	0	0	0	0	0	0	0	0	0	0	0	0	0	0	0	0	0	0	0	0	0	0	0	0	0	0	0	0	0	0	0	0	0	0	0	0	0
3hmp[c]	0	0	0	0	0	0	0	0	0	0	0	0	0	0	0	0	0	0	0	0	0	0	0	0	0	0	0	0	0	0	0	0	0	0	0	0	0	0	0	0	0	0	0	0	0	0	0	0	0
nadh[c]	0	0	0	0	0	0	0	0	0	0	0	0	0	0	0	0	0	0	0	0	0	0	0	0	0	0	0	0	0	0	0	0	0	0	0	0	0	0	0	0	0	0	0	0	0	0	0	0	0
3hcinnm[c]	0	0	0	0	0	0	0	0	0	0	0	0	0	0	0	0	0	0	0	0	0	0	0	0	0	0	0	0	0	0	0	0	0	0	0	0	0	0	0	0	0	0	0	0	0	0	0	0	0
nad[c]	0	0	0	0	0	0	0	0	0	0	0	0	0	0	0	0	0	0	0	0	0	0	0	0	0	0	0	0	0	0	0	0	0	0	0	0	0	0	0	0	0	0	0	0	0	0	0	0	0
dhcinnm[c]	0	0	0	0	0	0	0	0	0	0	0	0	0	0	0	0	0	0	0	0	0	0	0	0	0	0	0	0	0	0	0	0	0	0	0	0	0	0	0	0	0	0	0	0	0	0	0	0	0
3hoxpac[p]	0	0	0	0	0	0	0	0	0	0	0	0	0	0	0	0	0	0	0	0	0	0	0	0	0	0	0	0	0	0	0	0	0	0	0	0	0	0	0	0	0	0	0	0	0	0	0	0	0
3hoxpac[c]	0	0	0	0	0	0	0	0	0	0	0	0	0	0	0	0	0	0	0	0	0	0	0	0	0	0	0	0	0	0	0	0	0	0	0	0	0	0	0	0	0	0	0	0	0	0	0	0	0
3hoxpac[e]	0	0	0	0	0	0	0	0	0	0	0	0	0	0	0	0	0	0	0	0	0	0	0	0	0	0	0	0	0	0	0	0	0	0	0	0	0	0	0	0	0	0	0	0	0	0	0	0	0
34dhpha[c]	0	0	0	0	0	0	0	0	0	0	0	0	0	0	0	0	0	0	0	0	0	0	0	0	0	0	0	0	0	0	0	0	0	0	0	0	0	0	0	0	0	0	0	0	0	0	0	0	0
3hpppn[c]	0	0	0	0	0	0	0	0	0	0	0	0	0	0	0	0	0	0	0	0	0	0	0	0	0	0	0	0	0	0	0	0	0	0	0	0	0	0	0	0	0	0	0	0	0	0	0	0	0
dhpppn[c]	0	0	0	0	0	0	0	0	0	0	0	0	0	0	0	0	0	0	0	0	0	0	0	0	0	0	0	0	0	0	0	0	0	0	0	0	0	0	0	0	0	0	0	0	0	0	0	0	0
3mb[p]	0	0	0	0	0	0	0	0	0	0	0	0	0	0	0	0	0	0	0	0	0	0	0	0	0	0	0	0	0	0	0	0	0	0	0	0	0	0	0	0	0	0	0	0	0	0	0	0	0
3mb[c]	0	0	0	0	0	0	0	0	0	0	0	0	0	0	0	0	0	0	0	0	0	0	0	0	0	0	0	0	0	0	0	0	0	0	0	0	0	0	0	0	0	0	0	0	0	0	0	0	0
na1[p]	0	0	0	0	0	0	0	0	0	0	0	0	0	0	0	0	0	0	0	0	0	0	0	0	0	0	0	0	0	0	0	0	0	0	0	0	0	0	0	0	0	0	0	0	0	0	0	0	0
na1[c]	0	0	0	0	0	0	0	0	0	0	0	0	0	0	0	0	0	0	0	0	0	0	0	0	0	0	0	0	0	0	0	0	0	0	0	0	0	0	0	0	0	0	0	0	0	0	0	0	0
3mb[e]	0	0	0	0	0	0	0	0	0	0	0	0	0	0	0	0	0	0	0	0	0	0	0	0	0	0	0	0	0	0	0	0	0	0	0	0	0	0	0	0	0	0	0	0	0	0	0	0	0
succoa[c]	0	0	0	0	0	0	0	0	0	0	0	0	0	0	0	0	0	0	0	0	0	0	0	0	0	0	0	0	0	0	0	0	0	0	0	0	0	0	0	0	0	0	0	0	0	0	0	0	0
3oxoadp[c]	0	0	0	0	0	0	0	0	0	0	0	0	0	0	0	0	0	0	0	0	0	0	0	0	0	0	0	0	0	0	0	0	0	0	0	0	0	0	0	0	0	0	0	0	0	0	0	0	0
oxadpcoa[c]	0	0	0	0	0	0	0	0	0	0	0	0	0	0	0	0	0	0	0	0	0	0	0	0	0	0	0	0	0	0	0	0	0	0	0	0	0	0	0	0	0	0	0	0	0	0	0	0	0
succ[c]	0	0	0	0	0	0	0	0	0	0	0	0	0	0	0	0	0	0	0	0	0	0	0	0	0	0	0	0	0	0	0	0	0	0	0	0	0	0	0	0	0	0	0	0	0	0	0	0	0
nadph[c]	0	0	0	0	0	0	0	0	0	0	0	0	0	0	0	0	0	0	0	0	0	0	0	0	0	0	0	0	0	0	0	0	0	0	0	0	0	0	0	0	0	0	0	0	0	0	0	0	0
3odecACP[c]	0	0	0	0	0	0	0	0	0	0	0	0	0	0	0	0	0	0	0	0	0	0	0	0	0	0	0	0	0	0	0	0	0	0	0	0	0	0	0	0	0	0	0	0	0	0	0	0	0
nadp[c]	0	0	0	0	0	0	0	0	0	0	0	0	0	0	0	0	0	0	0	0	0	0	0	0	0	0	0	0	0	0	0	0	0	0	0	0	0	0	0	0	0	0	0	0	0	0	0	0	0
3oddecACP[c]	0	0	0	0	0	0	0	0	0	0	0	0	0	0	0	0	0	0	0	0	0	0	0	0	0	0	0	0	0	0	0	0	0	0	0	0	0	0	0	0	0	0	0	0	0	0	0	0	0
3ocddec5eACP[c]	0	0	0	0	0	0	0	0	0	0	0	0	0	0	0	0	0	0	0	0	0	0	0	0	0	0	0	0	0	0	0	0	0	0	0	0	0	0	0	0	0	0	0	0	0	0	0	0	0
3omrsACP[c]	0	0	0	0	0	0	0	0	0	0	0	0	0	0	0	0	0	0	0	0	0	0	0	0	0	0	0	0	0	0	0	0	0	0	0	0	0	0	0	0	0	0	0	0	0	0	0	0	0
3hmrsACP[c]	0	0	0	0	0	0	0	0	0	0	0	0	0	0	0	0	0	0	0	0	0	0	0	0	0	0	0	0	0	0	0	0	0	0	0	0	0	0	0	0	0	0	0	0	0	0	0	0	0
3ocmrs7eACP[c]	0	0	0	0	0	0	0	0	0	0	0	0	0	0	0	0	0	0	0	0	0	0	0	0	0	0	0	0	0	0	0	0	0	0	0	0	0	0	0	0	0	0	0	0	0	0	0	0	0
3opalmACP[c]	0	0	0	0	0	0	0	0	0	0	0	0	0	0	0	0	0	0	0	0	0	0	0	0	0	0	0	0	0	0	0	0	0	0	0	0	0	0	0	0	0	0	0	0	0	0	0	0	0
3ocpalm9eACP[c]	0	0	0	0	0	0	0	0	0	0	0	0	0	0	0	0	0	0	0	0	0	0	0	0	0	0	0	0	0	0	0	0	0	0	0	0	0	0	0	0	0	0	0	0	0	0	0	0	0
3ooctdACP[c]	0	0	0	0	0	0	0	0	0	0	0	0	0	0	0	0	0	0	0	0	0	0	0	0	0	0	0	0	0	0	0	0	0	0	0	0	0	0	0	0	0	0	0	0	0	0	0	0	0
3ocvac11eACP[c]	0	0	0	0	0	0	0	0	0	0	0	0	0	0	0	0	0	0	0	0	0	0	0	0	0	0	0	0	0	0	0	0	0	0	0	0	0	0	0	0	0	0	0	0	0	0	0	0	0
actACP[c]	0	0	0	0	0	0	0	0	0	0	0	0	0	0	0	0	0	0	0	0	0	0	0	0	0	0	0	0	0	0	0	0	0	0	0	0	0	0	0	0	0	0	0	0	0	0	0	0	0
3ohexACP[c]	0	0	0	0	0	0	0	0	0	0	0	0	0	0	0	0	0	0	0	0	0	0	0	0	0	0	0	0	0	0	0	0	0	0	0	0	0	0	0	0	0	0	0	0	0	0	0	0	0
3ooctACP[c]	0	0	0	0	0	0	0	0	0	0	0	0	0	0	0	0	0	0	0	0	0	0	0	0	0	0	0	0	0	0	0	0	0	0	0	0	0	0	0	0	0	0	0	0	0	0	0	0	0
malACP[c]	0	0	0	0	0	0	0	0	0	0	0	0	0	0	0	0	0	0	0	0	0	0	0	0	0	0	0	0	0	0	0	0	0	0	0	0	0	0	0	0	0	0	0	0	0	0	0	0	0
ocACP[c]	0	0	0	0	0	0	0	0	0	0	0	0	0	0	0	0	0	0	0	0	0	0	0	0	0	0	0	0	0	0	0	0	0	0	0	0	0	0	0	0	0	0	0	0	0	0	0	0	0
ACP[c]	0	0	0	0	0	0	0	0	0	0	0	0	0	0	0	0	0	0	0	0	0	0	0	0	0	0	0	0	0	0	0	0	0	0	0	0	0	0	0	0	0	0	0	0	0	0	0	0	0
dcaACP[c]	0	0	0	0	0	0	0	0	0	0	0	0	0	0	0	0	0	0	0	0	0	0	0	0	0	0	0	0	0	0	0	0	0	0	0	0	0	0	0	0	0	0	0	0	0	0	0	0	0
cdec3eACP[c]	0	0	0	0	0	0	0	0	0	0	0	0	0	0	0	0	0	0	0	0	0	0	0	0	0	0	0	0	0	0	0	0	0	0	0	0	0	0	0	0	0	0	0	0	0	0	0	0	0
ddcaACP[c]	0	0	0	0	0	0	0	0	0	0	0	0	0	0	0	0	0	0	0	0	0	0	0	0	0	0	0	0	0	0	0	0	0	0	0	0	0	0	0	0	0	0	0	0	0	0	0	0	0
cddec5eACP[c]	0	0	0	0	0	0	0	0	0	0	0	0	0	0	0	0	0	0	0	0	0	0	0	0	0	0	0	0	0	0	0	0	0	0	0	0	0	0	0	0	0	0	0	0	0	0	0	0	0
myrsACP[c]	0	0	0	0	0	0	0	0	0	0	0	0	0	0	0	0	0	0	0	0	0	0	0	0	0	0	0	0	0	0	0	0	0	0	0	0	0	0	0	0	0	0	0	0	0	0	0	0	0
tdeACP[c]	0	0	0	0	0	0	0	0	0	0	0	0	0	0	0	0	0	0	0	0	0	0	0	0	0	0	0	0	0	0	0	0	0	0	0	0	0	0	0	0	0	0	0	0	0	0	0	0	0
palmACP[c]	0	0	0	0	0	0	0	0	0	0	0	0	0	0	0	0	0	0	0	0	0	0	0	0	0	0	0	0	0	0	0	0	0	0	0	0	0	0	0	0	0	0	0	0	0	0	0	0	0
hdeACP[c]	0	0	0	0	0	0	0	0	0	0	0	0	0	0	0	0	0	0	0	0	0	0	0	0	0	0	0	0	0	0	0	0	0	0	0	0	0	0	0	0	0	0	0	0	0	0	0	0	0
butACP[c]	0	0	0	0	0	0	0	0	0	0	0	0	0	0	0	0	0	0	0	0	0	0	0	0	0	0	0	0	0	0	0	0	0	0	0	0	0	0	0	0	0	0	0	0	0	0	0	0	0
hexACP[c]	0	0	0	0	0	0	0	0	0	0	0	0	0	0	0	0	0	0	0	0	0	0	0	0	0	0	0	0	0	0	0	0	0	0	0	0	0	0	0	0	0	0	0	0	0	0	0	0	0
accoa[c]	0	0	0	0	0	0	0	0	0	0	0	0	0	0	0	0	0	0	0	0	0	0	0	0	0	0	0	0	0	0	0	0	0	0	0	0	0	0	0	0	0	0	0	0	0	0	0	0	0
LalaDgluMdap[p]	0	0	0	0	0	0	0	0	0	0	0	0	0	0	0	0	0	0	0	0	0	0	0	0	0	0	0	0	0	0	0	0	0	0	0	0	0	0	0	0	0	0	0	0	0	0	0	0	0
LalaDgluMdap[c]	0	0	0	0	0	0	0	0	0	0	0	0	0	0	0	0	0	0	0	0	0	0	0	0	0	0	0	0	0	0	0	0	0	0	0	0	0	0	0	0	0	0	0	0	0	0	0	0	0
LalaDgluMdap[e]	0	0	0	0	0	0	0	0	0	0	0	0	0	0	0	0	0	0	0	0	0	0	0	0	0	0	0	0	0	0	0	0	0	0	0	0	0	0	0	0	0	0	0	0	0	0	0	0	0
4abutn[c]	0	0	0	0	0	0	0	0	0	0	0	0	0	0	0	0	0	0	0	0	0	0	0	0	0	0	0	0	0	0	0	0	0	0	0	0	0	0	0	0	0	0	0	0	0	0	0	0	0
4abut[c]	0	0	0	0	0	0	0	0	0	0	0	0	0	0	0	0	0	0	0	0	0	0	0	0	0	0	0	0	0	0	0	0	0	0	0	0	0	0	0	0	0	0	0	0	0	0	0	0	0
4hbald[p]	0	0	0	0	0	0	0	0	0	0	0	0	0	0	0	0	0	0	0	0	0	0	0	0	0	0	0	0	0	0	0	0	0	0	0	0	0	0	0	0	0	0	0	0	0	0	0	0	0
4hbald[c]	0	0	0	0	0	0	0	0	0	0	0	0	0	0	0	0	0	0	0	0	0	0	0	0	0	0	0	0	0	0	0	0	0	0	0	0	0	0	0	0	0	0	0	0	0	0	0	0	0
4hbald[e]	0	0	0	0	0	0	0	0	0	0	0	0	0	0	0	0	0	0	0	0	0	0	0	0	0	0	0	0	0	0	0	0	0	0	0	0	0	0	0	0	0	0	0	0	0	0	0	0	0
4hba[e]	0	0	0	0	0	0	0	0	0	0	0	0	0	0	0	0	0	0	0	0	0	0	0	0	0	0	0	0	0	0	0	0	0	0	0	0	0	0	0	0	0	0	0	0	0	0	0	0	0
4hba[p]	0	0	0	0	0	0	0	0	0	0	0	0	0	0	0	0	0	0	0	0	0	0	0	0	0	0	0	0	0	0	0	0	0	0	0	0	0	0	0	0	0	0	0	0	0	0	0	0	0
4hbzcoa[c]	0	0	0	0	0	0	0	0	0	0	0	0	0	0	0	0	0	0	0	0	0	0	0	0	0	0	0	0	0	0	0	0	0	0	0	0	0	0	0	0	0	0	0	0	0	0	0	0	0
fdxr_42[c]	0	0	0	0	0	0	0	0	0	0	0	0	0	0	0	0	0	0	0	0	0	0	0	0	0	0	0	0	0	0	0	0	0	0	0	0	0	0	0	0	0	0	0	0	0	0	0	0	0
benzcoa[c]	0	0	0	0	0	0	0	0	0	0	0	0	0	0	0	0	0	0	0	0	0	0	0	0	0	0	0	0	0	0	0	0	0	0	0	0	0	0	0	0	0	0	0	0	0	0	0	0	0
fdxo_42[c]	0	0	0	0	0	0	0	0	0	0	0	0	0	0	0	0	0	0	0	0	0	0	0	0	0	0	0	0	0	0	0	0	0	0	0	0	0	0	0	0	0	0	0	0	0	0	0	0	0
4hbz[e]	0	0	0	0	0	0	0	0	0	0	0	0	0	0	0	0	0	0	0	0	0	0	0	0	0	0	0	0	0	0	0	0	0	0	0	0	0	0	0	0	0	0	0	0	0	0	0	0	0
4hbz[p]	0	0	0	0	0	0	0	0	0	0	0	0	0	0	0	0	0	0	0	0	0	0	0	0	0	0	0	0	0	0	0	0	0	0	0	0	0	0	0	0	0	0	0	0	0	0	0	0	0
4hphac[p]	0	0	0	0	0	0	0	0	0	0	0	0	0	0	0	0	0	0	0	0	0	0	0	0	0	0	0	0	0	0	0	0	0	0	0	0	0	0	0	0	0	0	0	0	0	0	0	0	0
4hphac[c]	0	0	0	0	0	0	0	0	0	0	0	0	0	0	0	0	0	0	0	0	0	0	0	0	0	0	0	0	0	0	0	0	0	0	0	0	0	0	0	0	0	0	0	0	0	0	0	0	0
4hthr[c]	0	0	0	0	0	0	0	0	0	0	0	0	0	0	0	0	0	0	0	0	0	0	0	0	0	0	0	0	0	0	0	0	0	0	0	0	0	0	0	0	0	0	0	0	0	0	0	0	0
phthr[c]	0	0	0	0	0	0	0	0	0	0	0	0	0	0	0	0	0	0	0	0	0	0	0	0	0	0	0	0	0	0	0	0	0	0	0	0	0	0	0	0	0	0	0	0	0	0	0	0	0
4mbzalc[c]	0	0	0	0	0	0	0	0	0	0	0	0	0	0	0	0	0	0	0	0	0	0	0	0	0	0	0	0	0	0	0	0	0	0	0	0	0	0	0	0	0	0	0	0	0	0	0	0	0
4mbzald[c]	0	0	0	0	0	0	0	0	0	0	0	0	0	0	0	0	0	0	0	0	0	0	0	0	0	0	0	0	0	0	0	0	0	0	0	0	0	0	0	0	0	0	0	0	0	0	0	0	0
p_tol[c]	0	0	0	0	0	0	0	0	0	0	0	0	0	0	0	0	0	0	0	0	0	0	0	0	0	0	0	0	0	0	0	0	0	0	0	0	0	0	0	0	0	0	0	0	0	0	0	0	0
4mcat[c]	0	0	0	0	0	0	0	0	0	0	0	0	0	0	0	0	0	0	0	0	0	0	0	0	0	0	0	0	0	0	0	0	0	0	0	0	0	0	0	0	0	0	0	0	0	0	0	0	0
hmccms[c]	0	0	0	0	0	0	0	0	0	0	0	0	0	0	0	0	0	0	0	0	0	0	0	0	0	0	0	0	0	0	0	0	0	0	0	0	0	0	0	0	0	0	0	0	0	0	0	0	0
LalaDgluMdapDala[c]	0	0	0	0	0	0	0	0	0	0	0	0	0	0	0	0	0	0	0	0	0	0	0	0	0	0	0	0	0	0	0	0	0	0	0	0	0	0	0	0	0	0	0	0	0	0	0	0	0
ala__D[c]	0	0	0	0	0	0	0	0	0	0	0	0	0	0	0	0	0	0	0	0	0	0	0	0	0	0	0	0	0	0	0	0	0	0	0	0	0	0	0	0	0	0	0	0	0	0	0	0	0
LalaDgluMdapDala[p]	0	0	0	0	0	0	0	0	0	0	0	0	0	0	0	0	0	0	0	0	0	0	0	0	0	0	0	0	0	0	0	0	0	0	0	0	0	0	0	0	0	0	0	0	0	0	0	0	0
5dglcn[c]	0	0	0	0	0	0	0	0	0	0	0	0	0	0	0	0	0	0	0	0	0	0	0	0	0	0	0	0	0	0	0	0	0	0	0	0	0	0	0	0	0	0	0	0	0	0	0	0	0
glcn[c]	0	0	0	0	0	0	0	0	0	0	0	0	0	0	0	0	0	0	0	0	0	0	0	0	0	0	0	0	0	0	0	0	0	0	0	0	0	0	0	0	0	0	0	0	0	0	0	0	0
5dglcn[p]	0	0	0	0	0	0	0	0	0	0	0	0	0	0	0	0	0	0	0	0	0	0	0	0	0	0	0	0	0	0	0	0	0	0	0	0	0	0	0	0	0	0	0	0	0	0	0	0	0
dad_5[c]	0	0	0	0	0	0	0	0	0	0	0	0	0	0	0	0	0	0	0	0	0	0	0	0	0	0	0	0	0	0	0	0	0	0	0	0	0	0	0	0	0	0	0	0	0	0	0	0	0
5drib[c]	0	-1	0	0	0	0	0	0	0	0	0	0	0	0	0	0	0	0	0	0	0	0	0	0	0	0	0	0	0	0	0	0	0	0	0	0	0	0	0	0	0	0	0	0	0	0	0	0	0
ade[c]	0	0	0	0	0	0	0	0	0	0	0	0	0	0	0	0	0	0	0	0	0	0	0	0	0	0	0	0	0	0	0	0	0	0	0	0	0	0	0	0	0	0	0	0	0	0	0	0	0
ru5p__D[c]	0	0	0	0	0	0	0	0	0	0	0	0	0	0	0	0	0	0	0	0	0	0	0	0	0	0	0	0	0	0	0	0	0	0	0	0	0	0	0	0	0	0	0	0	0	0	0	0	0
ara5p[c]	0	0	0	0	0	0	0	0	0	0	0	0	0	0	0	0	0	0	0	0	0	0	0	0	0	0	0	0	0	0	0	0	0	0	0	0	0	0	0	0	0	0	0	0	0	0	0	0	0
octeACP[c]	0	0	0	0	0	0	0	0	0	0	0	0	0	0	0	0	0	0	0	0	0	0	0	0	0	0	0	0	0	0	0	0	0	0	0	0	0	0	0	0	0	0	0	0	0	0	0	0	0
ocdcaACP[c]	0	0	0	0	0	0	0	0	0	0	0	0	0	0	0	0	0	0	0	0	0	0	0	0	0	0	0	0	0	0	0	0	0	0	0	0	0	0	0	0	0	0	0	0	0	0	0	0	0
dca[c]	0	0	0	0	0	0	0	0	0	0	0	0	0	0	0	0	0	0	0	0	0	0	0	0	0	0	0	0	0	0	0	0	0	0	0	0	0	0	0	0	0	0	0	0	0	0	0	0	0
octa[c]	0	0	0	0	0	0	0	0	0	0	0	0	0	0	0	0	0	0	0	0	0	0	0	0	0	0	0	0	0	0	0	0	0	0	0	0	0	0	0	0	0	0	0	0	0	0	0	0	0
malthx[c]	0	0	0	0	0	0	0	0	0	0	0	0	0	0	0	0	0	0	0	0	0	0	0	0	0	0	0	0	0	0	0	0	0	0	0	0	0	0	0	0	0	0	0	0	0	0	0	0	0
starch[e]	0	0	0	0	0	0	0	0	0	0	0	0	0	0	0	0	0	0	0	0	0	0	0	0	0	0	0	0	0	0	0	0	0	0	0	0	0	0	0	0	0	0	0	0	0	0	0	0	0
dextrin[e]	0	0	0	0	0	0	0	0	0	0	0	0	0	0	0	0	0	0	0	0	0	0	0	0	0	0	0	0	0	0	0	0	0	0	0	0	0	0	0	0	0	0	0	0	0	0	0	0	0
arbt6p[c]	0	0	0	0	0	0	0	0	0	0	0	0	0	0	0	0	0	0	0	0	0	0	0	0	0	0	0	0	0	0	0	0	0	0	0	0	0	0	0	0	0	0	0	0	0	0	0	0	0
g6p[c]	0	0	0	0	0	0	0	0	0	0	0	0	0	0	0	0	0	0	0	0	0	0	0	0	0	0	0	0	0	0	0	0	0	0	0	0	0	0	0	0	0	0	0	0	0	0	0	0	0
hqn[c]	0	0	0	0	0	0	0	0	0	0	0	0	0	0	0	0	0	0	0	0	0	0	0	0	0	0	0	0	0	0	0	0	0	0	0	0	0	0	0	0	0	0	0	0	0	0	0	0	0
akg[c]	0	0	0	0	0	0	0	0	0	0	0	0	0	0	0	0	0	0	0	0	0	0	0	0	0	0	0	0	0	0	0	0	0	0	0	0	0	0	0	0	0	0	0	0	0	0	0	0	0
glu__L[c]	0	0	0	0	0	0	0	0	0	0	0	0	0	0	0	0	0	0	0	0	0	0	0	0	0	0	0	0	0	0	0	0	0	0	0	0	0	0	0	0	0	0	0	0	0	0	0	0	0
sucsal[c]	0	0	0	0	0	0	0	0	0	0	0	0	0	0	0	0	0	0	0	0	0	0	0	0	0	0	0	0	0	0	0	0	0	0	0	0	0	0	0	0	0	0	0	0	0	0	0	0	0
4abut[p]	0	0	0	0	0	0	0	0	0	0	0	0	0	0	0	0	0	0	0	0	0	0	0	0	0	0	0	0	0	0	0	0	0	0	0	0	0	0	0	0	0	0	0	0	0	0	0	0	0
4abut[e]	0	0	0	0	0	0	0	0	0	0	0	0	0	0	0	0	0	0	0	0	0	0	0	0	0	0	0	0	0	0	0	0	0	0	0	0	0	0	0	0	0	0	0	0	0	0	0	0	0
acac[c]	0	0	0	0	0	0	0	0	0	0	0	0	0	0	0	0	0	0	0	0	0	0	0	0	0	0	0	0	0	0	0	0	0	0	0	0	0	0	0	0	0	0	0	0	0	0	0	0	0
ac[c]	0	0	0	0	0	0	0	0	0	0	0	0	0	0	0	0	0	0	0	0	0	0	0	0	0	0	0	0	0	0	0	0	0	0	0	0	0	0	0	0	0	0	0	0	0	0	0	0	0
aacoa[c]	0	0	0	0	0	0	0	0	0	0	0	0	0	0	0	0	0	0	0	0	0	0	0	0	0	0	0	0	0	0	0	0	0	0	0	0	0	0	0	0	0	0	0	0	0	0	0	0	0
btcoa[c]	0	0	0	0	0	0	0	0	0	0	0	0	0	0	0	0	0	0	0	0	0	0	0	0	0	0	0	0	0	0	0	0	0	0	0	0	0	0	0	0	0	0	0	0	0	0	0	0	0
3ohcoa[c]	0	0	0	0	0	0	0	0	0	0	0	0	0	0	0	0	0	0	0	0	0	0	0	0	0	0	0	0	0	0	0	0	0	0	0	0	0	0	0	0	0	0	0	0	0	0	0	0	0
hxcoa[c]	0	0	0	0	0	0	0	0	0	0	0	0	0	0	0	0	0	0	0	0	0	0	0	0	0	0	0	0	0	0	0	0	0	0	0	0	0	0	0	0	0	0	0	0	0	0	0	0	0
3oocoa[c]	0	0	0	0	0	0	0	0	0	0	0	0	0	0	0	0	0	0	0	0	0	0	0	0	0	0	0	0	0	0	0	0	0	0	0	0	0	0	0	0	0	0	0	0	0	0	0	0	0
occoa[c]	0	0	0	0	0	0	0	0	0	0	0	0	0	0	0	0	0	0	0	0	0	0	0	0	0	0	0	0	0	0	0	0	0	0	0	0	0	0	0	0	0	0	0	0	0	0	0	0	0
3odcoa[c]	0	0	0	0	0	0	0	0	0	0	0	0	0	0	0	0	0	0	0	0	0	0	0	0	0	0	0	0	0	0	0	0	0	0	0	0	0	0	0	0	0	0	0	0	0	0	0	0	0
dcacoa[c]	0	0	0	0	0	0	0	0	0	0	0	0	0	0	0	0	0	0	0	0	0	0	0	0	0	0	0	0	0	0	0	0	0	0	0	0	0	0	0	0	0	0	0	0	0	0	0	0	0
3oddcoa[c]	0	0	0	0	0	0	0	0	0	0	0	0	0	0	0	0	0	0	0	0	0	0	0	0	0	0	0	0	0	0	0	0	0	0	0	0	0	0	0	0	0	0	0	0	0	0	0	0	0
ddcacoa[c]	0	0	0	0	0	0	0	0	0	0	0	0	0	0	0	0	0	0	0	0	0	0	0	0	0	0	0	0	0	0	0	0	0	0	0	0	0	0	0	0	0	0	0	0	0	0	0	0	0
3otdcoa[c]	0	0	0	0	0	0	0	0	0	0	0	0	0	0	0	0	0	0	0	0	0	0	0	0	0	0	0	0	0	0	0	0	0	0	0	0	0	0	0	0	0	0	0	0	0	0	0	0	0
tdcoa[c]	0	0	0	0	0	0	0	0	0	0	0	0	0	0	0	0	0	0	0	0	0	0	0	0	0	0	0	0	0	0	0	0	0	0	0	0	0	0	0	0	0	0	0	0	0	0	0	0	0
3ohdcoa[c]	0	0	0	0	0	0	0	0	0	0	0	0	0	0	0	0	0	0	0	0	0	0	0	0	0	0	0	0	0	0	0	0	0	0	0	0	0	0	0	0	0	0	0	0	0	0	0	0	0
3ohodcoa[c]	0	0	0	0	0	0	0	0	0	0	0	0	0	0	0	0	0	0	0	0	0	0	0	0	0	0	0	0	0	0	0	0	0	0	0	0	0	0	0	0	0	0	0	0	0	0	0	0	0
pmtcoa[c]	0	0	0	0	0	0	0	0	0	0	0	0	0	0	0	0	0	0	0	0	0	0	0	0	0	0	0	0	0	0	0	0	0	0	0	0	0	0	0	0	0	0	0	0	0	0	0	0	0
acald[c]	0	0	0	0	0	0	0	0	0	0	0	0	0	0	0	0	0	0	0	0	0	0	0	0	0	0	0	0	0	0	0	0	0	0	0	0	0	0	0	0	0	0	0	0	0	0	0	0	0
hco3[c]	0	0	0	0	0	0	0	0	0	0	0	0	0	0	0	0	0	0	0	0	0	0	0	0	0	0	0	0	0	0	0	0	0	0	0	0	0	0	0	0	0	0	0	0	0	0	0	0	0
malcoa[c]	0	0	0	0	0	0	0	0	0	0	0	0	0	0	0	0	0	0	0	0	0	0	0	0	0	0	0	0	0	0	0	0	0	0	0	0	0	0	0	0	0	0	0	0	0	0	0	0	0
ppa[c]	0	0	0	0	0	0	0	0	0	0	0	0	0	0	0	0	0	0	0	0	0	0	0	0	0	0	0	0	0	0	0	0	0	0	0	0	0	0	0	0	0	0	0	0	0	0	0	0	0
ppcoa[c]	0	0	0	0	0	0	0	0	0	0	0	0	0	0	0	0	0	0	0	0	0	0	0	0	0	0	0	0	0	0	0	0	0	0	0	0	0	0	0	0	0	0	0	0	0	0	0	0	0
acgam[c]	0	0	0	0	0	0	0	0	0	0	0	0	0	0	0	0	0	0	0	0	0	0	0	0	0	0	0	0	0	0	0	0	0	0	0	0	0	0	0	0	0	0	0	0	0	0	0	0	0
acgam6p[c]	0	0	0	0	0	0	0	0	0	0	0	0	0	0	0	0	0	0	0	0	0	0	0	0	0	0	0	0	0	0	0	0	0	0	0	0	0	0	0	0	0	0	0	0	0	0	0	0	0
acgam1p[c]	0	0	0	0	0	0	0	0	0	0	0	0	0	0	0	0	0	0	0	0	0	0	0	0	0	0	0	0	0	0	0	0	0	0	0	0	0	0	0	0	0	0	0	0	0	0	0	0	0
pep[c]	0	0	0	0	0	0	0	0	0	0	0	0	0	0	0	0	0	0	0	0	0	0	0	0	0	0	0	0	0	0	0	0	0	0	0	0	0	0	0	0	0	0	0	0	0	0	0	0	0
acgam[e]	0	0	0	0	0	0	0	0	0	0	0	0	0	0	0	0	0	0	0	0	0	0	0	0	0	0	0	0	0	0	0	0	0	0	0	0	0	0	0	0	0	0	0	0	0	0	0	0	0
pyr[c]	0	0	0	0	0	0	0	0	0	0	0	0	0	0	0	0	0	0	0	0	0	0	0	0	0	0	0	0	0	0	0	0	0	0	0	0	0	0	0	0	0	0	0	0	0	0	0	0	0
acgam[p]	0	0	0	0	0	0	0	0	0	0	0	0	0	0	0	0	0	0	0	0	0	0	0	0	0	0	0	0	0	0	0	0	0	0	0	0	0	0	0	0	0	0	0	0	0	0	0	0	0
acglu[c]	0	0	0	0	0	0	0	0	0	0	0	0	0	0	0	0	0	0	0	0	0	0	0	0	0	0	0	0	0	0	0	0	0	0	0	0	0	0	0	0	0	0	0	0	0	0	0	0	0
acg5p[c]	0	0	0	0	0	0	0	0	0	0	0	0	0	0	0	0	0	0	0	0	0	0	0	0	0	0	0	0	0	0	0	0	0	0	0	0	0	0	0	0	0	0	0	0	0	0	0	0	0
2obut[c]	0	0	0	0	0	0	0	0	0	0	0	0	0	0	0	0	0	0	0	0	0	0	0	0	0	0	0	0	0	0	0	0	0	0	0	0	0	0	0	0	0	0	0	0	0	0	0	0	0
2ahbut[c]	0	0	0	0	0	0	0	0	0	0	0	0	0	0	0	0	0	0	0	0	0	0	0	0	0	0	0	0	0	0	0	0	0	0	0	0	0	0	0	0	0	0	0	0	0	0	0	0	0
actp[c]	0	0	0	0	0	0	0	0	0	0	0	0	0	0	0	0	0	0	0	0	0	0	0	0	0	0	0	0	0	0	0	0	0	0	0	0	0	0	0	0	0	0	0	0	0	0	0	0	0
alac__S[c]	0	0	0	0	0	0	0	0	0	0	0	0	0	0	0	0	0	0	0	0	0	0	0	0	0	0	0	0	0	0	0	0	0	0	0	0	0	0	0	0	0	0	0	0	0	0	0	0	0
acmum6p[c]	0	0	0	0	0	0	0	0	0	0	0	0	0	0	0	0	0	0	0	0	0	0	0	0	0	0	0	0	0	0	0	0	0	0	0	0	0	0	0	0	0	0	0	0	0	0	0	0	0
lac__D[c]	0	0	0	0	0	0	0	0	0	0	0	0	0	0	0	0	0	0	0	0	0	0	0	0	0	0	0	0	0	0	0	0	0	0	0	0	0	0	0	0	0	0	0	0	0	0	0	0	0
acnam[e]	0	0	0	0	0	0	0	0	0	0	0	0	0	0	0	0	0	0	0	0	0	0	0	0	0	0	0	0	0	0	0	0	0	0	0	0	0	0	0	0	0	0	0	0	0	0	0	0	0
acnam[c]	0	0	0	0	0	0	0	0	0	0	0	0	0	0	0	0	0	0	0	0	0	0	0	0	0	0	0	0	0	0	0	0	0	0	0	0	0	0	0	0	0	0	0	0	0	0	0	0	0
acmana[c]	0	0	0	0	0	0	0	0	0	0	0	0	0	0	0	0	0	0	0	0	0	0	0	0	0	0	0	0	0	0	0	0	0	0	0	0	0	0	0	0	0	0	0	0	0	0	0	0	0
fad[c]	0	0	0	0	0	0	0	0	0	0	0	0	0	0	0	0	0	0	0	0	0	0	0	0	0	0	0	0	0	0	0	0	0	0	0	0	0	0	0	0	0	0	0	0	0	0	0	0	0
fadh2[c]	0	0	0	0	0	0	0	0	0	0	0	0	0	0	0	0	0	0	0	0	0	0	0	0	0	0	0	0	0	0	0	0	0	0	0	0	0	0	0	0	0	0	0	0	0	0	0	0	0
b2coa[c]	0	0	0	0	0	0	0	0	0	0	0	0	0	0	0	0	0	0	0	0	0	0	0	0	0	0	0	0	0	0	0	0	0	0	0	0	0	0	0	0	0	0	0	0	0	0	0	0	0
2mbcoa[c]	0	0	0	0	0	0	0	0	0	0	0	0	0	0	0	0	0	0	0	0	0	0	0	0	0	0	0	0	0	0	0	0	0	0	0	0	0	0	0	0	0	0	0	0	0	0	0	0	0
2mb2coa[c]	0	0	0	0	0	0	0	0	0	0	0	0	0	0	0	0	0	0	0	0	0	0	0	0	0	0	0	0	0	0	0	0	0	0	0	0	0	0	0	0	0	0	0	0	0	0	0	0	0
hx2coa[c]	0	0	0	0	0	0	0	0	0	0	0	0	0	0	0	0	0	0	0	0	0	0	0	0	0	0	0	0	0	0	0	0	0	0	0	0	0	0	0	0	0	0	0	0	0	0	0	0	0
oc2coa[c]	0	0	0	0	0	0	0	0	0	0	0	0	0	0	0	0	0	0	0	0	0	0	0	0	0	0	0	0	0	0	0	0	0	0	0	0	0	0	0	0	0	0	0	0	0	0	0	0	0
dc2coa[c]	0	0	0	0	0	0	0	0	0	0	0	0	0	0	0	0	0	0	0	0	0	0	0	0	0	0	0	0	0	0	0	0	0	0	0	0	0	0	0	0	0	0	0	0	0	0	0	0	0
dd2coa[c]	0	0	0	0	0	0	0	0	0	0	0	0	0	0	0	0	0	0	0	0	0	0	0	0	0	0	0	0	0	0	0	0	0	0	0	0	0	0	0	0	0	0	0	0	0	0	0	0	0
td2coa[c]	0	0	0	0	0	0	0	0	0	0	0	0	0	0	0	0	0	0	0	0	0	0	0	0	0	0	0	0	0	0	0	0	0	0	0	0	0	0	0	0	0	0	0	0	0	0	0	0	0
hdd2coa[c]	0	0	0	0	0	0	0	0	0	0	0	0	0	0	0	0	0	0	0	0	0	0	0	0	0	0	0	0	0	0	0	0	0	0	0	0	0	0	0	0	0	0	0	0	0	0	0	0	0
stcoa[c]	0	0	0	0	0	0	0	0	0	0	0	0	0	0	0	0	0	0	0	0	0	0	0	0	0	0	0	0	0	0	0	0	0	0	0	0	0	0	0	0	0	0	0	0	0	0	0	0	0
od2coa[c]	0	0	0	0	0	0	0	0	0	0	0	0	0	0	0	0	0	0	0	0	0	0	0	0	0	0	0	0	0	0	0	0	0	0	0	0	0	0	0	0	0	0	0	0	0	0	0	0	0
ibcoa[c]	0	0	0	0	0	0	0	0	0	0	0	0	0	0	0	0	0	0	0	0	0	0	0	0	0	0	0	0	0	0	0	0	0	0	0	0	0	0	0	0	0	0	0	0	0	0	0	0	0
2mp2coa[c]	0	0	0	0	0	0	0	0	0	0	0	0	0	0	0	0	0	0	0	0	0	0	0	0	0	0	0	0	0	0	0	0	0	0	0	0	0	0	0	0	0	0	0	0	0	0	0	0	0
acACP[c]	0	0	0	0	0	0	0	0	0	0	0	0	0	0	0	0	0	0	0	0	0	0	0	0	0	0	0	0	0	0	0	0	0	0	0	0	0	0	0	0	0	0	0	0	0	0	0	0	0
acorn[c]	0	0	0	0	0	0	0	0	0	0	0	0	0	0	0	0	0	0	0	0	0	0	0	0	0	0	0	0	0	0	0	0	0	0	0	0	0	0	0	0	0	0	0	0	0	0	0	0	0
orn[c]	0	0	0	0	0	0	0	0	0	0	0	0	0	0	0	0	0	0	0	0	0	0	0	0	0	0	0	0	0	0	0	0	0	0	0	0	0	0	0	0	0	0	0	0	0	0	0	0	0
cit[c]	0	0	0	0	0	0	0	0	0	0	0	0	0	0	0	0	0	0	0	0	0	0	0	0	0	0	0	0	0	0	0	0	0	0	0	0	0	0	0	0	0	0	0	0	0	0	0	0	0
icit[c]	0	0	0	0	0	0	0	0	0	0	0	0	0	0	0	0	0	0	0	0	0	0	0	0	0	0	0	0	0	0	0	0	0	0	0	0	0	0	0	0	0	0	0	0	0	0	0	0	0
acg5sa[c]	0	0	0	0	0	0	0	0	0	0	0	0	0	0	0	0	0	0	0	0	0	0	0	0	0	0	0	0	0	0	0	0	0	0	0	0	0	0	0	0	0	0	0	0	0	0	0	0	0
ddcap[c]	0	0	0	0	0	0	0	0	0	0	0	0	0	0	0	0	0	0	0	0	0	0	0	0	0	0	0	0	0	0	0	0	0	0	0	0	0	0	0	0	0	0	0	0	0	0	0	0	0
ttdcap[c]	0	0	0	0	0	0	0	0	0	0	0	0	0	0	0	0	0	0	0	0	0	0	0	0	0	0	0	0	0	0	0	0	0	0	0	0	0	0	0	0	0	0	0	0	0	0	0	0	0
ttdceap[c]	0	0	0	0	0	0	0	0	0	0	0	0	0	0	0	0	0	0	0	0	0	0	0	0	0	0	0	0	0	0	0	0	0	0	0	0	0	0	0	0	0	0	0	0	0	0	0	0	0
hdcap[c]	0	0	0	0	0	0	0	0	0	0	0	0	0	0	0	0	0	0	0	0	0	0	0	0	0	0	0	0	0	0	0	0	0	0	0	0	0	0	0	0	0	0	0	0	0	0	0	0	0
hdceap[c]	0	0	0	0	0	0	0	0	0	0	0	0	0	0	0	0	0	0	0	0	0	0	0	0	0	0	0	0	0	0	0	0	0	0	0	0	0	0	0	0	0	0	0	0	0	0	0	0	0
ocdcap[c]	0	0	0	0	0	0	0	0	0	0	0	0	0	0	0	0	0	0	0	0	0	0	0	0	0	0	0	0	0	0	0	0	0	0	0	0	0	0	0	0	0	0	0	0	0	0	0	0	0
ocdceap[c]	0	0	0	0	0	0	0	0	0	0	0	0	0	0	0	0	0	0	0	0	0	0	0	0	0	0	0	0	0	0	0	0	0	0	0	0	0	0	0	0	0	0	0	0	0	0	0	0	0
pap[c]	0	0	0	0	0	0	0	0	0	0	0	0	0	0	0	0	0	0	0	0	0	0	0	0	0	0	0	0	0	0	0	0	0	0	0	0	0	0	0	0	0	0	0	0	0	0	0	0	0
pan4p[c]	0	0	0	0	0	0	0	0	0	0	0	0	0	0	0	0	0	0	0	0	0	0	0	0	0	0	0	0	0	0	0	0	0	0	0	0	0	0	0	0	0	0	0	0	0	0	0	0	0
acser[e]	0	0	0	0	0	0	-1	0	0	0	0	0	0	0	0	0	0	0	0	0	0	0	0	0	0	0	0	0	0	0	0	0	0	0	0	0	0	0	0	0	0	0	0	0	0	0	0	0	0
acser[p]	0	0	0	0	0	0	0	0	0	0	0	0	0	0	0	0	0	0	0	0	0	0	0	0	0	0	0	0	0	0	0	0	0	0	0	0	0	0	0	0	0	0	0	0	0	0	0	0	0
acser[c]	0	0	0	0	0	0	0	0	0	0	0	0	0	0	0	0	0	0	0	0	0	0	0	0	0	0	0	0	0	0	0	0	0	0	0	0	0	0	0	0	0	0	0	0	0	0	0	0	0
ac[p]	0	0	0	0	0	0	0	0	0	0	0	0	0	0	0	0	0	0	0	0	0	0	0	0	0	0	0	0	0	0	0	0	0	0	0	0	0	0	0	0	0	0	0	0	0	0	0	0	0
actn__R[c]	0	0	0	0	0	0	0	0	0	0	0	0	0	0	0	0	0	0	0	0	0	0	0	0	0	0	0	0	0	0	0	0	0	0	0	0	0	0	0	0	0	0	0	0	0	0	0	0	0
diact[c]	0	0	0	0	0	0	0	0	0	0	0	0	0	0	0	0	0	0	0	0	0	0	0	0	0	0	0	0	0	0	0	0	0	0	0	0	0	0	0	0	0	0	0	0	0	0	0	0	0
ac[e]	0	0	0	0	-1	0	0	0	0	0	0	0	0	0	0	0	0	0	0	0	0	0	0	0	0	0	0	0	0	0	0	0	0	0	0	0	0	0	0	0	0	0	0	0	0	0	0	0	0
actn__R[e]	0	0	0	0	0	0	0	0	0	0	0	0	0	0	0	0	0	0	0	0	0	0	0	0	0	0	0	0	0	0	0	0	0	0	0	0	0	0	0	0	0	0	0	0	0	0	0	0	0
acysbmn[c]	0	0	0	0	0	0	0	0	0	0	0	0	0	0	0	0	0	0	0	0	0	0	0	0	0	0	0	0	0	0	0	0	0	0	0	0	0	0	0	0	0	0	0	0	0	0	0	0	0
acysbmn[e]	0	0	0	0	0	0	0	0	0	0	0	0	0	0	0	0	0	0	0	0	0	0	0	0	0	0	0	0	0	0	0	0	0	0	0	0	0	0	0	0	0	0	0	0	0	0	0	0	0
adn[c]	0	0	0	0	0	0	0	0	0	0	0	0	0	0	0	0	0	0	0	0	0	0	0	0	0	0	0	0	0	0	0	0	0	0	0	0	0	0	0	0	0	0	0	0	0	0	0	0	0
ins[c]	0	0	0	0	0	0	0	0	0	0	0	0	0	0	0	0	0	0	0	0	0	0	0	0	0	0	0	0	0	0	0	0	0	0	0	0	0	0	0	0	0	0	0	0	0	0	0	0	0
4adcho[c]	0	0	0	0	0	0	0	0	0	0	0	0	0	0	0	0	0	0	0	0	0	0	0	0	0	0	0	0	0	0	0	0	0	0	0	0	0	0	0	0	0	0	0	0	0	0	0	0	0
4abz[c]	0	0	0	0	0	0	0	0	0	0	0	0	0	0	0	0	0	0	0	0	0	0	0	0	0	0	0	0	0	0	0	0	0	0	0	0	0	0	0	0	0	0	0	0	0	0	0	0	0
gln__L[c]	0	0	0	0	0	0	0	0	0	0	0	0	0	0	0	0	0	0	0	0	0	0	0	0	0	0	0	0	0	0	0	0	0	0	0	0	0	0	0	0	0	0	0	0	0	0	0	0	0
chor[c]	0	0	0	0	0	0	0	0	0	0	0	0	0	0	0	0	0	0	0	0	0	0	0	0	0	0	0	0	0	0	0	0	0	0	0	0	0	0	0	0	0	0	0	0	0	0	0	0	0
ade[p]	0	0	0	0	0	0	0	0	0	0	0	0	0	0	0	0	0	0	0	0	0	0	0	0	0	0	0	0	0	0	0	0	0	0	0	0	0	0	0	0	0	0	0	0	0	0	0	0	0
etoh[c]	0	0	0	0	0	0	0	0	0	0	0	0	0	0	0	0	0	0	0	0	0	0	0	0	0	0	0	0	0	0	0	0	0	0	0	0	0	0	0	0	0	0	0	0	0	0	0	0	0
pppi[c]	0	0	0	0	0	0	0	0	0	0	0	0	0	0	0	0	0	0	0	0	0	0	0	0	0	0	0	0	0	0	0	0	0	0	0	0	0	0	0	0	0	0	0	0	0	0	0	0	0
gtp[c]	0	0	0	0	0	0	0	0	0	0	0	0	0	0	0	0	0	0	0	0	0	0	0	0	0	0	0	0	0	0	0	0	0	0	0	0	0	0	0	0	0	0	0	0	0	0	0	0	0
gdp[c]	0	0	0	0	0	0	0	0	0	0	0	0	0	0	0	0	0	0	0	0	0	0	0	0	0	0	0	0	0	0	0	0	0	0	0	0	0	0	0	0	0	0	0	0	0	0	0	0	0
itp[c]	0	0	0	0	0	0	0	0	0	0	0	0	0	0	0	0	0	0	0	0	0	0	0	0	0	0	0	0	0	0	0	0	0	0	0	0	0	0	0	0	0	0	0	0	0	0	0	0	0
idp[c]	0	0	0	0	0	0	0	0	0	0	0	0	0	0	0	0	0	0	0	0	0	0	0	0	0	0	0	0	0	0	0	0	0	0	0	0	0	0	0	0	0	0	0	0	0	0	0	0	0
damp[c]	0	0	0	0	0	0	0	0	0	0	0	0	0	0	0	0	0	0	0	0	0	0	0	0	0	0	0	0	0	0	0	0	0	0	0	0	0	0	0	0	0	0	0	0	0	0	0	0	0
datp[c]	0	0	0	0	0	0	0	0	0	0	0	0	0	0	0	0	0	0	0	0	0	0	0	0	0	0	0	0	0	0	0	0	0	0	0	0	0	0	0	0	0	0	0	0	0	0	0	0	0
dadp[c]	0	0	0	0	0	0	0	0	0	0	0	0	0	0	0	0	0	0	0	0	0	0	0	0	0	0	0	0	0	0	0	0	0	0	0	0	0	0	0	0	0	0	0	0	0	0	0	0	0
amet[c]	0	0	0	0	0	0	0	0	0	0	0	0	0	0	0	0	0	0	0	0	0	0	0	0	0	0	0	0	0	0	0	0	0	0	0	0	0	0	0	0	0	0	0	0	0	0	0	0	0
ametam[c]	0	0	0	0	0	0	0	0	0	0	0	0	0	0	0	0	0	0	0	0	0	0	0	0	0	0	0	0	0	0	0	0	0	0	0	0	0	0	0	0	0	0	0	0	0	0	0	0	0
camp[c]	0	0	0	0	0	0	0	0	0	0	0	0	0	0	0	0	0	0	0	0	0	0	0	0	0	0	0	0	0	0	0	0	0	0	0	0	0	0	0	0	0	0	0	0	0	0	0	0	0
dgtp[c]	0	0	0	0	0	0	0	0	0	0	0	0	0	0	0	0	0	0	0	0	0	0	0	0	0	0	0	0	0	0	0	0	0	0	0	0	0	0	0	0	0	0	0	0	0	0	0	0	0
dgdp[c]	0	0	0	0	0	0	0	0	0	0	0	0	0	0	0	0	0	0	0	0	0	0	0	0	0	0	0	0	0	0	0	0	0	0	0	0	0	0	0	0	0	0	0	0	0	0	0	0	0
adn[p]	0	0	0	0	0	0	0	0	0	0	0	0	0	0	0	0	0	0	0	0	0	0	0	0	0	0	0	0	0	0	0	0	0	0	0	0	0	0	0	0	0	0	0	0	0	0	0	0	0
prpp[c]	0	0	0	0	0	0	0	0	0	0	0	0	0	0	0	0	0	0	0	0	0	0	0	0	0	0	0	0	0	0	0	0	0	0	0	0	0	0	0	0	0	0	0	0	0	0	0	0	0
aps[c]	0	0	0	0	0	0	0	0	0	0	0	0	0	0	0	0	0	0	0	0	0	0	0	0	0	0	0	0	0	0	0	0	0	0	0	0	0	0	0	0	0	0	0	0	0	0	0	0	0
paps[c]	0	0	0	0	0	0	0	0	0	0	0	0	0	0	0	0	0	0	0	0	0	0	0	0	0	0	0	0	0	0	0	0	0	0	0	0	0	0	0	0	0	0	0	0	0	0	0	0	0
dcamp[c]	0	0	0	0	0	0	0	0	0	0	0	0	0	0	0	0	0	0	0	0	0	0	0	0	0	0	0	0	0	0	0	0	0	0	0	0	0	0	0	0	0	0	0	0	0	0	0	0	0
fum[c]	0	0	0	0	0	0	0	0	0	0	0	0	0	0	0	0	0	0	0	0	0	0	0	0	0	0	0	0	0	0	0	0	0	0	0	0	0	0	0	0	0	0	0	0	0	0	0	0	0
25aics[c]	0	0	0	0	0	0	0	0	0	0	0	0	0	0	0	0	0	0	0	0	0	0	0	0	0	0	0	0	0	0	0	0	0	0	0	0	0	0	0	0	0	0	0	0	0	0	0	0	0
aicar[c]	0	0	0	0	0	0	0	0	0	0	0	0	0	0	0	0	0	0	0	0	0	0	0	0	0	0	0	0	0	0	0	0	0	0	0	0	0	0	0	0	0	0	0	0	0	0	0	0	0
asp__L[c]	0	0	0	0	0	0	0	0	0	0	0	0	0	0	0	0	0	0	0	0	0	0	0	0	0	0	0	0	0	0	0	0	0	0	0	0	0	0	0	0	0	0	0	0	0	0	0	0	0
imp[c]	0	0	0	0	0	0	0	0	0	0	0	0	0	0	0	0	0	0	0	0	0	0	0	0	0	0	0	0	0	0	0	0	0	0	0	0	0	0	0	0	0	0	0	0	0	0	0	0	0
gam6p[c]	0	0	0	0	0	0	0	0	0	0	0	0	0	0	0	0	0	0	0	0	0	0	0	0	0	0	0	0	0	0	0	0	0	0	0	0	0	0	0	0	0	0	0	0	0	0	0	0	0
anhgm3p[c]	0	0	0	0	0	0	0	0	0	0	0	0	0	0	0	0	0	0	0	0	0	0	0	0	0	0	0	0	0	0	0	0	0	0	0	0	0	0	0	0	0	0	0	0	0	0	0	0	0
anhgm[c]	0	0	0	0	0	0	0	0	0	0	0	0	0	0	0	0	0	0	0	0	0	0	0	0	0	0	0	0	0	0	0	0	0	0	0	0	0	0	0	0	0	0	0	0	0	0	0	0	0
h2o[p]	0	0	0	0	0	0	0	0	0	0	0	0	0	0	0	0	0	0	0	0	0	0	0	0	0	0	0	0	0	0	0	0	0	0	0	0	0	0	0	0	0	0	0	0	0	0	0	0	0
anhgm3p[p]	0	0	0	0	0	0	0	0	0	0	0	0	0	0	0	0	0	0	0	0	0	0	0	0	0	0	0	0	0	0	0	0	0	0	0	0	0	0	0	0	0	0	0	0	0	0	0	0	0
anhgm[p]	0	0	0	0	0	0	0	0	0	0	0	0	0	0	0	0	0	0	0	0	0	0	0	0	0	0	0	0	0	0	0	0	0	0	0	0	0	0	0	0	0	0	0	0	0	0	0	0	0
anhgm4p[c]	0	0	0	0	0	0	0	0	0	0	0	0	0	0	0	0	0	0	0	0	0	0	0	0	0	0	0	0	0	0	0	0	0	0	0	0	0	0	0	0	0	0	0	0	0	0	0	0	0
anhgm4p[p]	0	0	0	0	0	0	0	0	0	0	0	0	0	0	0	0	0	0	0	0	0	0	0	0	0	0	0	0	0	0	0	0	0	0	0	0	0	0	0	0	0	0	0	0	0	0	0	0	0
anhm4p[c]	0	0	0	0	0	0	0	0	0	0	0	0	0	0	0	0	0	0	0	0	0	0	0	0	0	0	0	0	0	0	0	0	0	0	0	0	0	0	0	0	0	0	0	0	0	0	0	0	0
agm[c]	0	0	0	0	0	0	0	0	0	0	0	0	0	0	0	0	0	0	0	0	0	0	0	0	0	0	0	0	0	0	0	0	0	0	0	0	0	0	0	0	0	0	0	0	0	0	0	0	0
Ncbmpts[c]	0	0	0	0	0	0	0	0	0	0	0	0	0	0	0	0	0	0	0	0	0	0	0	0	0	0	0	0	0	0	0	0	0	0	0	0	0	0	0	0	0	0	0	0	0	0	0	0	0
anhm[c]	0	0	0	0	0	0	0	0	0	0	0	0	0	0	0	0	0	0	0	0	0	0	0	0	0	0	0	0	0	0	0	0	0	0	0	0	0	0	0	0	0	0	0	0	0	0	0	0	0
adphep_DD[c]	0	0	0	0	0	0	0	0	0	0	0	0	0	0	0	0	0	0	0	0	0	0	0	0	0	0	0	0	0	0	0	0	0	0	0	0	0	0	0	0	0	0	0	0	0	0	0	0	0
adphep_LD[c]	0	0	0	0	0	0	0	0	0	0	0	0	0	0	0	0	0	0	0	0	0	0	0	0	0	0	0	0	0	0	0	0	0	0	0	0	0	0	0	0	0	0	0	0	0	0	0	0	0
ptrc[c]	0	0	0	0	0	0	0	0	0	0	0	0	0	0	0	0	0	0	0	0	0	0	0	0	0	0	0	0	0	0	0	0	0	0	0	0	0	0	0	0	0	0	0	0	0	0	0	0	0
agm[p]	0	0	0	0	0	0	0	0	0	0	0	0	0	0	0	0	0	0	0	0	0	0	0	0	0	0	0	0	0	0	0	0	0	0	0	0	0	0	0	0	0	0	0	0	0	0	0	0	0
ptrc[p]	0	0	0	0	0	0	0	0	0	0	0	0	0	0	0	0	0	0	0	0	0	0	0	0	0	0	0	0	0	0	0	0	0	0	0	0	0	0	0	0	0	0	0	0	0	0	0	0	0
urea[c]	0	0	0	0	0	0	0	0	0	0	0	0	0	0	0	0	0	0	0	0	0	0	0	0	0	0	0	0	0	0	0	0	0	0	0	0	0	0	0	0	0	0	0	0	0	0	0	0	0
agm[e]	0	0	0	0	0	0	0	0	0	0	0	0	0	0	0	0	0	0	0	0	0	0	0	0	0	0	0	0	0	0	0	0	0	0	0	0	0	0	0	0	0	0	0	0	0	0	0	0	0
1ddecg3p[c]	0	0	0	0	0	0	0	0	0	0	0	0	0	0	0	0	0	0	0	0	0	0	0	0	0	0	0	0	0	0	0	0	0	0	0	0	0	0	0	0	0	0	0	0	0	0	0	0	0
pa120[c]	0	0	0	0	0	0	0	0	0	0	0	0	0	0	0	0	0	0	0	0	0	0	0	0	0	0	0	0	0	0	0	0	0	0	0	0	0	0	0	0	0	0	0	0	0	0	0	0	0
1tdecg3p[c]	0	0	0	0	0	0	0	0	0	0	0	0	0	0	0	0	0	0	0	0	0	0	0	0	0	0	0	0	0	0	0	0	0	0	0	0	0	0	0	0	0	0	0	0	0	0	0	0	0
pa140[c]	0	0	0	0	0	0	0	0	0	0	0	0	0	0	0	0	0	0	0	0	0	0	0	0	0	0	0	0	0	0	0	0	0	0	0	0	0	0	0	0	0	0	0	0	0	0	0	0	0
1tdec7eg3p[c]	0	0	0	0	0	0	0	0	0	0	0	0	0	0	0	0	0	0	0	0	0	0	0	0	0	0	0	0	0	0	0	0	0	0	0	0	0	0	0	0	0	0	0	0	0	0	0	0	0
pa141[c]	0	0	0	0	0	0	0	0	0	0	0	0	0	0	0	0	0	0	0	0	0	0	0	0	0	0	0	0	0	0	0	0	0	0	0	0	0	0	0	0	0	0	0	0	0	0	0	0	0
1hdecg3p[c]	0	0	0	0	0	0	0	0	0	0	0	0	0	0	0	0	0	0	0	0	0	0	0	0	0	0	0	0	0	0	0	0	0	0	0	0	0	0	0	0	0	0	0	0	0	0	0	0	0
pa160[c]	0	0	0	0	0	0	0	0	0	0	0	0	0	0	0	0	0	0	0	0	0	0	0	0	0	0	0	0	0	0	0	0	0	0	0	0	0	0	0	0	0	0	0	0	0	0	0	0	0
1hdec9eg3p[c]	0	0	0	0	0	0	0	0	0	0	0	0	0	0	0	0	0	0	0	0	0	0	0	0	0	0	0	0	0	0	0	0	0	0	0	0	0	0	0	0	0	0	0	0	0	0	0	0	0
pa161[c]	0	0	0	0	0	0	0	0	0	0	0	0	0	0	0	0	0	0	0	0	0	0	0	0	0	0	0	0	0	0	0	0	0	0	0	0	0	0	0	0	0	0	0	0	0	0	0	0	0
1odecg3p[c]	0	0	0	0	0	0	0	0	0	0	0	0	0	0	0	0	0	0	0	0	0	0	0	0	0	0	0	0	0	0	0	0	0	0	0	0	0	0	0	0	0	0	0	0	0	0	0	0	0
pa180[c]	0	0	0	0	0	0	0	0	0	0	0	0	0	0	0	0	0	0	0	0	0	0	0	0	0	0	0	0	0	0	0	0	0	0	0	0	0	0	0	0	0	0	0	0	0	0	0	0	0
1odec11eg3p[c]	0	0	0	0	0	0	0	0	0	0	0	0	0	0	0	0	0	0	0	0	0	0	0	0	0	0	0	0	0	0	0	0	0	0	0	0	0	0	0	0	0	0	0	0	0	0	0	0	0
pa181[c]	0	0	0	0	0	0	0	0	0	0	0	0	0	0	0	0	0	0	0	0	0	0	0	0	0	0	0	0	0	0	0	0	0	0	0	0	0	0	0	0	0	0	0	0	0	0	0	0	0
1ag3p_BS[c]	0	0	0	0	0	0	0	0	0	0	0	0	0	0	0	0	0	0	0	0	0	0	0	0	0	0	0	0	0	0	0	0	0	0	0	0	0	0	0	0	0	0	0	0	0	0	0	0	0
fa11coa[c]	0	0	0	0	0	0	0	0	0	0	0	0	0	0	0	0	0	0	0	0	0	0	0	0	0	0	0	0	0	0	0	0	0	0	0	0	0	0	0	0	0	0	0	0	0	0	0	0	0
fa12coa[c]	0	0	0	0	0	0	0	0	0	0	0	0	0	0	0	0	0	0	0	0	0	0	0	0	0	0	0	0	0	0	0	0	0	0	0	0	0	0	0	0	0	0	0	0	0	0	0	0	0
fa1coa[c]	0	0	0	0	0	0	0	0	0	0	0	0	0	0	0	0	0	0	0	0	0	0	0	0	0	0	0	0	0	0	0	0	0	0	0	0	0	0	0	0	0	0	0	0	0	0	0	0	0
fa3coa[c]	0	0	0	0	0	0	0	0	0	0	0	0	0	0	0	0	0	0	0	0	0	0	0	0	0	0	0	0	0	0	0	0	0	0	0	0	0	0	0	0	0	0	0	0	0	0	0	0	0
fa4coa[c]	0	0	0	0	0	0	0	0	0	0	0	0	0	0	0	0	0	0	0	0	0	0	0	0	0	0	0	0	0	0	0	0	0	0	0	0	0	0	0	0	0	0	0	0	0	0	0	0	0
fa6coa[c]	0	0	0	0	0	0	0	0	0	0	0	0	0	0	0	0	0	0	0	0	0	0	0	0	0	0	0	0	0	0	0	0	0	0	0	0	0	0	0	0	0	0	0	0	0	0	0	0	0
strcoa[c]	0	0	0	0	0	0	0	0	0	0	0	0	0	0	0	0	0	0	0	0	0	0	0	0	0	0	0	0	0	0	0	0	0	0	0	0	0	0	0	0	0	0	0	0	0	0	0	0	0
12dag3p_BS[c]	0	0	0	0	0	0	0	0	0	0	0	0	0	0	0	0	0	0	0	0	0	0	0	0	0	0	0	0	0	0	0	0	0	0	0	0	0	0	0	0	0	0	0	0	0	0	0	0	0
ahcys[c]	0	0	0	0	0	0	0	0	0	0	0	0	0	0	0	0	0	0	0	0	0	0	0	0	0	0	0	0	0	0	0	0	0	0	0	0	0	0	0	0	0	0	0	0	0	0	0	0	0
hcys__L[c]	0	0	0	0	0	0	0	0	0	0	0	0	0	0	0	0	0	0	0	0	0	0	0	0	0	0	0	0	0	0	0	0	0	0	0	0	0	0	0	0	0	0	0	0	0	0	0	0	0
air[c]	0	0	0	0	0	0	0	0	0	0	0	0	0	0	0	0	0	0	0	0	0	0	0	0	0	0	0	0	0	0	0	0	0	0	0	0	0	0	0	0	0	0	0	0	0	0	0	0	0
4ahmmp[c]	0	0	0	0	0	0	0	0	0	0	0	0	0	0	0	0	0	0	0	0	0	0	0	0	0	0	0	0	0	0	0	0	0	0	0	0	0	0	0	0	0	0	0	0	0	0	0	0	0
gcald[c]	0	0	0	0	0	0	0	0	0	0	0	0	0	0	0	0	0	0	0	0	0	0	0	0	0	0	0	0	0	0	0	0	0	0	0	0	0	0	0	0	0	0	0	0	0	0	0	0	0
achms[c]	0	0	0	0	0	0	0	0	0	0	0	0	0	0	0	0	0	0	0	0	0	0	0	0	0	0	0	0	0	0	0	0	0	0	0	0	0	0	0	0	0	0	0	0	0	0	0	0	0
h2s[c]	0	0	0	0	0	0	0	0	0	0	0	0	0	0	0	0	0	0	0	0	0	0	0	0	0	0	0	0	0	0	0	0	0	0	0	0	0	0	0	0	0	0	0	0	0	0	0	0	0
10fthf[c]	0	0	0	0	0	0	0	0	0	0	0	0	0	0	0	0	0	0	0	0	0	0	0	0	0	0	0	0	0	0	0	0	0	0	0	0	0	0	0	0	0	0	0	0	0	0	0	0	0
fprica[c]	0	0	0	0	0	0	0	0	0	0	0	0	0	0	0	0	0	0	0	0	0	0	0	0	0	0	0	0	0	0	0	0	0	0	0	0	0	0	0	0	0	0	0	0	0	0	0	0	0
thf[c]	0	0	0	0	0	0	0	0	0	0	0	0	0	0	0	0	0	0	0	0	0	0	0	0	0	0	0	0	0	0	0	0	0	0	0	0	0	0	0	0	0	0	0	0	0	0	0	0	0
5aizc[c]	0	0	0	0	0	0	0	0	0	0	0	0	0	0	0	0	0	0	0	0	0	0	0	0	0	0	0	0	0	0	0	0	0	0	0	0	0	0	0	0	0	0	0	0	0	0	0	0	0
lpam[c]	0	0	0	0	0	0	0	0	0	0	0	0	0	0	0	0	0	0	0	0	0	0	0	0	0	0	0	0	0	0	0	0	0	0	0	0	0	0	0	0	0	0	0	0	0	0	0	0	0
sdhlam[c]	0	0	0	0	0	0	0	0	0	0	0	0	0	0	0	0	0	0	0	0	0	0	0	0	0	0	0	0	0	0	0	0	0	0	0	0	0	0	0	0	0	0	0	0	0	0	0	0	0
dhlam[c]	0	0	0	0	0	0	0	0	0	0	0	0	0	0	0	0	0	0	0	0	0	0	0	0	0	0	0	0	0	0	0	0	0	0	0	0	0	0	0	0	0	0	0	0	0	0	0	0	0
akg[p]	0	0	0	0	0	0	0	0	0	0	0	0	0	0	0	0	0	0	0	0	0	0	0	0	0	0	0	0	0	0	0	0	0	0	0	0	0	0	0	0	0	0	0	0	0	0	0	0	0
ala__L[e]	0	0	0	0	0	0	0	0	0	-1	0	0	0	0	0	0	0	0	0	0	0	0	0	0	0	0	0	0	0	0	0	0	0	0	0	0	0	0	0	0	0	0	0	0	0	0	0	0	0
ala__L[c]	0	0	0	0	0	0	0	0	0	0	0	0	0	0	0	0	0	0	0	0	0	0	0	0	0	0	0	0	0	0	0	0	0	0	0	0	0	0	0	0	0	0	0	0	0	0	0	0	0
ala__L[p]	0	0	0	0	0	0	0	0	0	0	0	0	0	0	0	0	0	0	0	0	0	0	0	0	0	0	0	0	0	0	0	0	0	0	0	0	0	0	0	0	0	0	0	0	0	0	0	0	0
alaala[p]	0	0	0	0	0	0	0	0	0	0	0	0	0	0	0	0	0	0	0	0	0	0	0	0	0	0	0	0	0	0	0	0	0	0	0	0	0	0	0	0	0	0	0	0	0	0	0	0	0
alaala[c]	0	0	0	0	0	0	0	0	0	0	0	0	0	0	0	0	0	0	0	0	0	0	0	0	0	0	0	0	0	0	0	0	0	0	0	0	0	0	0	0	0	0	0	0	0	0	0	0	0
LalaDglu[c]	0	0	0	0	0	0	0	0	0	0	0	0	0	0	0	0	0	0	0	0	0	0	0	0	0	0	0	0	0	0	0	0	0	0	0	0	0	0	0	0	0	0	0	0	0	0	0	0	0
LalaLglu[c]	0	0	0	0	0	0	0	0	0	0	0	0	0	0	0	0	0	0	0	0	0	0	0	0	0	0	0	0	0	0	0	0	0	0	0	0	0	0	0	0	0	0	0	0	0	0	0	0	0
pydx5p[c]	0	0	0	0	0	0	0	0	0	0	0	0	0	0	0	0	0	0	0	0	0	0	0	0	0	0	0	0	0	0	0	0	0	0	0	0	0	0	0	0	0	0	0	0	0	0	0	0	0
pyam5p[c]	0	0	0	0	0	0	0	0	0	0	0	0	0	0	0	0	0	0	0	0	0	0	0	0	0	0	0	0	0	0	0	0	0	0	0	0	0	0	0	0	0	0	0	0	0	0	0	0	0
glyald[c]	0	0	0	0	0	0	0	0	0	0	0	0	0	0	0	0	0	0	0	0	0	0	0	0	0	0	0	0	0	0	0	0	0	0	0	0	0	0	0	0	0	0	0	0	0	0	0	0	0
glyc[c]	0	0	0	0	0	0	0	0	0	0	0	0	0	0	0	0	0	0	0	0	0	0	0	0	0	0	0	0	0	0	0	0	0	0	0	0	0	0	0	0	0	0	0	0	0	0	0	0	0
fald[c]	0	0	0	0	0	0	0	0	0	0	0	0	0	0	0	0	0	0	0	0	0	0	0	0	0	0	0	0	0	0	0	0	0	0	0	0	0	0	0	0	0	0	0	0	0	0	0	0	0
for[c]	0	0	0	0	0	0	0	0	0	0	0	0	0	0	0	0	0	0	0	0	0	0	0	0	0	0	0	0	0	0	0	0	0	0	0	0	0	0	0	0	0	0	0	0	0	0	0	0	0
pacald[c]	0	0	0	0	0	0	0	0	0	0	0	0	0	0	0	0	0	0	0	0	0	0	0	0	0	0	0	0	0	0	0	0	0	0	0	0	0	0	0	0	0	0	0	0	0	0	0	0	0
pac[c]	0	0	0	0	0	0	0	0	0	0	0	0	0	0	0	0	0	0	0	0	0	0	0	0	0	0	0	0	0	0	0	0	0	0	0	0	0	0	0	0	0	0	0	0	0	0	0	0	0
ppal[c]	0	0	0	0	0	0	0	0	0	0	0	0	0	0	0	0	0	0	0	0	0	0	0	0	0	0	0	0	0	0	0	0	0	0	0	0	0	0	0	0	0	0	0	0	0	0	0	0	0
aacald[c]	0	0	0	0	0	0	0	0	0	0	0	0	0	0	0	0	0	0	0	0	0	0	0	0	0	0	0	0	0	0	0	0	0	0	0	0	0	0	0	0	0	0	0	0	0	0	0	0	0
gly[c]	0	0	0	0	0	0	0	0	0	0	0	0	0	0	0	0	0	0	0	0	0	0	0	0	0	0	0	0	0	0	0	0	0	0	0	0	0	0	0	0	0	0	0	0	0	0	0	0	0
amacald[c]	0	0	0	0	0	0	0	0	0	0	0	0	0	0	0	0	0	0	0	0	0	0	0	0	0	0	0	0	0	0	0	0	0	0	0	0	0	0	0	0	0	0	0	0	0	0	0	0	0
btal[c]	0	0	0	0	0	0	0	0	0	0	0	0	0	0	0	0	0	0	0	0	0	0	0	0	0	0	0	0	0	0	0	0	0	0	0	0	0	0	0	0	0	0	0	0	0	0	0	0	0
but[c]	0	0	0	0	0	0	0	0	0	0	0	0	0	0	0	0	0	0	0	0	0	0	0	0	0	0	0	0	0	0	0	0	0	0	0	0	0	0	0	0	0	0	0	0	0	0	0	0	0
hxal[c]	0	0	0	0	0	0	0	0	0	0	0	0	0	0	0	0	0	0	0	0	0	0	0	0	0	0	0	0	0	0	0	0	0	0	0	0	0	0	0	0	0	0	0	0	0	0	0	0	0
hxa[c]	0	0	0	0	0	0	0	0	0	0	0	0	0	0	0	0	0	0	0	0	0	0	0	0	0	0	0	0	0	0	0	0	0	0	0	0	0	0	0	0	0	0	0	0	0	0	0	0	0
alltt[c]	0	0	0	0	0	0	0	0	0	0	0	0	0	0	0	0	0	0	0	0	0	0	0	0	0	0	0	0	0	0	0	0	0	0	0	0	0	0	0	0	0	0	0	0	0	0	0	0	0
urdglyc[c]	0	0	0	0	0	0	0	0	0	0	0	0	0	0	0	0	0	0	0	0	0	0	0	0	0	0	0	0	0	0	0	0	0	0	0	0	0	0	0	0	0	0	0	0	0	0	0	0	0
alltn[c]	0	0	0	0	0	0	0	0	0	0	0	0	0	0	0	0	0	0	0	0	0	0	0	0	0	0	0	0	0	0	0	0	0	0	0	0	0	0	0	0	0	0	0	0	0	0	0	0	0
mthgxl[c]	0	0	0	0	0	0	0	0	0	0	0	0	0	0	0	0	0	0	0	0	0	0	0	0	0	0	0	0	0	0	0	0	0	0	0	0	0	0	0	0	0	0	0	0	0	0	0	0	0
acetol[c]	0	0	0	0	0	0	0	0	0	0	0	0	0	0	0	0	0	0	0	0	0	0	0	0	0	0	0	0	0	0	0	0	0	0	0	0	0	0	0	0	0	0	0	0	0	0	0	0	0
12ppd__R[c]	0	0	0	0	0	0	0	0	0	0	0	0	0	0	0	0	0	0	0	0	0	0	0	0	0	0	0	0	0	0	0	0	0	0	0	0	0	0	0	0	0	0	0	0	0	0	0	0	0
anhm3p[c]	0	0	0	0	0	0	0	0	0	0	0	0	0	0	0	0	0	0	0	0	0	0	0	0	0	0	0	0	0	0	0	0	0	0	0	0	0	0	0	0	0	0	0	0	0	0	0	0	0
malt[c]	0	0	0	0	0	0	0	0	0	0	0	0	0	0	0	0	0	0	0	0	0	0	0	0	0	0	0	0	0	0	0	0	0	0	0	0	0	0	0	0	0	0	0	0	0	0	0	0	0
malttr[c]	0	0	0	0	0	0	0	0	0	0	0	0	0	0	0	0	0	0	0	0	0	0	0	0	0	0	0	0	0	0	0	0	0	0	0	0	0	0	0	0	0	0	0	0	0	0	0	0	0
glc__D[c]	0	0	0	0	0	0	0	0	0	0	0	0	0	0	0	0	0	0	0	0	0	0	0	0	0	0	0	0	0	0	0	0	0	0	0	0	0	0	0	0	0	0	0	0	0	0	0	0	0
maltttr[c]	0	0	0	0	0	0	0	0	0	0	0	0	0	0	0	0	0	0	0	0	0	0	0	0	0	0	0	0	0	0	0	0	0	0	0	0	0	0	0	0	0	0	0	0	0	0	0	0	0
maltpt[c]	0	0	0	0	0	0	0	0	0	0	0	0	0	0	0	0	0	0	0	0	0	0	0	0	0	0	0	0	0	0	0	0	0	0	0	0	0	0	0	0	0	0	0	0	0	0	0	0	0
malthp[c]	0	0	0	0	0	0	0	0	0	0	0	0	0	0	0	0	0	0	0	0	0	0	0	0	0	0	0	0	0	0	0	0	0	0	0	0	0	0	0	0	0	0	0	0	0	0	0	0	0
acmanap[c]	0	0	0	0	0	0	0	0	0	0	0	0	0	0	0	0	0	0	0	0	0	0	0	0	0	0	0	0	0	0	0	0	0	0	0	0	0	0	0	0	0	0	0	0	0	0	0	0	0
2dmmql8[c]	0	0	0	0	0	0	0	0	0	0	0	0	0	0	0	0	0	0	0	0	0	0	0	0	0	0	0	0	0	0	0	0	0	0	0	0	0	0	0	0	0	0	0	0	0	0	0	0	0
mql8[c]	0	0	0	0	0	0	0	0	0	0	0	0	0	0	0	0	0	0	0	0	0	0	0	0	0	0	0	0	0	0	0	0	0	0	0	0	0	0	0	0	0	0	0	0	0	0	0	0	0
2dmmq8[c]	0	0	0	0	0	0	0	0	0	0	0	0	0	0	0	0	0	0	0	0	0	0	0	0	0	0	0	0	0	0	0	0	0	0	0	0	0	0	0	0	0	0	0	0	0	0	0	0	0
mqn8[c]	0	0	0	0	0	0	0	0	0	0	0	0	0	0	0	0	0	0	0	0	0	0	0	0	0	0	0	0	0	0	0	0	0	0	0	0	0	0	0	0	0	0	0	0	0	0	0	0	0
cgly[c]	0	0	0	0	0	0	0	0	0	0	0	0	0	0	0	0	0	0	0	0	0	0	0	0	0	0	0	0	0	0	0	0	0	0	0	0	0	0	0	0	0	0	0	0	0	0	0	0	0
cys__L[c]	0	0	0	0	0	0	0	0	0	0	0	0	0	0	0	0	0	0	0	0	0	0	0	0	0	0	0	0	0	0	0	0	0	0	0	0	0	0	0	0	0	0	0	0	0	0	0	0	0
progly[c]	0	0	0	0	0	0	0	0	0	0	0	0	0	0	0	0	0	0	0	0	0	0	0	0	0	0	0	0	0	0	0	0	0	0	0	0	0	0	0	0	0	0	0	0	0	0	0	0	0
pro__L[c]	0	0	0	0	0	0	0	0	0	0	0	0	0	0	0	0	0	0	0	0	0	0	0	0	0	0	0	0	0	0	0	0	0	0	0	0	0	0	0	0	0	0	0	0	0	0	0	0	0
amp[e]	0	0	0	0	0	0	0	0	0	0	0	0	0	0	0	0	0	0	0	0	0	0	0	0	0	0	0	0	0	0	0	0	0	0	0	0	0	0	0	0	0	0	0	0	0	0	0	0	0
amp[p]	0	0	0	0	0	0	0	0	0	0	0	0	0	0	0	0	0	0	0	0	0	0	0	0	0	0	0	0	0	0	0	0	0	0	0	0	0	0	0	0	0	0	0	0	0	0	0	0	0
anhgm[e]	0	0	0	0	0	0	0	0	0	0	0	0	0	0	0	0	0	0	0	0	0	0	0	0	0	0	0	0	0	0	0	0	0	0	0	0	0	0	0	0	0	0	0	0	0	0	0	0	0
anth[c]	0	0	0	0	0	0	0	0	0	0	0	0	0	0	0	0	0	0	0	0	0	0	0	0	0	0	0	0	0	0	0	0	0	0	0	0	0	0	0	0	0	0	0	0	0	0	0	0	0
pran[c]	0	0	0	0	0	0	0	0	0	0	0	0	0	0	0	0	0	0	0	0	0	0	0	0	0	0	0	0	0	0	0	0	0	0	0	0	0	0	0	0	0	0	0	0	0	0	0	0	0
5apentam[c]	0	0	0	0	0	0	0	0	0	0	0	0	0	0	0	0	0	0	0	0	0	0	0	0	0	0	0	0	0	0	0	0	0	0	0	0	0	0	0	0	0	0	0	0	0	0	0	0	0
5aptn[c]	0	0	0	0	0	0	0	0	0	0	0	0	0	0	0	0	0	0	0	0	0	0	0	0	0	0	0	0	0	0	0	0	0	0	0	0	0	0	0	0	0	0	0	0	0	0	0	0	0
nh3[c]	0	0	0	0	0	0	0	0	0	0	0	0	0	0	0	0	0	0	0	0	0	0	0	0	0	0	0	0	0	0	0	0	0	0	0	0	0	0	0	0	0	0	0	0	0	0	0	0	0
5apru[c]	0	0	0	0	0	0	0	0	0	0	0	0	0	0	0	0	0	0	0	0	0	0	0	0	0	0	0	0	0	0	0	0	0	0	0	0	0	0	0	0	0	0	0	0	0	0	0	0	0
5aprbu[c]	0	0	0	0	0	0	0	0	0	0	0	0	0	0	0	0	0	0	0	0	0	0	0	0	0	0	0	0	0	0	0	0	0	0	0	0	0	0	0	0	0	0	0	0	0	0	0	0	0
trdrd[c]	0	0	0	0	0	0	0	0	0	0	0	0	0	0	0	0	0	0	0	0	0	0	0	0	0	0	0	0	0	0	0	0	0	0	0	0	0	0	0	0	0	0	0	0	0	0	0	0	0
so3[c]	0	0	0	0	0	0	0	0	0	0	0	0	0	0	0	0	0	0	0	0	0	0	0	0	0	0	0	0	0	0	0	0	0	0	0	0	0	0	0	0	0	0	0	0	0	0	0	0	0
trdox[c]	0	0	0	0	0	0	0	0	0	0	0	0	0	0	0	0	0	0	0	0	0	0	0	0	0	0	0	0	0	0	0	0	0	0	0	0	0	0	0	0	0	0	0	0	0	0	0	0	0
oxptn[c]	0	0	0	0	0	0	0	0	0	0	0	0	0	0	0	0	0	0	0	0	0	0	0	0	0	0	0	0	0	0	0	0	0	0	0	0	0	0	0	0	0	0	0	0	0	0	0	0	0
arab__L[c]	0	0	0	0	0	0	0	0	0	0	0	0	0	0	0	0	0	0	0	0	0	0	0	0	0	0	0	0	0	0	0	0	0	0	0	0	0	0	0	0	0	0	0	0	0	0	0	0	0
abt__L[c]	0	0	0	0	0	0	0	0	0	0	0	0	0	0	0	0	0	0	0	0	0	0	0	0	0	0	0	0	0	0	0	0	0	0	0	0	0	0	0	0	0	0	0	0	0	0	0	0	0
arachcoa[c]	0	0	0	0	0	0	0	0	0	0	0	0	0	0	0	0	0	0	0	0	0	0	0	0	0	0	0	0	0	0	0	0	0	0	0	0	0	0	0	0	0	0	0	0	0	0	0	0	0
arachACP[c]	0	0	0	0	0	0	0	0	0	0	0	0	0	0	0	0	0	0	0	0	0	0	0	0	0	0	0	0	0	0	0	0	0	0	0	0	0	0	0	0	0	0	0	0	0	0	0	0	0
rbl__L[c]	0	0	0	0	0	0	0	0	0	0	0	0	0	0	0	0	0	0	0	0	0	0	0	0	0	0	0	0	0	0	0	0	0	0	0	0	0	0	0	0	0	0	0	0	0	0	0	0	0
arab__L[e]	0	0	0	0	0	0	0	0	0	0	0	0	0	0	0	0	0	0	0	0	0	0	0	0	0	0	0	0	0	0	0	0	0	0	0	0	0	0	0	0	0	0	0	0	0	0	0	0	0
arab__L[p]	0	0	0	0	0	0	0	0	0	0	0	0	0	0	0	0	0	0	0	0	0	0	0	0	0	0	0	0	0	0	0	0	0	0	0	0	0	0	0	0	0	0	0	0	0	0	0	0	0
arbt[e]	0	0	0	0	0	0	0	0	0	0	0	0	0	0	0	0	0	0	0	0	0	0	0	0	0	0	0	0	0	0	0	0	0	0	0	0	0	0	0	0	0	0	0	0	0	0	0	0	0
arg__L[e]	0	0	0	0	0	0	0	0	0	0	0	-1	0	0	0	0	0	0	0	0	0	0	0	0	0	0	0	0	0	0	0	0	0	0	0	0	0	0	0	0	0	0	0	0	0	0	0	0	0
arg__L[c]	0	0	0	0	0	0	0	0	0	0	0	0	0	0	0	0	0	0	0	0	0	0	0	0	0	0	0	0	0	0	0	0	0	0	0	0	0	0	0	0	0	0	0	0	0	0	0	0	0
arg__L[p]	0	0	0	0	0	0	0	0	0	0	0	0	0	0	0	0	0	0	0	0	0	0	0	0	0	0	0	0	0	0	0	0	0	0	0	0	0	0	0	0	0	0	0	0	0	0	0	0	0
citr__L[c]	0	0	0	0	0	0	0	0	0	0	0	0	0	0	0	0	0	0	0	0	0	0	0	0	0	0	0	0	0	0	0	0	0	0	0	0	0	0	0	0	0	0	0	0	0	0	0	0	0
argsuc[c]	0	0	0	0	0	0	0	0	0	0	0	0	0	0	0	0	0	0	0	0	0	0	0	0	0	0	0	0	0	0	0	0	0	0	0	0	0	0	0	0	0	0	0	0	0	0	0	0	0
5g2oxpt[c]	0	0	0	0	0	0	0	0	0	0	0	0	0	0	0	0	0	0	0	0	0	0	0	0	0	0	0	0	0	0	0	0	0	0	0	0	0	0	0	0	0	0	0	0	0	0	0	0	0
aspsa[c]	0	0	0	0	0	0	0	0	0	0	0	0	0	0	0	0	0	0	0	0	0	0	0	0	0	0	0	0	0	0	0	0	0	0	0	0	0	0	0	0	0	0	0	0	0	0	0	0	0
4pasp[c]	0	0	0	0	0	0	0	0	0	0	0	0	0	0	0	0	0	0	0	0	0	0	0	0	0	0	0	0	0	0	0	0	0	0	0	0	0	0	0	0	0	0	0	0	0	0	0	0	0
asn__L[c]	0	0	0	0	0	0	0	0	0	0	0	0	0	0	0	0	0	0	0	0	0	0	0	0	0	0	0	0	0	0	0	0	0	0	0	0	0	0	0	0	0	0	0	0	0	0	0	0	0
asn__L[e]	0	0	0	0	0	0	0	0	0	0	0	0	-1	0	0	0	0	0	0	0	0	0	0	0	0	0	0	0	0	0	0	0	0	0	0	0	0	0	0	0	0	0	0	0	0	0	0	0	0
asn__L[p]	0	0	0	0	0	0	0	0	0	0	0	0	0	0	0	0	0	0	0	0	0	0	0	0	0	0	0	0	0	0	0	0	0	0	0	0	0	0	0	0	0	0	0	0	0	0	0	0	0
aso3[c]	0	0	0	0	0	0	0	0	0	0	0	0	0	0	0	0	0	0	0	0	0	0	0	0	0	0	0	0	0	0	0	0	0	0	0	0	0	0	0	0	0	0	0	0	0	0	0	0	0
aso3[p]	0	0	0	0	0	0	0	0	0	0	0	0	0	0	0	0	0	0	0	0	0	0	0	0	0	0	0	0	0	0	0	0	0	0	0	0	0	0	0	0	0	0	0	0	0	0	0	0	0
aso3[e]	0	0	0	0	0	0	0	0	0	0	0	0	0	0	0	0	0	0	0	0	0	0	0	0	0	0	0	0	0	0	0	0	0	0	0	0	0	0	0	0	0	0	0	0	0	0	0	0	0
aso4[p]	0	0	0	0	0	0	0	0	0	0	0	0	0	0	0	0	0	0	0	0	0	0	0	0	0	0	0	0	0	0	0	0	0	0	0	0	0	0	0	0	0	0	0	0	0	0	0	0	0
aso4[c]	0	0	0	0	0	0	0	0	0	0	0	0	0	0	0	0	0	0	0	0	0	0	0	0	0	0	0	0	0	0	0	0	0	0	0	0	0	0	0	0	0	0	0	0	0	0	0	0	0
aso4[e]	0	0	0	0	0	0	0	0	0	0	0	0	0	0	0	0	0	0	0	0	0	0	0	0	0	0	0	0	0	0	0	0	0	0	0	0	0	0	0	0	0	0	0	0	0	0	0	0	0
ala_B[c]	0	0	0	0	0	0	0	0	0	0	0	0	0	0	0	0	0	0	0	0	0	0	0	0	0	0	0	0	0	0	0	0	0	0	0	0	0	0	0	0	0	0	0	0	0	0	0	0	0
asp__L[e]	0	0	0	0	0	0	0	0	0	0	0	0	0	-1	0	0	0	0	0	0	0	0	0	0	0	0	0	0	0	0	0	0	0	0	0	0	0	0	0	0	0	0	0	0	0	0	0	0	0
asp__L[p]	0	0	0	0	0	0	0	0	0	0	0	0	0	0	0	0	0	0	0	0	0	0	0	0	0	0	0	0	0	0	0	0	0	0	0	0	0	0	0	0	0	0	0	0	0	0	0	0	0
cbp[c]	0	0	0	0	0	0	0	0	0	0	0	0	0	0	0	0	0	0	0	0	0	0	0	0	0	0	0	0	0	0	0	0	0	0	0	0	0	0	0	0	0	0	0	0	0	0	0	0	0
cbasp[c]	0	0	0	0	0	0	0	0	0	0	0	0	0	0	0	0	0	0	0	0	0	0	0	0	0	0	0	0	0	0	0	0	0	0	0	0	0	0	0	0	0	0	0	0	0	0	0	0	0
h2o2[c]	0	0	0	0	0	0	0	0	0	0	0	0	0	0	0	0	0	0	0	0	0	0	0	0	0	0	0	0	0	0	0	0	0	0	0	0	0	0	0	0	0	0	0	0	0	0	0	0	0
oaa[c]	0	0	0	0	0	0	0	0	0	0	0	0	0	0	0	0	0	0	0	0	0	0	0	0	0	0	0	0	0	0	0	0	0	0	0	0	0	0	0	0	0	0	0	0	0	0	0	0	0
iasp[c]	0	0	0	0	0	0	0	0	0	0	0	0	0	0	0	0	0	0	0	0	0	0	0	0	0	0	0	0	0	0	0	0	0	0	0	0	0	0	0	0	0	0	0	0	0	0	0	0	0
gthrd[c]	0	0	0	0	0	0	0	0	0	0	0	0	0	0	0	0	0	0	0	0	0	0	0	0	0	0	0	0	0	0	0	0	0	0	0	0	0	0	0	0	0	0	0	0	0	0	0	0	0
gthox[c]	0	0	0	0	0	0	0	0	0	0	0	0	0	0	0	0	0	0	0	0	0	0	0	0	0	0	0	0	0	0	0	0	0	0	0	0	0	0	0	0	0	0	0	0	0	0	0	0	0
athr__L[c]	0	0	0	0	0	0	0	0	0	0	0	0	0	0	0	0	0	0	0	0	0	0	0	0	0	0	0	0	0	0	0	0	0	0	0	0	0	0	0	0	0	0	0	0	0	0	0	0	0
2aobut[c]	0	0	0	0	0	0	0	0	0	0	0	0	0	0	0	0	0	0	0	0	0	0	0	0	0	0	0	0	0	0	0	0	0	0	0	0	0	0	0	0	0	0	0	0	0	0	0	0	0
prbatp[c]	0	0	0	0	0	0	0	0	0	0	0	0	0	0	0	0	0	0	0	0	0	0	0	0	0	0	0	0	0	0	0	0	0	0	0	0	0	0	0	0	0	0	0	0	0	0	0	0	0
ala_B[e]	0	0	0	0	0	0	0	0	0	0	0	0	0	0	0	0	0	0	0	0	0	0	0	0	0	0	0	0	0	0	0	0	0	0	0	0	0	0	0	0	0	0	0	0	0	0	0	0	0
bz[c]	0	0	0	0	0	0	0	0	0	0	0	0	0	0	0	0	0	0	0	0	0	0	0	0	0	0	0	0	0	0	0	0	0	0	0	0	0	0	0	0	0	0	0	0	0	0	0	0	0
4hbz[c]	0	0	0	0	0	0	0	0	0	0	0	0	0	0	0	0	0	0	0	0	0	0	0	0	0	0	0	0	0	0	0	0	0	0	0	0	0	0	0	0	0	0	0	0	0	0	0	0	0
hco3[p]	0	0	0	0	0	0	0	0	0	0	0	0	0	0	0	0	0	0	0	0	0	0	0	0	0	0	0	0	0	0	0	0	0	0	0	0	0	0	0	0	0	0	0	0	0	0	0	0	0
betald[c]	0	0	0	0	0	0	0	0	0	0	0	0	0	0	0	0	0	0	0	0	0	0	0	0	0	0	0	0	0	0	0	0	0	0	0	0	0	0	0	0	0	0	0	0	0	0	0	0	0
glyb[c]	0	0	0	0	0	0	0	0	0	0	0	0	0	0	0	0	0	0	0	0	0	0	0	0	0	0	0	0	0	0	0	0	0	0	0	0	0	0	0	0	0	0	0	0	0	0	0	0	0
6pgg[c]	0	0	0	0	0	0	0	0	0	0	0	0	0	0	0	0	0	0	0	0	0	0	0	0	0	0	0	0	0	0	0	0	0	0	0	0	0	0	0	0	0	0	0	0	0	0	0	0	0
msh[c]	0	0	0	0	0	0	0	0	0	0	0	0	0	0	0	0	0	0	0	0	0	0	0	0	0	0	0	0	0	0	0	0	0	0	0	0	0	0	0	0	0	0	0	0	0	0	0	0	0
bmn[c]	0	0	0	0	0	0	0	0	0	0	0	0	0	0	0	0	0	0	0	0	0	0	0	0	0	0	0	0	0	0	0	0	0	0	0	0	0	0	0	0	0	0	0	0	0	0	0	0	0
bmnmsh[c]	0	0	0	0	0	0	0	0	0	0	0	0	0	0	0	0	0	0	0	0	0	0	0	0	0	0	0	0	0	0	0	0	0	0	0	0	0	0	0	0	0	0	0	0	0	0	0	0	0
bmn[e]	0	0	0	0	0	0	0	0	0	0	0	0	0	0	0	0	0	0	0	0	0	0	0	0	0	0	0	0	0	0	0	0	0	0	0	0	0	0	0	0	0	0	0	0	0	0	0	0	0
moco[c]	0	0	0	0	0	0	0	0	0	0	0	0	0	0	0	0	0	0	0	0	0	0	0	0	0	0	0	0	0	0	0	0	0	0	0	0	0	0	0	0	0	0	0	0	0	0	0	0	0
mptamp[c]	0	0	0	0	0	0	0	0	0	0	0	0	0	0	0	0	0	0	0	0	0	0	0	0	0	0	0	0	0	0	0	0	0	0	0	0	0	0	0	0	0	0	0	0	0	0	0	0	0
bmoco[c]	0	0	0	0	0	0	0	0	0	0	0	0	0	0	0	0	0	0	0	0	0	0	0	0	0	0	0	0	0	0	0	0	0	0	0	0	0	0	0	0	0	0	0	0	0	0	0	0	0
cu2[c]	0	0	0	0	0	0	0	0	0	0	0	0	0	0	0	0	0	0	0	0	0	0	0	0	0	0	0	0	0	0	0	0	0	0	0	0	0	0	0	0	0	0	0	0	0	0	0	0	0
bmoco1gdp[c]	0	0	0	0	0	0	0	0	0	0	0	0	0	0	0	0	0	0	0	0	0	0	0	0	0	0	0	0	0	0	0	0	0	0	0	0	0	0	0	0	0	0	0	0	0	0	0	0	0
bmocogdp[c]	0	0	0	0	0	0	0	0	0	0	0	0	0	0	0	0	0	0	0	0	0	0	0	0	0	0	0	0	0	0	0	0	0	0	0	0	0	0	0	0	0	0	0	0	0	0	0	0	0
sbzcoa[c]	0	0	0	0	0	0	0	0	0	0	0	0	0	0	0	0	0	0	0	0	0	0	0	0	0	0	0	0	0	0	0	0	0	0	0	0	0	0	0	0	0	0	0	0	0	0	0	0	0
btd_RR[c]	0	0	0	0	0	0	0	0	0	0	0	0	0	0	0	0	0	0	0	0	0	0	0	0	0	0	0	0	0	0	0	0	0	0	0	0	0	0	0	0	0	0	0	0	0	0	0	0	0
btoh[e]	0	0	0	0	0	0	0	0	0	0	0	0	0	0	0	0	0	0	0	0	0	0	0	0	0	0	0	0	0	0	0	0	0	0	0	0	0	0	0	0	0	0	0	0	0	0	0	0	0
btoh[p]	0	0	0	0	0	0	0	0	0	0	0	0	0	0	0	0	0	0	0	0	0	0	0	0	0	0	0	0	0	0	0	0	0	0	0	0	0	0	0	0	0	0	0	0	0	0	0	0	0
dtbt[c]	0	0	0	0	0	0	0	0	0	0	0	0	0	0	0	0	0	0	0	0	0	0	0	0	0	0	0	0	0	0	0	0	0	0	0	0	0	0	0	0	0	0	0	0	0	0	0	0	0
s[c]	0	0	0	0	0	0	0	0	0	0	0	0	0	0	0	0	0	0	0	0	0	0	0	0	0	0	0	0	0	0	0	0	0	0	0	0	0	0	0	0	0	0	0	0	0	0	0	0	0
btn[c]	0	0	0	0	0	0	0	0	0	0	0	0	0	0	0	0	0	0	0	0	0	0	0	0	0	0	0	0	0	0	0	0	0	0	0	0	0	0	0	0	0	0	0	0	0	0	0	0	0
2fe2s[c]	0	0	0	0	0	0	0	0	0	0	0	0	0	0	0	0	0	0	0	0	0	0	0	0	0	0	0	0	0	0	0	0	0	0	0	0	0	0	0	0	0	0	0	0	0	0	0	0	0
met__L[c]	0	0	0	0	0	0	0	0	0	0	0	0	0	0	0	0	0	0	0	0	0	0	0	0	0	0	0	0	0	0	0	0	0	0	0	0	0	0	0	0	0	0	0	0	0	0	0	0	0
2fe1s[c]	0	0	0	0	0	0	0	0	0	0	0	0	0	0	0	0	0	0	0	0	0	0	0	0	0	0	0	0	0	0	0	0	0	0	0	0	0	0	0	0	0	0	0	0	0	0	0	0	0
buts[e]	0	0	0	0	0	0	0	0	0	0	0	0	0	0	0	0	0	0	0	0	0	0	0	0	0	0	0	0	0	0	0	0	0	0	0	0	0	0	0	0	0	0	0	0	0	0	0	0	0
buts[c]	0	0	0	0	0	0	0	0	0	0	0	0	0	0	0	0	0	0	0	0	0	0	0	0	0	0	0	0	0	0	0	0	0	0	0	0	0	0	0	0	0	0	0	0	0	0	0	0	0
butso3[p]	0	0	0	0	0	0	0	0	0	0	0	0	0	0	0	0	0	0	0	0	0	0	0	0	0	0	0	0	0	0	0	0	0	0	0	0	0	0	0	0	0	0	0	0	0	0	0	0	0
butso3[c]	0	0	0	0	0	0	0	0	0	0	0	0	0	0	0	0	0	0	0	0	0	0	0	0	0	0	0	0	0	0	0	0	0	0	0	0	0	0	0	0	0	0	0	0	0	0	0	0	0
butso3[e]	0	0	0	0	0	0	0	0	0	0	0	0	0	0	0	0	0	0	0	0	0	0	0	0	0	0	0	0	0	0	0	0	0	0	0	0	0	0	0	0	0	0	0	0	0	0	0	0	0
but[p]	0	0	0	0	0	0	0	0	0	0	0	0	0	0	0	0	0	0	0	0	0	0	0	0	0	0	0	0	0	0	0	0	0	0	0	0	0	0	0	0	0	0	0	0	0	0	0	0	0
but[e]	0	0	0	0	0	0	0	0	0	0	0	0	0	0	0	0	0	0	0	0	0	0	0	0	0	0	0	0	0	0	0	0	0	0	0	0	0	0	0	0	0	0	0	0	0	0	0	0	0
bz12diol[c]	0	0	0	0	0	0	0	0	0	0	0	0	0	0	0	0	0	0	0	0	0	0	0	0	0	0	0	0	0	0	0	0	0	0	0	0	0	0	0	0	0	0	0	0	0	0	0	0	0
bzal[p]	0	0	0	0	0	0	0	0	0	0	0	0	0	0	0	0	0	0	0	0	0	0	0	0	0	0	0	0	0	0	0	0	0	0	0	0	0	0	0	0	0	0	0	0	0	0	0	0	0
bzal[c]	0	0	0	0	0	0	0	0	0	0	0	0	0	0	0	0	0	0	0	0	0	0	0	0	0	0	0	0	0	0	0	0	0	0	0	0	0	0	0	0	0	0	0	0	0	0	0	0	0
bzal[e]	0	0	0	0	0	0	0	0	0	0	0	0	0	0	0	0	0	0	0	0	0	0	0	0	0	0	0	0	0	0	0	0	0	0	0	0	0	0	0	0	0	0	0	0	0	0	0	0	0
catechol[c]	0	0	0	0	0	0	0	0	0	0	0	0	0	0	0	0	0	0	0	0	0	0	0	0	0	0	0	0	0	0	0	0	0	0	0	0	0	0	0	0	0	0	0	0	0	0	0	0	0
bz[p]	0	0	0	0	0	0	0	0	0	0	0	0	0	0	0	0	0	0	0	0	0	0	0	0	0	0	0	0	0	0	0	0	0	0	0	0	0	0	0	0	0	0	0	0	0	0	0	0	0
bz[e]	0	0	0	0	0	0	0	0	0	0	0	0	0	0	0	0	0	0	0	0	0	0	0	0	0	0	0	0	0	0	0	0	0	0	0	0	0	0	0	0	0	0	0	0	0	0	0	0	0
ca2[e]	0	0	0	0	0	0	0	0	0	0	0	0	0	0	-1	0	0	0	0	0	0	0	0	0	0	0	0	0	0	0	0	0	0	0	0	0	0	0	0	0	0	0	0	0	0	0	0	0	0
ca2[c]	0	0	0	0	0	0	0	0	0	0	0	0	0	0	0	0	0	0	0	0	0	0	0	0	0	0	0	0	0	0	0	0	0	0	0	0	0	0	0	0	0	0	0	0	0	0	0	0	0
ca2[p]	0	0	0	0	0	0	0	0	0	0	0	0	0	0	0	0	0	0	0	0	0	0	0	0	0	0	0	0	0	0	0	0	0	0	0	0	0	0	0	0	0	0	0	0	0	0	0	0	0
2hmcnsad[c]	0	0	0	0	0	0	0	0	0	0	0	0	0	0	0	0	0	0	0	0	0	0	0	0	0	0	0	0	0	0	0	0	0	0	0	0	0	0	0	0	0	0	0	0	0	0	0	0	0
ccmuac[c]	0	0	0	0	0	0	0	0	0	0	0	0	0	0	0	0	0	0	0	0	0	0	0	0	0	0	0	0	0	0	0	0	0	0	0	0	0	0	0	0	0	0	0	0	0	0	0	0	0
cbi[c]	0	0	0	0	0	0	0	0	0	0	0	0	0	0	0	0	0	0	0	0	0	0	0	0	0	0	0	0	0	0	0	0	0	0	0	0	0	0	0	0	0	0	0	0	0	0	0	0	0
adocbi[c]	0	0	0	0	0	0	0	0	0	0	0	0	0	0	0	0	0	0	0	0	0	0	0	0	0	0	0	0	0	0	0	0	0	0	0	0	0	0	0	0	0	0	0	0	0	0	0	0	0
cbl1[c]	0	0	0	0	0	0	0	0	0	0	0	0	0	0	0	0	0	0	0	0	0	0	0	0	0	0	0	0	0	0	0	0	0	0	0	0	0	0	0	0	0	0	0	0	0	0	0	0	0
adocbl[c]	0	0	0	0	0	0	0	0	0	0	0	0	0	0	0	0	0	0	0	0	0	0	0	0	0	0	0	0	0	0	0	0	0	0	0	0	0	0	0	0	0	0	0	0	0	0	0	0	0
cbm[c]	0	0	0	0	0	0	0	0	0	0	0	0	0	0	0	0	0	0	0	0	0	0	0	0	0	0	0	0	0	0	0	0	0	0	0	0	0	0	0	0	0	0	0	0	0	0	0	0	0
cd2[c]	0	0	0	0	0	0	0	0	0	0	0	0	0	0	0	0	0	0	0	0	0	0	0	0	0	0	0	0	0	0	0	0	0	0	0	0	0	0	0	0	0	0	0	0	0	0	0	0	0
cd2[p]	0	0	0	0	0	0	0	0	0	0	0	0	0	0	0	0	0	0	0	0	0	0	0	0	0	0	0	0	0	0	0	0	0	0	0	0	0	0	0	0	0	0	0	0	0	0	0	0	0
k[e]	0	0	0	0	0	0	0	0	0	0	0	0	0	0	0	0	0	0	0	0	0	0	0	0	0	0	0	0	0	0	0	0	0	0	0	0	0	0	0	0	0	-1	0	0	0	0	0	0	0
k[c]	0	0	0	0	0	0	0	0	0	0	0	0	0	0	0	0	0	0	0	0	0	0	0	0	0	0	0	0	0	0	0	0	0	0	0	0	0	0	0	0	0	0	0	0	0	0	0	0	0
cd2[e]	0	0	0	0	0	0	0	0	0	0	0	0	0	0	0	0	0	0	0	0	0	0	0	0	0	0	0	0	0	0	0	0	0	0	0	0	0	0	0	0	0	0	0	0	0	0	0	0	0
k[p]	0	0	0	0	0	0	0	0	0	0	0	0	0	0	0	0	0	0	0	0	0	0	0	0	0	0	0	0	0	0	0	0	0	0	0	0	0	0	0	0	0	0	0	0	0	0	0	0	0
cdigmp[c]	0	0	0	0	0	0	0	0	0	0	0	0	0	0	0	0	0	0	0	0	0	0	0	0	0	0	0	0	0	0	0	0	0	0	0	0	0	0	0	0	0	0	0	0	0	0	0	0	0
5pg35pg[c]	0	0	0	0	0	0	0	0	0	0	0	0	0	0	0	0	0	0	0	0	0	0	0	0	0	0	0	0	0	0	0	0	0	0	0	0	0	0	0	0	0	0	0	0	0	0	0	0	0
cdp4dh6doglc[c]	0	0	0	0	0	0	0	0	0	0	0	0	0	0	0	0	0	0	0	0	0	0	0	0	0	0	0	0	0	0	0	0	0	0	0	0	0	0	0	0	0	0	0	0	0	0	0	0	0
cdp4dh36ddglc[c]	0	0	0	0	0	0	0	0	0	0	0	0	0	0	0	0	0	0	0	0	0	0	0	0	0	0	0	0	0	0	0	0	0	0	0	0	0	0	0	0	0	0	0	0	0	0	0	0	0
cdpabeq[c]	0	0	0	0	0	0	0	0	0	0	0	0	0	0	0	0	0	0	0	0	0	0	0	0	0	0	0	0	0	0	0	0	0	0	0	0	0	0	0	0	0	0	0	0	0	0	0	0	0
cdpglc[c]	0	0	0	0	0	0	0	0	0	0	0	0	0	0	0	0	0	0	0	0	0	0	0	0	0	0	0	0	0	0	0	0	0	0	0	0	0	0	0	0	0	0	0	0	0	0	0	0	0
4c2me[c]	0	0	0	0	0	0	0	0	0	0	0	0	0	0	0	0	0	0	0	0	0	0	0	0	0	0	0	0	0	0	0	0	0	0	0	0	0	0	0	0	0	0	0	0	0	0	0	0	0
2p4c2me[c]	0	0	0	0	0	0	0	0	0	0	0	0	0	0	0	0	0	0	0	0	0	0	0	0	0	0	0	0	0	0	0	0	0	0	0	0	0	0	0	0	0	0	0	0	0	0	0	0	0
inost[c]	0	0	0	0	0	0	0	0	0	0	0	0	0	0	0	0	0	0	0	0	0	0	0	0	0	0	0	0	0	0	0	0	0	0	0	0	0	0	0	0	0	0	0	0	0	0	0	0	0
cdpdhdecg[c]	0	0	0	0	0	0	0	0	0	0	0	0	0	0	0	0	0	0	0	0	0	0	0	0	0	0	0	0	0	0	0	0	0	0	0	0	0	0	0	0	0	0	0	0	0	0	0	0	0
cmp[c]	0	0	0	0	0	0	0	0	0	0	0	0	0	0	0	0	0	0	0	0	0	0	0	0	0	0	0	0	0	0	0	0	0	0	0	0	0	0	0	0	0	0	0	0	0	0	0	0	0
ptd1ino160[c]	0	0	0	0	0	0	0	0	0	0	0	0	0	0	0	0	0	0	0	0	0	0	0	0	0	0	0	0	0	0	0	0	0	0	0	0	0	0	0	0	0	0	0	0	0	0	0	0	0
cellb[e]	0	0	0	0	0	0	0	0	0	0	0	0	0	0	0	0	0	0	0	0	0	0	0	0	0	0	0	0	0	0	0	0	0	0	0	0	0	0	0	0	0	0	0	0	0	0	0	0	0
cellb[c]	0	0	0	0	0	0	0	0	0	0	0	0	0	0	0	0	0	0	0	0	0	0	0	0	0	0	0	0	0	0	0	0	0	0	0	0	0	0	0	0	0	0	0	0	0	0	0	0	0
g1p[c]	0	0	0	0	0	0	0	0	0	0	0	0	0	0	0	0	0	0	0	0	0	0	0	0	0	0	0	0	0	0	0	0	0	0	0	0	0	0	0	0	0	0	0	0	0	0	0	0	0
cgly[p]	0	0	0	0	0	0	0	0	0	0	0	0	0	0	0	0	0	0	0	0	0	0	0	0	0	0	0	0	0	0	0	0	0	0	0	0	0	0	0	0	0	0	0	0	0	0	0	0	0
chol[e]	0	0	0	0	0	0	0	0	0	0	0	0	0	0	0	0	0	0	0	0	0	0	0	0	0	0	0	0	0	0	0	0	0	0	0	0	0	0	0	0	0	0	0	0	0	0	0	0	0
chol[c]	0	0	0	0	0	0	0	0	0	0	0	0	0	0	0	0	0	0	0	0	0	0	0	0	0	0	0	0	0	0	0	0	0	0	0	0	0	0	0	0	0	0	0	0	0	0	0	0	0
chol[p]	0	0	0	0	0	0	0	0	0	0	0	0	0	0	0	0	0	0	0	0	0	0	0	0	0	0	0	0	0	0	0	0	0	0	0	0	0	0	0	0	0	0	0	0	0	0	0	0	0
chols[p]	0	0	0	0	0	0	0	0	0	0	0	0	0	0	0	0	0	0	0	0	0	0	0	0	0	0	0	0	0	0	0	0	0	0	0	0	0	0	0	0	0	0	0	0	0	0	0	0	0
chols[c]	0	0	0	0	0	0	0	0	0	0	0	0	0	0	0	0	0	0	0	0	0	0	0	0	0	0	0	0	0	0	0	0	0	0	0	0	0	0	0	0	0	0	0	0	0	0	0	0	0
chols[e]	0	0	0	0	0	0	0	0	0	0	0	0	0	0	0	0	0	0	0	0	0	0	0	0	0	0	0	0	0	0	0	0	0	0	0	0	0	0	0	0	0	0	0	0	0	0	0	0	0
so4[c]	0	0	0	0	0	0	0	0	0	0	0	0	0	0	0	0	0	0	0	0	0	0	0	0	0	0	0	0	0	0	0	0	0	0	0	0	0	0	0	0	0	0	0	0	0	0	0	0	0
pphn[c]	0	0	0	0	0	0	0	0	0	0	0	0	0	0	0	0	0	0	0	0	0	0	0	0	0	0	0	0	0	0	0	0	0	0	0	0	0	0	0	0	0	0	0	0	0	0	0	0	0
3psme[c]	0	0	0	0	0	0	0	0	0	0	0	0	0	0	0	0	0	0	0	0	0	0	0	0	0	0	0	0	0	0	0	0	0	0	0	0	0	0	0	0	0	0	0	0	0	0	0	0	0
igam[c]	0	0	0	0	0	0	0	0	0	0	0	0	0	0	0	0	0	0	0	0	0	0	0	0	0	0	0	0	0	0	0	0	0	0	0	0	0	0	0	0	0	0	0	0	0	0	0	0	0
cigam[c]	0	0	0	0	0	0	0	0	0	0	0	0	0	0	0	0	0	0	0	0	0	0	0	0	0	0	0	0	0	0	0	0	0	0	0	0	0	0	0	0	0	0	0	0	0	0	0	0	0
cit[e]	0	0	0	0	0	0	0	0	0	0	0	0	0	0	0	0	-1	0	0	0	0	0	0	0	0	0	0	0	0	0	0	0	0	0	0	0	0	0	0	0	0	0	0	0	0	0	0	0	0
cit[p]	0	0	0	0	0	0	0	0	0	0	0	0	0	0	0	0	0	0	0	0	0	0	0	0	0	0	0	0	0	0	0	0	0	0	0	0	0	0	0	0	0	0	0	0	0	0	0	0	0
cellb[p]	0	0	0	0	0	0	0	0	0	0	0	0	0	0	0	0	0	0	0	0	0	0	0	0	0	0	0	0	0	0	0	0	0	0	0	0	0	0	0	0	0	0	0	0	0	0	0	0	0
cl[p]	0	0	0	0	0	0	0	0	0	0	0	0	0	0	0	0	0	0	0	0	0	0	0	0	0	0	0	0	0	0	0	0	0	0	0	0	0	0	0	0	0	0	0	0	0	0	0	0	0
cl[c]	0	0	0	0	0	0	0	0	0	0	0	0	0	0	0	0	0	0	0	0	0	0	0	0	0	0	0	0	0	0	0	0	0	0	0	0	0	0	0	0	0	0	0	0	0	0	0	0	0
cl[e]	0	0	0	0	0	0	0	0	0	0	0	0	0	0	0	0	0	-1	0	0	0	0	0	0	0	0	0	0	0	0	0	0	0	0	0	0	0	0	0	0	0	0	0	0	0	0	0	0	0
5cmhmsa[c]	0	0	0	0	0	0	0	0	0	0	0	0	0	0	0	0	0	0	0	0	0	0	0	0	0	0	0	0	0	0	0	0	0	0	0	0	0	0	0	0	0	0	0	0	0	0	0	0	0
5cmhm[c]	0	0	0	0	0	0	0	0	0	0	0	0	0	0	0	0	0	0	0	0	0	0	0	0	0	0	0	0	0	0	0	0	0	0	0	0	0	0	0	0	0	0	0	0	0	0	0	0	0
5cohe[c]	0	0	0	0	0	0	0	0	0	0	0	0	0	0	0	0	0	0	0	0	0	0	0	0	0	0	0	0	0	0	0	0	0	0	0	0	0	0	0	0	0	0	0	0	0	0	0	0	0
cmp[e]	0	0	0	0	0	0	0	0	0	0	0	0	0	0	0	0	0	0	0	0	0	0	0	0	0	0	0	0	0	0	0	0	0	0	0	0	0	0	0	0	0	0	0	0	0	0	0	0	0
cmp[p]	0	0	0	0	0	0	0	0	0	0	0	0	0	0	0	0	0	0	0	0	0	0	0	0	0	0	0	0	0	0	0	0	0	0	0	0	0	0	0	0	0	0	0	0	0	0	0	0	0
co2[e]	0	0	0	0	0	0	0	0	0	0	0	0	0	0	0	0	0	0	-1	0	0	0	0	0	0	0	0	0	0	0	0	0	0	0	0	0	0	0	0	0	0	0	0	0	0	0	0	0	0
co2[p]	0	0	0	0	0	0	0	0	0	0	0	0	0	0	0	0	0	0	0	0	0	0	0	0	0	0	0	0	0	0	0	0	0	0	0	0	0	0	0	0	0	0	0	0	0	0	0	0	0
cobalt2[e]	0	0	0	0	0	0	0	0	0	0	0	0	0	0	0	0	0	0	0	-1	0	0	0	0	0	0	0	0	0	0	0	0	0	0	0	0	0	0	0	0	0	0	0	0	0	0	0	0	0
cobalt2[c]	0	0	0	0	0	0	0	0	0	0	0	0	0	0	0	0	0	0	0	0	0	0	0	0	0	0	0	0	0	0	0	0	0	0	0	0	0	0	0	0	0	0	0	0	0	0	0	0	0
cobalt2[p]	0	0	0	0	0	0	0	0	0	0	0	0	0	0	0	0	0	0	0	0	0	0	0	0	0	0	0	0	0	0	0	0	0	0	0	0	0	0	0	0	0	0	0	0	0	0	0	0	0
cpmp[c]	0	0	0	0	0	0	0	0	0	0	0	0	0	0	0	0	0	0	0	0	0	0	0	0	0	0	0	0	0	0	0	0	0	0	0	0	0	0	0	0	0	0	0	0	0	0	0	0	0
cpppg3[c]	0	0	0	0	0	0	0	0	0	0	0	0	0	0	0	0	0	0	0	0	0	0	0	0	0	0	0	0	0	0	0	0	0	0	0	0	0	0	0	0	0	0	0	0	0	0	0	0	0
pppg9[c]	0	0	0	0	0	0	0	0	0	0	0	0	0	0	0	0	0	0	0	0	0	0	0	0	0	0	0	0	0	0	0	0	0	0	0	0	0	0	0	0	0	0	0	0	0	0	0	0	0
crn[e]	0	0	0	0	0	0	0	0	0	0	0	0	0	0	0	0	0	0	0	0	0	0	0	0	0	0	0	0	0	0	0	0	0	0	0	0	0	0	0	0	0	0	0	0	0	0	0	0	0
crn[c]	0	0	0	0	0	0	0	0	0	0	0	0	0	0	0	0	0	0	0	0	0	0	0	0	0	0	0	0	0	0	0	0	0	0	0	0	0	0	0	0	0	0	0	0	0	0	0	0	0
crn[p]	0	0	0	0	0	0	0	0	0	0	0	0	0	0	0	0	0	0	0	0	0	0	0	0	0	0	0	0	0	0	0	0	0	0	0	0	0	0	0	0	0	0	0	0	0	0	0	0	0
crn__D[p]	0	0	0	0	0	0	0	0	0	0	0	0	0	0	0	0	0	0	0	0	0	0	0	0	0	0	0	0	0	0	0	0	0	0	0	0	0	0	0	0	0	0	0	0	0	0	0	0	0
crn__D[c]	0	0	0	0	0	0	0	0	0	0	0	0	0	0	0	0	0	0	0	0	0	0	0	0	0	0	0	0	0	0	0	0	0	0	0	0	0	0	0	0	0	0	0	0	0	0	0	0	0
gbbtn[c]	0	0	0	0	0	0	0	0	0	0	0	0	0	0	0	0	0	0	0	0	0	0	0	0	0	0	0	0	0	0	0	0	0	0	0	0	0	0	0	0	0	0	0	0	0	0	0	0	0
gbbtn[e]	0	0	0	0	0	0	0	0	0	0	0	0	0	0	0	0	0	0	0	0	0	0	0	0	0	0	0	0	0	0	0	0	0	0	0	0	0	0	0	0	0	0	0	0	0	0	0	0	0
cro4[p]	0	0	0	0	0	0	0	0	0	0	0	0	0	0	0	0	0	0	0	0	0	0	0	0	0	0	0	0	0	0	0	0	0	0	0	0	0	0	0	0	0	0	0	0	0	0	0	0	0
cro4[c]	0	0	0	0	0	0	0	0	0	0	0	0	0	0	0	0	0	0	0	0	0	0	0	0	0	0	0	0	0	0	0	0	0	0	0	0	0	0	0	0	0	0	0	0	0	0	0	0	0
cro4[e]	0	0	0	0	0	0	0	0	0	0	0	0	0	0	0	0	0	0	0	0	0	0	0	0	0	0	0	0	0	0	0	0	0	0	0	0	0	0	0	0	0	0	0	0	0	0	0	0	0
csn[c]	0	0	0	0	0	0	0	0	0	0	0	0	0	0	0	0	0	0	0	0	0	0	0	0	0	0	0	0	0	0	0	0	0	0	0	0	0	0	0	0	0	0	0	0	0	0	0	0	0
ura[c]	0	0	0	0	0	0	0	0	0	0	0	0	0	0	0	0	0	0	0	0	0	0	0	0	0	0	0	0	0	0	0	0	0	0	0	0	0	0	0	0	0	0	0	0	0	0	0	0	0
tdecoa[c]	0	0	0	0	0	0	0	0	0	0	0	0	0	0	0	0	0	0	0	0	0	0	0	0	0	0	0	0	0	0	0	0	0	0	0	0	0	0	0	0	0	0	0	0	0	0	0	0	0
hdcoa[c]	0	0	0	0	0	0	0	0	0	0	0	0	0	0	0	0	0	0	0	0	0	0	0	0	0	0	0	0	0	0	0	0	0	0	0	0	0	0	0	0	0	0	0	0	0	0	0	0	0
odecoa[c]	0	0	0	0	0	0	0	0	0	0	0	0	0	0	0	0	0	0	0	0	0	0	0	0	0	0	0	0	0	0	0	0	0	0	0	0	0	0	0	0	0	0	0	0	0	0	0	0	0
utp[c]	0	0	0	0	0	0	0	0	0	0	0	0	0	0	0	0	0	0	0	0	0	0	0	0	0	0	0	0	0	0	0	0	0	0	0	0	0	0	0	0	0	0	0	0	0	0	0	0	0
ctp[c]	0	0	0	0	0	0	0	0	0	0	0	0	0	0	0	0	0	0	0	0	0	0	0	0	0	0	0	0	0	0	0	0	0	0	0	0	0	0	0	0	0	0	0	0	0	0	0	0	0
o2[p]	0	0	0	0	0	0	0	0	0	0	0	0	0	0	0	0	0	0	0	0	0	0	0	0	0	0	0	0	0	0	0	0	0	0	0	0	0	0	0	0	0	0	0	0	0	0	0	0	0
cu[p]	0	0	0	0	0	0	0	0	0	0	0	0	0	0	0	0	0	0	0	0	0	0	0	0	0	0	0	0	0	0	0	0	0	0	0	0	0	0	0	0	0	0	0	0	0	0	0	0	0
cu2[p]	0	0	0	0	0	0	0	0	0	0	0	0	0	0	0	0	0	0	0	0	0	0	0	0	0	0	0	0	0	0	0	0	0	0	0	0	0	0	0	0	0	0	0	0	0	0	0	0	0
cu2[e]	0	0	0	0	0	0	0	0	0	0	0	0	0	0	0	0	0	0	0	0	0	-1	0	0	0	0	0	0	0	0	0	0	0	0	0	0	0	0	0	0	0	0	0	0	0	0	0	0	0
cu[e]	0	0	0	0	0	0	0	0	0	0	0	0	0	0	0	0	0	0	0	0	0	0	0	0	0	0	0	0	0	0	0	0	0	0	0	0	0	0	0	0	0	0	0	0	0	0	0	0	0
ficytc[c]	0	0	0	0	0	0	0	0	0	0	0	0	0	0	0	0	0	0	0	0	0	0	0	0	0	0	0	0	0	0	0	0	0	0	0	0	0	0	0	0	0	0	0	0	0	0	0	0	0
qh2[c]	0	0	0	0	0	0	0	0	0	0	0	0	0	0	0	0	0	0	0	0	0	0	0	0	0	0	0	0	0	0	0	0	0	0	0	0	0	0	0	0	0	0	0	0	0	0	0	0	0
focytc[c]	0	0	0	0	0	0	0	0	0	0	0	0	0	0	0	0	0	0	0	0	0	0	0	0	0	0	0	0	0	0	0	0	0	0	0	0	0	0	0	0	0	0	0	0	0	0	0	0	0
q[c]	0	0	0	0	0	0	0	0	0	0	0	0	0	0	0	0	0	0	0	0	0	0	0	0	0	0	0	0	0	0	0	0	0	0	0	0	0	0	0	0	0	0	0	0	0	0	0	0	0
ser__L[c]	0	0	0	0	0	0	0	0	0	0	0	0	0	0	0	0	0	0	0	0	0	0	0	0	0	0	0	0	0	0	0	0	0	0	0	0	0	0	0	0	0	0	0	0	0	0	0	0	0
cys__L[p]	0	0	0	0	0	0	0	0	0	0	0	0	0	0	0	0	0	0	0	0	0	0	0	0	0	0	0	0	0	0	0	0	0	0	0	0	0	0	0	0	0	0	0	0	0	0	0	0	0
cyst__L[c]	0	0	0	0	0	0	0	0	0	0	0	0	0	0	0	0	0	0	0	0	0	0	0	0	0	0	0	0	0	0	0	0	0	0	0	0	0	0	0	0	0	0	0	0	0	0	0	0	0
cysth__L[c]	0	0	0	0	0	0	0	0	0	0	0	0	0	0	0	0	0	0	0	0	0	0	0	0	0	0	0	0	0	0	0	0	0	0	0	0	0	0	0	0	0	0	0	0	0	0	0	0	0
mql7[c]	0	0	0	0	0	0	0	0	0	0	0	0	0	0	0	0	0	0	0	0	0	0	0	0	0	0	0	0	0	0	0	0	0	0	0	0	0	0	0	0	0	0	0	0	0	0	0	0	0
mqn7[c]	0	0	0	0	0	0	0	0	0	0	0	0	0	0	0	0	0	0	0	0	0	0	0	0	0	0	0	0	0	0	0	0	0	0	0	0	0	0	0	0	0	0	0	0	0	0	0	0	0
q8h2[c]	0	0	0	0	0	0	0	0	0	0	0	0	0	0	0	0	0	0	0	0	0	0	0	0	0	0	0	0	0	0	0	0	0	0	0	0	0	0	0	0	0	0	0	0	0	0	0	0	0
q8[c]	0	0	0	0	0	0	0	0	0	0	0	0	0	0	0	0	0	0	0	0	0	0	0	0	0	0	0	0	0	0	0	0	0	0	0	0	0	0	0	0	0	0	0	0	0	0	0	0	0
pqh2[p]	0	0	0	0	0	0	0	0	0	0	0	0	0	0	0	0	0	0	0	0	0	0	0	0	0	0	0	0	0	0	0	0	0	0	0	0	0	0	0	0	0	0	0	0	0	0	0	0	0
pq[p]	0	0	0	0	0	0	0	0	0	0	0	0	0	0	0	0	0	0	0	0	0	0	0	0	0	0	0	0	0	0	0	0	0	0	0	0	0	0	0	0	0	0	0	0	0	0	0	0	0
cytd[c]	0	0	0	0	0	0	0	0	0	0	0	0	0	0	0	0	0	0	0	0	0	0	0	0	0	0	0	0	0	0	0	0	0	0	0	0	0	0	0	0	0	0	0	0	0	0	0	0	0
uri[c]	0	0	0	0	0	0	0	0	0	0	0	0	0	0	0	0	0	0	0	0	0	0	0	0	0	0	0	0	0	0	0	0	0	0	0	0	0	0	0	0	0	0	0	0	0	0	0	0	0
rib__D[c]	0	0	0	0	0	0	0	0	0	0	0	0	0	0	0	0	0	0	0	0	0	0	0	0	0	0	0	0	0	0	0	0	0	0	0	0	0	0	0	0	0	0	0	0	0	0	0	0	0
cytd[e]	0	0	0	0	0	0	0	0	0	0	0	0	0	0	0	0	0	0	0	0	0	0	0	0	0	0	0	0	0	0	0	0	0	0	0	0	0	0	0	0	0	0	0	0	0	0	0	0	0
cytd[p]	0	0	0	0	0	0	0	0	0	0	0	0	0	0	0	0	0	0	0	0	0	0	0	0	0	0	0	0	0	0	0	0	0	0	0	0	0	0	0	0	0	0	0	0	0	0	0	0	0
cdp[c]	0	0	0	0	0	0	0	0	0	0	0	0	0	0	0	0	0	0	0	0	0	0	0	0	0	0	0	0	0	0	0	0	0	0	0	0	0	0	0	0	0	0	0	0	0	0	0	0	0
dcmp[c]	0	0	0	0	0	0	0	0	0	0	0	0	0	0	0	0	0	0	0	0	0	0	0	0	0	0	0	0	0	0	0	0	0	0	0	0	0	0	0	0	0	0	0	0	0	0	0	0	0
dcdp[c]	0	0	0	0	0	0	0	0	0	0	0	0	0	0	0	0	0	0	0	0	0	0	0	0	0	0	0	0	0	0	0	0	0	0	0	0	0	0	0	0	0	0	0	0	0	0	0	0	0
h2o[e]	0	0	0	0	0	0	0	0	0	0	0	0	0	0	0	0	0	0	0	0	0	0	0	0	0	0	0	0	0	0	0	0	0	0	0	0	0	0	-1	0	0	0	0	0	0	0	0	0	0
alaala[e]	0	0	0	0	0	0	0	0	0	0	-1	0	0	0	0	0	0	0	0	0	0	0	0	0	0	0	0	0	0	0	0	0	0	0	0	0	0	0	0	0	0	0	0	0	0	0	0	0	0
ala__D[e]	0	0	0	0	0	0	0	0	-1	0	0	0	0	0	0	0	0	0	0	0	0	0	0	0	0	0	0	0	0	0	0	0	0	0	0	0	0	0	0	0	0	0	0	0	0	0	0	0	0
diact[e]	0	0	0	0	0	0	0	0	0	0	0	0	0	0	0	0	0	0	0	0	0	0	0	0	0	0	0	0	0	0	0	0	0	0	0	0	0	0	0	0	0	0	0	0	0	0	0	0	0
dad_2[c]	0	0	0	0	0	0	0	0	0	0	0	0	0	0	0	0	0	0	0	0	0	0	0	0	0	0	0	0	0	0	0	0	0	0	0	0	0	0	0	0	0	0	0	0	0	0	0	0	0
din[c]	0	0	0	0	0	0	0	0	0	0	0	0	0	0	0	0	0	0	0	0	0	0	0	0	0	0	0	0	0	0	0	0	0	0	0	0	0	0	0	0	0	0	0	0	0	0	0	0	0
dad_2[e]	0	0	0	0	0	0	0	0	0	0	0	0	0	0	0	0	0	0	0	0	0	0	0	0	0	0	0	0	0	0	0	0	0	0	0	0	0	0	0	0	0	0	0	0	0	0	0	0	0
dad_2[p]	0	0	0	0	0	0	0	0	0	0	0	0	0	0	0	0	0	0	0	0	0	0	0	0	0	0	0	0	0	0	0	0	0	0	0	0	0	0	0	0	0	0	0	0	0	0	0	0	0
12dgr160[c]	0	0	0	0	0	0	0	0	0	0	0	0	0	0	0	0	0	0	0	0	0	0	0	0	0	0	0	0	0	0	0	0	0	0	0	0	0	0	0	0	0	0	0	0	0	0	0	0	0
ala__D[p]	0	0	0	0	0	0	0	0	0	0	0	0	0	0	0	0	0	0	0	0	0	0	0	0	0	0	0	0	0	0	0	0	0	0	0	0	0	0	0	0	0	0	0	0	0	0	0	0	0
damp[e]	0	0	0	0	0	0	0	0	0	0	0	0	0	0	0	0	0	0	0	0	0	0	0	0	0	0	0	0	0	0	0	0	0	0	0	0	0	0	0	0	0	0	0	0	0	0	0	0	0
damp[p]	0	0	0	0	0	0	0	0	0	0	0	0	0	0	0	0	0	0	0	0	0	0	0	0	0	0	0	0	0	0	0	0	0	0	0	0	0	0	0	0	0	0	0	0	0	0	0	0	0
26dap__M[c]	0	0	0	0	0	0	0	0	0	0	0	0	0	0	0	0	0	0	0	0	0	0	0	0	0	0	0	0	0	0	0	0	0	0	0	0	0	0	0	0	0	0	0	0	0	0	0	0	0
lys__L[c]	0	0	0	0	0	0	0	0	0	0	0	0	0	0	0	0	0	0	0	0	0	0	0	0	0	0	0	0	0	0	0	0	0	0	0	0	0	0	0	0	0	0	0	0	0	0	0	0	0
26dap_LL[c]	0	0	0	0	0	0	0	0	0	0	0	0	0	0	0	0	0	0	0	0	0	0	0	0	0	0	0	0	0	0	0	0	0	0	0	0	0	0	0	0	0	0	0	0	0	0	0	0	0
arab__D[p]	0	0	0	0	0	0	0	0	0	0	0	0	0	0	0	0	0	0	0	0	0	0	0	0	0	0	0	0	0	0	0	0	0	0	0	0	0	0	0	0	0	0	0	0	0	0	0	0	0
arab__D[c]	0	0	0	0	0	0	0	0	0	0	0	0	0	0	0	0	0	0	0	0	0	0	0	0	0	0	0	0	0	0	0	0	0	0	0	0	0	0	0	0	0	0	0	0	0	0	0	0	0
arab__D[e]	0	0	0	0	0	0	0	0	0	0	0	0	0	0	0	0	0	0	0	0	0	0	0	0	0	0	0	0	0	0	0	0	0	0	0	0	0	0	0	0	0	0	0	0	0	0	0	0	0
cdpdddecg[c]	0	0	0	0	0	0	0	0	0	0	0	0	0	0	0	0	0	0	0	0	0	0	0	0	0	0	0	0	0	0	0	0	0	0	0	0	0	0	0	0	0	0	0	0	0	0	0	0	0
cdpdtdecg[c]	0	0	0	0	0	0	0	0	0	0	0	0	0	0	0	0	0	0	0	0	0	0	0	0	0	0	0	0	0	0	0	0	0	0	0	0	0	0	0	0	0	0	0	0	0	0	0	0	0
cdpdtdec7eg[c]	0	0	0	0	0	0	0	0	0	0	0	0	0	0	0	0	0	0	0	0	0	0	0	0	0	0	0	0	0	0	0	0	0	0	0	0	0	0	0	0	0	0	0	0	0	0	0	0	0
cdpdhdec9eg[c]	0	0	0	0	0	0	0	0	0	0	0	0	0	0	0	0	0	0	0	0	0	0	0	0	0	0	0	0	0	0	0	0	0	0	0	0	0	0	0	0	0	0	0	0	0	0	0	0	0
cdpdodecg[c]	0	0	0	0	0	0	0	0	0	0	0	0	0	0	0	0	0	0	0	0	0	0	0	0	0	0	0	0	0	0	0	0	0	0	0	0	0	0	0	0	0	0	0	0	0	0	0	0	0
cdpdodec11eg[c]	0	0	0	0	0	0	0	0	0	0	0	0	0	0	0	0	0	0	0	0	0	0	0	0	0	0	0	0	0	0	0	0	0	0	0	0	0	0	0	0	0	0	0	0	0	0	0	0	0
ditp[c]	0	0	0	0	0	0	0	0	0	0	0	0	0	0	0	0	0	0	0	0	0	0	0	0	0	0	0	0	0	0	0	0	0	0	0	0	0	0	0	0	0	0	0	0	0	0	0	0	0
db4p[c]	0	0	0	0	0	0	0	0	0	0	0	0	0	0	0	0	0	0	0	0	0	0	0	0	0	0	0	0	0	0	0	0	0	0	0	0	0	0	0	0	0	0	0	0	0	0	0	0	0
dca[e]	0	0	0	0	0	0	0	0	0	0	0	0	0	0	0	0	0	0	0	0	0	0	0	0	0	0	0	0	0	0	0	0	0	0	0	0	0	0	0	0	0	0	0	0	0	0	0	0	0
dca[p]	0	0	0	0	0	0	0	0	0	0	0	0	0	0	0	0	0	0	0	0	0	0	0	0	0	0	0	0	0	0	0	0	0	0	0	0	0	0	0	0	0	0	0	0	0	0	0	0	0
dcmp[e]	0	0	0	0	0	0	0	0	0	0	0	0	0	0	0	0	0	0	0	0	0	0	0	0	0	0	0	0	0	0	0	0	0	0	0	0	0	0	0	0	0	0	0	0	0	0	0	0	0
dcmp[p]	0	0	0	0	0	0	0	0	0	0	0	0	0	0	0	0	0	0	0	0	0	0	0	0	0	0	0	0	0	0	0	0	0	0	0	0	0	0	0	0	0	0	0	0	0	0	0	0	0
frdp[c]	0	0	0	0	0	0	0	0	0	0	0	0	0	0	0	0	0	0	0	0	0	0	0	0	0	0	0	0	0	0	0	0	0	0	0	0	0	0	0	0	0	0	0	0	0	0	0	0	0
ipdp[c]	0	0	0	0	0	0	0	0	0	0	0	0	0	0	0	0	0	0	0	0	0	0	0	0	0	0	0	0	0	0	0	0	0	0	0	0	0	0	0	0	0	0	0	0	0	0	0	0	0
decdp_tb[c]	0	0	0	0	0	0	0	0	0	0	0	0	0	0	0	0	0	0	0	0	0	0	0	0	0	0	0	0	0	0	0	0	0	0	0	0	0	0	0	0	0	0	0	0	0	0	0	0	0
dctp[c]	0	0	0	0	0	0	0	0	0	0	0	0	0	0	0	0	0	0	0	0	0	0	0	0	0	0	0	0	0	0	0	0	0	0	0	0	0	0	0	0	0	0	0	0	0	0	0	0	0
dutp[c]	0	0	0	0	0	0	0	0	0	0	0	0	0	0	0	0	0	0	0	0	0	0	0	0	0	0	0	0	0	0	0	0	0	0	0	0	0	0	0	0	0	0	0	0	0	0	0	0	0
dcyt[e]	0	0	0	0	0	0	0	0	0	0	0	0	0	0	0	0	0	0	0	0	0	0	0	0	0	0	0	0	0	0	0	0	0	0	0	0	0	0	0	0	0	0	0	0	0	0	0	0	0
dcyt[p]	0	0	0	0	0	0	0	0	0	0	0	0	0	0	0	0	0	0	0	0	0	0	0	0	0	0	0	0	0	0	0	0	0	0	0	0	0	0	0	0	0	0	0	0	0	0	0	0	0
e4p[c]	0	0	0	0	0	0	0	0	0	0	0	0	0	0	0	0	0	0	0	0	0	0	0	0	0	0	0	0	0	0	0	0	0	0	0	0	0	0	0	0	0	0	0	0	0	0	0	0	0
2dda7p[c]	0	0	0	0	0	0	0	0	0	0	0	0	0	0	0	0	0	0	0	0	0	0	0	0	0	0	0	0	0	0	0	0	0	0	0	0	0	0	0	0	0	0	0	0	0	0	0	0	0
dgmp[c]	0	0	0	0	0	0	0	0	0	0	0	0	0	0	0	0	0	0	0	0	0	0	0	0	0	0	0	0	0	0	0	0	0	0	0	0	0	0	0	0	0	0	0	0	0	0	0	0	0
dgmp[e]	0	0	0	0	0	0	0	0	0	0	0	0	0	0	0	0	0	0	0	0	0	0	0	0	0	0	0	0	0	0	0	0	0	0	0	0	0	0	0	0	0	0	0	0	0	0	0	0	0
dgmp[p]	0	0	0	0	0	0	0	0	0	0	0	0	0	0	0	0	0	0	0	0	0	0	0	0	0	0	0	0	0	0	0	0	0	0	0	0	0	0	0	0	0	0	0	0	0	0	0	0	0
dgsn[e]	0	0	0	0	0	0	0	0	0	0	0	0	0	0	0	0	0	0	0	0	0	0	0	0	0	0	0	0	0	0	0	0	0	0	0	0	0	0	0	0	0	0	0	0	0	0	0	0	0
dgsn[p]	0	0	0	0	0	0	0	0	0	0	0	0	0	0	0	0	0	0	0	0	0	0	0	0	0	0	0	0	0	0	0	0	0	0	0	0	0	0	0	0	0	0	0	0	0	0	0	0	0
dh4mchc[c]	0	0	0	0	0	0	0	0	0	0	0	0	0	0	0	0	0	0	0	0	0	0	0	0	0	0	0	0	0	0	0	0	0	0	0	0	0	0	0	0	0	0	0	0	0	0	0	0	0
23dhacoa[c]	0	0	0	0	0	0	0	0	0	0	0	0	0	0	0	0	0	0	0	0	0	0	0	0	0	0	0	0	0	0	0	0	0	0	0	0	0	0	0	0	0	0	0	0	0	0	0	0	0
3hadpcoa[c]	0	0	0	0	0	0	0	0	0	0	0	0	0	0	0	0	0	0	0	0	0	0	0	0	0	0	0	0	0	0	0	0	0	0	0	0	0	0	0	0	0	0	0	0	0	0	0	0	0
23dhmb[c]	0	0	0	0	0	0	0	0	0	0	0	0	0	0	0	0	0	0	0	0	0	0	0	0	0	0	0	0	0	0	0	0	0	0	0	0	0	0	0	0	0	0	0	0	0	0	0	0	0
3mob[c]	0	0	0	0	0	0	0	0	0	0	0	0	0	0	0	0	0	0	0	0	0	0	0	0	0	0	0	0	0	0	0	0	0	0	0	0	0	0	0	0	0	0	0	0	0	0	0	0	0
23dhmp[c]	0	0	0	0	0	0	0	0	0	0	0	0	0	0	0	0	0	0	0	0	0	0	0	0	0	0	0	0	0	0	0	0	0	0	0	0	0	0	0	0	0	0	0	0	0	0	0	0	0
3mop[c]	0	0	0	0	0	0	0	0	0	0	0	0	0	0	0	0	0	0	0	0	0	0	0	0	0	0	0	0	0	0	0	0	0	0	0	0	0	0	0	0	0	0	0	0	0	0	0	0	0
2o3mpt[c]	0	0	0	0	0	0	0	0	0	0	0	0	0	0	0	0	0	0	0	0	0	0	0	0	0	0	0	0	0	0	0	0	0	0	0	0	0	0	0	0	0	0	0	0	0	0	0	0	0
dha[c]	0	0	0	0	0	0	0	0	0	0	0	0	0	0	0	0	0	0	0	0	0	0	0	0	0	0	0	0	0	0	0	0	0	0	0	0	0	0	0	0	0	0	0	0	0	0	0	0	0
dhap[c]	0	0	0	0	0	0	0	0	0	0	0	0	0	0	0	0	0	0	0	0	0	0	0	0	0	0	0	0	0	0	0	0	0	0	0	0	0	0	0	0	0	0	0	0	0	0	0	0	0
dha[e]	0	0	0	0	0	0	0	0	0	0	0	0	0	0	0	0	0	0	0	0	0	0	0	-1	0	0	0	0	0	0	0	0	0	0	0	0	0	0	0	0	0	0	0	0	0	0	0	0	0
23dhb[c]	0	0	0	0	0	0	0	0	0	0	0	0	0	0	0	0	0	0	0	0	0	0	0	0	0	0	0	0	0	0	0	0	0	0	0	0	0	0	0	0	0	0	0	0	0	0	0	0	0
23dhba[c]	0	0	0	0	0	0	0	0	0	0	0	0	0	0	0	0	0	0	0	0	0	0	0	0	0	0	0	0	0	0	0	0	0	0	0	0	0	0	0	0	0	0	0	0	0	0	0	0	0
23dhbzs[c]	0	0	0	0	0	0	0	0	0	0	0	0	0	0	0	0	0	0	0	0	0	0	0	0	0	0	0	0	0	0	0	0	0	0	0	0	0	0	0	0	0	0	0	0	0	0	0	0	0
hkntd[c]	0	0	0	0	0	0	0	0	0	0	0	0	0	0	0	0	0	0	0	0	0	0	0	0	0	0	0	0	0	0	0	0	0	0	0	0	0	0	0	0	0	0	0	0	0	0	0	0	0
23dhdp[c]	0	0	0	0	0	0	0	0	0	0	0	0	0	0	0	0	0	0	0	0	0	0	0	0	0	0	0	0	0	0	0	0	0	0	0	0	0	0	0	0	0	0	0	0	0	0	0	0	0
thdp[c]	0	0	0	0	0	0	0	0	0	0	0	0	0	0	0	0	0	0	0	0	0	0	0	0	0	0	0	0	0	0	0	0	0	0	0	0	0	0	0	0	0	0	0	0	0	0	0	0	0
dhf[c]	0	0	0	0	0	0	0	0	0	0	0	0	0	0	0	0	0	0	0	0	0	0	0	0	0	0	0	0	0	0	0	0	0	0	0	0	0	0	0	0	0	0	0	0	0	0	0	0	0
dhpt[c]	0	0	0	0	0	0	0	0	0	0	0	0	0	0	0	0	0	0	0	0	0	0	0	0	0	0	0	0	0	0	0	0	0	0	0	0	0	0	0	0	0	0	0	0	0	0	0	0	0
dhna[c]	0	0	0	0	0	0	0	0	0	0	0	0	0	0	0	0	0	0	0	0	0	0	0	0	0	0	0	0	0	0	0	0	0	0	0	0	0	0	0	0	0	0	0	0	0	0	0	0	0
octdp[c]	0	0	0	0	0	0	0	0	0	0	0	0	0	0	0	0	0	0	0	0	0	0	0	0	0	0	0	0	0	0	0	0	0	0	0	0	0	0	0	0	0	0	0	0	0	0	0	0	0
cdhxfut[c]	0	0	0	0	0	0	0	0	0	0	0	0	0	0	0	0	0	0	0	0	0	0	0	0	0	0	0	0	0	0	0	0	0	0	0	0	0	0	0	0	0	0	0	0	0	0	0	0	0
dhnpt[c]	0	0	0	0	0	0	0	0	0	0	0	0	0	0	0	0	0	0	0	0	0	0	0	0	0	0	0	0	0	0	0	0	0	0	0	0	0	0	0	0	0	0	0	0	0	0	0	0	0
2ahhmp[c]	0	0	0	0	0	0	0	0	0	0	0	0	0	0	0	0	0	0	0	0	0	0	0	0	0	0	0	0	0	0	0	0	0	0	0	0	0	0	0	0	0	0	0	0	0	0	0	0	0
6hmhpt[c]	0	0	0	0	0	0	0	0	0	0	0	0	0	0	0	0	0	0	0	0	0	0	0	0	0	0	0	0	0	0	0	0	0	0	0	0	0	0	0	0	0	0	0	0	0	0	0	0	0
dhor__S[c]	0	0	0	0	0	0	0	0	0	0	0	0	0	0	0	0	0	0	0	0	0	0	0	0	0	0	0	0	0	0	0	0	0	0	0	0	0	0	0	0	0	0	0	0	0	0	0	0	0
orot[c]	0	0	0	0	0	0	0	0	0	0	0	0	0	0	0	0	0	0	0	0	0	0	0	0	0	0	0	0	0	0	0	0	0	0	0	0	0	0	0	0	0	0	0	0	0	0	0	0	0
mqn6[c]	0	0	0	0	0	0	0	0	0	0	0	0	0	0	0	0	0	0	0	0	0	0	0	0	0	0	0	0	0	0	0	0	0	0	0	0	0	0	0	0	0	0	0	0	0	0	0	0	0
mql6[c]	0	0	0	0	0	0	0	0	0	0	0	0	0	0	0	0	0	0	0	0	0	0	0	0	0	0	0	0	0	0	0	0	0	0	0	0	0	0	0	0	0	0	0	0	0	0	0	0	0
2dhphaccoa[c]	0	0	0	0	0	0	0	0	0	0	0	0	0	0	0	0	0	0	0	0	0	0	0	0	0	0	0	0	0	0	0	0	0	0	0	0	0	0	0	0	0	0	0	0	0	0	0	0	0
h2[c]	0	0	0	0	0	0	0	0	0	0	0	0	0	0	0	0	0	0	0	0	0	0	0	0	0	0	0	0	0	0	0	0	0	0	0	0	0	0	0	0	0	0	0	0	0	0	0	0	0
25dhpp[c]	0	0	0	0	0	0	0	0	0	0	0	0	0	0	0	0	0	0	0	0	0	0	0	0	0	0	0	0	0	0	0	0	0	0	0	0	0	0	0	0	0	0	0	0	0	0	0	0	0
25drapp[c]	0	0	0	0	0	0	0	0	0	0	0	0	0	0	0	0	0	0	0	0	0	0	0	0	0	0	0	0	0	0	0	0	0	0	0	0	0	0	0	0	0	0	0	0	0	0	0	0	0
6hmhptpp[c]	0	0	0	0	0	0	0	0	0	0	0	0	0	0	0	0	0	0	0	0	0	0	0	0	0	0	0	0	0	0	0	0	0	0	0	0	0	0	0	0	0	0	0	0	0	0	0	0	0
3dhq[c]	0	0	0	0	0	0	0	0	0	0	0	0	0	0	0	0	0	0	0	0	0	0	0	0	0	0	0	0	0	0	0	0	0	0	0	0	0	0	0	0	0	0	0	0	0	0	0	0	0
3dhsk[c]	0	0	0	0	0	0	0	0	0	0	0	0	0	0	0	0	0	0	0	0	0	0	0	0	0	0	0	0	0	0	0	0	0	0	0	0	0	0	0	0	0	0	0	0	0	0	0	0	0
flxr[c]	0	0	0	0	0	0	0	0	0	0	0	0	0	0	0	0	0	0	0	0	0	0	0	0	0	0	0	0	0	0	0	0	0	0	0	0	0	0	0	0	0	0	0	0	0	0	0	0	0
dhxfut[c]	0	0	0	0	0	0	0	0	0	0	0	0	0	0	0	0	0	0	0	0	0	0	0	0	0	0	0	0	0	0	0	0	0	0	0	0	0	0	0	0	0	0	0	0	0	0	0	0	0
flxso[c]	0	0	0	0	0	0	0	0	0	0	0	0	0	0	0	0	0	0	0	0	0	0	0	0	0	0	0	0	0	0	0	0	0	0	0	0	0	0	0	0	0	0	0	0	0	0	0	0	0
cgly[e]	0	0	0	0	0	0	0	0	0	0	0	0	0	0	0	0	0	0	0	0	0	0	0	0	0	0	0	0	0	0	0	0	0	0	0	0	0	0	0	0	0	0	0	0	0	0	0	0	0
dkmpp[c]	0	0	0	0	0	0	0	0	0	0	0	0	0	0	0	0	0	0	0	0	0	0	0	0	0	0	0	0	0	0	0	0	0	0	0	0	0	0	0	0	0	0	0	0	0	0	0	0	0
2kmb[c]	0	0	0	0	0	0	0	0	0	0	0	0	0	0	0	0	0	0	0	0	0	0	0	0	0	0	0	0	0	0	0	0	0	0	0	0	0	0	0	0	0	0	0	0	0	0	0	0	0
dmpp[c]	0	0	0	0	0	0	0	0	0	0	0	0	0	0	0	0	0	0	0	0	0	0	0	0	0	0	0	0	0	0	0	0	0	0	0	0	0	0	0	0	0	0	0	0	0	0	0	0	0
grdp[c]	0	0	0	0	0	0	0	0	0	0	0	0	0	0	0	0	0	0	0	0	0	0	0	0	0	0	0	0	0	0	0	0	0	0	0	0	0	0	0	0	0	0	0	0	0	0	0	0	0
h2mb4p[c]	0	0	0	0	0	0	0	0	0	0	0	0	0	0	0	0	0	0	0	0	0	0	0	0	0	0	0	0	0	0	0	0	0	0	0	0	0	0	0	0	0	0	0	0	0	0	0	0	0
dhpmp[c]	0	0	0	0	0	0	0	0	0	0	0	0	0	0	0	0	0	0	0	0	0	0	0	0	0	0	0	0	0	0	0	0	0	0	0	0	0	0	0	0	0	0	0	0	0	0	0	0	0
ahdt[c]	0	0	0	0	0	0	0	0	0	0	0	0	0	0	0	0	0	0	0	0	0	0	0	0	0	0	0	0	0	0	0	0	0	0	0	0	0	0	0	0	0	0	0	0	0	0	0	0	0
dpcoa[c]	0	0	0	0	0	0	0	0	0	0	0	0	0	0	0	0	0	0	0	0	0	0	0	0	0	0	0	0	0	0	0	0	0	0	0	0	0	0	0	0	0	0	0	0	0	0	0	0	0
decdp[c]	0	0	0	0	0	0	0	0	0	0	0	0	0	0	0	0	0	0	0	0	0	0	0	0	0	0	0	0	0	0	0	0	0	0	0	0	0	0	0	0	0	0	0	0	0	0	0	0	0
2dhp[c]	0	0	0	0	0	0	0	0	0	0	0	0	0	0	0	0	0	0	0	0	0	0	0	0	0	0	0	0	0	0	0	0	0	0	0	0	0	0	0	0	0	0	0	0	0	0	0	0	0
pant__R[c]	0	0	0	0	0	0	0	0	0	0	0	0	0	0	0	0	0	0	0	0	0	0	0	0	0	0	0	0	0	0	0	0	0	0	0	0	0	0	0	0	0	0	0	0	0	0	0	0	0
drib[c]	0	0	0	0	0	0	0	0	0	0	0	0	0	0	0	0	0	0	0	0	0	0	0	0	0	0	0	0	0	0	0	0	0	0	0	0	0	0	0	0	0	0	0	0	0	0	0	0	0
2dr5p[c]	0	0	0	0	0	0	0	0	0	0	0	0	0	0	0	0	0	0	0	0	0	0	0	0	0	0	0	0	0	0	0	0	0	0	0	0	0	0	0	0	0	0	0	0	0	0	0	0	0
drib[e]	0	0	0	0	0	0	0	0	0	0	0	0	0	0	0	0	0	0	0	0	0	0	0	0	0	0	0	0	0	0	0	0	0	0	0	0	0	0	0	0	0	0	0	0	0	0	0	0	0
g3p[c]	0	0	0	0	0	0	0	0	0	0	0	0	0	0	0	0	0	0	0	0	0	0	0	0	0	0	0	0	0	0	0	0	0	0	0	0	0	0	0	0	0	0	0	0	0	0	0	0	0
ser__D[c]	0	0	0	0	0	0	0	0	0	0	0	0	0	0	0	0	0	0	0	0	0	0	0	0	0	0	0	0	0	0	0	0	0	0	0	0	0	0	0	0	0	0	0	0	0	0	0	0	0
2amsa[c]	0	0	0	0	0	0	0	0	0	0	0	0	0	0	0	0	0	0	0	0	0	0	0	0	0	0	0	0	0	0	0	0	0	0	0	0	0	0	0	0	0	0	0	0	0	0	0	0	0
ser__D[e]	0	0	0	0	0	0	0	0	0	0	0	0	0	0	0	0	0	0	0	0	0	0	0	0	0	0	0	0	0	0	0	0	0	0	0	0	0	0	0	0	0	0	0	0	0	0	0	0	0
tartr__D[c]	0	0	0	0	0	0	0	0	0	0	0	0	0	0	0	0	0	0	0	0	0	0	0	0	0	0	0	0	0	0	0	0	0	0	0	0	0	0	0	0	0	0	0	0	0	0	0	0	0
dtmp[c]	0	0	0	0	0	0	0	0	0	0	0	0	0	0	0	0	0	0	0	0	0	0	0	0	0	0	0	0	0	0	0	0	0	0	0	0	0	0	0	0	0	0	0	0	0	0	0	0	0
dtdp[c]	0	0	0	0	0	0	0	0	0	0	0	0	0	0	0	0	0	0	0	0	0	0	0	0	0	0	0	0	0	0	0	0	0	0	0	0	0	0	0	0	0	0	0	0	0	0	0	0	0
dtmp[e]	0	0	0	0	0	0	0	0	0	0	0	0	0	0	0	0	0	0	0	0	0	0	0	0	0	0	0	0	0	0	0	0	0	0	0	0	0	0	0	0	0	0	0	0	0	0	0	0	0
dtmp[p]	0	0	0	0	0	0	0	0	0	0	0	0	0	0	0	0	0	0	0	0	0	0	0	0	0	0	0	0	0	0	0	0	0	0	0	0	0	0	0	0	0	0	0	0	0	0	0	0	0
duri[c]	0	0	0	0	0	0	0	0	0	0	0	0	0	0	0	0	0	0	0	0	0	0	0	0	0	0	0	0	0	0	0	0	0	0	0	0	0	0	0	0	0	0	0	0	0	0	0	0	0
dump[c]	0	0	0	0	0	0	0	0	0	0	0	0	0	0	0	0	0	0	0	0	0	0	0	0	0	0	0	0	0	0	0	0	0	0	0	0	0	0	0	0	0	0	0	0	0	0	0	0	0
dxyl5p[c]	0	0	0	0	0	0	0	0	0	0	0	0	0	0	0	0	0	0	0	0	0	0	0	0	0	0	0	0	0	0	0	0	0	0	0	0	0	0	0	0	0	0	0	0	0	0	0	0	0
2me4p[c]	0	0	0	0	0	0	0	0	0	0	0	0	0	0	0	0	0	0	0	0	0	0	0	0	0	0	0	0	0	0	0	0	0	0	0	0	0	0	0	0	0	0	0	0	0	0	0	0	0
4per[c]	0	0	0	0	0	0	0	0	0	0	0	0	0	0	0	0	0	0	0	0	0	0	0	0	0	0	0	0	0	0	0	0	0	0	0	0	0	0	0	0	0	0	0	0	0	0	0	0	0
3hbcoa[c]	0	0	0	0	0	0	0	0	0	0	0	0	0	0	0	0	0	0	0	0	0	0	0	0	0	0	0	0	0	0	0	0	0	0	0	0	0	0	0	0	0	0	0	0	0	0	0	0	0
3hhcoa[c]	0	0	0	0	0	0	0	0	0	0	0	0	0	0	0	0	0	0	0	0	0	0	0	0	0	0	0	0	0	0	0	0	0	0	0	0	0	0	0	0	0	0	0	0	0	0	0	0	0
3hocoa[c]	0	0	0	0	0	0	0	0	0	0	0	0	0	0	0	0	0	0	0	0	0	0	0	0	0	0	0	0	0	0	0	0	0	0	0	0	0	0	0	0	0	0	0	0	0	0	0	0	0
3hdcoa[c]	0	0	0	0	0	0	0	0	0	0	0	0	0	0	0	0	0	0	0	0	0	0	0	0	0	0	0	0	0	0	0	0	0	0	0	0	0	0	0	0	0	0	0	0	0	0	0	0	0
3hddcoa[c]	0	0	0	0	0	0	0	0	0	0	0	0	0	0	0	0	0	0	0	0	0	0	0	0	0	0	0	0	0	0	0	0	0	0	0	0	0	0	0	0	0	0	0	0	0	0	0	0	0
3htdcoa[c]	0	0	0	0	0	0	0	0	0	0	0	0	0	0	0	0	0	0	0	0	0	0	0	0	0	0	0	0	0	0	0	0	0	0	0	0	0	0	0	0	0	0	0	0	0	0	0	0	0
3hhdcoa[c]	0	0	0	0	0	0	0	0	0	0	0	0	0	0	0	0	0	0	0	0	0	0	0	0	0	0	0	0	0	0	0	0	0	0	0	0	0	0	0	0	0	0	0	0	0	0	0	0	0
3hodcoa[c]	0	0	0	0	0	0	0	0	0	0	0	0	0	0	0	0	0	0	0	0	0	0	0	0	0	0	0	0	0	0	0	0	0	0	0	0	0	0	0	0	0	0	0	0	0	0	0	0	0
3hmbcoa[c]	0	0	0	0	0	0	0	0	0	0	0	0	0	0	0	0	0	0	0	0	0	0	0	0	0	0	0	0	0	0	0	0	0	0	0	0	0	0	0	0	0	0	0	0	0	0	0	0	0
2ddg6p[c]	0	0	0	0	0	0	0	0	0	0	0	0	0	0	0	0	0	0	0	0	0	0	0	0	0	0	0	0	0	0	0	0	0	0	0	0	0	0	0	0	0	0	0	0	0	0	0	0	0
6pgc[c]	0	0	0	0	0	0	0	0	0	0	0	0	0	0	0	0	0	0	0	0	0	0	0	0	0	0	0	0	0	0	0	0	0	0	0	0	0	0	0	0	0	0	0	0	0	0	0	0	0
kdo2lipid4n[c]	0	0	0	0	0	0	0	0	0	0	0	0	0	0	0	0	0	0	0	0	0	0	0	0	0	0	0	0	0	0	0	0	0	0	0	0	0	0	0	0	0	0	0	0	0	0	0	0	0
kdo2lipid4Ln[c]	0	0	0	0	0	0	0	0	0	0	0	0	0	0	0	0	0	0	0	0	0	0	0	0	0	0	0	0	0	0	0	0	0	0	0	0	0	0	0	0	0	0	0	0	0	0	0	0	0
lipan[c]	0	0	0	0	0	0	0	0	0	0	0	0	0	0	0	0	0	0	0	0	0	0	0	0	0	0	0	0	0	0	0	0	0	0	0	0	0	0	0	0	0	0	0	0	0	0	0	0	0
2pg[c]	0	0	0	0	0	0	0	0	0	0	0	0	0	0	0	0	0	0	0	0	0	0	0	0	0	0	0	0	0	0	0	0	0	0	0	0	0	0	0	0	0	0	0	0	0	0	0	0	0
seramp[c]	0	0	0	0	0	0	0	0	0	0	0	0	0	0	0	0	0	0	0	0	0	0	0	0	0	0	0	0	0	0	0	0	0	0	0	0	0	0	0	0	0	0	0	0	0	0	0	0	0
enter[c]	0	0	0	0	0	0	0	0	0	0	0	0	0	0	0	0	0	0	0	0	0	0	0	0	0	0	0	0	0	0	0	0	0	0	0	0	0	0	0	0	0	0	0	0	0	0	0	0	0
feenter[c]	0	0	0	0	0	0	0	0	0	0	0	0	0	0	0	0	0	0	0	0	0	0	0	0	0	0	0	0	0	0	0	0	0	0	0	0	0	0	0	0	0	0	0	0	0	0	0	0	0
fe3[c]	0	0	0	0	0	0	0	0	0	0	0	0	0	0	0	0	0	0	0	0	0	0	0	0	0	0	0	0	0	0	0	0	0	0	0	0	0	0	0	0	0	0	0	0	0	0	0	0	0
etha[e]	0	0	0	0	0	0	0	0	0	0	0	0	0	0	0	0	0	0	0	0	0	0	0	0	0	0	0	0	0	0	0	0	0	0	0	0	0	0	0	0	0	0	0	0	0	0	0	0	0
etha[c]	0	0	0	0	0	0	0	0	0	0	0	0	0	0	0	0	0	0	0	0	0	0	0	0	0	0	0	0	0	0	0	0	0	0	0	0	0	0	0	0	0	0	0	0	0	0	0	0	0
eths[e]	0	0	0	0	0	0	0	0	0	0	0	0	0	0	0	0	0	0	0	0	0	0	0	0	0	0	0	0	0	0	0	0	0	0	0	0	0	0	0	0	0	0	0	0	0	0	0	0	0
eths[c]	0	0	0	0	0	0	0	0	0	0	0	0	0	0	0	0	0	0	0	0	0	0	0	0	0	0	0	0	0	0	0	0	0	0	0	0	0	0	0	0	0	0	0	0	0	0	0	0	0
ethso3[p]	0	0	0	0	0	0	0	0	0	0	0	0	0	0	0	0	0	0	0	0	0	0	0	0	0	0	0	0	0	0	0	0	0	0	0	0	0	0	0	0	0	0	0	0	0	0	0	0	0
ethso3[c]	0	0	0	0	0	0	0	0	0	0	0	0	0	0	0	0	0	0	0	0	0	0	0	0	0	0	0	0	0	0	0	0	0	0	0	0	0	0	0	0	0	0	0	0	0	0	0	0	0
ethso3[e]	0	0	0	0	0	0	0	0	0	0	0	0	0	0	0	0	0	0	0	0	0	0	0	0	0	0	0	0	0	0	0	0	0	0	0	0	0	0	0	0	0	0	0	0	0	0	0	0	0
etoh[e]	0	0	0	0	0	0	0	0	0	0	0	0	0	0	0	0	0	0	0	0	0	0	0	0	0	-1	0	0	0	0	0	0	0	0	0	0	0	0	0	0	0	0	0	0	0	0	0	0	0
etoh[p]	0	0	0	0	0	0	0	0	0	0	0	0	0	0	0	0	0	0	0	0	0	0	0	0	0	0	0	0	0	0	0	0	0	0	0	0	0	0	0	0	0	0	0	0	0	0	0	0	0
ddca[p]	0	0	0	0	0	0	0	0	0	0	0	0	0	0	0	0	0	0	0	0	0	0	0	0	0	0	0	0	0	0	0	0	0	0	0	0	0	0	0	0	0	0	0	0	0	0	0	0	0
fa1[c]	0	0	0	0	0	0	0	0	0	0	0	0	0	0	0	0	0	0	0	0	0	0	0	0	0	0	0	0	0	0	0	0	0	0	0	0	0	0	0	0	0	0	0	0	0	0	0	0	0
ttdca[p]	0	0	0	0	0	0	0	0	0	0	0	0	0	0	0	0	0	0	0	0	0	0	0	0	0	0	0	0	0	0	0	0	0	0	0	0	0	0	0	0	0	0	0	0	0	0	0	0	0
ttdcea[p]	0	0	0	0	0	0	0	0	0	0	0	0	0	0	0	0	0	0	0	0	0	0	0	0	0	0	0	0	0	0	0	0	0	0	0	0	0	0	0	0	0	0	0	0	0	0	0	0	0
fa4[c]	0	0	0	0	0	0	0	0	0	0	0	0	0	0	0	0	0	0	0	0	0	0	0	0	0	0	0	0	0	0	0	0	0	0	0	0	0	0	0	0	0	0	0	0	0	0	0	0	0
fa3[c]	0	0	0	0	0	0	0	0	0	0	0	0	0	0	0	0	0	0	0	0	0	0	0	0	0	0	0	0	0	0	0	0	0	0	0	0	0	0	0	0	0	0	0	0	0	0	0	0	0
fa6[c]	0	0	0	0	0	0	0	0	0	0	0	0	0	0	0	0	0	0	0	0	0	0	0	0	0	0	0	0	0	0	0	0	0	0	0	0	0	0	0	0	0	0	0	0	0	0	0	0	0
hdca[p]	0	0	0	0	0	0	0	0	0	0	0	0	0	0	0	0	0	0	0	0	0	0	0	0	0	0	0	0	0	0	0	0	0	0	0	0	0	0	0	0	0	0	0	0	0	0	0	0	0
hdcea[p]	0	0	0	0	0	0	0	0	0	0	0	0	0	0	0	0	0	0	0	0	0	0	0	0	0	0	0	0	0	0	0	0	0	0	0	0	0	0	0	0	0	0	0	0	0	0	0	0	0
fa12[c]	0	0	0	0	0	0	0	0	0	0	0	0	0	0	0	0	0	0	0	0	0	0	0	0	0	0	0	0	0	0	0	0	0	0	0	0	0	0	0	0	0	0	0	0	0	0	0	0	0
fa11[c]	0	0	0	0	0	0	0	0	0	0	0	0	0	0	0	0	0	0	0	0	0	0	0	0	0	0	0	0	0	0	0	0	0	0	0	0	0	0	0	0	0	0	0	0	0	0	0	0	0
ocdca[p]	0	0	0	0	0	0	0	0	0	0	0	0	0	0	0	0	0	0	0	0	0	0	0	0	0	0	0	0	0	0	0	0	0	0	0	0	0	0	0	0	0	0	0	0	0	0	0	0	0
ocdcea[p]	0	0	0	0	0	0	0	0	0	0	0	0	0	0	0	0	0	0	0	0	0	0	0	0	0	0	0	0	0	0	0	0	0	0	0	0	0	0	0	0	0	0	0	0	0	0	0	0	0
arach[c]	0	0	0	0	0	0	0	0	0	0	0	0	0	0	0	0	0	0	0	0	0	0	0	0	0	0	0	0	0	0	0	0	0	0	0	0	0	0	0	0	0	0	0	0	0	0	0	0	0
ibt[p]	0	0	0	0	0	0	0	0	0	0	0	0	0	0	0	0	0	0	0	0	0	0	0	0	0	0	0	0	0	0	0	0	0	0	0	0	0	0	0	0	0	0	0	0	0	0	0	0	0
ivcoa[c]	0	0	0	0	0	0	0	0	0	0	0	0	0	0	0	0	0	0	0	0	0	0	0	0	0	0	0	0	0	0	0	0	0	0	0	0	0	0	0	0	0	0	0	0	0	0	0	0	0
hxa[p]	0	0	0	0	0	0	0	0	0	0	0	0	0	0	0	0	0	0	0	0	0	0	0	0	0	0	0	0	0	0	0	0	0	0	0	0	0	0	0	0	0	0	0	0	0	0	0	0	0
octa[p]	0	0	0	0	0	0	0	0	0	0	0	0	0	0	0	0	0	0	0	0	0	0	0	0	0	0	0	0	0	0	0	0	0	0	0	0	0	0	0	0	0	0	0	0	0	0	0	0	0
prephth[c]	0	0	0	0	0	0	0	0	0	0	0	0	0	0	0	0	0	0	0	0	0	0	0	0	0	0	0	0	0	0	0	0	0	0	0	0	0	0	0	0	0	0	0	0	0	0	0	0	0
prephthcoa[c]	0	0	0	0	0	0	0	0	0	0	0	0	0	0	0	0	0	0	0	0	0	0	0	0	0	0	0	0	0	0	0	0	0	0	0	0	0	0	0	0	0	0	0	0	0	0	0	0	0
hmgth[c]	0	0	0	0	0	0	0	0	0	0	0	0	0	0	0	0	0	0	0	0	0	0	0	0	0	0	0	0	0	0	0	0	0	0	0	0	0	0	0	0	0	0	0	0	0	0	0	0	0
Sfglutth[c]	0	0	0	0	0	0	0	0	0	0	0	0	0	0	0	0	0	0	0	0	0	0	0	0	0	0	0	0	0	0	0	0	0	0	0	0	0	0	0	0	0	0	0	0	0	0	0	0	0
mmcoa__S[c]	0	0	0	0	0	0	0	0	0	0	0	0	0	0	0	0	0	0	0	0	0	0	0	0	0	0	0	0	0	0	0	0	0	0	0	0	0	0	0	0	0	0	0	0	0	0	0	0	0
mbhn[c]	0	0	0	0	0	0	0	0	0	0	0	0	0	0	0	0	0	0	0	0	0	0	0	0	0	0	0	0	0	0	0	0	0	0	0	0	0	0	0	0	0	0	0	0	0	0	0	0	0
dmlgnc[c]	0	0	0	0	0	0	0	0	0	0	0	0	0	0	0	0	0	0	0	0	0	0	0	0	0	0	0	0	0	0	0	0	0	0	0	0	0	0	0	0	0	0	0	0	0	0	0	0	0
tmhexc[c]	0	0	0	0	0	0	0	0	0	0	0	0	0	0	0	0	0	0	0	0	0	0	0	0	0	0	0	0	0	0	0	0	0	0	0	0	0	0	0	0	0	0	0	0	0	0	0	0	0
tamocta[c]	0	0	0	0	0	0	0	0	0	0	0	0	0	0	0	0	0	0	0	0	0	0	0	0	0	0	0	0	0	0	0	0	0	0	0	0	0	0	0	0	0	0	0	0	0	0	0	0	0
fdp[c]	0	0	0	0	0	0	0	0	0	0	0	0	0	0	0	0	0	0	0	0	0	0	0	0	0	0	0	0	0	0	0	0	0	0	0	0	0	0	0	0	0	0	0	0	0	0	0	0	0
f6p[c]	0	0	0	0	0	0	0	0	0	0	0	0	0	0	0	0	0	0	0	0	0	0	0	0	0	0	0	0	0	0	0	0	0	0	0	0	0	0	0	0	0	0	0	0	0	0	0	0	0
fe2[c]	0	0	0	0	0	0	0	0	0	0	0	0	0	0	0	0	0	0	0	0	0	0	0	0	0	0	0	0	0	0	0	0	0	0	0	0	0	0	0	0	0	0	0	0	0	0	0	0	0
ppp9[c]	0	0	0	0	0	0	0	0	0	0	0	0	0	0	0	0	0	0	0	0	0	0	0	0	0	0	0	0	0	0	0	0	0	0	0	0	0	0	0	0	0	0	0	0	0	0	0	0	0
pheme[c]	0	0	0	0	0	0	0	0	0	0	0	0	0	0	0	0	0	0	0	0	0	0	0	0	0	0	0	0	0	0	0	0	0	0	0	0	0	0	0	0	0	0	0	0	0	0	0	0	0
forcoa[c]	0	0	0	0	0	0	0	0	0	0	0	0	0	0	0	0	0	0	0	0	0	0	0	0	0	0	0	0	0	0	0	0	0	0	0	0	0	0	0	0	0	0	0	0	0	0	0	0	0
fmnh2[c]	0	0	0	0	0	0	0	0	0	0	0	0	0	0	0	0	0	0	0	0	0	0	0	0	0	0	0	0	0	0	0	0	0	0	0	0	0	0	0	0	0	0	0	0	0	0	0	0	0
isetac[c]	0	0	0	0	0	0	0	0	0	0	0	0	0	0	0	0	0	0	0	0	0	0	0	0	0	0	0	0	0	0	0	0	0	0	0	0	0	0	0	0	0	0	0	0	0	0	0	0	0
fmn[c]	0	0	0	0	0	0	0	0	0	0	0	0	0	0	0	0	0	0	0	0	0	0	0	0	0	0	0	0	0	0	0	0	0	0	0	0	0	0	0	0	0	0	0	0	0	0	0	0	0
fmnRD[c]	0	0	0	0	0	0	0	0	0	0	0	0	0	0	0	0	0	0	0	0	0	0	0	0	0	0	0	0	0	0	0	0	0	0	0	0	0	0	0	0	0	0	0	0	0	0	0	0	0
mso3[c]	0	0	0	0	0	0	0	0	0	0	0	0	0	0	0	0	0	0	0	0	0	0	0	0	0	0	0	0	0	0	0	0	0	0	0	0	0	0	0	0	0	0	0	0	0	0	0	0	0
hexs[c]	0	0	0	0	0	0	0	0	0	0	0	0	0	0	0	0	0	0	0	0	0	0	0	0	0	0	0	0	0	0	0	0	0	0	0	0	0	0	0	0	0	0	0	0	0	0	0	0	0
taur[c]	0	0	0	0	0	0	0	0	0	0	0	0	0	0	0	0	0	0	0	0	0	0	0	0	0	0	0	0	0	0	0	0	0	0	0	0	0	0	0	0	0	0	0	0	0	0	0	0	0
sula[c]	0	0	0	0	0	0	0	0	0	0	0	0	0	0	0	0	0	0	0	0	0	0	0	0	0	0	0	0	0	0	0	0	0	0	0	0	0	0	0	0	0	0	0	0	0	0	0	0	0
glx[c]	0	0	0	0	0	0	0	0	0	0	0	0	0	0	0	0	0	0	0	0	0	0	0	0	0	0	0	0	0	0	0	0	0	0	0	0	0	0	0	0	0	0	0	0	0	0	0	0	0
sulfac[c]	0	0	0	0	0	0	0	0	0	0	0	0	0	0	0	0	0	0	0	0	0	0	0	0	0	0	0	0	0	0	0	0	0	0	0	0	0	0	0	0	0	0	0	0	0	0	0	0	0
istnt[c]	0	0	0	0	0	0	0	0	0	0	0	0	0	0	0	0	0	0	0	0	0	0	0	0	0	0	0	0	0	0	0	0	0	0	0	0	0	0	0	0	0	0	0	0	0	0	0	0	0
fe2[e]	0	0	0	0	0	0	0	0	0	0	0	0	0	0	0	0	0	0	0	0	0	0	0	0	0	0	-1	0	0	0	0	0	0	0	0	0	0	0	0	0	0	0	0	0	0	0	0	0	0
fe2[p]	0	0	0	0	0	0	0	0	0	0	0	0	0	0	0	0	0	0	0	0	0	0	0	0	0	0	0	0	0	0	0	0	0	0	0	0	0	0	0	0	0	0	0	0	0	0	0	0	0
fe3[e]	0	0	0	0	0	0	0	0	0	0	0	0	0	0	0	0	0	0	0	0	0	0	0	0	0	0	0	-1	0	0	0	0	0	0	0	0	0	0	0	0	0	0	0	0	0	0	0	0	0
fe3[p]	0	0	0	0	0	0	0	0	0	0	0	0	0	0	0	0	0	0	0	0	0	0	0	0	0	0	0	0	0	0	0	0	0	0	0	0	0	0	0	0	0	0	0	0	0	0	0	0	0
enter[p]	0	0	0	0	0	0	0	0	0	0	0	0	0	0	0	0	0	0	0	0	0	0	0	0	0	0	0	0	0	0	0	0	0	0	0	0	0	0	0	0	0	0	0	0	0	0	0	0	0
feenter[p]	0	0	0	0	0	0	0	0	0	0	0	0	0	0	0	0	0	0	0	0	0	0	0	0	0	0	0	0	0	0	0	0	0	0	0	0	0	0	0	0	0	0	0	0	0	0	0	0	0
rbflvrd[c]	0	0	0	0	0	0	0	0	0	0	0	0	0	0	0	0	0	0	0	0	0	0	0	0	0	0	0	0	0	0	0	0	0	0	0	0	0	0	0	0	0	0	0	0	0	0	0	0	0
ribflv[c]	0	0	0	0	0	0	0	0	0	0	0	0	0	0	0	0	0	0	0	0	0	0	0	0	0	0	0	0	0	0	0	0	0	0	0	0	0	0	0	0	0	0	0	0	0	0	0	0	0
enter[e]	0	0	0	0	0	0	0	0	0	0	0	0	0	0	0	0	0	0	0	0	0	0	0	0	-1	0	0	0	0	0	0	0	0	0	0	0	0	0	0	0	0	0	0	0	0	0	0	0	0
feenter[e]	0	0	0	0	0	0	0	0	0	0	0	0	0	0	0	0	0	0	0	0	0	0	0	0	0	0	0	0	0	0	0	0	0	0	0	0	0	0	0	0	0	0	0	0	0	0	0	0	0
suc6p[c]	0	0	0	0	0	0	0	0	0	0	0	0	0	0	0	0	0	0	0	0	0	0	0	0	0	0	0	0	0	0	0	0	0	0	0	0	0	0	0	0	0	0	0	0	0	0	0	0	0
fru[c]	0	0	0	0	0	0	0	0	0	0	0	0	0	0	0	0	0	0	0	0	0	0	0	0	0	0	0	0	0	0	0	0	0	0	0	0	0	0	0	0	0	0	0	0	0	0	0	0	0
forglu[c]	0	0	0	0	0	0	0	0	0	0	0	0	0	0	0	0	0	0	0	0	0	0	0	0	0	0	0	0	0	0	0	0	0	0	0	0	0	0	0	0	0	0	0	0	0	0	0	0	0
frmd[c]	0	0	0	0	0	0	0	0	0	0	0	0	0	0	0	0	0	0	0	0	0	0	0	0	0	0	0	0	0	0	0	0	0	0	0	0	0	0	0	0	0	0	0	0	0	0	0	0	0
fldox[c]	0	0	0	0	0	0	0	0	0	0	0	0	0	0	0	0	0	0	0	0	0	0	0	0	0	0	0	0	0	0	0	0	0	0	0	0	0	0	0	0	0	0	0	0	0	0	0	0	0
fldrd[c]	0	0	0	0	0	0	0	0	0	0	0	0	0	0	0	0	0	0	0	0	0	0	0	0	0	0	0	0	0	0	0	0	0	0	0	0	0	0	0	0	0	0	0	0	0	0	0	0	0
2ahhmd[c]	0	0	0	0	0	0	0	0	0	0	0	0	0	0	0	0	0	0	0	0	0	0	0	0	0	0	0	0	0	0	0	0	0	0	0	0	0	0	0	0	0	0	0	0	0	0	0	0	0
5fthf[c]	0	0	0	0	0	0	0	0	0	0	0	0	0	0	0	0	0	0	0	0	0	0	0	0	0	0	0	0	0	0	0	0	0	0	0	0	0	0	0	0	0	0	0	0	0	0	0	0	0
methf[c]	0	0	0	0	0	0	0	0	0	0	0	0	0	0	0	0	0	0	0	0	0	0	0	0	0	0	0	0	0	0	0	0	0	0	0	0	0	0	0	0	0	0	0	0	0	0	0	0	0
oxa[c]	0	0	0	0	0	0	0	0	0	0	0	0	0	0	0	0	0	0	0	0	0	0	0	0	0	0	0	0	0	0	0	0	0	0	0	0	0	0	0	0	0	0	0	0	0	0	0	0	0
oxalcoa[c]	0	0	0	0	0	0	0	0	0	0	0	0	0	0	0	0	0	0	0	0	0	0	0	0	0	0	0	0	0	0	0	0	0	0	0	0	0	0	0	0	0	0	0	0	0	0	0	0	0
Nforglu[c]	0	0	0	0	0	0	0	0	0	0	0	0	0	0	0	0	0	0	0	0	0	0	0	0	0	0	0	0	0	0	0	0	0	0	0	0	0	0	0	0	0	0	0	0	0	0	0	0	0
for[e]	0	0	0	0	0	0	0	0	0	0	0	0	0	0	0	0	0	0	0	0	0	0	0	0	0	0	0	0	0	0	0	0	0	0	0	0	0	0	0	0	0	0	0	0	0	0	0	0	0
for[p]	0	0	0	0	0	0	0	0	0	0	0	0	0	0	0	0	0	0	0	0	0	0	0	0	0	0	0	0	0	0	0	0	0	0	0	0	0	0	0	0	0	0	0	0	0	0	0	0	0
fdxrd[c]	0	0	0	0	0	0	0	0	0	0	0	0	0	0	0	0	0	0	0	0	0	0	0	0	0	0	0	0	0	0	0	0	0	0	0	0	0	0	0	0	0	0	0	0	0	0	0	0	0
fdxox[c]	0	0	0	0	0	0	0	0	0	0	0	0	0	0	0	0	0	0	0	0	0	0	0	0	0	0	0	0	0	0	0	0	0	0	0	0	0	0	0	0	0	0	0	0	0	0	0	0	0
f1p[c]	0	0	0	0	0	0	0	0	0	0	0	0	0	0	0	0	0	0	0	0	0	0	0	0	0	0	0	0	0	0	0	0	0	0	0	0	0	0	0	0	0	0	0	0	0	0	0	0	0
fru[e]	0	0	0	0	0	0	0	0	0	0	0	0	0	0	0	0	0	0	0	0	0	0	0	0	0	0	0	0	0	0	0	0	0	0	0	0	0	0	0	0	0	0	0	0	0	0	0	0	0
fru[p]	0	0	0	0	0	0	0	0	0	0	0	0	0	0	0	0	0	0	0	0	0	0	0	0	0	0	0	0	0	0	0	0	0	0	0	0	0	0	0	0	0	0	0	0	0	0	0	0	0
mal__L[c]	0	0	0	0	0	0	0	0	0	0	0	0	0	0	0	0	0	0	0	0	0	0	0	0	0	0	0	0	0	0	0	0	0	0	0	0	0	0	0	0	0	0	0	0	0	0	0	0	0
4fumacac[c]	0	0	0	0	0	0	0	0	0	0	0	0	0	0	0	0	0	0	0	0	0	0	0	0	0	0	0	0	0	0	0	0	0	0	0	0	0	0	0	0	0	0	0	0	0	0	0	0	0
fut[c]	0	0	0	0	0	0	0	0	0	0	0	0	0	0	0	0	0	0	0	0	0	0	0	0	0	0	0	0	0	0	0	0	0	0	0	0	0	0	0	0	0	0	0	0	0	0	0	0	0
hxan[c]	0	0	0	0	0	0	0	0	0	0	0	0	0	0	0	0	0	0	0	0	0	0	0	0	0	0	0	0	0	0	0	0	0	0	0	0	0	0	0	0	0	0	0	0	0	0	0	0	0
gam1p[c]	0	0	0	0	0	0	0	0	0	0	0	0	0	0	0	0	0	0	0	0	0	0	0	0	0	0	0	0	0	0	0	0	0	0	0	0	0	0	0	0	0	0	0	0	0	0	0	0	0
dttp[c]	0	0	0	0	0	0	0	0	0	0	0	0	0	0	0	0	0	0	0	0	0	0	0	0	0	0	0	0	0	0	0	0	0	0	0	0	0	0	0	0	0	0	0	0	0	0	0	0	0
dtdpglu[c]	0	0	0	0	0	0	0	0	0	0	0	0	0	0	0	0	0	0	0	0	0	0	0	0	0	0	0	0	0	0	0	0	0	0	0	0	0	0	0	0	0	0	0	0	0	0	0	0	0
glu1sa[c]	0	0	0	0	0	0	0	0	0	0	0	0	0	0	0	0	0	0	0	0	0	0	0	0	0	0	0	0	0	0	0	0	0	0	0	0	0	0	0	0	0	0	0	0	0	0	0	0	0
5aop[c]	0	0	0	0	0	0	0	0	0	0	0	0	0	0	0	0	0	0	0	0	0	0	0	0	0	0	0	0	0	0	0	0	0	0	0	0	0	0	0	0	0	0	0	0	0	0	0	0	0
glyc2p[c]	0	0	0	0	0	0	0	0	0	0	0	0	0	0	0	0	0	0	0	0	0	0	0	0	0	0	0	0	0	0	0	0	0	0	0	0	0	0	0	0	0	0	0	0	0	0	0	0	0
glyc3p[c]	0	0	0	0	0	0	0	0	0	0	0	0	0	0	0	0	0	0	0	0	0	0	0	0	0	0	0	0	0	0	0	0	0	0	0	0	0	0	0	0	0	0	0	0	0	0	0	0	0
g3pc[p]	0	0	0	0	0	0	0	0	0	0	0	0	0	0	0	0	0	0	0	0	0	0	0	0	0	0	0	0	0	0	0	0	0	0	0	0	0	0	0	0	0	0	0	0	0	0	0	0	0
g3pc[c]	0	0	0	0	0	0	0	0	0	0	0	0	0	0	0	0	0	0	0	0	0	0	0	0	0	0	0	0	0	0	0	0	0	0	0	0	0	0	0	0	0	0	0	0	0	0	0	0	0
cdpglyc[c]	0	0	0	0	0	0	0	0	0	0	0	0	0	0	0	0	0	0	0	0	0	0	0	0	0	0	0	0	0	0	0	0	0	0	0	0	0	0	0	0	0	0	0	0	0	0	0	0	0
g3pc[e]	0	0	0	0	0	0	0	0	0	0	0	0	0	0	0	0	0	0	0	0	0	0	0	0	0	0	0	0	0	0	0	0	0	0	0	0	0	0	0	0	0	0	0	0	0	0	0	0	0
g3pe[p]	0	0	0	0	0	0	0	0	0	0	0	0	0	0	0	0	0	0	0	0	0	0	0	0	0	0	0	0	0	0	0	0	0	0	0	0	0	0	0	0	0	0	0	0	0	0	0	0	0
g3pe[c]	0	0	0	0	0	0	0	0	0	0	0	0	0	0	0	0	0	0	0	0	0	0	0	0	0	0	0	0	0	0	0	0	0	0	0	0	0	0	0	0	0	0	0	0	0	0	0	0	0
g3pe[e]	0	0	0	0	0	0	0	0	0	0	0	0	0	0	0	0	0	0	0	0	0	0	0	0	0	0	0	0	0	0	0	0	0	0	0	0	0	0	0	0	0	0	0	0	0	0	0	0	0
g3pg[p]	0	0	0	0	0	0	0	0	0	0	0	0	0	0	0	0	0	0	0	0	0	0	0	0	0	0	0	0	0	0	0	0	0	0	0	0	0	0	0	0	0	0	0	0	0	0	0	0	0
g3pg[c]	0	0	0	0	0	0	0	0	0	0	0	0	0	0	0	0	0	0	0	0	0	0	0	0	0	0	0	0	0	0	0	0	0	0	0	0	0	0	0	0	0	0	0	0	0	0	0	0	0
g3pi[p]	0	0	0	0	0	0	0	0	0	0	0	0	0	0	0	0	0	0	0	0	0	0	0	0	0	0	0	0	0	0	0	0	0	0	0	0	0	0	0	0	0	0	0	0	0	0	0	0	0
g3pi[c]	0	0	0	0	0	0	0	0	0	0	0	0	0	0	0	0	0	0	0	0	0	0	0	0	0	0	0	0	0	0	0	0	0	0	0	0	0	0	0	0	0	0	0	0	0	0	0	0	0
g3pi[e]	0	0	0	0	0	0	0	0	0	0	0	0	0	0	0	0	0	0	0	0	0	0	0	0	0	0	0	0	0	0	0	0	0	0	0	0	0	0	0	0	0	0	0	0	0	0	0	0	0
g3ps[p]	0	0	0	0	0	0	0	0	0	0	0	0	0	0	0	0	0	0	0	0	0	0	0	0	0	0	0	0	0	0	0	0	0	0	0	0	0	0	0	0	0	0	0	0	0	0	0	0	0
g3ps[c]	0	0	0	0	0	0	0	0	0	0	0	0	0	0	0	0	0	0	0	0	0	0	0	0	0	0	0	0	0	0	0	0	0	0	0	0	0	0	0	0	0	0	0	0	0	0	0	0	0
g3ps[e]	0	0	0	0	0	0	0	0	0	0	0	0	0	0	0	0	0	0	0	0	0	0	0	0	0	0	0	0	0	0	0	0	0	0	0	0	0	0	0	0	0	0	0	0	0	0	0	0	0
glu5sa[c]	0	0	0	0	0	0	0	0	0	0	0	0	0	0	0	0	0	0	0	0	0	0	0	0	0	0	0	0	0	0	0	0	0	0	0	0	0	0	0	0	0	0	0	0	0	0	0	0	0
1pyr5c[c]	0	0	0	0	0	0	0	0	0	0	0	0	0	0	0	0	0	0	0	0	0	0	0	0	0	0	0	0	0	0	0	0	0	0	0	0	0	0	0	0	0	0	0	0	0	0	0	0	0
glu5p[c]	0	0	0	0	0	0	0	0	0	0	0	0	0	0	0	0	0	0	0	0	0	0	0	0	0	0	0	0	0	0	0	0	0	0	0	0	0	0	0	0	0	0	0	0	0	0	0	0	0
6pgl[c]	0	0	0	0	0	0	0	0	0	0	0	0	0	0	0	0	0	0	0	0	0	0	0	0	0	0	0	0	0	0	0	0	0	0	0	0	0	0	0	0	0	0	0	0	0	0	0	0	0
glcn[p]	0	0	0	0	0	0	0	0	0	0	0	0	0	0	0	0	0	0	0	0	0	0	0	0	0	0	0	0	0	0	0	0	0	0	0	0	0	0	0	0	0	0	0	0	0	0	0	0	0
gal[e]	0	0	0	0	0	0	0	0	0	0	0	0	0	0	0	0	0	0	0	0	0	0	0	0	0	0	0	0	0	0	0	0	0	0	0	0	0	0	0	0	0	0	0	0	0	0	0	0	0
gal[c]	0	0	0	0	0	0	0	0	0	0	0	0	0	0	0	0	0	0	0	0	0	0	0	0	0	0	0	0	0	0	0	0	0	0	0	0	0	0	0	0	0	0	0	0	0	0	0	0	0
gal[p]	0	0	0	0	0	0	0	0	0	0	0	0	0	0	0	0	0	0	0	0	0	0	0	0	0	0	0	0	0	0	0	0	0	0	0	0	0	0	0	0	0	0	0	0	0	0	0	0	0
gal_bD[e]	0	0	0	0	0	0	0	0	0	0	0	0	0	0	0	0	0	0	0	0	0	0	0	0	0	0	0	0	0	0	0	0	0	0	0	0	0	0	0	0	0	0	0	0	0	0	0	0	0
gal_bD[p]	0	0	0	0	0	0	0	0	0	0	0	0	0	0	0	0	0	0	0	0	0	0	0	0	0	0	0	0	0	0	0	0	0	0	0	0	0	0	0	0	0	0	0	0	0	0	0	0	0
galctn__D[e]	0	0	0	0	0	0	0	0	0	0	0	0	0	0	0	0	0	0	0	0	0	0	0	0	0	0	0	0	0	0	0	0	0	0	0	0	0	0	0	0	0	0	0	0	0	0	0	0	0
galctn__D[c]	0	0	0	0	0	0	0	0	0	0	0	0	0	0	0	0	0	0	0	0	0	0	0	0	0	0	0	0	0	0	0	0	0	0	0	0	0	0	0	0	0	0	0	0	0	0	0	0	0
gal1p[c]	0	0	0	0	0	0	0	0	0	0	0	0	0	0	0	0	0	0	0	0	0	0	0	0	0	0	0	0	0	0	0	0	0	0	0	0	0	0	0	0	0	0	0	0	0	0	0	0	0
melib[c]	0	0	0	0	0	0	0	0	0	0	0	0	0	0	0	0	0	0	0	0	0	0	0	0	0	0	0	0	0	0	0	0	0	0	0	0	0	0	0	0	0	0	0	0	0	0	0	0	0
udpgal[c]	0	0	0	0	0	0	0	0	0	0	0	0	0	0	0	0	0	0	0	0	0	0	0	0	0	0	0	0	0	0	0	0	0	0	0	0	0	0	0	0	0	0	0	0	0	0	0	0	0
galt[e]	0	0	0	0	0	0	0	0	0	0	0	0	0	0	0	0	0	0	0	0	0	0	0	0	0	0	0	0	0	0	0	0	0	0	0	0	0	0	0	0	0	0	0	0	0	0	0	0	0
galt1p[c]	0	0	0	0	0	0	0	0	0	0	0	0	0	0	0	0	0	0	0	0	0	0	0	0	0	0	0	0	0	0	0	0	0	0	0	0	0	0	0	0	0	0	0	0	0	0	0	0	0
udpg[c]	0	0	0	0	0	0	0	0	0	0	0	0	0	0	0	0	0	0	0	0	0	0	0	0	0	0	0	0	0	0	0	0	0	0	0	0	0	0	0	0	0	0	0	0	0	0	0	0	0
galur[p]	0	0	0	0	0	0	0	0	0	0	0	0	0	0	0	0	0	0	0	0	0	0	0	0	0	0	0	0	0	0	0	0	0	0	0	0	0	0	0	0	0	0	0	0	0	0	0	0	0
galur[c]	0	0	0	0	0	0	0	0	0	0	0	0	0	0	0	0	0	0	0	0	0	0	0	0	0	0	0	0	0	0	0	0	0	0	0	0	0	0	0	0	0	0	0	0	0	0	0	0	0
galur[e]	0	0	0	0	0	0	0	0	0	0	0	0	0	0	0	0	0	0	0	0	0	0	0	0	0	0	0	0	0	0	0	0	0	0	0	0	0	0	0	0	0	0	0	0	0	0	0	0	0
gam[e]	0	0	0	0	0	0	0	0	0	0	0	0	0	0	0	0	0	0	0	0	0	0	0	0	0	0	0	0	0	0	0	0	0	0	0	0	0	0	0	0	0	0	0	0	0	0	0	0	0
13dpg[c]	0	0	0	0	0	0	0	0	0	0	0	0	0	0	0	0	0	0	0	0	0	0	0	0	0	0	0	0	0	0	0	0	0	0	0	0	0	0	0	0	0	0	0	0	0	0	0	0	0
gar[c]	0	0	0	0	0	0	0	0	0	0	0	0	0	0	0	0	0	0	0	0	0	0	0	0	0	0	0	0	0	0	0	0	0	0	0	0	0	0	0	0	0	0	0	0	0	0	0	0	0
fgam[c]	0	0	0	0	0	0	0	0	0	0	0	0	0	0	0	0	0	0	0	0	0	0	0	0	0	0	0	0	0	0	0	0	0	0	0	0	0	0	0	0	0	0	0	0	0	0	0	0	0
glyclt[c]	0	0	0	0	0	0	0	0	0	0	0	0	0	0	0	0	0	0	0	0	0	0	0	0	0	0	0	0	0	0	0	0	0	0	0	0	0	0	0	0	0	0	0	0	0	0	0	0	0
lpro[c]	0	0	0	0	0	0	0	0	0	0	0	0	0	0	0	0	0	0	0	0	0	0	0	0	0	0	0	0	0	0	0	0	0	0	0	0	0	0	0	0	0	0	0	0	0	0	0	0	0
alpro[c]	0	0	0	0	0	0	0	0	0	0	0	0	0	0	0	0	0	0	0	0	0	0	0	0	0	0	0	0	0	0	0	0	0	0	0	0	0	0	0	0	0	0	0	0	0	0	0	0	0
mlthf[c]	0	0	0	0	0	0	0	0	0	0	0	0	0	0	0	0	0	0	0	0	0	0	0	0	0	0	0	0	0	0	0	0	0	0	0	0	0	0	0	0	0	0	0	0	0	0	0	0	0
dhlpro[c]	0	0	0	0	0	0	0	0	0	0	0	0	0	0	0	0	0	0	0	0	0	0	0	0	0	0	0	0	0	0	0	0	0	0	0	0	0	0	0	0	0	0	0	0	0	0	0	0	0
gdbtal[c]	0	0	0	0	0	0	0	0	0	0	0	0	0	0	0	0	0	0	0	0	0	0	0	0	0	0	0	0	0	0	0	0	0	0	0	0	0	0	0	0	0	0	0	0	0	0	0	0	0
4gudbutn[c]	0	0	0	0	0	0	0	0	0	0	0	0	0	0	0	0	0	0	0	0	0	0	0	0	0	0	0	0	0	0	0	0	0	0	0	0	0	0	0	0	0	0	0	0	0	0	0	0	0
ppgpp[c]	0	0	0	0	0	0	0	0	0	0	0	0	0	0	0	0	0	0	0	0	0	0	0	0	0	0	0	0	0	0	0	0	0	0	0	0	0	0	0	0	0	0	0	0	0	0	0	0	0
gdpmann[c]	0	0	0	0	0	0	0	0	0	0	0	0	0	0	0	0	0	0	0	0	0	0	0	0	0	0	0	0	0	0	0	0	0	0	0	0	0	0	0	0	0	0	0	0	0	0	0	0	0
gmp[c]	0	0	0	0	0	0	0	0	0	0	0	0	0	0	0	0	0	0	0	0	0	0	0	0	0	0	0	0	0	0	0	0	0	0	0	0	0	0	0	0	0	0	0	0	0	0	0	0	0
man1p[c]	0	0	0	0	0	0	0	0	0	0	0	0	0	0	0	0	0	0	0	0	0	0	0	0	0	0	0	0	0	0	0	0	0	0	0	0	0	0	0	0	0	0	0	0	0	0	0	0	0
gdptp[c]	0	0	0	0	0	0	0	0	0	0	0	0	0	0	0	0	0	0	0	0	0	0	0	0	0	0	0	0	0	0	0	0	0	0	0	0	0	0	0	0	0	0	0	0	0	0	0	0	0
ggbutal[c]	0	0	0	0	0	0	0	0	0	0	0	0	0	0	0	0	0	0	0	0	0	0	0	0	0	0	0	0	0	0	0	0	0	0	0	0	0	0	0	0	0	0	0	0	0	0	0	0	0
gg4abut[c]	0	0	0	0	0	0	0	0	0	0	0	0	0	0	0	0	0	0	0	0	0	0	0	0	0	0	0	0	0	0	0	0	0	0	0	0	0	0	0	0	0	0	0	0	0	0	0	0	0
gluala[c]	0	0	0	0	0	0	0	0	0	0	0	0	0	0	0	0	0	0	0	0	0	0	0	0	0	0	0	0	0	0	0	0	0	0	0	0	0	0	0	0	0	0	0	0	0	0	0	0	0
5oxpro[c]	0	0	0	0	0	0	0	0	0	0	0	0	0	0	0	0	0	0	0	0	0	0	0	0	0	0	0	0	0	0	0	0	0	0	0	0	0	0	0	0	0	0	0	0	0	0	0	0	0
ggptrc[c]	0	0	0	0	0	0	0	0	0	0	0	0	0	0	0	0	0	0	0	0	0	0	0	0	0	0	0	0	0	0	0	0	0	0	0	0	0	0	0	0	0	0	0	0	0	0	0	0	0
gthrd[e]	0	0	0	0	0	0	0	0	0	0	0	0	0	0	0	0	0	0	0	0	0	0	0	0	0	0	0	0	0	0	0	0	0	0	0	0	-1	0	0	0	0	0	0	0	0	0	0	0	0
glu__L[e]	0	0	0	0	0	0	0	0	0	0	0	0	0	0	0	0	0	0	0	0	0	0	0	0	0	0	0	0	0	0	-1	0	0	0	0	0	0	0	0	0	0	0	0	0	0	0	0	0	0
ghb[c]	0	0	0	0	0	0	0	0	0	0	0	0	0	0	0	0	0	0	0	0	0	0	0	0	0	0	0	0	0	0	0	0	0	0	0	0	0	0	0	0	0	0	0	0	0	0	0	0	0
glycogen[c]	0	0	0	0	0	0	0	0	0	0	0	0	0	0	0	0	0	0	0	0	0	0	0	0	0	0	0	0	0	0	0	0	0	0	0	0	0	0	0	0	0	0	0	0	0	0	0	0	0
bglycogen[c]	0	0	0	0	0	0	0	0	0	0	0	0	0	0	0	0	0	0	0	0	0	0	0	0	0	0	0	0	0	0	0	0	0	0	0	0	0	0	0	0	0	0	0	0	0	0	0	0	0
glc__D[e]	0	0	0	0	0	0	0	0	0	0	0	0	0	0	0	0	0	0	0	0	0	0	0	0	0	0	0	0	-1	0	0	0	0	0	0	0	0	0	0	0	0	0	0	0	0	0	0	0	0
glc__D[p]	0	0	0	0	0	0	0	0	0	0	0	0	0	0	0	0	0	0	0	0	0	0	0	0	0	0	0	0	0	0	0	0	0	0	0	0	0	0	0	0	0	0	0	0	0	0	0	0	0
glcn__D[e]	0	0	0	0	0	0	0	0	0	0	0	0	0	0	0	0	0	0	0	0	0	0	0	0	0	0	0	0	0	0	0	0	0	0	0	0	0	0	0	0	0	0	0	0	0	0	0	0	0
glcn__D[c]	0	0	0	0	0	0	0	0	0	0	0	0	0	0	0	0	0	0	0	0	0	0	0	0	0	0	0	0	0	0	0	0	0	0	0	0	0	0	0	0	0	0	0	0	0	0	0	0	0
glcn[e]	0	0	0	0	0	0	0	0	0	0	0	0	0	0	0	0	0	0	0	0	0	0	0	0	0	0	0	0	0	-1	0	0	0	0	0	0	0	0	0	0	0	0	0	0	0	0	0	0	0
glutar[c]	0	0	0	0	0	0	0	0	0	0	0	0	0	0	0	0	0	0	0	0	0	0	0	0	0	0	0	0	0	0	0	0	0	0	0	0	0	0	0	0	0	0	0	0	0	0	0	0	0
glutcoa[c]	0	0	0	0	0	0	0	0	0	0	0	0	0	0	0	0	0	0	0	0	0	0	0	0	0	0	0	0	0	0	0	0	0	0	0	0	0	0	0	0	0	0	0	0	0	0	0	0	0
5dh4dglc[c]	0	0	0	0	0	0	0	0	0	0	0	0	0	0	0	0	0	0	0	0	0	0	0	0	0	0	0	0	0	0	0	0	0	0	0	0	0	0	0	0	0	0	0	0	0	0	0	0	0
2h3oppan[c]	0	0	0	0	0	0	0	0	0	0	0	0	0	0	0	0	0	0	0	0	0	0	0	0	0	0	0	0	0	0	0	0	0	0	0	0	0	0	0	0	0	0	0	0	0	0	0	0	0
5d4dglcr[c]	0	0	0	0	0	0	0	0	0	0	0	0	0	0	0	0	0	0	0	0	0	0	0	0	0	0	0	0	0	0	0	0	0	0	0	0	0	0	0	0	0	0	0	0	0	0	0	0	0
2h3opp[c]	0	0	0	0	0	0	0	0	0	0	0	0	0	0	0	0	0	0	0	0	0	0	0	0	0	0	0	0	0	0	0	0	0	0	0	0	0	0	0	0	0	0	0	0	0	0	0	0	0
glcr[c]	0	0	0	0	0	0	0	0	0	0	0	0	0	0	0	0	0	0	0	0	0	0	0	0	0	0	0	0	0	0	0	0	0	0	0	0	0	0	0	0	0	0	0	0	0	0	0	0	0
glcr[e]	0	0	0	0	0	0	0	0	0	0	0	0	0	0	0	0	0	0	0	0	0	0	0	0	0	0	0	0	0	0	0	0	0	0	0	0	0	0	0	0	0	0	0	0	0	0	0	0	0
hhlipan[c]	0	0	0	0	0	0	0	0	0	0	0	0	0	0	0	0	0	0	0	0	0	0	0	0	0	0	0	0	0	0	0	0	0	0	0	0	0	0	0	0	0	0	0	0	0	0	0	0	0
udp[c]	0	0	0	0	0	0	0	0	0	0	0	0	0	0	0	0	0	0	0	0	0	0	0	0	0	0	0	0	0	0	0	0	0	0	0	0	0	0	0	0	0	0	0	0	0	0	0	0	0
ghhlipan[c]	0	0	0	0	0	0	0	0	0	0	0	0	0	0	0	0	0	0	0	0	0	0	0	0	0	0	0	0	0	0	0	0	0	0	0	0	0	0	0	0	0	0	0	0	0	0	0	0	0
glcur[e]	0	0	0	0	0	0	0	0	0	0	0	0	0	0	0	0	0	0	0	0	0	0	0	0	0	0	0	0	0	0	0	0	0	0	0	0	0	0	0	0	0	0	0	0	0	0	0	0	0
glcur[c]	0	0	0	0	0	0	0	0	0	0	0	0	0	0	0	0	0	0	0	0	0	0	0	0	0	0	0	0	0	0	0	0	0	0	0	0	0	0	0	0	0	0	0	0	0	0	0	0	0
glcur[p]	0	0	0	0	0	0	0	0	0	0	0	0	0	0	0	0	0	0	0	0	0	0	0	0	0	0	0	0	0	0	0	0	0	0	0	0	0	0	0	0	0	0	0	0	0	0	0	0	0
gln__L[e]	0	0	0	0	0	0	0	0	0	0	0	0	0	0	0	0	0	0	0	0	0	0	0	0	0	0	0	0	0	0	0	0	0	0	0	0	0	0	0	0	0	0	0	0	0	0	0	0	0
gln__L[p]	0	0	0	0	0	0	0	0	0	0	0	0	0	0	0	0	0	0	0	0	0	0	0	0	0	0	0	0	0	0	0	0	0	0	0	0	0	0	0	0	0	0	0	0	0	0	0	0	0
glucan4[c]	0	0	0	0	0	0	0	0	0	0	0	0	0	0	0	0	0	0	0	0	0	0	0	0	0	0	0	0	0	0	0	0	0	0	0	0	0	0	0	0	0	0	0	0	0	0	0	0	0
glucan6[c]	0	0	0	0	0	0	0	0	0	0	0	0	0	0	0	0	0	0	0	0	0	0	0	0	0	0	0	0	0	0	0	0	0	0	0	0	0	0	0	0	0	0	0	0	0	0	0	0	0
tag6p__D[c]	0	0	0	0	0	0	0	0	0	0	0	0	0	0	0	0	0	0	0	0	0	0	0	0	0	0	0	0	0	0	0	0	0	0	0	0	0	0	0	0	0	0	0	0	0	0	0	0	0
glu__L[p]	0	0	0	0	0	0	0	0	0	0	0	0	0	0	0	0	0	0	0	0	0	0	0	0	0	0	0	0	0	0	0	0	0	0	0	0	0	0	0	0	0	0	0	0	0	0	0	0	0
glucan6[e]	0	0	0	0	0	0	0	0	0	0	0	0	0	0	0	0	0	0	0	0	0	0	0	0	0	0	0	0	0	0	0	0	0	0	0	0	0	0	0	0	0	0	0	0	0	0	0	0	0
glucan4[e]	0	0	0	0	0	0	0	0	0	0	0	0	0	0	0	0	0	0	0	0	0	0	0	0	0	0	0	0	0	0	0	0	0	0	0	0	0	0	0	0	0	0	0	0	0	0	0	0	0
glucys[c]	0	0	0	0	0	0	0	0	0	0	0	0	0	0	0	0	0	0	0	0	0	0	0	0	0	0	0	0	0	0	0	0	0	0	0	0	0	0	0	0	0	0	0	0	0	0	0	0	0
glu__D[e]	0	0	0	0	0	0	0	0	0	0	0	0	0	0	0	0	0	0	0	0	0	0	0	0	0	0	0	0	0	0	0	0	0	0	0	0	0	0	0	0	0	0	0	0	0	0	0	0	0
glu__D[c]	0	0	0	0	0	0	0	0	0	0	0	0	0	0	0	0	0	0	0	0	0	0	0	0	0	0	0	0	0	0	0	0	0	0	0	0	0	0	0	0	0	0	0	0	0	0	0	0	0
pram[c]	0	0	0	0	0	0	0	0	0	0	0	0	0	0	0	0	0	0	0	0	0	0	0	0	0	0	0	0	0	0	0	0	0	0	0	0	0	0	0	0	0	0	0	0	0	0	0	0	0
na1[e]	0	0	0	0	0	0	0	0	0	0	0	0	0	0	0	0	0	0	0	0	0	0	0	0	0	0	0	0	0	0	0	0	0	0	0	0	0	0	0	0	0	0	0	0	0	0	0	0	0
glutrna[c]	0	0	0	0	0	0	0	0	0	0	0	0	0	0	0	0	0	0	0	0	0	0	0	0	0	0	0	0	0	0	0	0	0	0	0	0	0	0	0	0	0	0	0	0	0	0	0	0	0
trnaglu[c]	0	0	0	0	0	0	0	0	0	0	0	0	0	0	0	0	0	0	0	0	0	0	0	0	0	0	0	0	0	0	0	0	0	0	0	0	0	0	0	0	0	0	0	0	0	0	0	0	0
gly[p]	0	0	0	0	0	0	0	0	0	0	0	0	0	0	0	0	0	0	0	0	0	0	0	0	0	0	0	0	0	0	0	0	0	0	0	0	0	0	0	0	0	0	0	0	0	0	0	0	0
glyc__R[c]	0	0	0	0	0	0	0	0	0	0	0	0	0	0	0	0	0	0	0	0	0	0	0	0	0	0	0	0	0	0	0	0	0	0	0	0	0	0	0	0	0	0	0	0	0	0	0	0	0
glyb[e]	0	0	0	0	0	0	0	0	0	0	0	0	0	0	0	0	0	0	0	0	0	0	0	0	0	0	0	0	0	0	0	0	0	0	0	0	0	0	0	0	0	0	0	0	0	0	0	0	0
glyb[p]	0	0	0	0	0	0	0	0	0	0	0	0	0	0	0	0	0	0	0	0	0	0	0	0	0	0	0	0	0	0	0	0	0	0	0	0	0	0	0	0	0	0	0	0	0	0	0	0	0
glyc2p[p]	0	0	0	0	0	0	0	0	0	0	0	0	0	0	0	0	0	0	0	0	0	0	0	0	0	0	0	0	0	0	0	0	0	0	0	0	0	0	0	0	0	0	0	0	0	0	0	0	0
glyc2p[e]	0	0	0	0	0	0	0	0	0	0	0	0	0	0	0	0	0	0	0	0	0	0	0	0	0	0	0	0	0	0	0	0	0	0	0	0	0	0	0	0	0	0	0	0	0	0	0	0	0
glyc3p[e]	0	0	0	0	0	0	0	0	0	0	0	0	0	0	0	0	0	0	0	0	0	0	0	0	0	0	0	0	0	0	0	0	0	0	0	0	0	0	0	0	0	0	0	0	0	0	0	0	0
glyc3p[p]	0	0	0	0	0	0	0	0	0	0	0	0	0	0	0	0	0	0	0	0	0	0	0	0	0	0	0	0	0	0	0	0	0	0	0	0	0	0	0	0	0	0	0	0	0	0	0	0	0
3pg[c]	0	0	0	0	0	0	0	0	0	0	0	0	0	0	0	0	0	0	0	0	0	0	0	0	0	0	0	0	0	0	0	0	0	0	0	0	0	0	0	0	0	0	0	0	0	0	0	0	0
glycogen[e]	0	0	0	0	0	0	0	0	0	0	0	0	0	0	0	0	0	0	0	0	0	0	0	0	0	0	0	0	0	0	0	0	0	0	0	0	0	0	0	0	0	0	0	0	0	0	0	0	0
glyc[e]	0	0	0	0	0	0	0	0	0	0	0	0	0	0	0	0	0	0	0	0	0	0	0	0	0	0	0	0	0	0	0	0	-1	0	0	0	0	0	0	0	0	0	0	0	0	0	0	0	0
glyc[p]	0	0	0	0	0	0	0	0	0	0	0	0	0	0	0	0	0	0	0	0	0	0	0	0	0	0	0	0	0	0	0	0	0	0	0	0	0	0	0	0	0	0	0	0	0	0	0	0	0
lgt__S[c]	0	0	0	0	0	0	0	0	0	0	0	0	0	0	0	0	0	0	0	0	0	0	0	0	0	0	0	0	0	0	0	0	0	0	0	0	0	0	0	0	0	0	0	0	0	0	0	0	0
gly[e]	0	0	0	0	0	0	0	0	0	0	0	0	0	0	0	0	0	0	0	0	0	0	0	0	0	0	0	0	0	0	0	-1	0	0	0	0	0	0	0	0	0	0	0	0	0	0	0	0	0
hghhlipan[c]	0	0	0	0	0	0	0	0	0	0	0	0	0	0	0	0	0	0	0	0	0	0	0	0	0	0	0	0	0	0	0	0	0	0	0	0	0	0	0	0	0	0	0	0	0	0	0	0	0
hghhlipan[p]	0	0	0	0	0	0	0	0	0	0	0	0	0	0	0	0	0	0	0	0	0	0	0	0	0	0	0	0	0	0	0	0	0	0	0	0	0	0	0	0	0	0	0	0	0	0	0	0	0
gm2lipa[p]	0	0	0	0	0	0	0	0	0	0	0	0	0	0	0	0	0	0	0	0	0	0	0	0	0	0	0	0	0	0	0	0	0	0	0	0	0	0	0	0	0	0	0	0	0	0	0	0	0
gm2lipa[e]	0	0	0	0	0	0	0	0	0	0	0	0	0	0	0	0	0	0	0	0	0	0	0	0	0	0	0	0	0	0	0	0	0	0	0	0	0	0	0	0	0	0	0	0	0	0	0	0	0
gmhep1p[c]	0	0	0	0	0	0	0	0	0	0	0	0	0	0	0	0	0	0	0	0	0	0	0	0	0	0	0	0	0	0	0	0	0	0	0	0	0	0	0	0	0	0	0	0	0	0	0	0	0
gmhep7p[c]	0	0	0	0	0	0	0	0	0	0	0	0	0	0	0	0	0	0	0	0	0	0	0	0	0	0	0	0	0	0	0	0	0	0	0	0	0	0	0	0	0	0	0	0	0	0	0	0	0
gmhep17bp[c]	0	0	0	0	0	0	0	0	0	0	0	0	0	0	0	0	0	0	0	0	0	0	0	0	0	0	0	0	0	0	0	0	0	0	0	0	0	0	0	0	0	0	0	0	0	0	0	0	0
xmp[c]	0	0	0	0	0	0	0	0	0	0	0	0	0	0	0	0	0	0	0	0	0	0	0	0	0	0	0	0	0	0	0	0	0	0	0	0	0	0	0	0	0	0	0	0	0	0	0	0	0
gmp[e]	0	0	0	0	0	0	0	0	0	0	0	0	0	0	0	0	0	0	0	0	0	0	0	0	0	0	0	0	0	0	0	0	0	0	0	0	0	0	0	0	0	0	0	0	0	0	0	0	0
gmp[p]	0	0	0	0	0	0	0	0	0	0	0	0	0	0	0	0	0	0	0	0	0	0	0	0	0	0	0	0	0	0	0	0	0	0	0	0	0	0	0	0	0	0	0	0	0	0	0	0	0
gsn[p]	0	0	0	0	0	0	0	0	0	0	0	0	0	0	0	0	0	0	0	0	0	0	0	0	0	0	0	0	0	0	0	0	0	0	0	0	0	0	0	0	0	0	0	0	0	0	0	0	0
gsn[c]	0	0	0	0	0	0	0	0	0	0	0	0	0	0	0	0	0	0	0	0	0	0	0	0	0	0	0	0	0	0	0	0	0	0	0	0	0	0	0	0	0	0	0	0	0	0	0	0	0
gtspmd[c]	0	0	0	0	0	0	0	0	0	0	0	0	0	0	0	0	0	0	0	0	0	0	0	0	0	0	0	0	0	0	0	0	0	0	0	0	0	0	0	0	0	0	0	0	0	0	0	0	0
spmd[c]	0	0	0	0	0	0	0	0	0	0	0	0	0	0	0	0	0	0	0	0	0	0	0	0	0	0	0	0	0	0	0	0	0	0	0	0	0	0	0	0	0	0	0	0	0	0	0	0	0
gthrd[p]	0	0	0	0	0	0	0	0	0	0	0	0	0	0	0	0	0	0	0	0	0	0	0	0	0	0	0	0	0	0	0	0	0	0	0	0	0	0	0	0	0	0	0	0	0	0	0	0	0
xtp[c]	0	0	0	0	0	0	0	0	0	0	0	0	0	0	0	0	0	0	0	0	0	0	0	0	0	0	0	0	0	0	0	0	0	0	0	0	0	0	0	0	0	0	0	0	0	0	0	0	0
gua[c]	0	0	0	0	0	0	0	0	0	0	0	0	0	0	0	0	0	0	0	0	0	0	0	0	0	0	0	0	0	0	0	0	0	0	0	0	0	0	0	0	0	0	0	0	0	0	0	0	0
xan[c]	0	0	0	0	0	0	0	0	0	0	0	0	0	0	0	0	0	0	0	0	0	0	0	0	0	0	0	0	0	0	0	0	0	0	0	0	0	0	0	0	0	0	0	0	0	0	0	0	0
gua[e]	0	0	0	0	0	0	0	0	0	0	0	0	0	0	0	0	0	0	0	0	0	0	0	0	0	0	0	0	0	0	0	0	0	0	0	0	0	0	0	0	0	0	0	0	0	0	0	0	0
gua[p]	0	0	0	0	0	0	0	0	0	0	0	0	0	0	0	0	0	0	0	0	0	0	0	0	0	0	0	0	0	0	0	0	0	0	0	0	0	0	0	0	0	0	0	0	0	0	0	0	0
h2co3[c]	0	0	0	0	0	0	0	0	0	0	0	0	0	0	0	0	0	0	0	0	0	0	0	0	0	0	0	0	0	0	0	0	0	0	0	0	0	0	0	0	0	0	0	0	0	0	0	0	0
h2s[e]	0	0	0	0	0	0	0	0	0	0	0	0	0	0	0	0	0	0	0	0	0	0	0	0	0	0	0	0	0	0	0	0	0	0	0	0	0	0	0	0	0	0	0	0	0	0	0	0	0
h2[e]	0	0	0	0	0	0	0	0	0	0	0	0	0	0	0	0	0	0	0	0	0	0	0	0	0	0	0	0	0	0	0	0	0	0	0	0	0	0	0	0	0	0	0	0	0	0	0	0	0
h2[p]	0	0	0	0	0	0	0	0	0	0	0	0	0	0	0	0	0	0	0	0	0	0	0	0	0	0	0	0	0	0	0	0	0	0	0	0	0	0	0	0	0	0	0	0	0	0	0	0	0
2maacoa[c]	0	0	0	0	0	0	0	0	0	0	0	0	0	0	0	0	0	0	0	0	0	0	0	0	0	0	0	0	0	0	0	0	0	0	0	0	0	0	0	0	0	0	0	0	0	0	0	0	0
3ophb[c]	0	0	0	0	0	0	0	0	0	0	0	0	0	0	0	0	0	0	0	0	0	0	0	0	0	0	0	0	0	0	0	0	0	0	0	0	0	0	0	0	0	0	0	0	0	0	0	0	0
3hcinnm[e]	0	0	0	0	0	0	0	0	0	0	0	0	0	0	0	0	0	0	0	0	0	0	0	0	0	0	0	0	0	0	0	0	0	0	0	0	0	0	0	0	0	0	0	0	0	0	0	0	0
3hcinnm[p]	0	0	0	0	0	0	0	0	0	0	0	0	0	0	0	0	0	0	0	0	0	0	0	0	0	0	0	0	0	0	0	0	0	0	0	0	0	0	0	0	0	0	0	0	0	0	0	0	0
hco3[e]	0	0	0	0	0	0	0	0	0	0	0	0	0	0	0	0	0	0	0	0	0	0	0	0	0	0	0	0	0	0	0	0	0	0	0	0	0	0	0	0	0	0	0	0	0	0	0	0	0
hlipan[c]	0	0	0	0	0	0	0	0	0	0	0	0	0	0	0	0	0	0	0	0	0	0	0	0	0	0	0	0	0	0	0	0	0	0	0	0	0	0	0	0	0	0	0	0	0	0	0	0	0
man[c]	0	0	0	0	0	0	0	0	0	0	0	0	0	0	0	0	0	0	0	0	0	0	0	0	0	0	0	0	0	0	0	0	0	0	0	0	0	0	0	0	0	0	0	0	0	0	0	0	0
man6p[c]	0	0	0	0	0	0	0	0	0	0	0	0	0	0	0	0	0	0	0	0	0	0	0	0	0	0	0	0	0	0	0	0	0	0	0	0	0	0	0	0	0	0	0	0	0	0	0	0	0
hexs[e]	0	0	0	0	0	0	0	0	0	0	0	0	0	0	0	0	0	0	0	0	0	0	0	0	0	0	0	0	0	0	0	0	0	0	0	0	0	0	0	0	0	0	0	0	0	0	0	0	0
hg2[c]	0	0	0	0	0	0	0	0	0	0	0	0	0	0	0	0	0	0	0	0	0	0	0	0	0	0	0	0	0	0	0	0	0	0	0	0	0	0	0	0	0	0	0	0	0	0	0	0	0
hg2[p]	0	0	0	0	0	0	0	0	0	0	0	0	0	0	0	0	0	0	0	0	0	0	0	0	0	0	0	0	0	0	0	0	0	0	0	0	0	0	0	0	0	0	0	0	0	0	0	0	0
hg2[e]	0	0	0	0	0	0	0	0	0	0	0	0	0	0	0	0	0	0	0	0	0	0	0	0	0	0	0	0	0	0	0	0	0	0	0	0	0	0	0	0	0	0	0	0	0	0	0	0	0
4mlacac[c]	0	0	0	0	0	0	0	0	0	0	0	0	0	0	0	0	0	0	0	0	0	0	0	0	0	0	0	0	0	0	0	0	0	0	0	0	0	0	0	0	0	0	0	0	0	0	0	0	0
2ohed[c]	0	0	0	0	0	0	0	0	0	0	0	0	0	0	0	0	0	0	0	0	0	0	0	0	0	0	0	0	0	0	0	0	0	0	0	0	0	0	0	0	0	0	0	0	0	0	0	0	0
mmtsa[c]	0	0	0	0	0	0	0	0	0	0	0	0	0	0	0	0	0	0	0	0	0	0	0	0	0	0	0	0	0	0	0	0	0	0	0	0	0	0	0	0	0	0	0	0	0	0	0	0	0
his__L[e]	0	0	0	0	0	0	0	0	0	0	0	0	0	0	0	0	0	0	0	0	0	0	0	0	0	0	0	0	0	0	0	0	0	0	0	0	0	0	0	-1	0	0	0	0	0	0	0	0	0
his__L[c]	0	0	0	0	0	0	0	0	0	0	0	0	0	0	0	0	0	0	0	0	0	0	0	0	0	0	0	0	0	0	0	0	0	0	0	0	0	0	0	0	0	0	0	0	0	0	0	0	0
his__L[p]	0	0	0	0	0	0	0	0	0	0	0	0	0	0	0	0	0	0	0	0	0	0	0	0	0	0	0	0	0	0	0	0	0	0	0	0	0	0	0	0	0	0	0	0	0	0	0	0	0
urcan[c]	0	0	0	0	0	0	0	0	0	0	0	0	0	0	0	0	0	0	0	0	0	0	0	0	0	0	0	0	0	0	0	0	0	0	0	0	0	0	0	0	0	0	0	0	0	0	0	0	0
histd[c]	0	0	0	0	0	0	0	0	0	0	0	0	0	0	0	0	0	0	0	0	0	0	0	0	0	0	0	0	0	0	0	0	0	0	0	0	0	0	0	0	0	0	0	0	0	0	0	0	0
hisp[c]	0	0	0	0	0	0	0	0	0	0	0	0	0	0	0	0	0	0	0	0	0	0	0	0	0	0	0	0	0	0	0	0	0	0	0	0	0	0	0	0	0	0	0	0	0	0	0	0	0
hkndd[c]	0	0	0	0	0	0	0	0	0	0	0	0	0	0	0	0	0	0	0	0	0	0	0	0	0	0	0	0	0	0	0	0	0	0	0	0	0	0	0	0	0	0	0	0	0	0	0	0	0
op4en[c]	0	0	0	0	0	0	0	0	0	0	0	0	0	0	0	0	0	0	0	0	0	0	0	0	0	0	0	0	0	0	0	0	0	0	0	0	0	0	0	0	0	0	0	0	0	0	0	0	0
ppbng[c]	0	0	0	0	0	0	0	0	0	0	0	0	0	0	0	0	0	0	0	0	0	0	0	0	0	0	0	0	0	0	0	0	0	0	0	0	0	0	0	0	0	0	0	0	0	0	0	0	0
hmbil[c]	0	0	0	0	0	0	0	0	0	0	0	0	0	0	0	0	0	0	0	0	0	0	0	0	0	0	0	0	0	0	0	0	0	0	0	0	0	0	0	0	0	0	0	0	0	0	0	0	0
hmgcoa[c]	0	0	0	0	0	0	0	0	0	0	0	0	0	0	0	0	0	0	0	0	0	0	0	0	0	0	0	0	0	0	0	0	0	0	0	0	0	0	0	0	0	0	0	0	0	0	0	0	0
2hchd[c]	0	0	0	0	0	0	0	0	0	0	0	0	0	0	0	0	0	0	0	0	0	0	0	0	0	0	0	0	0	0	0	0	0	0	0	0	0	0	0	0	0	0	0	0	0	0	0	0	0
4hoxoh[c]	0	0	0	0	0	0	0	0	0	0	0	0	0	0	0	0	0	0	0	0	0	0	0	0	0	0	0	0	0	0	0	0	0	0	0	0	0	0	0	0	0	0	0	0	0	0	0	0	0
4h2opntn[c]	0	0	0	0	0	0	0	0	0	0	0	0	0	0	0	0	0	0	0	0	0	0	0	0	0	0	0	0	0	0	0	0	0	0	0	0	0	0	0	0	0	0	0	0	0	0	0	0	0
4hphac[e]	0	0	0	0	0	0	0	0	0	0	0	0	0	0	0	0	0	0	0	0	0	0	0	0	0	0	0	0	0	0	0	0	0	0	0	0	0	0	0	0	0	0	0	0	0	0	0	0	0
3hpppn[e]	0	0	0	0	0	0	0	0	0	0	0	0	0	0	0	0	0	0	0	0	0	0	0	0	0	0	0	0	0	0	0	0	0	0	0	0	0	0	0	0	0	0	0	0	0	0	0	0	0
3hpppn[p]	0	0	0	0	0	0	0	0	0	0	0	0	0	0	0	0	0	0	0	0	0	0	0	0	0	0	0	0	0	0	0	0	0	0	0	0	0	0	0	0	0	0	0	0	0	0	0	0	0
hpyr[c]	0	0	0	0	0	0	0	0	0	0	0	0	0	0	0	0	0	0	0	0	0	0	0	0	0	0	0	0	0	0	0	0	0	0	0	0	0	0	0	0	0	0	0	0	0	0	0	0	0
hqn[e]	0	0	0	0	0	0	0	0	0	0	0	0	0	0	0	0	0	0	0	0	0	0	0	0	0	0	0	0	0	0	0	0	0	0	0	0	0	0	0	0	0	0	0	0	0	0	0	0	0
hom__L[c]	0	0	0	0	0	0	0	0	0	0	0	0	0	0	0	0	0	0	0	0	0	0	0	0	0	0	0	0	0	0	0	0	0	0	0	0	0	0	0	0	0	0	0	0	0	0	0	0	0
phom[c]	0	0	0	0	0	0	0	0	0	0	0	0	0	0	0	0	0	0	0	0	0	0	0	0	0	0	0	0	0	0	0	0	0	0	0	0	0	0	0	0	0	0	0	0	0	0	0	0	0
suchms[c]	0	0	0	0	0	0	0	0	0	0	0	0	0	0	0	0	0	0	0	0	0	0	0	0	0	0	0	0	0	0	0	0	0	0	0	0	0	0	0	0	0	0	0	0	0	0	0	0	0
imacp[c]	0	0	0	0	0	0	0	0	0	0	0	0	0	0	0	0	0	0	0	0	0	0	0	0	0	0	0	0	0	0	0	0	0	0	0	0	0	0	0	0	0	0	0	0	0	0	0	0	0
pydam[c]	0	0	0	0	0	0	0	0	0	0	0	0	0	0	0	0	0	0	0	0	0	0	0	0	0	0	0	0	0	0	0	0	0	0	0	0	0	0	0	0	0	0	0	0	0	0	0	0	0
hxan[e]	0	0	0	0	0	0	0	0	0	0	0	0	0	0	0	0	0	0	0	0	0	0	0	0	0	0	0	0	0	0	0	0	0	0	0	0	0	0	0	0	0	0	0	0	0	0	0	0	0
hxan[p]	0	0	0	0	0	0	0	0	0	0	0	0	0	0	0	0	0	0	0	0	0	0	0	0	0	0	0	0	0	0	0	0	0	0	0	0	0	0	0	0	0	0	0	0	0	0	0	0	0
iscssh[c]	0	0	0	0	0	0	0	0	0	0	0	0	0	0	0	0	0	0	0	0	0	0	0	0	0	0	0	0	0	0	0	0	0	0	0	0	0	0	0	0	0	0	0	0	0	0	0	0	0
iscu[c]	0	0	0	0	0	0	0	0	0	0	0	0	0	0	0	0	0	0	0	0	0	0	0	0	0	0	0	0	0	0	0	0	0	0	0	0	0	0	0	0	0	0	0	0	0	0	0	0	0
iscs[c]	0	0	0	0	0	0	0	0	0	0	0	0	0	0	0	0	0	0	0	0	0	0	0	0	0	0	0	0	0	0	0	0	0	0	0	0	0	0	0	0	0	0	0	0	0	0	0	0	0
iscu_2fe2s[c]	0	0	0	0	0	0	0	0	0	0	0	0	0	0	0	0	0	0	0	0	0	0	0	0	0	0	0	0	0	0	0	0	0	0	0	0	0	0	0	0	0	0	0	0	0	0	0	0	0
iscu_2fe2s2[c]	0	0	0	0	0	0	0	0	0	0	0	0	0	0	0	0	0	0	0	0	0	0	0	0	0	0	0	0	0	0	0	0	0	0	0	0	0	0	0	0	0	0	0	0	0	0	0	0	0
iscu_4fe4s[c]	0	0	0	0	0	0	0	0	0	0	0	0	0	0	0	0	0	0	0	0	0	0	0	0	0	0	0	0	0	0	0	0	0	0	0	0	0	0	0	0	0	0	0	0	0	0	0	0	0
4fe4s[c]	0	0	0	0	0	0	0	0	0	0	0	0	0	0	0	0	0	0	0	0	0	0	0	0	0	0	0	0	0	0	0	0	0	0	0	0	0	0	0	0	0	0	0	0	0	0	0	0	0
ibt[e]	0	0	0	0	0	0	0	0	0	0	0	0	0	0	0	0	0	0	0	0	0	0	0	0	0	0	0	0	0	0	0	0	0	0	0	0	0	0	0	0	0	0	0	0	0	0	0	0	0
icit[p]	0	0	0	0	0	0	0	0	0	0	0	0	0	0	0	0	0	0	0	0	0	0	0	0	0	0	0	0	0	0	0	0	0	0	0	0	0	0	0	0	0	0	0	0	0	0	0	0	0
idon__L[e]	0	0	0	0	0	0	0	0	0	0	0	0	0	0	0	0	0	0	0	0	0	0	0	0	0	0	0	0	0	0	0	0	0	0	0	0	0	0	0	0	0	0	0	0	0	0	0	0	0
idon__L[c]	0	0	0	0	0	0	0	0	0	0	0	0	0	0	0	0	0	0	0	0	0	0	0	0	0	0	0	0	0	0	0	0	0	0	0	0	0	0	0	0	0	0	0	0	0	0	0	0	0
idon__L[p]	0	0	0	0	0	0	0	0	0	0	0	0	0	0	0	0	0	0	0	0	0	0	0	0	0	0	0	0	0	0	0	0	0	0	0	0	0	0	0	0	0	0	0	0	0	0	0	0	0
prlp[c]	0	0	0	0	0	0	0	0	0	0	0	0	0	0	0	0	0	0	0	0	0	0	0	0	0	0	0	0	0	0	0	0	0	0	0	0	0	0	0	0	0	0	0	0	0	0	0	0	0
eig3p[c]	0	0	0	0	0	0	0	0	0	0	0	0	0	0	0	0	0	0	0	0	0	0	0	0	0	0	0	0	0	0	0	0	0	0	0	0	0	0	0	0	0	0	0	0	0	0	0	0	0
2cpr5p[c]	0	0	0	0	0	0	0	0	0	0	0	0	0	0	0	0	0	0	0	0	0	0	0	0	0	0	0	0	0	0	0	0	0	0	0	0	0	0	0	0	0	0	0	0	0	0	0	0	0
3ig3p[c]	0	0	0	0	0	0	0	0	0	0	0	0	0	0	0	0	0	0	0	0	0	0	0	0	0	0	0	0	0	0	0	0	0	0	0	0	0	0	0	0	0	0	0	0	0	0	0	0	0
ile__L[e]	0	0	0	0	0	0	0	0	0	0	0	0	0	0	0	0	0	0	0	0	0	0	0	0	0	0	0	0	0	0	0	0	0	0	0	0	0	0	0	0	-1	0	0	0	0	0	0	0	0
ile__L[c]	0	0	0	0	0	0	0	0	0	0	0	0	0	0	0	0	0	0	0	0	0	0	0	0	0	0	0	0	0	0	0	0	0	0	0	0	0	0	0	0	0	0	0	0	0	0	0	0	0
ile__L[p]	0	0	0	0	0	0	0	0	0	0	0	0	0	0	0	0	0	0	0	0	0	0	0	0	0	0	0	0	0	0	0	0	0	0	0	0	0	0	0	0	0	0	0	0	0	0	0	0	0
imp[e]	0	0	0	0	0	0	0	0	0	0	0	0	0	0	0	0	0	0	0	0	0	0	0	0	0	0	0	0	0	0	0	0	0	0	0	0	0	0	0	0	0	0	0	0	0	0	0	0	0
imp[p]	0	0	0	0	0	0	0	0	0	0	0	0	0	0	0	0	0	0	0	0	0	0	0	0	0	0	0	0	0	0	0	0	0	0	0	0	0	0	0	0	0	0	0	0	0	0	0	0	0
2ins[c]	0	0	0	0	0	0	0	0	0	0	0	0	0	0	0	0	0	0	0	0	0	0	0	0	0	0	0	0	0	0	0	0	0	0	0	0	0	0	0	0	0	0	0	0	0	0	0	0	0
ins[p]	0	0	0	0	0	0	0	0	0	0	0	0	0	0	0	0	0	0	0	0	0	0	0	0	0	0	0	0	0	0	0	0	0	0	0	0	0	0	0	0	0	0	0	0	0	0	0	0	0
inost[e]	0	0	0	0	0	0	0	0	0	0	0	0	0	0	0	0	0	0	0	0	0	0	0	0	0	0	0	0	0	0	0	0	0	0	0	0	0	0	0	0	0	0	0	0	0	0	0	0	0
3c2hmp[c]	0	0	0	0	0	0	0	0	0	0	0	0	0	0	0	0	0	0	0	0	0	0	0	0	0	0	0	0	0	0	0	0	0	0	0	0	0	0	0	0	0	0	0	0	0	0	0	0	0
3c4mop[c]	0	0	0	0	0	0	0	0	0	0	0	0	0	0	0	0	0	0	0	0	0	0	0	0	0	0	0	0	0	0	0	0	0	0	0	0	0	0	0	0	0	0	0	0	0	0	0	0	0
2ippm[c]	0	0	0	0	0	0	0	0	0	0	0	0	0	0	0	0	0	0	0	0	0	0	0	0	0	0	0	0	0	0	0	0	0	0	0	0	0	0	0	0	0	0	0	0	0	0	0	0	0
3c3hmp[c]	0	0	0	0	0	0	0	0	0	0	0	0	0	0	0	0	0	0	0	0	0	0	0	0	0	0	0	0	0	0	0	0	0	0	0	0	0	0	0	0	0	0	0	0	0	0	0	0	0
isetac[p]	0	0	0	0	0	0	0	0	0	0	0	0	0	0	0	0	0	0	0	0	0	0	0	0	0	0	0	0	0	0	0	0	0	0	0	0	0	0	0	0	0	0	0	0	0	0	0	0	0
isetac[e]	0	0	0	0	0	0	0	0	0	0	0	0	0	0	0	0	0	0	0	0	0	0	0	0	0	0	0	0	0	0	0	0	0	0	0	0	0	0	0	0	0	0	0	0	0	0	0	0	0
istnt[e]	0	0	0	0	0	0	0	0	0	0	0	0	0	0	0	0	0	0	0	0	0	0	0	0	0	0	0	0	0	0	0	0	0	0	0	0	0	0	0	0	0	0	0	0	0	0	0	0	0
4izp[c]	0	0	0	0	0	0	0	0	0	0	0	0	0	0	0	0	0	0	0	0	0	0	0	0	0	0	0	0	0	0	0	0	0	0	0	0	0	0	0	0	0	0	0	0	0	0	0	0	0
kdo[c]	0	0	0	0	0	0	0	0	0	0	0	0	0	0	0	0	0	0	0	0	0	0	0	0	0	0	0	0	0	0	0	0	0	0	0	0	0	0	0	0	0	0	0	0	0	0	0	0	0
ckdo[c]	0	0	0	0	0	0	0	0	0	0	0	0	0	0	0	0	0	0	0	0	0	0	0	0	0	0	0	0	0	0	0	0	0	0	0	0	0	0	0	0	0	0	0	0	0	0	0	0	0
kdo8p[c]	0	0	0	0	0	0	0	0	0	0	0	0	0	0	0	0	0	0	0	0	0	0	0	0	0	0	0	0	0	0	0	0	0	0	0	0	0	0	0	0	0	0	0	0	0	0	0	0	0
uLa4n[p]	0	0	0	0	0	0	0	0	0	0	0	0	0	0	0	0	0	0	0	0	0	0	0	0	0	0	0	0	0	0	0	0	0	0	0	0	0	0	0	0	0	0	0	0	0	0	0	0	0
udcpp[p]	0	0	0	0	0	0	0	0	0	0	0	0	0	0	0	0	0	0	0	0	0	0	0	0	0	0	0	0	0	0	0	0	0	0	0	0	0	0	0	0	0	0	0	0	0	0	0	0	0
lcts[p]	0	0	0	0	0	0	0	0	0	0	0	0	0	0	0	0	0	0	0	0	0	0	0	0	0	0	0	0	0	0	0	0	0	0	0	0	0	0	0	0	0	0	0	0	0	0	0	0	0
LalaDglu[e]	0	0	0	0	0	0	0	0	0	0	0	0	0	0	0	0	0	0	0	0	0	0	0	0	0	0	0	0	0	0	0	0	0	0	0	0	0	0	0	0	0	0	0	0	0	0	0	0	0
LalaDglu[p]	0	0	0	0	0	0	0	0	0	0	0	0	0	0	0	0	0	0	0	0	0	0	0	0	0	0	0	0	0	0	0	0	0	0	0	0	0	0	0	0	0	0	0	0	0	0	0	0	0
LalaLglu[e]	0	0	0	0	0	0	0	0	0	0	0	0	0	0	0	0	0	0	0	0	0	0	0	0	0	0	0	0	0	0	0	0	0	0	0	0	0	0	0	0	0	0	0	0	0	0	0	0	0
LalaLglu[p]	0	0	0	0	0	0	0	0	0	0	0	0	0	0	0	0	0	0	0	0	0	0	0	0	0	0	0	0	0	0	0	0	0	0	0	0	0	0	0	0	0	0	0	0	0	0	0	0	0
lald__D[c]	0	0	0	0	0	0	0	0	0	0	0	0	0	0	0	0	0	0	0	0	0	0	0	0	0	0	0	0	0	0	0	0	0	0	0	0	0	0	0	0	0	0	0	0	0	0	0	0	0
lald__L[c]	0	0	0	0	0	0	0	0	0	0	0	0	0	0	0	0	0	0	0	0	0	0	0	0	0	0	0	0	0	0	0	0	0	0	0	0	0	0	0	0	0	0	0	0	0	0	0	0	0
lac__L[c]	0	0	0	0	0	0	0	0	0	0	0	0	0	0	0	0	0	0	0	0	0	0	0	0	0	0	0	0	0	0	0	0	0	0	0	0	0	0	0	0	0	0	0	0	0	0	0	0	0
lcts[e]	0	0	0	0	0	0	0	0	0	0	0	0	0	0	0	0	0	0	0	0	0	0	0	0	0	0	0	0	0	0	0	0	0	0	0	0	0	0	0	0	0	0	0	0	0	0	0	0	0
lcts[c]	0	0	0	0	0	0	0	0	0	0	0	0	0	0	0	0	0	0	0	0	0	0	0	0	0	0	0	0	0	0	0	0	0	0	0	0	0	0	0	0	0	0	0	0	0	0	0	0	0
Lcyst[e]	0	0	0	0	0	0	0	0	0	0	0	0	0	0	0	0	0	0	0	0	0	0	0	0	0	0	0	0	0	0	0	0	0	0	0	0	0	0	0	0	0	0	0	0	0	0	0	0	0
Lcyst[c]	0	0	0	0	0	0	0	0	0	0	0	0	0	0	0	0	0	0	0	0	0	0	0	0	0	0	0	0	0	0	0	0	0	0	0	0	0	0	0	0	0	0	0	0	0	0	0	0	0
Lcyst[p]	0	0	0	0	0	0	0	0	0	0	0	0	0	0	0	0	0	0	0	0	0	0	0	0	0	0	0	0	0	0	0	0	0	0	0	0	0	0	0	0	0	0	0	0	0	0	0	0	0
leu__L[e]	0	0	0	0	0	0	0	0	0	0	0	0	0	0	0	0	0	0	0	0	0	0	0	0	0	0	0	0	0	0	0	0	0	0	0	0	0	0	0	0	0	0	0	-1	0	0	0	0	0
leu__L[c]	0	0	0	0	0	0	0	0	0	0	0	0	0	0	0	0	0	0	0	0	0	0	0	0	0	0	0	0	0	0	0	0	0	0	0	0	0	0	0	0	0	0	0	0	0	0	0	0	0
leu__L[p]	0	0	0	0	0	0	0	0	0	0	0	0	0	0	0	0	0	0	0	0	0	0	0	0	0	0	0	0	0	0	0	0	0	0	0	0	0	0	0	0	0	0	0	0	0	0	0	0	0
4mop[c]	0	0	0	0	0	0	0	0	0	0	0	0	0	0	0	0	0	0	0	0	0	0	0	0	0	0	0	0	0	0	0	0	0	0	0	0	0	0	0	0	0	0	0	0	0	0	0	0	0
d12dg_BS[c]	0	0	0	0	0	0	0	0	0	0	0	0	0	0	0	0	0	0	0	0	0	0	0	0	0	0	0	0	0	0	0	0	0	0	0	0	0	0	0	0	0	0	0	0	0	0	0	0	0
lipo1_24_BS[c]	0	0	0	0	0	0	0	0	0	0	0	0	0	0	0	0	0	0	0	0	0	0	0	0	0	0	0	0	0	0	0	0	0	0	0	0	0	0	0	0	0	0	0	0	0	0	0	0	0
uacgam[c]	0	0	0	0	0	0	0	0	0	0	0	0	0	0	0	0	0	0	0	0	0	0	0	0	0	0	0	0	0	0	0	0	0	0	0	0	0	0	0	0	0	0	0	0	0	0	0	0	0
lipo2_24_BS[c]	0	0	0	0	0	0	0	0	0	0	0	0	0	0	0	0	0	0	0	0	0	0	0	0	0	0	0	0	0	0	0	0	0	0	0	0	0	0	0	0	0	0	0	0	0	0	0	0	0
lipo3_24_BS[c]	0	0	0	0	0	0	0	0	0	0	0	0	0	0	0	0	0	0	0	0	0	0	0	0	0	0	0	0	0	0	0	0	0	0	0	0	0	0	0	0	0	0	0	0	0	0	0	0	0
lipo4_24_BS[c]	0	0	0	0	0	0	0	0	0	0	0	0	0	0	0	0	0	0	0	0	0	0	0	0	0	0	0	0	0	0	0	0	0	0	0	0	0	0	0	0	0	0	0	0	0	0	0	0	0
octapb[c]	0	0	0	0	0	0	0	0	0	0	0	0	0	0	0	0	0	0	0	0	0	0	0	0	0	0	0	0	0	0	0	0	0	0	0	0	0	0	0	0	0	0	0	0	0	0	0	0	0
lipopb[c]	0	0	0	0	0	0	0	0	0	0	0	0	0	0	0	0	0	0	0	0	0	0	0	0	0	0	0	0	0	0	0	0	0	0	0	0	0	0	0	0	0	0	0	0	0	0	0	0	0
lac__L[e]	0	0	0	0	0	0	0	0	0	0	0	0	0	0	0	0	0	0	0	0	0	0	0	0	0	0	0	0	0	0	0	0	0	0	0	0	0	0	0	0	0	0	0	0	0	0	0	0	0
lmn30[e]	0	0	0	0	0	0	0	0	0	0	0	0	0	0	0	0	0	0	0	0	0	0	0	0	0	0	0	0	0	0	0	0	0	0	0	0	0	0	0	0	0	0	0	0	0	0	0	0	0
lmn2[e]	0	0	0	0	0	0	0	0	0	0	0	0	0	0	0	0	0	0	0	0	0	0	0	0	0	0	0	0	0	0	0	0	0	0	0	0	0	0	0	0	0	0	0	0	0	0	0	0	0
lipidXn[c]	0	0	0	0	0	0	0	0	0	0	0	0	0	0	0	0	0	0	0	0	0	0	0	0	0	0	0	0	0	0	0	0	0	0	0	0	0	0	0	0	0	0	0	0	0	0	0	0	0
u23gn[c]	0	0	0	0	0	0	0	0	0	0	0	0	0	0	0	0	0	0	0	0	0	0	0	0	0	0	0	0	0	0	0	0	0	0	0	0	0	0	0	0	0	0	0	0	0	0	0	0	0
lipidAdsn[c]	0	0	0	0	0	0	0	0	0	0	0	0	0	0	0	0	0	0	0	0	0	0	0	0	0	0	0	0	0	0	0	0	0	0	0	0	0	0	0	0	0	0	0	0	0	0	0	0	0
1hdecg3p[p]	0	0	0	0	0	0	0	0	0	0	0	0	0	0	0	0	0	0	0	0	0	0	0	0	0	0	0	0	0	0	0	0	0	0	0	0	0	0	0	0	0	0	0	0	0	0	0	0	0
1agpg120[p]	0	0	0	0	0	0	0	0	0	0	0	0	0	0	0	0	0	0	0	0	0	0	0	0	0	0	0	0	0	0	0	0	0	0	0	0	0	0	0	0	0	0	0	0	0	0	0	0	0
1agpg140[p]	0	0	0	0	0	0	0	0	0	0	0	0	0	0	0	0	0	0	0	0	0	0	0	0	0	0	0	0	0	0	0	0	0	0	0	0	0	0	0	0	0	0	0	0	0	0	0	0	0
1agpg160[p]	0	0	0	0	0	0	0	0	0	0	0	0	0	0	0	0	0	0	0	0	0	0	0	0	0	0	0	0	0	0	0	0	0	0	0	0	0	0	0	0	0	0	0	0	0	0	0	0	0
1agpg180[p]	0	0	0	0	0	0	0	0	0	0	0	0	0	0	0	0	0	0	0	0	0	0	0	0	0	0	0	0	0	0	0	0	0	0	0	0	0	0	0	0	0	0	0	0	0	0	0	0	0
1agpg181[p]	0	0	0	0	0	0	0	0	0	0	0	0	0	0	0	0	0	0	0	0	0	0	0	0	0	0	0	0	0	0	0	0	0	0	0	0	0	0	0	0	0	0	0	0	0	0	0	0	0
lys__L[e]	0	0	0	0	0	0	0	0	0	0	0	0	0	0	0	0	0	0	0	0	0	0	0	0	0	0	0	0	0	0	0	0	0	0	0	0	0	0	0	0	0	0	0	0	-1	0	0	0	0
lys__L[p]	0	0	0	0	0	0	0	0	0	0	0	0	0	0	0	0	0	0	0	0	0	0	0	0	0	0	0	0	0	0	0	0	0	0	0	0	0	0	0	0	0	0	0	0	0	0	0	0	0
mnl1p[c]	0	0	0	0	0	0	0	0	0	0	0	0	0	0	0	0	0	0	0	0	0	0	0	0	0	0	0	0	0	0	0	0	0	0	0	0	0	0	0	0	0	0	0	0	0	0	0	0	0
malt6p[c]	0	0	0	0	0	0	0	0	0	0	0	0	0	0	0	0	0	0	0	0	0	0	0	0	0	0	0	0	0	0	0	0	0	0	0	0	0	0	0	0	0	0	0	0	0	0	0	0	0
malt[e]	0	0	0	0	0	0	0	0	0	0	0	0	0	0	0	0	0	0	0	0	0	0	0	0	0	0	0	0	0	0	0	0	0	0	0	0	0	0	0	0	0	0	0	0	0	0	0	0	0
malt[p]	0	0	0	0	0	0	0	0	0	0	0	0	0	0	0	0	0	0	0	0	0	0	0	0	0	0	0	0	0	0	0	0	0	0	0	0	0	0	0	0	0	0	0	0	0	0	0	0	0
malthp[e]	0	0	0	0	0	0	0	0	0	0	0	0	0	0	0	0	0	0	0	0	0	0	0	0	0	0	0	0	0	0	0	0	0	0	0	0	0	0	0	0	0	0	0	0	0	0	0	0	0
malthx[e]	0	0	0	0	0	0	0	0	0	0	0	0	0	0	0	0	0	0	0	0	0	0	0	0	0	0	0	0	0	0	0	0	0	0	0	0	0	0	0	0	0	0	0	0	0	0	0	0	0
malthx[p]	0	0	0	0	0	0	0	0	0	0	0	0	0	0	0	0	0	0	0	0	0	0	0	0	0	0	0	0	0	0	0	0	0	0	0	0	0	0	0	0	0	0	0	0	0	0	0	0	0
maltpt[e]	0	0	0	0	0	0	0	0	0	0	0	0	0	0	0	0	0	0	0	0	0	0	0	0	0	0	0	0	0	0	0	0	0	0	0	0	0	0	0	0	0	0	0	0	0	0	0	0	0
malttr[e]	0	0	0	0	0	0	0	0	0	0	0	0	0	0	0	0	0	0	0	0	0	0	0	0	0	0	0	0	0	0	0	0	0	0	0	0	0	0	0	0	0	0	0	0	0	0	0	0	0
maltttr[e]	0	0	0	0	0	0	0	0	0	0	0	0	0	0	0	0	0	0	0	0	0	0	0	0	0	0	0	0	0	0	0	0	0	0	0	0	0	0	0	0	0	0	0	0	0	0	0	0	0
man[e]	0	0	0	0	0	0	0	0	0	0	0	0	0	0	0	0	0	0	0	0	0	0	0	0	0	0	0	0	0	0	0	0	0	0	0	0	0	0	0	0	0	0	0	0	0	0	0	0	0
micit[c]	0	0	0	0	0	0	0	0	0	0	0	0	0	0	0	0	0	0	0	0	0	0	0	0	0	0	0	0	0	0	0	0	0	0	0	0	0	0	0	0	0	0	0	0	0	0	0	0	0
5mcsn[c]	0	0	0	0	0	0	0	0	0	0	0	0	0	0	0	0	0	0	0	0	0	0	0	0	0	0	0	0	0	0	0	0	0	0	0	0	0	0	0	0	0	0	0	0	0	0	0	0	0
thym[c]	0	0	0	0	0	0	0	0	0	0	0	0	0	0	0	0	0	0	0	0	0	0	0	0	0	0	0	0	0	0	0	0	0	0	0	0	0	0	0	0	0	0	0	0	0	0	0	0	0
murein5p5p[e]	0	0	0	0	0	0	0	0	0	0	0	0	0	0	0	0	0	0	0	0	0	0	0	0	0	0	0	0	0	0	0	0	0	0	0	0	0	0	0	0	0	0	0	0	0	0	0	0	0
murein5px4p[e]	0	0	0	0	0	0	0	0	0	0	0	0	0	0	0	0	0	0	0	0	0	0	0	0	0	0	0	0	0	0	0	0	0	0	0	0	0	0	0	0	0	0	0	0	0	0	0	0	0
murein5p5p[p]	0	0	0	0	0	0	0	0	0	0	0	0	0	0	0	0	0	0	0	0	0	0	0	0	0	0	0	0	0	0	0	0	0	0	0	0	0	0	0	0	0	0	0	0	0	0	0	0	0
murein5px4p[p]	0	0	0	0	0	0	0	0	0	0	0	0	0	0	0	0	0	0	0	0	0	0	0	0	0	0	0	0	0	0	0	0	0	0	0	0	0	0	0	0	0	0	0	0	0	0	0	0	0
murein5px3p[e]	0	0	0	0	0	0	0	0	0	0	0	0	0	0	0	0	0	0	0	0	0	0	0	0	0	0	0	0	0	0	0	0	0	0	0	0	0	0	0	0	0	0	0	0	0	0	0	0	0
murein5px3p[p]	0	0	0	0	0	0	0	0	0	0	0	0	0	0	0	0	0	0	0	0	0	0	0	0	0	0	0	0	0	0	0	0	0	0	0	0	0	0	0	0	0	0	0	0	0	0	0	0	0
murein5p5p5p[e]	0	0	0	0	0	0	0	0	0	0	0	0	0	0	0	0	0	0	0	0	0	0	0	0	0	0	0	0	0	0	0	0	0	0	0	0	0	0	0	0	0	0	0	0	0	0	0	0	0
murein5px4px4p[e]	0	0	0	0	0	0	0	0	0	0	0	0	0	0	0	0	0	0	0	0	0	0	0	0	0	0	0	0	0	0	0	0	0	0	0	0	0	0	0	0	0	0	0	0	0	0	0	0	0
murein5p5p5p[p]	0	0	0	0	0	0	0	0	0	0	0	0	0	0	0	0	0	0	0	0	0	0	0	0	0	0	0	0	0	0	0	0	0	0	0	0	0	0	0	0	0	0	0	0	0	0	0	0	0
murein5px4px4p[p]	0	0	0	0	0	0	0	0	0	0	0	0	0	0	0	0	0	0	0	0	0	0	0	0	0	0	0	0	0	0	0	0	0	0	0	0	0	0	0	0	0	0	0	0	0	0	0	0	0
murein4px4p[e]	0	0	0	0	0	0	0	0	0	0	0	0	0	0	0	0	0	0	0	0	0	0	0	0	0	0	0	0	0	0	0	0	0	0	0	0	0	0	0	0	0	0	0	0	0	0	0	0	0
murein4px4p[p]	0	0	0	0	0	0	0	0	0	0	0	0	0	0	0	0	0	0	0	0	0	0	0	0	0	0	0	0	0	0	0	0	0	0	0	0	0	0	0	0	0	0	0	0	0	0	0	0	0
murein4px4px4p[e]	0	0	0	0	0	0	0	0	0	0	0	0	0	0	0	0	0	0	0	0	0	0	0	0	0	0	0	0	0	0	0	0	0	0	0	0	0	0	0	0	0	0	0	0	0	0	0	0	0
murein4px4px4p[p]	0	0	0	0	0	0	0	0	0	0	0	0	0	0	0	0	0	0	0	0	0	0	0	0	0	0	0	0	0	0	0	0	0	0	0	0	0	0	0	0	0	0	0	0	0	0	0	0	0
murein5p4p[e]	0	0	0	0	0	0	0	0	0	0	0	0	0	0	0	0	0	0	0	0	0	0	0	0	0	0	0	0	0	0	0	0	0	0	0	0	0	0	0	0	0	0	0	0	0	0	0	0	0
murein5p4p[p]	0	0	0	0	0	0	0	0	0	0	0	0	0	0	0	0	0	0	0	0	0	0	0	0	0	0	0	0	0	0	0	0	0	0	0	0	0	0	0	0	0	0	0	0	0	0	0	0	0
murein4p4p[e]	0	0	0	0	0	0	0	0	0	0	0	0	0	0	0	0	0	0	0	0	0	0	0	0	0	0	0	0	0	0	0	0	0	0	0	0	0	0	0	0	0	0	0	0	0	0	0	0	0
murein4p4p[p]	0	0	0	0	0	0	0	0	0	0	0	0	0	0	0	0	0	0	0	0	0	0	0	0	0	0	0	0	0	0	0	0	0	0	0	0	0	0	0	0	0	0	0	0	0	0	0	0	0
murein5p3p[e]	0	0	0	0	0	0	0	0	0	0	0	0	0	0	0	0	0	0	0	0	0	0	0	0	0	0	0	0	0	0	0	0	0	0	0	0	0	0	0	0	0	0	0	0	0	0	0	0	0
murein4p3p[e]	0	0	0	0	0	0	0	0	0	0	0	0	0	0	0	0	0	0	0	0	0	0	0	0	0	0	0	0	0	0	0	0	0	0	0	0	0	0	0	0	0	0	0	0	0	0	0	0	0
murein5p3p[p]	0	0	0	0	0	0	0	0	0	0	0	0	0	0	0	0	0	0	0	0	0	0	0	0	0	0	0	0	0	0	0	0	0	0	0	0	0	0	0	0	0	0	0	0	0	0	0	0	0
murein4p3p[p]	0	0	0	0	0	0	0	0	0	0	0	0	0	0	0	0	0	0	0	0	0	0	0	0	0	0	0	0	0	0	0	0	0	0	0	0	0	0	0	0	0	0	0	0	0	0	0	0	0
murein4px4p4p[p]	0	0	0	0	0	0	0	0	0	0	0	0	0	0	0	0	0	0	0	0	0	0	0	0	0	0	0	0	0	0	0	0	0	0	0	0	0	0	0	0	0	0	0	0	0	0	0	0	0
5mdru1p[c]	0	0	0	0	0	0	0	0	0	0	0	0	0	0	0	0	0	0	0	0	0	0	0	0	0	0	0	0	0	0	0	0	0	0	0	0	0	0	0	0	0	0	0	0	0	0	0	0	0
2mecdp[c]	0	0	0	0	0	0	0	0	0	0	0	0	0	0	0	0	0	0	0	0	0	0	0	0	0	0	0	0	0	0	0	0	0	0	0	0	0	0	0	0	0	0	0	0	0	0	0	0	0
melib[e]	0	0	0	0	0	0	0	0	0	0	0	0	0	0	0	0	0	0	0	0	0	0	0	0	0	0	0	0	0	0	0	0	0	0	0	0	0	0	0	0	0	0	0	0	0	0	0	0	0
melib[p]	0	0	0	0	0	0	0	0	0	0	0	0	0	0	0	0	0	0	0	0	0	0	0	0	0	0	0	0	0	0	0	0	0	0	0	0	0	0	0	0	0	0	0	0	0	0	0	0	0
meoh[e]	0	0	0	0	0	0	0	0	0	0	0	0	0	0	0	0	0	0	0	0	0	0	0	0	0	0	0	0	0	0	0	0	0	0	0	0	0	0	0	0	0	0	0	0	0	0	-1	0	0
meoh[p]	0	0	0	0	0	0	0	0	0	0	0	0	0	0	0	0	0	0	0	0	0	0	0	0	0	0	0	0	0	0	0	0	0	0	0	0	0	0	0	0	0	0	0	0	0	0	0	0	0
met__L[e]	0	0	0	0	0	0	0	0	0	0	0	0	0	0	0	0	0	0	0	0	0	0	0	0	0	0	0	0	0	0	0	0	0	0	0	0	0	0	0	0	0	0	0	0	0	0	0	0	0
ch4s[c]	0	0	0	0	0	0	0	0	0	0	0	0	0	0	0	0	0	0	0	0	0	0	0	0	0	0	0	0	0	0	0	0	0	0	0	0	0	0	0	0	0	0	0	0	0	0	0	0	0
metsox_S__L[c]	0	0	0	0	0	0	0	0	0	0	0	0	0	0	0	0	0	0	0	0	0	0	0	0	0	0	0	0	0	0	0	0	0	0	0	0	0	0	0	0	0	0	0	0	0	0	0	0	0
metsox_R__L[c]	0	0	0	0	0	0	0	0	0	0	0	0	0	0	0	0	0	0	0	0	0	0	0	0	0	0	0	0	0	0	0	0	0	0	0	0	0	0	0	0	0	0	0	0	0	0	0	0	0
5mthf[c]	0	0	0	0	0	0	0	0	0	0	0	0	0	0	0	0	0	0	0	0	0	0	0	0	0	0	0	0	0	0	0	0	0	0	0	0	0	0	0	0	0	0	0	0	0	0	0	0	0
metox[e]	0	0	0	0	0	0	0	0	0	0	0	0	0	0	0	0	0	0	0	0	0	0	0	0	0	0	0	0	0	0	0	0	0	0	0	0	0	0	0	0	0	0	0	0	0	0	0	0	0
metox[c]	0	0	0	0	0	0	0	0	0	0	0	0	0	0	0	0	0	0	0	0	0	0	0	0	0	0	0	0	0	0	0	0	0	0	0	0	0	0	0	0	0	0	0	0	0	0	0	0	0
metox__R[e]	0	0	0	0	0	0	0	0	0	0	0	0	0	0	0	0	0	0	0	0	0	0	0	0	0	0	0	0	0	0	0	0	0	0	0	0	0	0	0	0	0	0	0	0	0	0	0	0	0
metox__R[c]	0	0	0	0	0	0	0	0	0	0	0	0	0	0	0	0	0	0	0	0	0	0	0	0	0	0	0	0	0	0	0	0	0	0	0	0	0	0	0	0	0	0	0	0	0	0	0	0	0
mg2[e]	0	0	0	0	0	0	0	0	0	0	0	0	0	0	0	0	0	0	0	0	0	0	0	0	0	0	0	0	0	0	0	0	0	0	0	0	0	0	0	0	0	0	0	0	0	0	0	-1	0
mg2[p]	0	0	0	0	0	0	0	0	0	0	0	0	0	0	0	0	0	0	0	0	0	0	0	0	0	0	0	0	0	0	0	0	0	0	0	0	0	0	0	0	0	0	0	0	0	0	0	0	0
mg2[c]	0	0	0	0	0	0	0	0	0	0	0	0	0	0	0	0	0	0	0	0	0	0	0	0	0	0	0	0	0	0	0	0	0	0	0	0	0	0	0	0	0	0	0	0	0	0	0	0	0
mi1p__D[c]	0	0	0	0	0	0	0	0	0	0	0	0	0	0	0	0	0	0	0	0	0	0	0	0	0	0	0	0	0	0	0	0	0	0	0	0	0	0	0	0	0	0	0	0	0	0	0	0	0
murein3px3p[p]	0	0	0	0	0	0	0	0	0	0	0	0	0	0	0	0	0	0	0	0	0	0	0	0	0	0	0	0	0	0	0	0	0	0	0	0	0	0	0	0	0	0	0	0	0	0	0	0	0
murein3p3p[p]	0	0	0	0	0	0	0	0	0	0	0	0	0	0	0	0	0	0	0	0	0	0	0	0	0	0	0	0	0	0	0	0	0	0	0	0	0	0	0	0	0	0	0	0	0	0	0	0	0
mmcoa__R[c]	0	0	0	0	0	0	0	0	0	0	0	0	0	0	0	0	0	0	0	0	0	0	0	0	0	0	0	0	0	0	0	0	0	0	0	0	0	0	0	0	0	0	0	0	0	0	0	0	0
mn2[c]	0	0	0	0	0	0	0	0	0	0	0	0	0	0	0	0	0	0	0	0	0	0	0	0	0	0	0	0	0	0	0	0	0	0	0	0	0	0	0	0	0	0	0	0	0	0	0	0	0
mn2[p]	0	0	0	0	0	0	0	0	0	0	0	0	0	0	0	0	0	0	0	0	0	0	0	0	0	0	0	0	0	0	0	0	0	0	0	0	0	0	0	0	0	0	0	0	0	0	0	0	0
mn2[e]	0	0	0	0	0	0	0	0	0	0	0	0	0	0	0	0	0	0	0	0	0	0	0	0	0	0	0	0	0	0	0	0	0	0	0	0	0	0	0	0	0	0	0	0	0	0	0	0	-1
mnl[c]	0	0	0	0	0	0	0	0	0	0	0	0	0	0	0	0	0	0	0	0	0	0	0	0	0	0	0	0	0	0	0	0	0	0	0	0	0	0	0	0	0	0	0	0	0	0	0	0	0
mnl[e]	0	0	0	0	0	0	0	0	0	0	0	0	0	0	0	0	0	0	0	0	0	0	0	0	0	0	0	0	0	0	0	0	0	0	0	0	0	0	0	0	0	0	0	0	0	0	0	0	0
moadamp[c]	0	0	0	0	0	0	0	0	0	0	0	0	0	0	0	0	0	0	0	0	0	0	0	0	0	0	0	0	0	0	0	0	0	0	0	0	0	0	0	0	0	0	0	0	0	0	0	0	0
moadcosh[c]	0	0	0	0	0	0	0	0	0	0	0	0	0	0	0	0	0	0	0	0	0	0	0	0	0	0	0	0	0	0	0	0	0	0	0	0	0	0	0	0	0	0	0	0	0	0	0	0	0
kdolipid4n[c]	0	0	0	0	0	0	0	0	0	0	0	0	0	0	0	0	0	0	0	0	0	0	0	0	0	0	0	0	0	0	0	0	0	0	0	0	0	0	0	0	0	0	0	0	0	0	0	0	0
lipidAn[c]	0	0	0	0	0	0	0	0	0	0	0	0	0	0	0	0	0	0	0	0	0	0	0	0	0	0	0	0	0	0	0	0	0	0	0	0	0	0	0	0	0	0	0	0	0	0	0	0	0
mobd[e]	0	0	0	0	0	0	0	0	0	0	0	0	0	0	0	0	0	0	0	0	0	0	0	0	0	0	0	0	0	0	0	0	0	0	0	0	0	0	0	0	0	0	0	0	0	0	0	0	0
mobd[c]	0	0	0	0	0	0	0	0	0	0	0	0	0	0	0	0	0	0	0	0	0	0	0	0	0	0	0	0	0	0	0	0	0	0	0	0	0	0	0	0	0	0	0	0	0	0	0	0	0
mobd[p]	0	0	0	0	0	0	0	0	0	0	0	0	0	0	0	0	0	0	0	0	0	0	0	0	0	0	0	0	0	0	0	0	0	0	0	0	0	0	0	0	0	0	0	0	0	0	0	0	0
motre[c]	0	0	0	0	0	0	0	0	0	0	0	0	0	0	0	0	0	0	0	0	0	0	0	0	0	0	0	0	0	0	0	0	0	0	0	0	0	0	0	0	0	0	0	0	0	0	0	0	0
tre[c]	0	0	0	0	0	0	0	0	0	0	0	0	0	0	0	0	0	0	0	0	0	0	0	0	0	0	0	0	0	0	0	0	0	0	0	0	0	0	0	0	0	0	0	0	0	0	0	0	0
mpt[c]	0	0	0	0	0	0	0	0	0	0	0	0	0	0	0	0	0	0	0	0	0	0	0	0	0	0	0	0	0	0	0	0	0	0	0	0	0	0	0	0	0	0	0	0	0	0	0	0	0
uaagmda[c]	0	0	0	0	0	0	0	0	0	0	0	0	0	0	0	0	0	0	0	0	0	0	0	0	0	0	0	0	0	0	0	0	0	0	0	0	0	0	0	0	0	0	0	0	0	0	0	0	0
udcpdp[c]	0	0	0	0	0	0	0	0	0	0	0	0	0	0	0	0	0	0	0	0	0	0	0	0	0	0	0	0	0	0	0	0	0	0	0	0	0	0	0	0	0	0	0	0	0	0	0	0	0
uaagmda[e]	0	0	0	0	0	0	0	0	0	0	0	0	0	0	0	0	0	0	0	0	0	0	0	0	0	0	0	0	0	0	0	0	0	0	0	0	0	0	0	0	0	0	0	0	0	0	0	0	0
udcpdp[e]	0	0	0	0	0	0	0	0	0	0	0	0	0	0	0	0	0	0	0	0	0	0	0	0	0	0	0	0	0	0	0	0	0	0	0	0	0	0	0	0	0	0	0	0	0	0	0	0	0
moadcoo[c]	0	0	0	0	0	0	0	0	0	0	0	0	0	0	0	0	0	0	0	0	0	0	0	0	0	0	0	0	0	0	0	0	0	0	0	0	0	0	0	0	0	0	0	0	0	0	0	0	0
mso3[e]	0	0	0	0	0	0	0	0	0	0	0	0	0	0	0	0	0	0	0	0	0	0	0	0	0	0	0	0	0	0	0	0	0	0	0	0	0	0	0	0	0	0	0	0	0	0	0	0	0
mso3[p]	0	0	0	0	0	0	0	0	0	0	0	0	0	0	0	0	0	0	0	0	0	0	0	0	0	0	0	0	0	0	0	0	0	0	0	0	0	0	0	0	0	0	0	0	0	0	0	0	0
5mta[c]	0	0	0	0	0	0	0	0	0	0	0	0	0	0	0	0	0	0	0	0	0	0	0	0	0	0	0	0	0	0	0	0	0	0	0	0	0	0	0	0	0	0	0	0	0	0	0	0	0
5mdr1p[c]	0	0	0	0	0	0	0	0	0	0	0	0	0	0	0	0	0	0	0	0	0	0	0	0	0	0	0	0	0	0	0	0	0	0	0	0	0	0	0	0	0	0	0	0	0	0	0	0	0
mucl[c]	0	0	0	0	0	0	0	0	0	0	0	0	0	0	0	0	0	0	0	0	0	0	0	0	0	0	0	0	0	0	0	0	0	0	0	0	0	0	0	0	0	0	0	0	0	0	0	0	0
5odhf2a[c]	0	0	0	0	0	0	0	0	0	0	0	0	0	0	0	0	0	0	0	0	0	0	0	0	0	0	0	0	0	0	0	0	0	0	0	0	0	0	0	0	0	0	0	0	0	0	0	0	0
mssg[c]	0	0	0	0	0	0	0	0	0	0	0	0	0	0	0	0	0	0	0	0	0	0	0	0	0	0	0	0	0	0	0	0	0	0	0	0	0	0	0	0	0	0	0	0	0	0	0	0	0
n2[e]	0	0	0	0	0	0	0	0	0	0	0	0	0	0	0	0	0	0	0	0	0	0	0	0	0	0	0	0	0	0	0	0	0	0	0	0	0	0	0	0	0	0	0	0	0	0	0	0	0
n2[p]	0	0	0	0	0	0	0	0	0	0	0	0	0	0	0	0	0	0	0	0	0	0	0	0	0	0	0	0	0	0	0	0	0	0	0	0	0	0	0	0	0	0	0	0	0	0	0	0	0
n2[c]	0	0	0	0	0	0	0	0	0	0	0	0	0	0	0	0	0	0	0	0	0	0	0	0	0	0	0	0	0	0	0	0	0	0	0	0	0	0	0	0	0	0	0	0	0	0	0	0	0
nmn[c]	0	0	0	0	0	0	0	0	0	0	0	0	0	0	0	0	0	0	0	0	0	0	0	0	0	0	0	0	0	0	0	0	0	0	0	0	0	0	0	0	0	0	0	0	0	0	0	0	0
dnad[c]	0	0	0	0	0	0	0	0	0	0	0	0	0	0	0	0	0	0	0	0	0	0	0	0	0	0	0	0	0	0	0	0	0	0	0	0	0	0	0	0	0	0	0	0	0	0	0	0	0
nac[c]	0	0	0	0	0	0	0	0	0	0	0	0	0	0	0	0	0	0	0	0	0	0	0	0	0	0	0	0	0	0	0	0	0	0	0	0	0	0	0	0	0	0	0	0	0	0	0	0	0
nicrnt[c]	0	0	0	0	0	0	0	0	0	0	0	0	0	0	0	0	0	0	0	0	0	0	0	0	0	0	0	0	0	0	0	0	0	0	0	0	0	0	0	0	0	0	0	0	0	0	0	0	0
dudp[c]	0	0	0	0	0	0	0	0	0	0	0	0	0	0	0	0	0	0	0	0	0	0	0	0	0	0	0	0	0	0	0	0	0	0	0	0	0	0	0	0	0	0	0	0	0	0	0	0	0
nh4oh[c]	0	0	0	0	0	0	0	0	0	0	0	0	0	0	0	0	0	0	0	0	0	0	0	0	0	0	0	0	0	0	0	0	0	0	0	0	0	0	0	0	0	0	0	0	0	0	0	0	0
nh4[e]	0	0	0	0	0	0	0	0	0	0	0	0	0	0	0	0	0	0	0	0	0	0	0	0	0	0	0	0	0	0	0	0	0	0	0	0	0	0	0	0	0	0	0	0	0	0	0	0	0
nh4[p]	0	0	0	0	0	0	0	0	0	0	0	0	0	0	0	0	0	0	0	0	0	0	0	0	0	0	0	0	0	0	0	0	0	0	0	0	0	0	0	0	0	0	0	0	0	0	0	0	0
ni2[c]	0	0	0	0	0	0	0	0	0	0	0	0	0	0	0	0	0	0	0	0	0	0	0	0	0	0	0	0	0	0	0	0	0	0	0	0	0	0	0	0	0	0	0	0	0	0	0	0	0
ni2[p]	0	0	0	0	0	0	0	0	0	0	0	0	0	0	0	0	0	0	0	0	0	0	0	0	0	0	0	0	0	0	0	0	0	0	0	0	0	0	0	0	0	0	0	0	0	0	0	0	0
ni2[e]	0	0	0	0	0	0	0	0	0	0	0	0	0	0	0	0	0	0	0	0	0	0	0	0	0	0	0	0	0	0	0	0	0	0	0	0	0	0	0	0	0	0	0	0	0	0	0	0	0
r5p[c]	0	0	0	0	0	0	0	0	0	0	0	0	0	0	0	0	0	0	0	0	0	0	0	0	0	0	0	0	0	0	0	0	0	0	0	0	0	0	0	0	0	0	0	0	0	0	0	0	0
ncam[c]	0	0	0	0	0	0	0	0	0	0	0	0	0	0	0	0	0	0	0	0	0	0	0	0	0	0	0	0	0	0	0	0	0	0	0	0	0	0	0	0	0	0	0	0	0	0	0	0	0
nmn[p]	0	0	0	0	0	0	0	0	0	0	0	0	0	0	0	0	0	0	0	0	0	0	0	0	0	0	0	0	0	0	0	0	0	0	0	0	0	0	0	0	0	0	0	0	0	0	0	0	0
nmn[e]	0	0	0	0	0	0	0	0	0	0	0	0	0	0	0	0	0	0	0	0	0	0	0	0	0	0	0	0	0	0	0	0	0	0	0	0	0	0	0	0	0	0	0	0	0	0	0	0	0
quln[c]	0	0	0	0	0	0	0	0	0	0	0	0	0	0	0	0	0	0	0	0	0	0	0	0	0	0	0	0	0	0	0	0	0	0	0	0	0	0	0	0	0	0	0	0	0	0	0	0	0
no2[e]	0	0	0	0	0	0	0	0	0	0	0	0	0	0	0	0	0	0	0	0	0	0	0	0	0	0	0	0	0	0	0	0	0	0	0	0	0	0	0	0	0	0	0	0	0	0	0	0	0
no2[p]	0	0	0	0	0	0	0	0	0	0	0	0	0	0	0	0	0	0	0	0	0	0	0	0	0	0	0	0	0	0	0	0	0	0	0	0	0	0	0	0	0	0	0	0	0	0	0	0	0
no3[p]	0	0	0	0	0	0	0	0	0	0	0	0	0	0	0	0	0	0	0	0	0	0	0	0	0	0	0	0	0	0	0	0	0	0	0	0	0	0	0	0	0	0	0	0	0	0	0	0	0
no3[c]	0	0	0	0	0	0	0	0	0	0	0	0	0	0	0	0	0	0	0	0	0	0	0	0	0	0	0	0	0	0	0	0	0	0	0	0	0	0	0	0	0	0	0	0	0	0	0	0	0
no3[e]	0	0	0	0	0	0	0	0	0	0	0	0	0	0	0	0	0	0	0	0	0	0	0	0	0	0	0	0	0	0	0	0	0	0	0	0	0	0	0	0	0	0	0	0	0	0	0	0	0
no[c]	0	0	0	0	0	0	0	0	0	0	0	0	0	0	0	0	0	0	0	0	0	0	0	0	0	0	0	0	0	0	0	0	0	0	0	0	0	0	0	0	0	0	0	0	0	0	0	0	0
no[e]	0	0	0	0	0	0	0	0	0	0	0	0	0	0	0	0	0	0	0	0	0	0	0	0	0	0	0	0	0	0	0	0	0	0	0	0	0	0	0	0	0	0	0	0	0	0	0	0	0
xmp[p]	0	0	0	0	0	0	0	0	0	0	0	0	0	0	0	0	0	0	0	0	0	0	0	0	0	0	0	0	0	0	0	0	0	0	0	0	0	0	0	0	0	0	0	0	0	0	0	0	0
pi[p]	0	0	0	0	0	0	0	0	0	0	0	0	0	0	0	0	0	0	0	0	0	0	0	0	0	0	0	0	0	0	0	0	0	0	0	0	0	0	0	0	0	0	0	0	0	0	0	0	0
xtsn[p]	0	0	0	0	0	0	0	0	0	0	0	0	0	0	0	0	0	0	0	0	0	0	0	0	0	0	0	0	0	0	0	0	0	0	0	0	0	0	0	0	0	0	0	0	0	0	0	0	0
dimp[c]	0	0	0	0	0	0	0	0	0	0	0	0	0	0	0	0	0	0	0	0	0	0	0	0	0	0	0	0	0	0	0	0	0	0	0	0	0	0	0	0	0	0	0	0	0	0	0	0	0
ump[c]	0	0	0	0	0	0	0	0	0	0	0	0	0	0	0	0	0	0	0	0	0	0	0	0	0	0	0	0	0	0	0	0	0	0	0	0	0	0	0	0	0	0	0	0	0	0	0	0	0
ump[p]	0	0	0	0	0	0	0	0	0	0	0	0	0	0	0	0	0	0	0	0	0	0	0	0	0	0	0	0	0	0	0	0	0	0	0	0	0	0	0	0	0	0	0	0	0	0	0	0	0
uri[p]	0	0	0	0	0	0	0	0	0	0	0	0	0	0	0	0	0	0	0	0	0	0	0	0	0	0	0	0	0	0	0	0	0	0	0	0	0	0	0	0	0	0	0	0	0	0	0	0	0
thymd[c]	0	0	0	0	0	0	0	0	0	0	0	0	0	0	0	0	0	0	0	0	0	0	0	0	0	0	0	0	0	0	0	0	0	0	0	0	0	0	0	0	0	0	0	0	0	0	0	0	0
thymd[p]	0	0	0	0	0	0	0	0	0	0	0	0	0	0	0	0	0	0	0	0	0	0	0	0	0	0	0	0	0	0	0	0	0	0	0	0	0	0	0	0	0	0	0	0	0	0	0	0	0
dgsn[c]	0	0	0	0	0	0	0	0	0	0	0	0	0	0	0	0	0	0	0	0	0	0	0	0	0	0	0	0	0	0	0	0	0	0	0	0	0	0	0	0	0	0	0	0	0	0	0	0	0
no2[c]	0	0	0	0	0	0	0	0	0	0	0	0	0	0	0	0	0	0	0	0	0	0	0	0	0	0	0	0	0	0	0	0	0	0	0	0	0	0	0	0	0	0	0	0	0	0	0	0	0
o2[e]	0	0	0	0	0	0	0	0	0	0	0	0	0	0	0	0	0	0	0	0	0	0	0	0	0	0	0	0	0	0	0	0	0	0	0	0	0	0	0	0	0	0	0	0	0	0	0	0	0
udcpo4[c]	0	0	0	0	0	0	0	0	0	0	0	0	0	0	0	0	0	0	0	0	0	0	0	0	0	0	0	0	0	0	0	0	0	0	0	0	0	0	0	0	0	0	0	0	0	0	0	0	0
udcpo5[c]	0	0	0	0	0	0	0	0	0	0	0	0	0	0	0	0	0	0	0	0	0	0	0	0	0	0	0	0	0	0	0	0	0	0	0	0	0	0	0	0	0	0	0	0	0	0	0	0	0
udcdpgalrmnman[c]	0	0	0	0	0	0	0	0	0	0	0	0	0	0	0	0	0	0	0	0	0	0	0	0	0	0	0	0	0	0	0	0	0	0	0	0	0	0	0	0	0	0	0	0	0	0	0	0	0
udcpo5[p]	0	0	0	0	0	0	0	0	0	0	0	0	0	0	0	0	0	0	0	0	0	0	0	0	0	0	0	0	0	0	0	0	0	0	0	0	0	0	0	0	0	0	0	0	0	0	0	0	0
udcpo5[e]	0	0	0	0	0	0	0	0	0	0	0	0	0	0	0	0	0	0	0	0	0	0	0	0	0	0	0	0	0	0	0	0	0	0	0	0	0	0	0	0	0	0	0	0	0	0	0	0	0
octa[e]	0	0	0	0	0	0	0	0	0	0	0	0	0	0	0	0	0	0	0	0	0	0	0	0	0	0	0	0	0	0	0	0	0	0	0	0	0	0	0	0	0	0	0	0	0	0	0	0	0
udcpp[c]	0	0	0	0	0	0	0	0	0	0	0	0	0	0	0	0	0	0	0	0	0	0	0	0	0	0	0	0	0	0	0	0	0	0	0	0	0	0	0	0	0	0	0	0	0	0	0	0	0
udcdpgal[c]	0	0	0	0	0	0	0	0	0	0	0	0	0	0	0	0	0	0	0	0	0	0	0	0	0	0	0	0	0	0	0	0	0	0	0	0	0	0	0	0	0	0	0	0	0	0	0	0	0
ohpb[c]	0	0	0	0	0	0	0	0	0	0	0	0	0	0	0	0	0	0	0	0	0	0	0	0	0	0	0	0	0	0	0	0	0	0	0	0	0	0	0	0	0	0	0	0	0	0	0	0	0
udcdpgalrmn[c]	0	0	0	0	0	0	0	0	0	0	0	0	0	0	0	0	0	0	0	0	0	0	0	0	0	0	0	0	0	0	0	0	0	0	0	0	0	0	0	0	0	0	0	0	0	0	0	0	0
orot5p[c]	0	0	0	0	0	0	0	0	0	0	0	0	0	0	0	0	0	0	0	0	0	0	0	0	0	0	0	0	0	0	0	0	0	0	0	0	0	0	0	0	0	0	0	0	0	0	0	0	0
2oph[c]	0	0	0	0	0	0	0	0	0	0	0	0	0	0	0	0	0	0	0	0	0	0	0	0	0	0	0	0	0	0	0	0	0	0	0	0	0	0	0	0	0	0	0	0	0	0	0	0	0
2ohph[c]	0	0	0	0	0	0	0	0	0	0	0	0	0	0	0	0	0	0	0	0	0	0	0	0	0	0	0	0	0	0	0	0	0	0	0	0	0	0	0	0	0	0	0	0	0	0	0	0	0
dtdprmn[c]	0	0	0	0	0	0	0	0	0	0	0	0	0	0	0	0	0	0	0	0	0	0	0	0	0	0	0	0	0	0	0	0	0	0	0	0	0	0	0	0	0	0	0	0	0	0	0	0	0
orn[e]	0	0	0	0	0	0	0	0	0	0	0	0	0	0	0	0	0	0	0	0	0	0	0	0	0	0	0	0	0	0	0	0	0	0	0	0	0	0	0	0	0	0	0	0	0	0	0	0	0
orn[p]	0	0	0	0	0	0	0	0	0	0	0	0	0	0	0	0	0	0	0	0	0	0	0	0	0	0	0	0	0	0	0	0	0	0	0	0	0	0	0	0	0	0	0	0	0	0	0	0	0
orn__L[c]	0	0	0	0	0	0	0	0	0	0	0	0	0	0	0	0	0	0	0	0	0	0	0	0	0	0	0	0	0	0	0	0	0	0	0	0	0	0	0	0	0	0	0	0	0	0	0	0	0
2oxpaccoa[c]	0	0	0	0	0	0	0	0	0	0	0	0	0	0	0	0	0	0	0	0	0	0	0	0	0	0	0	0	0	0	0	0	0	0	0	0	0	0	0	0	0	0	0	0	0	0	0	0	0
3oxdhscoa[c]	0	0	0	0	0	0	0	0	0	0	0	0	0	0	0	0	0	0	0	0	0	0	0	0	0	0	0	0	0	0	0	0	0	0	0	0	0	0	0	0	0	0	0	0	0	0	0	0	0
oxa[p]	0	0	0	0	0	0	0	0	0	0	0	0	0	0	0	0	0	0	0	0	0	0	0	0	0	0	0	0	0	0	0	0	0	0	0	0	0	0	0	0	0	0	0	0	0	0	0	0	0
oxa[e]	0	0	0	0	0	0	0	0	0	0	0	0	0	0	0	0	0	0	0	0	0	0	0	0	0	0	0	0	0	0	0	0	0	0	0	0	0	0	0	0	0	0	0	0	0	0	0	0	0
pa120[p]	0	0	0	0	0	0	0	0	0	0	0	0	0	0	0	0	0	0	0	0	0	0	0	0	0	0	0	0	0	0	0	0	0	0	0	0	0	0	0	0	0	0	0	0	0	0	0	0	0
pa140[p]	0	0	0	0	0	0	0	0	0	0	0	0	0	0	0	0	0	0	0	0	0	0	0	0	0	0	0	0	0	0	0	0	0	0	0	0	0	0	0	0	0	0	0	0	0	0	0	0	0
pa141[p]	0	0	0	0	0	0	0	0	0	0	0	0	0	0	0	0	0	0	0	0	0	0	0	0	0	0	0	0	0	0	0	0	0	0	0	0	0	0	0	0	0	0	0	0	0	0	0	0	0
pa160[p]	0	0	0	0	0	0	0	0	0	0	0	0	0	0	0	0	0	0	0	0	0	0	0	0	0	0	0	0	0	0	0	0	0	0	0	0	0	0	0	0	0	0	0	0	0	0	0	0	0
pa161[p]	0	0	0	0	0	0	0	0	0	0	0	0	0	0	0	0	0	0	0	0	0	0	0	0	0	0	0	0	0	0	0	0	0	0	0	0	0	0	0	0	0	0	0	0	0	0	0	0	0
pa180[p]	0	0	0	0	0	0	0	0	0	0	0	0	0	0	0	0	0	0	0	0	0	0	0	0	0	0	0	0	0	0	0	0	0	0	0	0	0	0	0	0	0	0	0	0	0	0	0	0	0
pa181[p]	0	0	0	0	0	0	0	0	0	0	0	0	0	0	0	0	0	0	0	0	0	0	0	0	0	0	0	0	0	0	0	0	0	0	0	0	0	0	0	0	0	0	0	0	0	0	0	0	0
phaccoa[c]	0	0	0	0	0	0	0	0	0	0	0	0	0	0	0	0	0	0	0	0	0	0	0	0	0	0	0	0	0	0	0	0	0	0	0	0	0	0	0	0	0	0	0	0	0	0	0	0	0
rephaccoa[c]	0	0	0	0	0	0	0	0	0	0	0	0	0	0	0	0	0	0	0	0	0	0	0	0	0	0	0	0	0	0	0	0	0	0	0	0	0	0	0	0	0	0	0	0	0	0	0	0	0
pac[e]	0	0	0	0	0	0	0	0	0	0	0	0	0	0	0	0	0	0	0	0	0	0	0	0	0	0	0	0	0	0	0	0	0	0	0	0	0	0	0	0	0	0	0	0	0	0	0	0	0
pac[p]	0	0	0	0	0	0	0	0	0	0	0	0	0	0	0	0	0	0	0	0	0	0	0	0	0	0	0	0	0	0	0	0	0	0	0	0	0	0	0	0	0	0	0	0	0	0	0	0	0
pnto__R[c]	0	0	0	0	0	0	0	0	0	0	0	0	0	0	0	0	0	0	0	0	0	0	0	0	0	0	0	0	0	0	0	0	0	0	0	0	0	0	0	0	0	0	0	0	0	0	0	0	0
12dgr_BS[c]	0	0	0	0	0	0	0	0	0	0	0	0	0	0	0	0	0	0	0	0	0	0	0	0	0	0	0	0	0	0	0	0	0	0	0	0	0	0	0	0	0	0	0	0	0	0	0	0	0
ugmda[c]	0	0	0	0	0	0	0	0	0	0	0	0	0	0	0	0	0	0	0	0	0	0	0	0	0	0	0	0	0	0	0	0	0	0	0	0	0	0	0	0	0	0	0	0	0	0	0	0	0
uagmda[c]	0	0	0	0	0	0	0	0	0	0	0	0	0	0	0	0	0	0	0	0	0	0	0	0	0	0	0	0	0	0	0	0	0	0	0	0	0	0	0	0	0	0	0	0	0	0	0	0	0
adhlam[c]	0	0	0	0	0	0	0	0	0	0	0	0	0	0	0	0	0	0	0	0	0	0	0	0	0	0	0	0	0	0	0	0	0	0	0	0	0	0	0	0	0	0	0	0	0	0	0	0	0
phthiocerol[c]	0	0	0	0	0	0	0	0	0	0	0	0	0	0	0	0	0	0	0	0	0	0	0	0	0	0	0	0	0	0	0	0	0	0	0	0	0	0	0	0	0	0	0	0	0	0	0	0	0
pdima[c]	0	0	0	0	0	0	0	0	0	0	0	0	0	0	0	0	0	0	0	0	0	0	0	0	0	0	0	0	0	0	0	0	0	0	0	0	0	0	0	0	0	0	0	0	0	0	0	0	0
pdima[e]	0	0	0	0	0	0	0	0	0	0	0	0	0	0	0	0	0	0	0	0	0	0	0	0	0	0	0	0	0	0	0	0	0	0	0	0	0	0	0	0	0	0	0	0	0	0	0	0	0
pdx5p[c]	0	0	0	0	0	0	0	0	0	0	0	0	0	0	0	0	0	0	0	0	0	0	0	0	0	0	0	0	0	0	0	0	0	0	0	0	0	0	0	0	0	0	0	0	0	0	0	0	0
pydxn[c]	0	0	0	0	0	0	0	0	0	0	0	0	0	0	0	0	0	0	0	0	0	0	0	0	0	0	0	0	0	0	0	0	0	0	0	0	0	0	0	0	0	0	0	0	0	0	0	0	0
pe120[p]	0	0	0	0	0	0	0	0	0	0	0	0	0	0	0	0	0	0	0	0	0	0	0	0	0	0	0	0	0	0	0	0	0	0	0	0	0	0	0	0	0	0	0	0	0	0	0	0	0
pe140[p]	0	0	0	0	0	0	0	0	0	0	0	0	0	0	0	0	0	0	0	0	0	0	0	0	0	0	0	0	0	0	0	0	0	0	0	0	0	0	0	0	0	0	0	0	0	0	0	0	0
pe141[p]	0	0	0	0	0	0	0	0	0	0	0	0	0	0	0	0	0	0	0	0	0	0	0	0	0	0	0	0	0	0	0	0	0	0	0	0	0	0	0	0	0	0	0	0	0	0	0	0	0
pe160[c]	0	0	0	0	0	0	0	0	0	0	0	0	0	0	0	0	0	0	0	0	0	0	0	0	0	0	0	0	0	0	0	0	0	0	0	0	0	0	0	0	0	0	0	0	0	0	0	0	0
pe160[p]	0	0	0	0	0	0	0	0	0	0	0	0	0	0	0	0	0	0	0	0	0	0	0	0	0	0	0	0	0	0	0	0	0	0	0	0	0	0	0	0	0	0	0	0	0	0	0	0	0
pe161[p]	0	0	0	0	0	0	0	0	0	0	0	0	0	0	0	0	0	0	0	0	0	0	0	0	0	0	0	0	0	0	0	0	0	0	0	0	0	0	0	0	0	0	0	0	0	0	0	0	0
pe180[c]	0	0	0	0	0	0	0	0	0	0	0	0	0	0	0	0	0	0	0	0	0	0	0	0	0	0	0	0	0	0	0	0	0	0	0	0	0	0	0	0	0	0	0	0	0	0	0	0	0
pe180[p]	0	0	0	0	0	0	0	0	0	0	0	0	0	0	0	0	0	0	0	0	0	0	0	0	0	0	0	0	0	0	0	0	0	0	0	0	0	0	0	0	0	0	0	0	0	0	0	0	0
pe181[p]	0	0	0	0	0	0	0	0	0	0	0	0	0	0	0	0	0	0	0	0	0	0	0	0	0	0	0	0	0	0	0	0	0	0	0	0	0	0	0	0	0	0	0	0	0	0	0	0	0
tagdp__D[c]	0	0	0	0	0	0	0	0	0	0	0	0	0	0	0	0	0	0	0	0	0	0	0	0	0	0	0	0	0	0	0	0	0	0	0	0	0	0	0	0	0	0	0	0	0	0	0	0	0
pg120[p]	0	0	0	0	0	0	0	0	0	0	0	0	0	0	0	0	0	0	0	0	0	0	0	0	0	0	0	0	0	0	0	0	0	0	0	0	0	0	0	0	0	0	0	0	0	0	0	0	0
pg140[p]	0	0	0	0	0	0	0	0	0	0	0	0	0	0	0	0	0	0	0	0	0	0	0	0	0	0	0	0	0	0	0	0	0	0	0	0	0	0	0	0	0	0	0	0	0	0	0	0	0
pg141[p]	0	0	0	0	0	0	0	0	0	0	0	0	0	0	0	0	0	0	0	0	0	0	0	0	0	0	0	0	0	0	0	0	0	0	0	0	0	0	0	0	0	0	0	0	0	0	0	0	0
pg160[p]	0	0	0	0	0	0	0	0	0	0	0	0	0	0	0	0	0	0	0	0	0	0	0	0	0	0	0	0	0	0	0	0	0	0	0	0	0	0	0	0	0	0	0	0	0	0	0	0	0
pg161[p]	0	0	0	0	0	0	0	0	0	0	0	0	0	0	0	0	0	0	0	0	0	0	0	0	0	0	0	0	0	0	0	0	0	0	0	0	0	0	0	0	0	0	0	0	0	0	0	0	0
pg180[p]	0	0	0	0	0	0	0	0	0	0	0	0	0	0	0	0	0	0	0	0	0	0	0	0	0	0	0	0	0	0	0	0	0	0	0	0	0	0	0	0	0	0	0	0	0	0	0	0	0
pg181[p]	0	0	0	0	0	0	0	0	0	0	0	0	0	0	0	0	0	0	0	0	0	0	0	0	0	0	0	0	0	0	0	0	0	0	0	0	0	0	0	0	0	0	0	0	0	0	0	0	0
3php[c]	0	0	0	0	0	0	0	0	0	0	0	0	0	0	0	0	0	0	0	0	0	0	0	0	0	0	0	0	0	0	0	0	0	0	0	0	0	0	0	0	0	0	0	0	0	0	0	0	0
pgp120[c]	0	0	0	0	0	0	0	0	0	0	0	0	0	0	0	0	0	0	0	0	0	0	0	0	0	0	0	0	0	0	0	0	0	0	0	0	0	0	0	0	0	0	0	0	0	0	0	0	0
pgp120[p]	0	0	0	0	0	0	0	0	0	0	0	0	0	0	0	0	0	0	0	0	0	0	0	0	0	0	0	0	0	0	0	0	0	0	0	0	0	0	0	0	0	0	0	0	0	0	0	0	0
pgp140[c]	0	0	0	0	0	0	0	0	0	0	0	0	0	0	0	0	0	0	0	0	0	0	0	0	0	0	0	0	0	0	0	0	0	0	0	0	0	0	0	0	0	0	0	0	0	0	0	0	0
pgp140[p]	0	0	0	0	0	0	0	0	0	0	0	0	0	0	0	0	0	0	0	0	0	0	0	0	0	0	0	0	0	0	0	0	0	0	0	0	0	0	0	0	0	0	0	0	0	0	0	0	0
pgp141[c]	0	0	0	0	0	0	0	0	0	0	0	0	0	0	0	0	0	0	0	0	0	0	0	0	0	0	0	0	0	0	0	0	0	0	0	0	0	0	0	0	0	0	0	0	0	0	0	0	0
pgp141[p]	0	0	0	0	0	0	0	0	0	0	0	0	0	0	0	0	0	0	0	0	0	0	0	0	0	0	0	0	0	0	0	0	0	0	0	0	0	0	0	0	0	0	0	0	0	0	0	0	0
pgp160[c]	0	0	0	0	0	0	0	0	0	0	0	0	0	0	0	0	0	0	0	0	0	0	0	0	0	0	0	0	0	0	0	0	0	0	0	0	0	0	0	0	0	0	0	0	0	0	0	0	0
pgp160[p]	0	0	0	0	0	0	0	0	0	0	0	0	0	0	0	0	0	0	0	0	0	0	0	0	0	0	0	0	0	0	0	0	0	0	0	0	0	0	0	0	0	0	0	0	0	0	0	0	0
pgp161[c]	0	0	0	0	0	0	0	0	0	0	0	0	0	0	0	0	0	0	0	0	0	0	0	0	0	0	0	0	0	0	0	0	0	0	0	0	0	0	0	0	0	0	0	0	0	0	0	0	0
pgp161[p]	0	0	0	0	0	0	0	0	0	0	0	0	0	0	0	0	0	0	0	0	0	0	0	0	0	0	0	0	0	0	0	0	0	0	0	0	0	0	0	0	0	0	0	0	0	0	0	0	0
pgp180[c]	0	0	0	0	0	0	0	0	0	0	0	0	0	0	0	0	0	0	0	0	0	0	0	0	0	0	0	0	0	0	0	0	0	0	0	0	0	0	0	0	0	0	0	0	0	0	0	0	0
pgp180[p]	0	0	0	0	0	0	0	0	0	0	0	0	0	0	0	0	0	0	0	0	0	0	0	0	0	0	0	0	0	0	0	0	0	0	0	0	0	0	0	0	0	0	0	0	0	0	0	0	0
pgp181[c]	0	0	0	0	0	0	0	0	0	0	0	0	0	0	0	0	0	0	0	0	0	0	0	0	0	0	0	0	0	0	0	0	0	0	0	0	0	0	0	0	0	0	0	0	0	0	0	0	0
pgp181[p]	0	0	0	0	0	0	0	0	0	0	0	0	0	0	0	0	0	0	0	0	0	0	0	0	0	0	0	0	0	0	0	0	0	0	0	0	0	0	0	0	0	0	0	0	0	0	0	0	0
pheme[p]	0	0	0	0	0	0	0	0	0	0	0	0	0	0	0	0	0	0	0	0	0	0	0	0	0	0	0	0	0	0	0	0	0	0	0	0	0	0	0	0	0	0	0	0	0	0	0	0	0
pheme[e]	0	0	0	0	0	0	0	0	0	0	0	0	0	0	0	0	0	0	0	0	0	0	0	0	0	0	0	0	0	0	0	0	0	0	0	0	0	0	0	0	0	0	0	0	0	0	0	0	0
phe__L[c]	0	0	0	0	0	0	0	0	0	0	0	0	0	0	0	0	0	0	0	0	0	0	0	0	0	0	0	0	0	0	0	0	0	0	0	0	0	0	0	0	0	0	0	0	0	0	0	0	0
phpyr[c]	0	0	0	0	0	0	0	0	0	0	0	0	0	0	0	0	0	0	0	0	0	0	0	0	0	0	0	0	0	0	0	0	0	0	0	0	0	0	0	0	0	0	0	0	0	0	0	0	0
phthdl[c]	0	0	0	0	0	0	0	0	0	0	0	0	0	0	0	0	0	0	0	0	0	0	0	0	0	0	0	0	0	0	0	0	0	0	0	0	0	0	0	0	0	0	0	0	0	0	0	0	0
pi[e]	0	0	0	0	0	0	0	0	0	0	0	0	0	0	0	0	0	0	0	0	0	0	0	0	0	0	0	0	0	0	0	0	0	0	0	0	0	0	0	0	0	0	0	0	0	0	0	0	0
4r5au[c]	0	0	0	0	0	0	0	0	0	0	0	0	0	0	0	0	0	0	0	0	0	0	0	0	0	0	0	0	0	0	0	0	0	0	0	0	0	0	0	0	0	0	0	0	0	0	0	0	0
4ppan[c]	0	0	0	0	0	0	0	0	0	0	0	0	0	0	0	0	0	0	0	0	0	0	0	0	0	0	0	0	0	0	0	0	0	0	0	0	0	0	0	0	0	0	0	0	0	0	0	0	0
pnto__R[e]	0	0	0	0	0	0	0	0	0	0	0	0	0	0	0	0	0	0	0	0	0	0	0	0	0	0	0	0	0	0	0	0	0	0	0	0	0	0	0	0	0	0	0	0	0	0	0	0	0
poaac[c]	0	0	0	0	0	0	0	0	0	0	0	0	0	0	0	0	0	0	0	0	0	0	0	0	0	0	0	0	0	0	0	0	0	0	0	0	0	0	0	0	0	0	0	0	0	0	0	0	0
ppap[c]	0	0	0	0	0	0	0	0	0	0	0	0	0	0	0	0	0	0	0	0	0	0	0	0	0	0	0	0	0	0	0	0	0	0	0	0	0	0	0	0	0	0	0	0	0	0	0	0	0
ppa[p]	0	0	0	0	0	0	0	0	0	0	0	0	0	0	0	0	0	0	0	0	0	0	0	0	0	0	0	0	0	0	0	0	0	0	0	0	0	0	0	0	0	0	0	0	0	0	0	0	0
ppa[e]	0	0	0	0	0	0	0	0	0	0	0	0	0	0	0	0	0	0	0	0	0	0	0	0	0	0	0	0	0	0	0	0	0	0	0	0	0	0	0	0	0	0	0	0	0	0	0	0	0
4ppcys[c]	0	0	0	0	0	0	0	0	0	0	0	0	0	0	0	0	0	0	0	0	0	0	0	0	0	0	0	0	0	0	0	0	0	0	0	0	0	0	0	0	0	0	0	0	0	0	0	0	0
peptido_BS[c]	0	0	0	0	0	0	0	0	0	0	0	0	0	0	0	0	0	0	0	0	0	0	0	0	0	0	0	0	0	0	0	0	0	0	0	0	0	0	0	0	0	0	0	0	0	0	0	0	0
fpram[c]	0	0	0	0	0	0	0	0	0	0	0	0	0	0	0	0	0	0	0	0	0	0	0	0	0	0	0	0	0	0	0	0	0	0	0	0	0	0	0	0	0	0	0	0	0	0	0	0	0
prbamp[c]	0	0	0	0	0	0	0	0	0	0	0	0	0	0	0	0	0	0	0	0	0	0	0	0	0	0	0	0	0	0	0	0	0	0	0	0	0	0	0	0	0	0	0	0	0	0	0	0	0
prfp[c]	0	0	0	0	0	0	0	0	0	0	0	0	0	0	0	0	0	0	0	0	0	0	0	0	0	0	0	0	0	0	0	0	0	0	0	0	0	0	0	0	0	0	0	0	0	0	0	0	0
prephthACP[c]	0	0	0	0	0	0	0	0	0	0	0	0	0	0	0	0	0	0	0	0	0	0	0	0	0	0	0	0	0	0	0	0	0	0	0	0	0	0	0	0	0	0	0	0	0	0	0	0	0
pro__L[e]	0	0	0	0	0	0	0	0	0	0	0	0	0	0	0	0	0	0	0	0	0	0	0	0	0	0	0	0	0	0	0	0	0	0	0	0	0	0	0	0	0	0	0	0	0	0	0	0	0
pro__L[p]	0	0	0	0	0	0	0	0	0	0	0	0	0	0	0	0	0	0	0	0	0	0	0	0	0	0	0	0	0	0	0	0	0	0	0	0	0	0	0	0	0	0	0	0	0	0	0	0	0
progly[p]	0	0	0	0	0	0	0	0	0	0	0	0	0	0	0	0	0	0	0	0	0	0	0	0	0	0	0	0	0	0	0	0	0	0	0	0	0	0	0	0	0	0	0	0	0	0	0	0	0
progly[e]	0	0	0	0	0	0	0	0	0	0	0	0	0	0	0	0	0	0	0	0	0	0	0	0	0	0	0	0	0	0	0	0	0	0	0	0	0	0	0	0	0	0	0	0	0	0	0	0	0
skm5p[c]	0	0	0	0	0	0	0	0	0	0	0	0	0	0	0	0	0	0	0	0	0	0	0	0	0	0	0	0	0	0	0	0	0	0	0	0	0	0	0	0	0	0	0	0	0	0	0	0	0
ps160[c]	0	0	0	0	0	0	0	0	0	0	0	0	0	0	0	0	0	0	0	0	0	0	0	0	0	0	0	0	0	0	0	0	0	0	0	0	0	0	0	0	0	0	0	0	0	0	0	0	0
ps180[c]	0	0	0	0	0	0	0	0	0	0	0	0	0	0	0	0	0	0	0	0	0	0	0	0	0	0	0	0	0	0	0	0	0	0	0	0	0	0	0	0	0	0	0	0	0	0	0	0	0
pser__L[c]	0	0	0	0	0	0	0	0	0	0	0	0	0	0	0	0	0	0	0	0	0	0	0	0	0	0	0	0	0	0	0	0	0	0	0	0	0	0	0	0	0	0	0	0	0	0	0	0	0
ptrc[e]	0	0	0	0	0	0	0	0	0	0	0	0	0	0	0	0	0	0	0	0	0	0	0	0	0	0	0	0	0	0	0	0	0	0	0	0	0	0	0	0	0	0	0	0	0	0	0	0	0
r1p[c]	0	0	0	0	0	0	0	0	0	0	0	0	0	0	0	0	0	0	0	0	0	0	0	0	0	0	0	0	0	0	0	0	0	0	0	0	0	0	0	0	0	0	0	0	0	0	0	0	0
2dr1p[c]	0	0	0	0	0	0	0	0	0	0	0	0	0	0	0	0	0	0	0	0	0	0	0	0	0	0	0	0	0	0	0	0	0	0	0	0	0	0	0	0	0	0	0	0	0	0	0	0	0
xtsn[c]	0	0	0	0	0	0	0	0	0	0	0	0	0	0	0	0	0	0	0	0	0	0	0	0	0	0	0	0	0	0	0	0	0	0	0	0	0	0	0	0	0	0	0	0	0	0	0	0	0
p_xyl[c]	0	0	0	0	0	0	0	0	0	0	0	0	0	0	0	0	0	0	0	0	0	0	0	0	0	0	0	0	0	0	0	0	0	0	0	0	0	0	0	0	0	0	0	0	0	0	0	0	0
p_xyl[e]	0	0	0	0	0	0	0	0	0	0	0	0	0	0	0	0	0	0	0	0	0	0	0	0	0	0	0	0	0	0	0	0	0	0	0	0	0	0	0	0	0	0	0	0	0	0	0	0	0
p_xyl[p]	0	0	0	0	0	0	0	0	0	0	0	0	0	0	0	0	0	0	0	0	0	0	0	0	0	0	0	0	0	0	0	0	0	0	0	0	0	0	0	0	0	0	0	0	0	0	0	0	0
pydx[c]	0	0	0	0	0	0	0	0	0	0	0	0	0	0	0	0	0	0	0	0	0	0	0	0	0	0	0	0	0	0	0	0	0	0	0	0	0	0	0	0	0	0	0	0	0	0	0	0	0
uracp[c]	0	0	0	0	0	0	0	0	0	0	0	0	0	0	0	0	0	0	0	0	0	0	0	0	0	0	0	0	0	0	0	0	0	0	0	0	0	0	0	0	0	0	0	0	0	0	0	0	0
pyr[p]	0	0	0	0	0	0	0	0	0	0	0	0	0	0	0	0	0	0	0	0	0	0	0	0	0	0	0	0	0	0	0	0	0	0	0	0	0	0	0	0	0	0	0	0	0	0	0	0	0
pyr[e]	0	0	0	0	0	0	0	0	0	0	0	0	0	0	0	0	0	0	0	0	0	0	0	0	0	0	0	0	0	0	0	0	0	0	0	0	0	0	0	0	0	0	0	0	0	0	0	0	0
raffin[e]	0	0	0	0	0	0	0	0	0	0	0	0	0	0	0	0	0	0	0	0	0	0	0	0	0	0	0	0	0	0	0	0	0	0	0	0	0	0	0	0	0	0	0	0	0	0	0	0	0
raffin[c]	0	0	0	0	0	0	0	0	0	0	0	0	0	0	0	0	0	0	0	0	0	0	0	0	0	0	0	0	0	0	0	0	0	0	0	0	0	0	0	0	0	0	0	0	0	0	0	0	0
raffin[p]	0	0	0	0	0	0	0	0	0	0	0	0	0	0	0	0	0	0	0	0	0	0	0	0	0	0	0	0	0	0	0	0	0	0	0	0	0	0	0	0	0	0	0	0	0	0	0	0	0
sucr[c]	0	0	0	0	0	0	0	0	0	0	0	0	0	0	0	0	0	0	0	0	0	0	0	0	0	0	0	0	0	0	0	0	0	0	0	0	0	0	0	0	0	0	0	0	0	0	0	0	0
dmlz[c]	0	0	0	0	0	0	0	0	0	0	0	0	0	0	0	0	0	0	0	0	0	0	0	0	0	0	0	0	0	0	0	0	0	0	0	0	0	0	0	0	0	0	0	0	0	0	0	0	0
ru5p__L[c]	0	0	0	0	0	0	0	0	0	0	0	0	0	0	0	0	0	0	0	0	0	0	0	0	0	0	0	0	0	0	0	0	0	0	0	0	0	0	0	0	0	0	0	0	0	0	0	0	0
xu5p__D[c]	0	0	0	0	0	0	0	0	0	0	0	0	0	0	0	0	0	0	0	0	0	0	0	0	0	0	0	0	0	0	0	0	0	0	0	0	0	0	0	0	0	0	0	0	0	0	0	0	0
rdxo[c]	0	0	0	0	0	0	0	0	0	0	0	0	0	0	0	0	0	0	0	0	0	0	0	0	0	0	0	0	0	0	0	0	0	0	0	0	0	0	0	0	0	0	0	0	0	0	0	0	0
rdxr[c]	0	0	0	0	0	0	0	0	0	0	0	0	0	0	0	0	0	0	0	0	0	0	0	0	0	0	0	0	0	0	0	0	0	0	0	0	0	0	0	0	0	0	0	0	0	0	0	0	0
rib__D[e]	0	0	0	0	0	0	0	0	0	0	0	0	0	0	0	0	0	0	0	0	0	0	0	0	0	0	0	0	0	0	0	0	0	0	0	0	0	0	0	0	0	0	0	0	0	0	0	0	0
rib__D[p]	0	0	0	0	0	0	0	0	0	0	0	0	0	0	0	0	0	0	0	0	0	0	0	0	0	0	0	0	0	0	0	0	0	0	0	0	0	0	0	0	0	0	0	0	0	0	0	0	0
rmn[c]	0	0	0	0	0	0	0	0	0	0	0	0	0	0	0	0	0	0	0	0	0	0	0	0	0	0	0	0	0	0	0	0	0	0	0	0	0	0	0	0	0	0	0	0	0	0	0	0	0
rml[c]	0	0	0	0	0	0	0	0	0	0	0	0	0	0	0	0	0	0	0	0	0	0	0	0	0	0	0	0	0	0	0	0	0	0	0	0	0	0	0	0	0	0	0	0	0	0	0	0	0
rml1p[c]	0	0	0	0	0	0	0	0	0	0	0	0	0	0	0	0	0	0	0	0	0	0	0	0	0	0	0	0	0	0	0	0	0	0	0	0	0	0	0	0	0	0	0	0	0	0	0	0	0
rmn[e]	0	0	0	0	0	0	0	0	0	0	0	0	0	0	0	0	0	0	0	0	0	0	0	0	0	0	0	0	0	0	0	0	0	0	0	0	0	0	0	0	0	0	0	0	0	0	0	0	0
sufbcd[c]	0	0	0	0	0	0	0	0	0	0	0	0	0	0	0	0	0	0	0	0	0	0	0	0	0	0	0	0	0	0	0	0	0	0	0	0	0	0	0	0	0	0	0	0	0	0	0	0	0
sufsesh[c]	0	0	0	0	0	0	0	0	0	0	0	0	0	0	0	0	0	0	0	0	0	0	0	0	0	0	0	0	0	0	0	0	0	0	0	0	0	0	0	0	0	0	0	0	0	0	0	0	0
sufbcd_2fe2s[c]	0	0	0	0	0	0	0	0	0	0	0	0	0	0	0	0	0	0	0	0	0	0	0	0	0	0	0	0	0	0	0	0	0	0	0	0	0	0	0	0	0	0	0	0	0	0	0	0	0
sufse[c]	0	0	0	0	0	0	0	0	0	0	0	0	0	0	0	0	0	0	0	0	0	0	0	0	0	0	0	0	0	0	0	0	0	0	0	0	0	0	0	0	0	0	0	0	0	0	0	0	0
sufbcd_2fe2s2[c]	0	0	0	0	0	0	0	0	0	0	0	0	0	0	0	0	0	0	0	0	0	0	0	0	0	0	0	0	0	0	0	0	0	0	0	0	0	0	0	0	0	0	0	0	0	0	0	0	0
sufbcd_4fe4s[c]	0	0	0	0	0	0	0	0	0	0	0	0	0	0	0	0	0	0	0	0	0	0	0	0	0	0	0	0	0	0	0	0	0	0	0	0	0	0	0	0	0	0	0	0	0	0	0	0	0
salcn6p[c]	0	0	0	0	0	0	0	0	0	0	0	0	0	0	0	0	0	0	0	0	0	0	0	0	0	0	0	0	0	0	0	0	0	0	0	0	0	0	0	0	0	0	0	0	0	0	0	0	0
s7p[c]	0	0	0	0	0	0	0	0	0	0	0	0	0	0	0	0	0	0	0	0	0	0	0	0	0	0	0	0	0	0	0	0	0	0	0	0	0	0	0	0	0	0	0	0	0	0	0	0	0
salchs4[c]	0	0	0	0	0	0	0	0	0	0	0	0	0	0	0	0	0	0	0	0	0	0	0	0	0	0	0	0	0	0	0	0	0	0	0	0	0	0	0	0	0	0	0	0	0	0	0	0	0
salchs4[p]	0	0	0	0	0	0	0	0	0	0	0	0	0	0	0	0	0	0	0	0	0	0	0	0	0	0	0	0	0	0	0	0	0	0	0	0	0	0	0	0	0	0	0	0	0	0	0	0	0
salchs4fe[p]	0	0	0	0	0	0	0	0	0	0	0	0	0	0	0	0	0	0	0	0	0	0	0	0	0	0	0	0	0	0	0	0	0	0	0	0	0	0	0	0	0	0	0	0	0	0	0	0	0
salchs4fe[c]	0	0	0	0	0	0	0	0	0	0	0	0	0	0	0	0	0	0	0	0	0	0	0	0	0	0	0	0	0	0	0	0	0	0	0	0	0	0	0	0	0	0	0	0	0	0	0	0	0
salchs4fe[e]	0	0	0	0	0	0	0	0	0	0	0	0	0	0	0	0	0	0	0	0	0	0	0	0	0	0	0	0	0	0	0	0	0	0	0	0	0	0	0	0	0	0	0	0	0	0	0	0	0
salchs4[e]	0	0	0	0	0	0	0	0	0	0	0	0	0	0	0	0	0	0	0	0	0	0	0	0	0	0	0	0	0	0	0	0	0	0	0	0	0	0	0	0	0	0	0	0	0	0	0	0	0
salcn[e]	0	0	0	0	0	0	0	0	0	0	0	0	0	0	0	0	0	0	0	0	0	0	0	0	0	0	0	0	0	0	0	0	0	0	0	0	0	0	0	0	0	0	0	0	0	0	0	0	0
salcn[p]	0	0	0	0	0	0	0	0	0	0	0	0	0	0	0	0	0	0	0	0	0	0	0	0	0	0	0	0	0	0	0	0	0	0	0	0	0	0	0	0	0	0	0	0	0	0	0	0	0
sbt__D[c]	0	0	0	0	0	0	0	0	0	0	0	0	0	0	0	0	0	0	0	0	0	0	0	0	0	0	0	0	0	0	0	0	0	0	0	0	0	0	0	0	0	0	0	0	0	0	0	0	0
sbt__D[e]	0	0	0	0	0	0	0	0	0	0	0	0	0	0	0	0	0	0	0	0	0	0	0	0	0	0	0	0	0	0	0	0	0	0	0	0	0	0	0	0	0	0	0	0	0	0	0	0	0
sl26da[c]	0	0	0	0	0	0	0	0	0	0	0	0	0	0	0	0	0	0	0	0	0	0	0	0	0	0	0	0	0	0	0	0	0	0	0	0	0	0	0	0	0	0	0	0	0	0	0	0	0
sl2a6o[c]	0	0	0	0	0	0	0	0	0	0	0	0	0	0	0	0	0	0	0	0	0	0	0	0	0	0	0	0	0	0	0	0	0	0	0	0	0	0	0	0	0	0	0	0	0	0	0	0	0
ser__L[p]	0	0	0	0	0	0	0	0	0	0	0	0	0	0	0	0	0	0	0	0	0	0	0	0	0	0	0	0	0	0	0	0	0	0	0	0	0	0	0	0	0	0	0	0	0	0	0	0	0
ser__L[e]	0	0	0	0	0	0	0	0	0	0	0	0	0	0	0	0	0	0	0	0	0	0	0	0	0	0	0	0	0	0	0	0	0	0	0	0	0	0	0	0	0	0	0	0	0	0	0	0	0
ichor[c]	0	0	0	0	0	0	0	0	0	0	0	0	0	0	0	0	0	0	0	0	0	0	0	0	0	0	0	0	0	0	0	0	0	0	0	0	0	0	0	0	0	0	0	0	0	0	0	0	0
2shchc[c]	0	0	0	0	0	0	0	0	0	0	0	0	0	0	0	0	0	0	0	0	0	0	0	0	0	0	0	0	0	0	0	0	0	0	0	0	0	0	0	0	0	0	0	0	0	0	0	0	0
dscl[c]	0	0	0	0	0	0	0	0	0	0	0	0	0	0	0	0	0	0	0	0	0	0	0	0	0	0	0	0	0	0	0	0	0	0	0	0	0	0	0	0	0	0	0	0	0	0	0	0	0
scl[c]	0	0	0	0	0	0	0	0	0	0	0	0	0	0	0	0	0	0	0	0	0	0	0	0	0	0	0	0	0	0	0	0	0	0	0	0	0	0	0	0	0	0	0	0	0	0	0	0	0
scl2[c]	0	0	0	0	0	0	0	0	0	0	0	0	0	0	0	0	0	0	0	0	0	0	0	0	0	0	0	0	0	0	0	0	0	0	0	0	0	0	0	0	0	0	0	0	0	0	0	0	0
sheme[c]	0	0	0	0	0	0	0	0	0	0	0	0	0	0	0	0	0	0	0	0	0	0	0	0	0	0	0	0	0	0	0	0	0	0	0	0	0	0	0	0	0	0	0	0	0	0	0	0	0
skm[c]	0	0	0	0	0	0	0	0	0	0	0	0	0	0	0	0	0	0	0	0	0	0	0	0	0	0	0	0	0	0	0	0	0	0	0	0	0	0	0	0	0	0	0	0	0	0	0	0	0
skm[p]	0	0	0	0	0	0	0	0	0	0	0	0	0	0	0	0	0	0	0	0	0	0	0	0	0	0	0	0	0	0	0	0	0	0	0	0	0	0	0	0	0	0	0	0	0	0	0	0	0
skm[e]	0	0	0	0	0	0	0	0	0	0	0	0	0	0	0	0	0	0	0	0	0	0	0	0	0	0	0	0	0	0	0	0	0	0	0	0	0	0	0	0	0	0	0	0	0	0	0	0	0
tsul[c]	0	0	0	0	0	0	0	0	0	0	0	0	0	0	0	0	0	0	0	0	0	0	0	0	0	0	0	0	0	0	0	0	0	0	0	0	0	0	0	0	0	0	0	0	0	0	0	0	0
scys__L[c]	0	0	0	0	0	0	0	0	0	0	0	0	0	0	0	0	0	0	0	0	0	0	0	0	0	0	0	0	0	0	0	0	0	0	0	0	0	0	0	0	0	0	0	0	0	0	0	0	0
so3[p]	0	0	0	0	0	0	0	0	0	0	0	0	0	0	0	0	0	0	0	0	0	0	0	0	0	0	0	0	0	0	0	0	0	0	0	0	0	0	0	0	0	0	0	0	0	0	0	0	0
so3[e]	0	0	0	0	0	0	0	0	0	0	0	0	0	0	0	0	0	0	0	0	0	0	0	0	0	0	0	0	0	0	0	0	0	0	0	0	0	0	0	0	0	0	0	0	0	0	0	0	0
so4[e]	0	0	0	0	0	0	0	0	0	0	0	0	0	0	0	0	0	0	0	0	0	0	0	0	0	0	0	0	0	0	0	0	0	0	0	0	0	0	0	0	0	0	0	0	0	0	0	0	0
so4[p]	0	0	0	0	0	0	0	0	0	0	0	0	0	0	0	0	0	0	0	0	0	0	0	0	0	0	0	0	0	0	0	0	0	0	0	0	0	0	0	0	0	0	0	0	0	0	0	0	0
spmd[e]	0	0	0	0	0	0	0	0	0	0	0	0	0	0	0	0	0	0	0	0	0	0	0	0	0	0	0	0	0	0	0	0	0	0	0	0	0	0	0	0	0	0	0	0	0	0	0	0	0
spmd[p]	0	0	0	0	0	0	0	0	0	0	0	0	0	0	0	0	0	0	0	0	0	0	0	0	0	0	0	0	0	0	0	0	0	0	0	0	0	0	0	0	0	0	0	0	0	0	0	0	0
s[e]	0	0	0	0	0	0	0	0	0	0	0	0	0	0	0	0	0	0	0	0	0	0	0	0	0	0	0	0	0	0	0	0	0	0	0	0	0	0	0	0	0	0	0	0	0	0	0	0	0
sucbz[c]	0	0	0	0	0	0	0	0	0	0	0	0	0	0	0	0	0	0	0	0	0	0	0	0	0	0	0	0	0	0	0	0	0	0	0	0	0	0	0	0	0	0	0	0	0	0	0	0	0
sucr[e]	0	0	0	0	0	0	0	0	0	0	0	0	0	0	0	0	0	0	0	0	0	0	0	0	0	0	0	0	0	0	0	0	0	0	0	0	0	0	0	0	0	0	0	0	0	0	0	0	0
sucr[p]	0	0	0	0	0	0	0	0	0	0	0	0	0	0	0	0	0	0	0	0	0	0	0	0	0	0	0	0	0	0	0	0	0	0	0	0	0	0	0	0	0	0	0	0	0	0	0	0	0
sula[e]	0	0	0	0	0	0	0	0	0	0	0	0	0	0	0	0	0	0	0	0	0	0	0	0	0	0	0	0	0	0	0	0	0	0	0	0	0	0	0	0	0	0	0	0	0	0	0	0	0
sulfac[p]	0	0	0	0	0	0	0	0	0	0	0	0	0	0	0	0	0	0	0	0	0	0	0	0	0	0	0	0	0	0	0	0	0	0	0	0	0	0	0	0	0	0	0	0	0	0	0	0	0
sulfac[e]	0	0	0	0	0	0	0	0	0	0	0	0	0	0	0	0	0	0	0	0	0	0	0	0	0	0	0	0	0	0	0	0	0	0	0	0	0	0	0	0	0	0	0	0	0	0	0	0	0
tartr__D[e]	0	0	0	0	0	0	0	0	0	0	0	0	0	0	0	0	0	0	0	0	0	0	0	0	0	0	0	0	0	0	0	0	0	0	0	0	0	0	0	0	0	0	0	0	0	0	0	0	0
tartr__D[p]	0	0	0	0	0	0	0	0	0	0	0	0	0	0	0	0	0	0	0	0	0	0	0	0	0	0	0	0	0	0	0	0	0	0	0	0	0	0	0	0	0	0	0	0	0	0	0	0	0
taur[e]	0	0	0	0	0	0	0	0	0	0	0	0	0	0	0	0	0	0	0	0	0	0	0	0	0	0	0	0	0	0	0	0	0	0	0	0	0	0	0	0	0	0	0	0	0	0	0	0	0
taur[p]	0	0	0	0	0	0	0	0	0	0	0	0	0	0	0	0	0	0	0	0	0	0	0	0	0	0	0	0	0	0	0	0	0	0	0	0	0	0	0	0	0	0	0	0	0	0	0	0	0
dtdp4d6dg[c]	0	0	0	0	0	0	0	0	0	0	0	0	0	0	0	0	0	0	0	0	0	0	0	0	0	0	0	0	0	0	0	0	0	0	0	0	0	0	0	0	0	0	0	0	0	0	0	0	0
dtdp4d6dm[c]	0	0	0	0	0	0	0	0	0	0	0	0	0	0	0	0	0	0	0	0	0	0	0	0	0	0	0	0	0	0	0	0	0	0	0	0	0	0	0	0	0	0	0	0	0	0	0	0	0
uacmam[c]	0	0	0	0	0	0	0	0	0	0	0	0	0	0	0	0	0	0	0	0	0	0	0	0	0	0	0	0	0	0	0	0	0	0	0	0	0	0	0	0	0	0	0	0	0	0	0	0	0
gtca1_45_BS[c]	0	0	0	0	0	0	0	0	0	0	0	0	0	0	0	0	0	0	0	0	0	0	0	0	0	0	0	0	0	0	0	0	0	0	0	0	0	0	0	0	0	0	0	0	0	0	0	0	0
gtca2_45_BS[c]	0	0	0	0	0	0	0	0	0	0	0	0	0	0	0	0	0	0	0	0	0	0	0	0	0	0	0	0	0	0	0	0	0	0	0	0	0	0	0	0	0	0	0	0	0	0	0	0	0
gtca3_45_BS[c]	0	0	0	0	0	0	0	0	0	0	0	0	0	0	0	0	0	0	0	0	0	0	0	0	0	0	0	0	0	0	0	0	0	0	0	0	0	0	0	0	0	0	0	0	0	0	0	0	0
thm[e]	0	0	0	0	0	0	0	0	0	0	0	0	0	0	0	0	0	0	0	0	0	0	0	0	0	0	0	0	0	0	0	0	0	0	0	0	0	0	0	0	0	0	0	0	0	0	0	0	0
thm[c]	0	0	0	0	0	0	0	0	0	0	0	0	0	0	0	0	0	0	0	0	0	0	0	0	0	0	0	0	0	0	0	0	0	0	0	0	0	0	0	0	0	0	0	0	0	0	0	0	0
thmpp[c]	0	0	0	0	0	0	0	0	0	0	0	0	0	0	0	0	0	0	0	0	0	0	0	0	0	0	0	0	0	0	0	0	0	0	0	0	0	0	0	0	0	0	0	0	0	0	0	0	0
thym[e]	0	0	0	0	0	0	0	0	0	0	0	0	0	0	0	0	0	0	0	0	0	0	0	0	0	0	0	0	0	0	0	0	0	0	0	0	0	0	0	0	0	0	0	0	0	0	0	0	0
thr__L[e]	0	0	0	0	0	0	0	0	0	0	0	0	0	0	0	0	0	0	0	0	0	0	0	0	0	0	0	0	0	0	0	0	0	0	0	0	0	0	0	0	0	0	0	0	0	0	0	0	0
thr__L[c]	0	0	0	0	0	0	0	0	0	0	0	0	0	0	0	0	0	0	0	0	0	0	0	0	0	0	0	0	0	0	0	0	0	0	0	0	0	0	0	0	0	0	0	0	0	0	0	0	0
thr__L[p]	0	0	0	0	0	0	0	0	0	0	0	0	0	0	0	0	0	0	0	0	0	0	0	0	0	0	0	0	0	0	0	0	0	0	0	0	0	0	0	0	0	0	0	0	0	0	0	0	0
tyr__L[c]	0	0	0	0	0	0	0	0	0	0	0	0	0	0	0	0	0	0	0	0	0	0	0	0	0	0	0	0	0	0	0	0	0	0	0	0	0	0	0	0	0	0	0	0	0	0	0	0	0
4mpetz[c]	0	0	0	0	0	0	0	0	0	0	0	0	0	0	0	0	0	0	0	0	0	0	0	0	0	0	0	0	0	0	0	0	0	0	0	0	0	0	0	0	0	0	0	0	0	0	0	0	0
4hba[c]	0	0	0	0	0	0	0	0	0	0	0	0	0	0	0	0	0	0	0	0	0	0	0	0	0	0	0	0	0	0	0	0	0	0	0	0	0	0	0	0	0	0	0	0	0	0	0	0	0
thmmp[c]	0	0	0	0	0	0	0	0	0	0	0	0	0	0	0	0	0	0	0	0	0	0	0	0	0	0	0	0	0	0	0	0	0	0	0	0	0	0	0	0	0	0	0	0	0	0	0	0	0
tol[e]	0	0	0	0	0	0	0	0	0	0	0	0	0	0	0	0	0	0	0	0	0	0	0	0	0	0	0	0	0	0	0	0	0	0	0	0	0	0	0	0	0	0	0	0	0	0	0	0	0
tol[p]	0	0	0	0	0	0	0	0	0	0	0	0	0	0	0	0	0	0	0	0	0	0	0	0	0	0	0	0	0	0	0	0	0	0	0	0	0	0	0	0	0	0	0	0	0	0	0	0	0
tre6p[c]	0	0	0	0	0	0	0	0	0	0	0	0	0	0	0	0	0	0	0	0	0	0	0	0	0	0	0	0	0	0	0	0	0	0	0	0	0	0	0	0	0	0	0	0	0	0	0	0	0
tre[e]	0	0	0	0	0	0	0	0	0	0	0	0	0	0	0	0	0	0	0	0	0	0	0	0	0	0	0	0	0	0	0	0	0	0	0	0	0	0	0	0	0	0	0	0	0	0	0	0	0
tre[p]	0	0	0	0	0	0	0	0	0	0	0	0	0	0	0	0	0	0	0	0	0	0	0	0	0	0	0	0	0	0	0	0	0	0	0	0	0	0	0	0	0	0	0	0	0	0	0	0	0
trp__L[c]	0	0	0	0	0	0	0	0	0	0	0	0	0	0	0	0	0	0	0	0	0	0	0	0	0	0	0	0	0	0	0	0	0	0	0	0	0	0	0	0	0	0	0	0	0	0	0	0	0
indole[c]	0	0	0	0	0	0	0	0	0	0	0	0	0	0	0	0	0	0	0	0	0	0	0	0	0	0	0	0	0	0	0	0	0	0	0	0	0	0	0	0	0	0	0	0	0	0	0	0	0
indpyr[c]	0	0	0	0	0	0	0	0	0	0	0	0	0	0	0	0	0	0	0	0	0	0	0	0	0	0	0	0	0	0	0	0	0	0	0	0	0	0	0	0	0	0	0	0	0	0	0	0	0
tsul[e]	0	0	0	0	0	0	0	0	0	0	0	0	0	0	0	0	0	0	0	0	0	0	0	0	0	0	0	0	0	0	0	0	0	0	0	0	0	0	0	0	0	0	0	0	0	0	0	0	0
tsul[p]	0	0	0	0	0	0	0	0	0	0	0	0	0	0	0	0	0	0	0	0	0	0	0	0	0	0	0	0	0	0	0	0	0	0	0	0	0	0	0	0	0	0	0	0	0	0	0	0	0
u3hgn[c]	0	0	0	0	0	0	0	0	0	0	0	0	0	0	0	0	0	0	0	0	0	0	0	0	0	0	0	0	0	0	0	0	0	0	0	0	0	0	0	0	0	0	0	0	0	0	0	0	0
uamag[c]	0	0	0	0	0	0	0	0	0	0	0	0	0	0	0	0	0	0	0	0	0	0	0	0	0	0	0	0	0	0	0	0	0	0	0	0	0	0	0	0	0	0	0	0	0	0	0	0	0
ugmd[c]	0	0	0	0	0	0	0	0	0	0	0	0	0	0	0	0	0	0	0	0	0	0	0	0	0	0	0	0	0	0	0	0	0	0	0	0	0	0	0	0	0	0	0	0	0	0	0	0	0
uacgamo[c]	0	0	0	0	0	0	0	0	0	0	0	0	0	0	0	0	0	0	0	0	0	0	0	0	0	0	0	0	0	0	0	0	0	0	0	0	0	0	0	0	0	0	0	0	0	0	0	0	0
uacgnn[c]	0	0	0	0	0	0	0	0	0	0	0	0	0	0	0	0	0	0	0	0	0	0	0	0	0	0	0	0	0	0	0	0	0	0	0	0	0	0	0	0	0	0	0	0	0	0	0	0	0
u3agn[c]	0	0	0	0	0	0	0	0	0	0	0	0	0	0	0	0	0	0	0	0	0	0	0	0	0	0	0	0	0	0	0	0	0	0	0	0	0	0	0	0	0	0	0	0	0	0	0	0	0
uaccg[c]	0	0	0	0	0	0	0	0	0	0	0	0	0	0	0	0	0	0	0	0	0	0	0	0	0	0	0	0	0	0	0	0	0	0	0	0	0	0	0	0	0	0	0	0	0	0	0	0	0
uama[c]	0	0	0	0	0	0	0	0	0	0	0	0	0	0	0	0	0	0	0	0	0	0	0	0	0	0	0	0	0	0	0	0	0	0	0	0	0	0	0	0	0	0	0	0	0	0	0	0	0
uamr[c]	0	0	0	0	0	0	0	0	0	0	0	0	0	0	0	0	0	0	0	0	0	0	0	0	0	0	0	0	0	0	0	0	0	0	0	0	0	0	0	0	0	0	0	0	0	0	0	0	0
udpglcur[c]	0	0	0	0	0	0	0	0	0	0	0	0	0	0	0	0	0	0	0	0	0	0	0	0	0	0	0	0	0	0	0	0	0	0	0	0	0	0	0	0	0	0	0	0	0	0	0	0	0
udpLa4o[c]	0	0	0	0	0	0	0	0	0	0	0	0	0	0	0	0	0	0	0	0	0	0	0	0	0	0	0	0	0	0	0	0	0	0	0	0	0	0	0	0	0	0	0	0	0	0	0	0	0
udpLa4n[c]	0	0	0	0	0	0	0	0	0	0	0	0	0	0	0	0	0	0	0	0	0	0	0	0	0	0	0	0	0	0	0	0	0	0	0	0	0	0	0	0	0	0	0	0	0	0	0	0	0
udpLa4fn[c]	0	0	0	0	0	0	0	0	0	0	0	0	0	0	0	0	0	0	0	0	0	0	0	0	0	0	0	0	0	0	0	0	0	0	0	0	0	0	0	0	0	0	0	0	0	0	0	0	0
uLa4n[c]	0	0	0	0	0	0	0	0	0	0	0	0	0	0	0	0	0	0	0	0	0	0	0	0	0	0	0	0	0	0	0	0	0	0	0	0	0	0	0	0	0	0	0	0	0	0	0	0	0
um4p[c]	0	0	0	0	0	0	0	0	0	0	0	0	0	0	0	0	0	0	0	0	0	0	0	0	0	0	0	0	0	0	0	0	0	0	0	0	0	0	0	0	0	0	0	0	0	0	0	0	0
ump[e]	0	0	0	0	0	0	0	0	0	0	0	0	0	0	0	0	0	0	0	0	0	0	0	0	0	0	0	0	0	0	0	0	0	0	0	0	0	0	0	0	0	0	0	0	0	0	0	0	0
uLa4fn[c]	0	0	0	0	0	0	0	0	0	0	0	0	0	0	0	0	0	0	0	0	0	0	0	0	0	0	0	0	0	0	0	0	0	0	0	0	0	0	0	0	0	0	0	0	0	0	0	0	0
uppg3[c]	0	0	0	0	0	0	0	0	0	0	0	0	0	0	0	0	0	0	0	0	0	0	0	0	0	0	0	0	0	0	0	0	0	0	0	0	0	0	0	0	0	0	0	0	0	0	0	0	0
ura[e]	0	0	0	0	0	0	0	0	0	0	0	0	0	0	0	0	0	0	0	0	0	0	0	0	0	0	0	0	0	0	0	0	0	0	0	0	0	0	0	0	0	0	0	0	0	0	0	0	0
ura[p]	0	0	0	0	0	0	0	0	0	0	0	0	0	0	0	0	0	0	0	0	0	0	0	0	0	0	0	0	0	0	0	0	0	0	0	0	0	0	0	0	0	0	0	0	0	0	0	0	0
urate[e]	0	0	0	0	0	0	0	0	0	0	0	0	0	0	0	0	0	0	0	0	0	0	0	0	0	0	0	0	0	0	0	0	0	0	0	0	0	0	0	0	0	0	0	0	0	0	0	0	0
urate[c]	0	0	0	0	0	0	0	0	0	0	0	0	0	0	0	0	0	0	0	0	0	0	0	0	0	0	0	0	0	0	0	0	0	0	0	0	0	0	0	0	0	0	0	0	0	0	0	0	0
urea[e]	0	0	0	0	0	0	0	0	0	0	0	0	0	0	0	0	0	0	0	0	0	0	0	0	0	0	0	0	0	0	0	0	0	0	0	0	0	0	0	0	0	0	0	0	0	0	0	0	0
val__L[e]	0	0	0	0	0	0	0	0	0	0	0	0	0	0	0	0	0	0	0	0	0	0	0	0	0	0	0	0	0	0	0	0	0	0	0	0	0	0	0	0	0	0	0	0	0	0	0	0	0
val__L[c]	0	0	0	0	0	0	0	0	0	0	0	0	0	0	0	0	0	0	0	0	0	0	0	0	0	0	0	0	0	0	0	0	0	0	0	0	0	0	0	0	0	0	0	0	0	0	0	0	0
val__L[p]	0	0	0	0	0	0	0	0	0	0	0	0	0	0	0	0	0	0	0	0	0	0	0	0	0	0	0	0	0	0	0	0	0	0	0	0	0	0	0	0	0	0	0	0	0	0	0	0	0
vanlt[p]	0	0	0	0	0	0	0	0	0	0	0	0	0	0	0	0	0	0	0	0	0	0	0	0	0	0	0	0	0	0	0	0	0	0	0	0	0	0	0	0	0	0	0	0	0	0	0	0	0
vanlt[c]	0	0	0	0	0	0	0	0	0	0	0	0	0	0	0	0	0	0	0	0	0	0	0	0	0	0	0	0	0	0	0	0	0	0	0	0	0	0	0	0	0	0	0	0	0	0	0	0	0
vanln[p]	0	0	0	0	0	0	0	0	0	0	0	0	0	0	0	0	0	0	0	0	0	0	0	0	0	0	0	0	0	0	0	0	0	0	0	0	0	0	0	0	0	0	0	0	0	0	0	0	0
vanln[c]	0	0	0	0	0	0	0	0	0	0	0	0	0	0	0	0	0	0	0	0	0	0	0	0	0	0	0	0	0	0	0	0	0	0	0	0	0	0	0	0	0	0	0	0	0	0	0	0	0
xan[e]	0	0	0	0	0	0	0	0	0	0	0	0	0	0	0	0	0	0	0	0	0	0	0	0	0	0	0	0	0	0	0	0	0	0	0	0	0	0	0	0	0	0	0	0	0	0	0	0	0
xmp[e]	0	0	0	0	0	0	0	0	0	0	0	0	0	0	0	0	0	0	0	0	0	0	0	0	0	0	0	0	0	0	0	0	0	0	0	0	0	0	0	0	0	0	0	0	0	0	0	0	0
xyl__D[e]	0	0	0	0	0	0	0	0	0	0	0	0	0	0	0	0	0	0	0	0	0	0	0	0	0	0	0	0	0	0	0	0	0	0	0	0	0	0	0	0	0	0	0	0	0	0	0	0	0
xyl__D[c]	0	0	0	0	0	0	0	0	0	0	0	0	0	0	0	0	0	0	0	0	0	0	0	0	0	0	0	0	0	0	0	0	0	0	0	0	0	0	0	0	0	0	0	0	0	0	0	0	0
xyl__D[p]	0	0	0	0	0	0	0	0	0	0	0	0	0	0	0	0	0	0	0	0	0	0	0	0	0	0	0	0	0	0	0	0	0	0	0	0	0	0	0	0	0	0	0	0	0	0	0	0	0
xylu__D[c]	0	0	0	0	0	0	0	0	0	0	0	0	0	0	0	0	0	0	0	0	0	0	0	0	0	0	0	0	0	0	0	0	0	0	0	0	0	0	0	0	0	0	0	0	0	0	0	0	0
zn2[c]	0	0	0	0	0	0	0	0	0	0	0	0	0	0	0	0	0	0	0	0	0	0	0	0	0	0	0	0	0	0	0	0	0	0	0	0	0	0	0	0	0	0	0	0	0	0	0	0	0
zn2[p]	0	0	0	0	0	0	0	0	0	0	0	0	0	0	0	0	0	0	0	0	0	0	0	0	0	0	0	0	0	0	0	0	0	0	0	0	0	0	0	0	0	0	0	0	0	0	0	0	0
zn2[e]	0	0	0	0	0	0	0	0	0	0	0	0	0	0	0	0	0	0	0	0	0	0	0	0	0	0	0	0	0	0	0	0	0	0	0	0	0	0	0	0	0	0	0	0	0	0	0	0	0
acald[e]	0	0	0	0	0	-1	0	0	0	0	0	0	0	0	0	0	0	0	0	0	0	0	0	0	0	0	0	0	0	0	0	0	0	0	0	0	0	0	0	0	0	0	0	0	0	0	0	0	0
akg[e]	0	0	0	0	0	0	0	-1	0	0	0	0	0	0	0	0	0	0	0	0	0	0	0	0	0	0	0	0	0	0	0	0	0	0	0	0	0	0	0	0	0	0	0	0	0	0	0	0	0
mal__L[e]	0	0	0	0	0	0	0	0	0	0	0	0	0	0	0	0	0	0	0	0	0	0	0	0	0	0	0	0	0	0	0	0	0	0	0	0	0	0	0	0	0	0	0	0	0	-1	0	0	0
succ[e]	0	0	0	0	0	0	0	0	0	0	0	0	0	0	0	0	0	0	0	0	0	0	0	0	0	0	0	0	0	0	0	0	0	0	0	0	0	0	0	0	0	0	0	0	0	0	0	0	0
oaa[e]	0	0	0	0	0	0	0	0	0	0	0	0	0	0	0	0	0	0	0	0	0	0	0	0	0	0	0	0	0	0	0	0	0	0	0	0	0	0	0	0	0	0	0	0	0	0	0	0	0
fum[e]	0	0	0	0	0	0	0	0	0	0	0	0	0	0	0	0	0	0	0	0	0	0	0	0	0	0	0	0	0	0	0	0	0	0	0	0	0	0	0	0	0	0	0	0	0	0	0	0	0
glyald[e]	0	0	0	0	0	0	0	0	0	0	0	0	0	0	0	0	0	0	0	0	0	0	0	0	0	0	0	0	0	0	0	0	0	0	0	0	0	0	0	0	0	0	0	0	0	0	0	0	0
caarg[c]	0	0	0	0	0	0	0	0	0	0	0	0	0	0	0	0	0	0	0	0	0	0	0	0	0	0	0	0	0	0	0	0	0	0	0	0	0	0	0	0	0	0	0	0	0	0	0	0	0
dgpa[c]	0	0	0	0	0	0	0	0	0	0	0	0	0	0	0	0	0	0	0	0	0	0	0	0	0	0	0	0	0	0	0	0	0	0	0	0	0	0	0	0	0	0	0	0	0	0	0	0	0
gpca[c]	0	0	0	0	0	0	0	0	0	0	0	0	0	0	0	0	0	0	0	0	0	0	0	0	0	0	0	0	0	0	0	0	0	0	0	0	0	0	0	0	0	0	0	0	0	0	0	0	0
pclavam[c]	0	0	0	0	0	0	0	0	0	0	0	0	0	0	0	0	0	0	0	0	0	0	0	0	0	0	0	0	0	0	0	0	0	0	0	0	0	0	0	0	0	0	0	0	0	0	0	0	0
dclavam[c]	0	0	0	0	0	0	0	0	0	0	0	0	0	0	0	0	0	0	0	0	0	0	0	0	0	0	0	0	0	0	0	0	0	0	0	0	0	0	0	0	0	0	0	0	0	0	0	0	0
clavam[c]	0	0	0	0	0	0	0	0	0	0	0	0	0	0	0	0	0	0	0	0	0	0	0	0	0	0	0	0	0	0	0	0	0	0	0	0	0	0	0	0	0	0	0	0	0	0	0	0	0
clavad[c]	0	0	0	0	0	0	0	0	0	0	0	0	0	0	0	0	0	0	0	0	0	0	0	0	0	0	0	0	0	0	0	0	0	0	0	0	0	0	0	0	0	0	0	0	0	0	0	0	0
clava[c]	0	0	0	0	0	0	0	0	0	0	0	0	0	0	0	0	0	0	0	0	0	0	0	0	0	0	0	0	0	0	0	0	0	0	0	0	0	0	0	0	0	0	0	0	0	0	0	0	0
gclavam[c]	0	0	0	0	0	0	0	0	0	0	0	0	0	0	0	0	0	0	0	0	0	0	0	0	0	0	0	0	0	0	0	0	0	0	0	0	0	0	0	0	0	0	0	0	0	0	0	0	0
acclavam[c]	0	0	0	0	0	0	0	0	0	0	0	0	0	0	0	0	0	0	0	0	0	0	0	0	0	0	0	0	0	0	0	0	0	0	0	0	0	0	0	0	0	0	0	0	0	0	0	0	0
acgclavam[c]	0	0	0	0	0	0	0	0	0	0	0	0	0	0	0	0	0	0	0	0	0	0	0	0	0	0	0	0	0	0	0	0	0	0	0	0	0	0	0	0	0	0	0	0	0	0	0	0	0
cmeclav[c]	0	0	0	0	0	0	0	0	0	0	0	0	0	0	0	0	0	0	0	0	0	0	0	0	0	0	0	0	0	0	0	0	0	0	0	0	0	0	0	0	0	0	0	0	0	0	0	0	0
fomclav[c]	0	0	0	0	0	0	0	0	0	0	0	0	0	0	0	0	0	0	0	0	0	0	0	0	0	0	0	0	0	0	0	0	0	0	0	0	0	0	0	0	0	0	0	0	0	0	0	0	0
hmclav[c]	0	0	0	0	0	0	0	0	0	0	0	0	0	0	0	0	0	0	0	0	0	0	0	0	0	0	0	0	0	0	0	0	0	0	0	0	0	0	0	0	0	0	0	0	0	0	0	0	0
fclav[c]	0	0	0	0	0	0	0	0	0	0	0	0	0	0	0	0	0	0	0	0	0	0	0	0	0	0	0	0	0	0	0	0	0	0	0	0	0	0	0	0	0	0	0	0	0	0	0	0	0
clavcar[c]	0	0	0	0	0	0	0	0	0	0	0	0	0	0	0	0	0	0	0	0	0	0	0	0	0	0	0	0	0	0	0	0	0	0	0	0	0	0	0	0	0	0	0	0	0	0	0	0	0
halclav[c]	0	0	0	0	0	0	0	0	0	0	0	0	0	0	0	0	0	0	0	0	0	0	0	0	0	0	0	0	0	0	0	0	0	0	0	0	0	0	0	0	0	0	0	0	0	0	0	0	0
alaclav[c]	0	0	0	0	0	0	0	0	0	0	0	0	0	0	0	0	0	0	0	0	0	0	0	0	0	0	0	0	0	0	0	0	0	0	0	0	0	0	0	0	0	0	0	0	0	0	0	0	0
akaclav[c]	0	0	0	0	0	0	0	0	0	0	0	0	0	0	0	0	0	0	0	0	0	0	0	0	0	0	0	0	0	0	0	0	0	0	0	0	0	0	0	0	0	0	0	0	0	0	0	0	0
clav5s[c]	0	0	0	0	0	0	0	0	0	0	0	0	0	0	0	0	0	0	0	0	0	0	0	0	0	0	0	0	0	0	0	0	0	0	0	0	0	0	0	0	0	0	0	0	0	0	0	0	0
L2aadp[c]	0	0	0	0	0	0	0	0	0	0	0	0	0	0	0	0	0	0	0	0	0	0	0	0	0	0	0	0	0	0	0	0	0	0	0	0	0	0	0	0	0	0	0	0	0	0	0	0	0
ACV[c]	0	0	0	0	0	0	0	0	0	0	0	0	0	0	0	0	0	0	0	0	0	0	0	0	0	0	0	0	0	0	0	0	0	0	0	0	0	0	0	0	0	0	0	0	0	0	0	0	0
ipenciln[c]	0	0	0	0	0	0	0	0	0	0	0	0	0	0	0	0	0	0	0	0	0	0	0	0	0	0	0	0	0	0	0	0	0	0	0	0	0	0	0	0	0	0	0	0	0	0	0	0	0
penciln[c]	0	0	0	0	0	0	0	0	0	0	0	0	0	0	0	0	0	0	0	0	0	0	0	0	0	0	0	0	0	0	0	0	0	0	0	0	0	0	0	0	0	0	0	0	0	0	0	0	0
pencil[c]	0	0	0	0	0	0	0	0	0	0	0	0	0	0	0	0	0	0	0	0	0	0	0	0	0	0	0	0	0	0	0	0	0	0	0	0	0	0	0	0	0	0	0	0	0	0	0	0	0
carbox[c]	0	0	0	0	0	0	0	0	0	0	0	0	0	0	0	0	0	0	0	0	0	0	0	0	0	0	0	0	0	0	0	0	0	0	0	0	0	0	0	0	0	0	0	0	0	0	0	0	0
6apa[c]	0	0	0	0	0	0	0	0	0	0	0	0	0	0	0	0	0	0	0	0	0	0	0	0	0	0	0	0	0	0	0	0	0	0	0	0	0	0	0	0	0	0	0	0	0	0	0	0	0
dacsC[c]	0	0	0	0	0	0	0	0	0	0	0	0	0	0	0	0	0	0	0	0	0	0	0	0	0	0	0	0	0	0	0	0	0	0	0	0	0	0	0	0	0	0	0	0	0	0	0	0	0
dacetC[c]	0	0	0	0	0	0	0	0	0	0	0	0	0	0	0	0	0	0	0	0	0	0	0	0	0	0	0	0	0	0	0	0	0	0	0	0	0	0	0	0	0	0	0	0	0	0	0	0	0
cephalC[c]	0	0	0	0	0	0	0	0	0	0	0	0	0	0	0	0	0	0	0	0	0	0	0	0	0	0	0	0	0	0	0	0	0	0	0	0	0	0	0	0	0	0	0	0	0	0	0	0	0
cdcs[c]	0	0	0	0	0	0	0	0	0	0	0	0	0	0	0	0	0	0	0	0	0	0	0	0	0	0	0	0	0	0	0	0	0	0	0	0	0	0	0	0	0	0	0	0	0	0	0	0	0
7hcdcs[c]	0	0	0	0	0	0	0	0	0	0	0	0	0	0	0	0	0	0	0	0	0	0	0	0	0	0	0	0	0	0	0	0	0	0	0	0	0	0	0	0	0	0	0	0	0	0	0	0	0
cephc[c]	0	0	0	0	0	0	0	0	0	0	0	0	0	0	0	0	0	0	0	0	0	0	0	0	0	0	0	0	0	0	0	0	0	0	0	0	0	0	0	0	0	0	0	0	0	0	0	0	0
clava[e]	0	0	0	0	0	0	0	0	0	0	0	0	0	0	0	0	0	0	0	0	0	0	0	0	0	0	0	0	0	0	0	0	0	0	0	0	0	0	0	0	0	0	0	0	0	0	0	0	0
cephc[e]	0	0	0	0	0	0	0	0	0	0	0	0	0	0	0	0	0	0	0	0	0	0	0	0	0	0	0	0	0	0	0	0	0	0	0	0	0	0	0	0	0	0	0	0	0	0	0	0	0
cephalC[e]	0	0	0	0	0	0	0	0	0	0	0	0	0	0	0	0	0	0	0	0	0	0	0	0	0	0	0	0	0	0	0	0	0	0	0	0	0	0	0	0	0	0	0	0	0	0	0	0	0
6apa[e]	0	0	0	0	0	0	0	0	0	0	0	0	0	0	0	0	0	0	0	0	0	0	0	0	0	0	0	0	0	0	0	0	0	0	0	0	0	0	0	0	0	0	0	0	0	0	0	0	0
gclavam[e]	0	0	0	0	0	0	0	0	0	0	0	0	0	0	0	0	0	0	0	0	0	0	0	0	0	0	0	0	0	0	0	0	0	0	0	0	0	0	0	0	0	0	0	0	0	0	0	0	0
acclavam[e]	0	0	0	0	0	0	0	0	0	0	0	0	0	0	0	0	0	0	0	0	0	0	0	0	0	0	0	0	0	0	0	0	0	0	0	0	0	0	0	0	0	0	0	0	0	0	0	0	0
acgclavam[e]	0	0	0	0	0	0	0	0	0	0	0	0	0	0	0	0	0	0	0	0	0	0	0	0	0	0	0	0	0	0	0	0	0	0	0	0	0	0	0	0	0	0	0	0	0	0	0	0	0
clav5s[e]	0	0	0	0	0	0	0	0	0	0	0	0	0	0	0	0	0	0	0	0	0	0	0	0	0	0	0	0	0	0	0	0	0	0	0	0	0	0	0	0	0	0	0	0	0	0	0	0	0
alaclav[e]	0	0	0	0	0	0	0	0	0	0	0	0	0	0	0	0	0	0	0	0	0	0	0	0	0	0	0	0	0	0	0	0	0	0	0	0	0	0	0	0	0	0	0	0	0	0	0	0	0
carbox[e]	0	0	0	0	0	0	0	0	0	0	0	0	0	0	0	0	0	0	0	0	0	0	0	0	0	0	0	0	0	0	0	0	0	0	0	0	0	0	0	0	0	0	0	0	0	0	0	0	0
clavcar[e]	0	0	0	0	0	0	0	0	0	0	0	0	0	0	0	0	0	0	0	0	0	0	0	0	0	0	0	0	0	0	0	0	0	0	0	0	0	0	0	0	0	0	0	0	0	0	0	0	0
4crsol[c]	-1	0	0	0	0	0	0	0	0	0	0	0	0	0	0	0	0	0	0	0	0	0	0	0	0	0	0	0	0	0	0	0	0	0	0	0	0	0	0	0	0	0	0	0	0	0	0	0	0
amob[c]	0	0	-1	0	0	0	0	0	0	0	0	0	0	0	0	0	0	0	0	0	0	0	0	0	0	0	0	0	0	0	0	0	0	0	0	0	0	0	0	0	0	0	0	0	0	0	0	0	0
mththf[c]	0	0	0	-1	0	0	0	0	0	0	0	0	0	0	0	0	0	0	0	0	0	0	0	0	0	0	0	0	0	0	0	0	0	0	0	0	0	0	0	0	0	0	0	0	0	0	0	0	0
cbl1[e]	0	0	0	0	0	0	0	0	0	0	0	0	0	0	0	-1	0	0	0	0	0	0	0	0	0	0	0	0	0	0	0	0	0	0	0	0	0	0	0	0	0	0	0	0	0	0	0	0	0
colipa[e]	0	0	0	0	0	0	0	0	0	0	0	0	0	0	0	0	0	0	0	0	-1	0	0	0	0	0	0	0	0	0	0	0	0	0	0	0	0	0	0	0	0	0	0	0	0	0	0	0	0
cys__L[e]	0	0	0	0	0	0	0	0	0	0	0	0	0	0	0	0	0	0	0	0	0	0	-1	0	0	0	0	0	0	0	0	0	0	0	0	0	0	0	0	0	0	0	0	0	0	0	0	0	0
glyc__R[e]	0	0	0	0	0	0	0	0	0	0	0	0	0	0	0	0	0	0	0	0	0	0	0	0	0	0	0	0	0	0	0	0	0	-1	0	0	0	0	0	0	0	0	0	0	0	0	0	0	0
glycogenn1[c]	0	0	0	0	0	0	0	0	0	0	0	0	0	0	0	0	0	0	0	0	0	0	0	0	0	0	0	0	0	0	0	0	0	0	-1	0	0	0	0	0	0	0	0	0	0	0	0	0	0
glyclt[e]	0	0	0	0	0	0	0	0	0	0	0	0	0	0	0	0	0	0	0	0	0	0	0	0	0	0	0	0	0	0	0	0	0	0	0	-1	0	0	0	0	0	0	0	0	0	0	0	0	0
lac__D[e]	0	0	0	0	0	0	0	0	0	0	0	0	0	0	0	0	0	0	0	0	0	0	0	0	0	0	0	0	0	0	0	0	0	0	0	0	0	0	0	0	0	0	-1	0	0	0	0	0	0
phe__L[e]	0	0	0	0	0	0	0	0	0	0	0	0	0	0	0	0	0	0	0	0	0	0	0	0	0	0	0	0	0	0	0	0	0	0	0	0	0	0	0	0	0	0	0	0	0	0	0	0	0
trp__L[e]	0	0	0	0	0	0	0	0	0	0	0	0	0	0	0	0	0	0	0	0	0	0	0	0	0	0	0	0	0	0	0	0	0	0	0	0	0	0	0	0	0	0	0	0	0	0	0	0	0
tyr__L[e]	0	0	0	0	0	0	0	0	0	0	0	0	0	0	0	0	0	0	0	0	0	0	0	0	0	0	0	0	0	0	0	0	0	0	0	0	0	0	0	0	0	0	0	0	0	0	0	0	0
acald[p]	0	0	0	0	0	0	0	0	0	0	0	0	0	0	0	0	0	0	0	0	0	0	0	0	0	0	0	0	0	0	0	0	0	0	0	0	0	0	0	0	0	0	0	0	0	0	0	0	0
adpglc[c]	0	0	0	0	0	0	0	0	0	0	0	0	0	0	0	0	0	0	0	0	0	0	0	0	0	0	0	0	0	0	0	0	0	0	0	0	0	0	0	0	0	0	0	0	0	0	0	0	0
glyc__R[p]	0	0	0	0	0	0	0	0	0	0	0	0	0	0	0	0	0	0	0	0	0	0	0	0	0	0	0	0	0	0	0	0	0	0	0	0	0	0	0	0	0	0	0	0	0	0	0	0	0
glyclt[p]	0	0	0	0	0	0	0	0	0	0	0	0	0	0	0	0	0	0	0	0	0	0	0	0	0	0	0	0	0	0	0	0	0	0	0	0	0	0	0	0	0	0	0	0	0	0	0	0	0
mal__L[p]	0	0	0	0	0	0	0	0	0	0	0	0	0	0	0	0	0	0	0	0	0	0	0	0	0	0	0	0	0	0	0	0	0	0	0	0	0	0	0	0	0	0	0	0	0	0	0	0	0
phe__L[p]	0	0	0	0	0	0	0	0	0	0	0	0	0	0	0	0	0	0	0	0	0	0	0	0	0	0	0	0	0	0	0	0	0	0	0	0	0	0	0	0	0	0	0	0	0	0	0	0	0
succ[p]	0	0	0	0	0	0	0	0	0	0	0	0	0	0	0	0	0	0	0	0	0	0	0	0	0	0	0	0	0	0	0	0	0	0	0	0	0	0	0	0	0	0	0	0	0	0	0	0	0
trp__L[p]	0	0	0	0	0	0	0	0	0	0	0	0	0	0	0	0	0	0	0	0	0	0	0	0	0	0	0	0	0	0	0	0	0	0	0	0	0	0	0	0	0	0	0	0	0	0	0	0	0
tyr__L[p]	0	0	0	0	0	0	0	0	0	0	0	0	0	0	0	0	0	0	0	0	0	0	0	0	0	0	0	0	0	0	0	0	0	0	0	0	0	0	0	0	0	0	0	0	0	0	0	0	0
cbl1[p]	0	0	0	0	0	0	0	0	0	0	0	0	0	0	0	0	0	0	0	0	0	0	0	0	0	0	0	0	0	0	0	0	0	0	0	0	0	0	0	0	0	0	0	0	0	0	0	0	0
murein3px4p[p]	0	0	0	0	0	0	0	0	0	0	0	0	0	0	0	0	0	0	0	0	0	0	0	0	0	0	0	0	0	0	0	0	0	0	0	0	0	0	0	0	0	0	0	0	0	0	0	0	0
clpn160[p]	0	0	0	0	0	0	0	0	0	0	0	0	0	0	0	0	0	0	0	0	0	0	0	0	0	0	0	0	0	0	0	0	0	0	0	0	0	0	0	0	0	0	0	0	0	0	0	0	0
clpn161[p]	0	0	0	0	0	0	0	0	0	0	0	0	0	0	0	0	0	0	0	0	0	0	0	0	0	0	0	0	0	0	0	0	0	0	0	0	0	0	0	0	0	0	0	0	0	0	0	0	0
clpn181[p]	0	0	0	0	0	0	0	0	0	0	0	0	0	0	0	0	0	0	0	0	0	0	0	0	0	0	0	0	0	0	0	0	0	0	0	0	0	0	0	0	0	0	0	0	0	0	0	0	0
ahcys[e]	0	0	0	0	0	0	0	0	0	0	0	0	0	0	0	0	0	0	0	0	0	0	0	0	0	0	0	0	0	0	0	0	0	0	0	0	0	0	0	0	0	0	0	0	0	0	0	0	0
mococdp[c]	0	0	0	0	0	0	0	0	0	0	0	0	0	0	0	0	0	0	0	0	0	0	0	0	0	0	0	0	0	0	0	0	0	0	0	0	0	0	0	0	0	0	0	0	0	0	0	0	0
mocogdp[c]	0	0	0	0	0	0	0	0	0	0	0	0	0	0	0	0	0	0	0	0	0	0	0	0	0	0	0	0	0	0	0	0	0	0	0	0	0	0	0	0	0	0	0	0	0	0	0	0	0
colipa[c]	0	0	0	0	0	0	0	0	0	0	0	0	0	0	0	0	0	0	0	0	0	0	0	0	0	0	0	0	0	0	0	0	0	0	0	0	0	0	0	0	0	0	0	0	0	0	0	0	0
colipa[p]	0	0	0	0	0	0	0	0	0	0	0	0	0	0	0	0	0	0	0	0	0	0	0	0	0	0	0	0	0	0	0	0	0	0	0	0	0	0	0	0	0	0	0	0	0	0	0	0	0
5mtr[p]	0	0	0	0	0	0	0	0	0	0	0	0	0	0	0	0	0	0	0	0	0	0	0	0	0	0	0	0	0	0	0	0	0	0	0	0	0	0	0	0	0	0	0	0	0	0	0	0	0
5mtr[e]	0	0	0	0	0	0	0	0	0	0	0	0	0	0	0	0	0	0	0	0	0	0	0	0	0	0	0	0	0	0	0	0	0	0	0	0	0	0	0	0	0	0	0	0	0	0	0	0	0
[truncated: 603 more columns]

## Sheet: NADPH-NADP-Asp-Glutamate
Table A. Flux ranges distributions of the metabolic states during batch and fed-batch cultivation.
ID	NAME	EQUATION	NADPH - S coefficient	NADP - S coefficient	Batch, 36 h					Fed-Batch, 48 h							Batch, 36h	Fed-Batch, 48h						Batch, 36h		Fedbatch, 48h
					minFVA	maxFVA	minNorm	NADP flux	NADPH flux	minFVA	maxFVA	minNorm	NADP flux	NADPH flux		NADPH total flux =	-1.53175e-08	-9.9724e-10			SCoef Glutamate	SCoef Aspartate		Glutamate Flux	Aspartate Flux	Glutamate Flux	Aspartate Flux
EX_4CRSOL	R_EX_4CRSOL	4crsol[c] <=>	0	0	9.093e-06	9.093e-06	9.093e-06	0	0	6.7115e-06	6.7115e-06	6.7115e-06	0	0		NADP total flux =	1.53175e-08	1.34541e-05			0	0		0	0	0	0
EX_5DRIB	R_EX_5DRIB	5drib[c] <=>	0	0	1.3293e-05	0.00145545	1.3293e-05	0	0	9.8115e-06	0.022729	9.8115e-06	0	0		NADPH/NADP	1	7.41218e-05			0	0		0	0	0	0
EX_AMOB	R_EX_AMOB	amob[c] <=>	0	0	4.2e-06	4.2e-06	4.2e-06	0	0	3.1e-06	3.1e-06	3.1e-06	0	0		Aspartate total flux	-9.11033e-10	-4.75868e-11			0	0		0	0	0	0
EX_MTHTHF	R_EX_MTHTHF	mththf[c] <=>	0	0	2.05103e-05	2.05103e-05	2.05103e-05	0	0	1.51385e-05	1.51385e-05	1.51385e-05	0	0		Glutamate total flux	-1.94096e-09	-1.17065e-10			0	0		0	0	0	0
EX_ac_e	R_EX_ac_e	ac[e] =>	0	0	0	0	0	0	0	0	0	0	0	0		Aspartate/Glutamate	0.469373	0.406498			0	0		0	0	0	0
EX_acald_e	R_EX_acald_e	acald[e] =>	0	0	0	0	0	0	0	0	0	0	0	0			Batch, 36h	Fed-Batch, 48h			0	0		0	0	0	0
EX_acser_e	R_EX_acser_e	acser[e] =>	0	0	0	0.00576861	1.15807e-12	0	0	0	0.0908768	3.8535e-13	0	0		Aspartate/Glutamate	0.469373	0.406498			0	0		0	0	0	0
EX_akg_e	R_EX_akg_e	akg[e] =>	0	0	0	0.121464	2.34265e-12	0	0	0	0.365206	2.00684e-12	0	0							0	0		0	0	0	0
EX_ala__D_e	R_EX_ala__D_e	ala__D[e] =>	0	0	0	0.000748791	1.10734e-13	0	0	0	0.0117962	1.52778e-14	0	0							0	0		0	0	0	0
EX_ala__L_e	R_EX_ala__L_e	ala__L[e] =>	0	0	0	0.00576861	2.97238e-12	0	0	0	0.0908768	8.75236e-13	0	0							0	0		0	0	0	0
EX_alaala_e	R_EX_alaala_e	alaala[e] =>	0	0	0	1.86566e-05	3.7557e-12	0	0	0	0.000293909	2.46456e-13	0	0							0	0		0	0	0	0
EX_arg__L_e	R_EX_arg__L_e	arg__L[e] =>	0	0	0	0	0	0	0	0	0	0	0	0							0	0		0	0	0	0
EX_asn__L_e	R_EX_asn__L_e	asn__L[e] =>	0	0	0	0.00576861	2.13564e-12	0	0	0	0.0908768	2.21743e-13	0	0							0	0		0	0	0	0
EX_asp__L_e	R_EX_asp__L_e	asp__L[e] =>	0	0	0	0	1.62563e-12	0	0	0	0	1.82232e-13	0	0							0	0		0	0	0	0
EX_ca2_e	R_EX_ca2_e	ca2[e] <=>	0	0	-0.000212239	-0.000212239	-0.000212239	0	0	-0.000156652	-0.000156652	-0.000156652	0	0							0	0		0	0	0	0
EX_cbl1_e	R_EX_cbl1_e	cbl1[e] <=>	0	0	-9.366e-06	-9.366e-06	-9.366e-06	0	0	-6.913e-06	-6.913e-06	-6.913e-06	0	0							0	0		0	0	0	0
EX_cit_e	R_EX_cit_e	cit[e] <=>	0	0	0	0	1.00437e-12	0	0	0	0	1.85965e-13	0	0							0	0		0	0	0	0
EX_cl_e	R_EX_cl_e	cl[e] <=>	0	0	-0.000212239	-0.000212239	-0.000212239	0	0	-0.000156652	-0.000156652	-0.000156652	0	0							0	0		0	0	0	0
EX_co2_e	R_EX_co2_e	co2[e] =>	0	0	0	0.639107	0.639107	0	0	0	1.36696	0.610612	0	0							0	0		0	0	0	0
EX_cobalt2_e	R_EX_cobalt2_e	cobalt2[e] <=>	0	0	-4.07757e-06	-4.07757e-06	-4.07757e-06	0	0	-3.00963e-06	-3.00963e-06	-3.00963e-06	0	0							0	0		0	0	0	0
EX_colipa_e	R_EX_colipa_e	colipa[e] <=>	0	0	0	0.00243467	3.13034e-13	0	0	0	0.00933857	2.60357e-15	0	0							0	0		0	0	0	0
EX_cu2_e	R_EX_cu2_e	cu2[e] <=>	0	0	-2.89099e-05	-2.89099e-05	-2.89099e-05	0	0	-2.13382e-05	-2.13382e-05	-2.13382e-05	0	0							0	0		0	0	0	0
EX_cys__L_e	R_EX_cys__L_e	cys__L[e] <=>	0	0	0	0.00576861	1.6219e-12	0	0	0	0.0908768	2.2346e-13	0	0							0	0		0	0	0	0
EX_dha_e	R_EX_dha_e	dha[e] =>	0	0	0	0	1.11043e-12	0	0	0	0	2.01017e-13	0	0							0	0		0	0	0	0
EX_enter_e	R_EX_enter_e	enter[e] <=>	0	0	0	0.00192287	5.5467e-13	0	0	0	0.0302923	6.17367e-14	0	0							0	0		0	0	0	0
EX_etoh_e	R_EX_etoh_e	etoh[e] =>	0	0	0	0.0244693	1.23022e-11	0	0	0	0.10468	1.03983e-10	0	0							0	0		0	0	0	0
EX_fe2_e	R_EX_fe2_e	fe2[e] <=>	0	0	-0.00103865	-0.000317575	-0.000317575	0	0	-0.011594	-0.0002344	-0.0002344	0	0							0	0		0	0	0	0
EX_fe3_e	R_EX_fe3_e	fe3[e] <=>	0	0	-0.000318377	-0.000318377	-0.000318377	0	0	-0.000234996	-0.000234992	-0.000234992	0	0							0	0		0	0	0	0
EX_glc_e	R_EX_glc_e	glc__D[e] <=>	0	0	0	0	0	0	0	0	0	0	0	0							0	0		0	0	0	0
EX_glcn_e	R_EX_glcn_e	glcn[e] =>	0	0	0	0	5.75296e-13	0	0	0	0	1.62021e-13	0	0							0	0		0	0	0	0
EX_glu__L_e	R_EX_glu__L_e	glu__L[e] =>	0	0	-0.35	-0.344231	-0.35	0	0	-0.35	-0.259123	-0.35	0	0							0	0		0	0	0	0
EX_gly_e	R_EX_gly_e	gly[e] =>	0	0	0	0.00576861	4.00491e-12	0	0	0	0.0908768	2.74333e-13	0	0							0	0		0	0	0	0
EX_glyc_e	R_EX_glyc_e	glyc[e] <=>	0	0	-0.182	-0.0373108	-0.182	0	0	-0.47	0.0849781	-0.457376	0	0							0	0		0	0	0	0
EX_glyc__R_e	R_EX_glyc__R_e	glyc__R[e] <=>	0	0	0	0	0	0	0	0	0	0	0	0							0	0		0	0	0	0
EX_glycogenn1_c	R_EX_glycogenn1_c	glycogenn1[c] <=>	0	0	0	0	0	0	0	0	0	0	0	0							0	0		0	0	0	0
EX_glyclt_e	R_EX_glyclt_e	glyclt[e] <=>	0	0	0	0	0	0	0	0	0	0	0	0							0	0		0	0	0	0
EX_gthrd_e	R_EX_gthrd_e	gthrd[e] =>	0	0	0	0.00192287	7.61129e-13	0	0	0	0.0302923	9.46804e-14	0	0							0	0		0	0	0	0
EX_h_e	R_EX_h_e	h[e] <=>	0	0	-71.2718	2.02565	-0.432337	0	0	-73.6659	4.84288	-0.0294945	0	0							0	0		0	0	0	0
EX_h2o_e	R_EX_h2o_e	h2o[e] <=>	0	0	0.623798	1.20256	1.20256	0	0	0.283688	2.32302	1.46089	0	0							0	0		0	0	0	0
EX_his__L_e	R_EX_his__L_e	his__L[e] =>	0	0	0	0	4.70505e-13	0	0	0	0	6.19377e-14	0	0							0	0		0	0	0	0
EX_ile__L_e	R_EX_ile__L_e	ile__L[e] =>	0	0	0	0	7.10548e-13	0	0	0	0	1.24018e-13	0	0							0	0		0	0	0	0
EX_k_e	R_EX_k_e	k[e] <=>	0	0	-0.00795901	-0.007959	-0.007959	0	0	-0.00587459	-0.0058745	-0.0058745	0	0							0	0		0	0	0	0
EX_lac__D_e	R_lac__D_e	lac__D[e] <=>	0	0	0	0.168804	1.23729e-11	0	0	0	0.598835	0.0580972	0	0							0	0		0	0	0	0
EX_leu__L_e	R_EX_leu__L_e	leu__L[e] =>	0	0	0	0	7.69148e-13	0	0	0	0	1.53943e-13	0	0							0	0		0	0	0	0
EX_lys__L_e	R_EX_lys__L_e	lys__L[e] =>	0	0	0	0.00288431	9.697e-13	0	0	0	0.0454384	1.48493e-13	0	0							0	0		0	0	0	0
EX_mal__L_e	R_EX_mal__L_e	mal__L[e] =>	0	0	0	0	1.66469e-12	0	0	0	0	0	0	0							0	0		0	0	0	0
EX_meoh_e	R_EX_meoh_e	meoh[e] =>	0	0	4.2e-06	4.2e-06	4.2e-06	0	0	3.1e-06	3.1e-06	3.1e-06	0	0							0	0		0	0	0	0
EX_mg2_e	R_EX_mg2_e	mg2[e] <=>	0	0	-0.000353728	-0.000353728	-0.000353728	0	0	-0.000261089	-0.000261085	-0.000261085	0	0							0	0		0	0	0	0
EX_mn2_e	R_EX_mn2_e	mn2[e] <=>	0	0	-2.81761e-05	-2.81761e-05	-2.81761e-05	0	0	-2.07967e-05	-2.07967e-05	-2.07967e-05	0	0							0	0		0	0	0	0
EX_mobd_e	R_EX_mobd_e	mobd[e] <=>	0	0	-5.46e-06	-5.166e-06	-5.46e-06	0	0	-4.03e-06	-3.596e-06	-4.03e-06	0	0							0	0		0	0	0	0
EX_nh4_e	R_EX_nh4_e	nh4[e] <=>	0	0	-0.183211	-0.0866121	-0.0866121	0	0	-0.415566	0.0201672	0.0201672	0	0							0	0		0	0	0	0
EX_ni2_e	R_EX_ni2_e	ni2[e] <=>	0	0	-1.2894e-05	-1.2894e-05	-1.2894e-05	0	0	-9.517e-06	-9.517e-06	-9.517e-06	0	0							0	0		0	0	0	0
EX_o2_e	R_EX_o2_e	o2[e] <=>	0	0	-0.512412	-0.006	-0.512412	0	0	-1.2	-0.012	-0.776134	0	0							0	0		0	0	0	0
EX_phe__L_e	R_EX_phe__L_e	phe__L[e] <=>	0	0	0	0.00576861	5.98707e-13	0	0	0	0.0908768	8.28734e-14	0	0							0	0		0	0	0	0
EX_pheme_e	R_EX_pheme_e	pheme[e] =>	0	0	0	0.000721077	4.8917e-13	0	0	0	0.0113596	7.18218e-14	0	0							0	0		0	0	0	0
EX_pi_e	R_EX_pi_e	pi[e] <=>	0	0	-0.0430952	-0.0275879	-0.0333565	0	0	-0.056927	0	-0.0195727	0	0							0	0		0	0	0	0
EX_pro__L_e	R_EX_pro__L_e	pro__L[e] =>	0	0	0	0	9.96856e-13	0	0	0	0	1.80535e-13	0	0							0	0		0	0	0	0
EX_pyr_e	R_EX_pyr_e	pyr[e] =>	0	0	0	0	0	0	0	0.005	0.603835	0.0384489	0	0							0	0		0	0	0	0
EX_ser__L_e	R_EX_ser__L_e	ser__L[e] <=>	0	0	0	0.00576861	3.66134e-12	0	0	0	0.0908768	8.97697e-13	0	0							0	0		0	0	0	0
EX_so4_e	R_EX_so4_e	so4[e] <=>	0	0	-0.0160624	-0.0102938	-0.0102938	0	0	-0.0984746	-0.00759778	-0.00759778	0	0							0	0		0	0	0	0
EX_spmd_e	R_EX_spmd_e	spmd[e] =>	0	0	0	0.00144215	1.57538e-12	0	0	0	0.0209359	1.24164e-13	0	0							0	0		0	0	0	0
EX_succ_e	R_EX_succ_e	succ[e] <=>	0	0	0.014	0.158689	0.014	0	0	0.007	0.488121	0.257341	0	0							0	0		0	0	0	0
EX_thr__L_e	R_EX_thr__L_e	thr__L[e] <=>	0	0	0	0.00576861	4.55366e-12	0	0	0	0.0908768	6.41648e-13	0	0							0	0		0	0	0	0
EX_trp__L_e	R_EX_trp__L_e	trp__L[e] <=>	0	0	0	0.0440359	1.74595e-13	0	0	0	0.149709	8.77335e-14	0	0							0	0		0	0	0	0
EX_tyr__L_e	R_EX_tyr__L_e	tyr__L[e] <=>	0	0	0	0.00576861	6.99127e-13	0	0	0	0.0908768	8.69126e-14	0	0							0	0		0	0	0	0
EX_zn2_e	R_EX_zn2_e	zn2[e] <=>	0	0	-1.39045e-05	-1.39045e-05	-1.39045e-05	0	0	-1.02629e-05	-1.02629e-05	-1.02629e-05	0	0							0	0		0	0	0	0
EX_val__L_e	R_EX_val__L_e	val__L[e] =>	0	0	0	0.00576861	1.37278e-12	0	0	0	0.0908768	3.88047e-13	0	0							0	0		0	0	0	0
EX_clav_e	R_EX_clavulanate_e	clava[e] =>	0	0	0.002	0.002	0.002	0	0	0.004	0.004	0.004	0	0							0	0		0	0	0	0
EX_ceph_e	R_EX_cephamicinc_e	cephc[e] =>	0	0	0	0	8.43147e-13	0	0	0	0	1.0166e-13	0	0							0	0		0	0	0	0
EX_cephal_e	R_EX_cephalosporin_e	cephalC[e] =>	0	0	0	0.00288431	4.30267e-12	0	0	0	0.0454384	3.14301e-13	0	0							0	0		0	0	0	0
EX_6APA_e	R_EX_aminopenicillanate_e	6apa[e] =>	0	0	0	0	3.84883e-12	0	0	0	0	2.5237e-13	0	0							0	0		0	0	0	0
EX_hco3_e	R_EX_hco3_e	hco3[e] =>	0	0	0	0	5.57745e-12	0	0	0	0	2.76264e-13	0	0							0	0		0	0	0	0
EX_5mtr_e	5-Methylthio-D-ribose exchange	5mtr[e] =>	0	0	0	0.00144215	5.37249e-13	0	0	0	0.0209359	5.83168e-14	0	0							0	0		0	0	0	0
EX_gclavam_e	R_EX_GCLAVAM_e	gclavam[e] =>	0	0	0	0.00144215	7.16234e-12	0	0	0	0.0227192	5.13725e-14	0	0							0	0		0	0	0	0
EX_acclavam_e	R_EX_ACCLAVAM_e	acclavam[e] =>	0	0	0	0.00192287	9.84247e-13	0	0	0	0.0251201	8.18552e-14	0	0							0	0		0	0	0	0
EX_acgclavam_e	R_EX_ACGCLAVAM_e	acgclavam[e] =>	0	0	0	0.00144215	3.47871e-12	0	0	0	0.0227192	7.51912e-14	0	0							0	0		0	0	0	0
EX_clav5s_e	R_EX_CLAV5S_e	clav5s[e] =>	0	0	0	0.00192287	6.24161e-12	0	0	0	0.0256295	4.67222e-13	0	0							0	0		0	0	0	0
EX_alaclav_e	R_EX_ALACLAV_e	alaclav[e] =>	0	0	0	0.00192287	3.97e-12	0	0	0	0.0256295	2.54281e-13	0	0							0	0		0	0	0	0
EX_carbox_e	R_EX_CARBOX_e	carbox[e] =>	0	0	0	0	3.84884e-12	0	0	0	0	2.52369e-13	0	0							0	0		0	0	0	0
EX_clavcar_e	R_EX_CLAVCAR_e	clavcar[e] =>	0	0	0	0.00288431	2.96397e-12	0	0	0	0.0257158	1.19729e-13	0	0							0	0		0	0	0	0
EX_glcn__D_e	R_EX_glcn__D_e	glcn__D[e] <=>	0	0	0	0	0	0	0	0	0	0	0	0							0	0		0	0	0	0
EX_glu__D_e	R_EX_glu__D_e	glu__D[e] <=>	0	0	0	0	0	0	0	0	0	0	0	0							0	0		0	0	0	0
EX_urea_e	R_EX_urea_e	urea[e] =>	0	0	0.002	0.00488431	0.002	0	0	0.004	0.0297158	0.004	0	0							0	0		0	0	0	0
EX_ahcys_e	R_EX_ahcys_e	ahcys[e] =>	0	0	0	0	8.43144e-13	0	0	0	0	1.0166e-13	0	0							0	0		0	0	0	0
EX_na1_e	R_EX_na1_e	na1[e] <=>	0	0	0	0	3.84891e-12	0	0	0	0	2.52372e-13	0	0							0	0		0	0	0	0
CEAS	N2-(2-carboxyethyl)arginine synthase	arg__L[c] + g3p[c] => pi[c] + 2 h[c] + caarg[c]	0	0	0.002	0.00488431	0.002	0	0	0.004	0.0297158	0.004	0	0							0	0		0	0	0	0
BLS	Carboxyethyl)arginine beta-lactam-synthase	atp[c] + caarg[c] => amp[c] + 2 ppi[c] + dgpa[c]	0	0	0.002	0.00488431	0.002	0	0	0.004	0.0297158	0.004	0	0							0	0		0	0	0	0
CS1	Clavaminate synthase	o2[c] + akg[c] + dgpa[c] => co2[c] + succ[c] + gpca[c]	0	0	0.002	0.00488431	0.002	0	0	0.004	0.0297158	0.004	0	0							0	0		0	0	0	0
PAH	Proclavaminate amidinohydrolase	h2o[c] + gpca[c] => urea[c] + pclavam[c]	0	0	0.002	0.00488431	0.002	0	0	0.004	0.0297158	0.004	0	0							0	0		0	0	0	0
CS2	Clavaminate synthase	o2[c] + akg[c] + pclavam[c] => h2o[c] + co2[c] + succ[c] + dclavam[c]	0	0	0.002	0.00488431	0.002	0	0	0.004	0.0297158	0.004	0	0							0	0		0	0	0	0
CS3	Clavaminate synthase	o2[c] + akg[c] + dclavam[c] => h2o[c] + co2[c] + succ[c] + clavam[c]	0	0	0.002	0.00488431	0.002	0	0	0.004	0.0297158	0.004	0	0							0	0		0	0	0	0
CVM1	Putative pyridoxal phosphate-dependent aminotransferase	akg[c] + clavam[c] => glu__D[c] + clavad[c]	0	0	0.002	0.00488431	0.002	0	0	0.004	0.0297158	0.004	0	0							0	0		0	0	0	0
CAR	Clavaldehyde dehydrogenase	h[c] + nadph[c] + clavad[c] => nadp[c] + clava[c]	-1	1	0.002	0.002	0.002	0.002	-0.002	0.004	0.004	0.004	0.004	-0.004							0	0		0	0	0	0
GCAS	Clavams5S: ATP hydrolase	atp[c] + gly[c] + clavam[c] => adp[c] + pi[c] + gclavam[c]	0	0	0	0.00144215	4.78225e-13	0	0	0	0.0227192	2.87949e-13	0	0							0	0		0	0	0	0
ACAS	Clavams5S: ATP hydrolase	atp[c] + accoa[c] + clavam[c] => adp[c] + pi[c] + coa[c] + acclavam[c]	0	0	0	0.00192287	9.84247e-13	0	0	0	0.0251201	8.18552e-14	0	0							0	0		0	0	0	0
AGCAS	Clavams5S: ATP hydrolase	atp[c] + accoa[c] + gclavam[c] => adp[c] + pi[c] + coa[c] + acgclavam[c]	0	0	0	0.00144215	3.47871e-12	0	0	0	0.0227192	7.51926e-14	0	0							0	0		0	0	0	0
CVM2	Clavam5S: Flavin-dependent oxidoreductase	o2[c] + 2 clavad[c] => 2 cmeclav[c]	0	0	0	0.00144215	4.6634e-12	0	0	0	0.0128579	2.94432e-13	0	0							0	0		0	0	0	0
CVM3	Clavam5S: Flavin-dependent oxidoreductase	h[c] + nadph[c] + cmeclav[c] => co2[c] + nadp[c] + fomclav[c]	-1	1	0	0.00288431	5.47802e-12	5.47802e-12	-5.47802e-12	0	0.0257158	3.36498e-13	3.36498e-13	-3.36498e-13							0	0		0	0	0	0
CVM4	Clavam5S: Hydrolisis	h2o[c] + fomclav[c] => h[c] + for[c] + hmclav[c]	0	0	0	0.00288431	5.47802e-12	0	0	0	0.0257158	3.36498e-13	0	0							0	0		0	0	0	0
CVM5	Clavam5S: Oxidation	o2[c] + 2 hmclav[c] => 2 h2o[c] + 2 fclav[c]	0	0	0	0.00144215	4.6634e-12	0	0	0	0.0128579	2.94432e-13	0	0							0	0		0	0	0	0
CVM6	Clavam5S: Oxidation	o2[c] + 2 fclav[c] => 2 clavcar[c]	0	0	0	0.00144215	3.40639e-12	0	0	0	0.0128579	1.86045e-13	0	0							0	0		0	0	0	0
CVM7	Clavam5S: Hydroxymethyltransferase	gly[e] + fclav[c] => halclav[c]	0	0	0	0.00192287	6.36282e-12	0	0	0	0.0256295	4.69141e-13	0	0							0	0		0	0	0	0
CVM8	Clavam5S: Dehydratase	h[c] + nadph[c] + halclav[c] => h2o[c] + nadp[c] + alaclav[c]	-1	1	0	0.00192287	3.96999e-12	3.96999e-12	-3.96999e-12	0	0.0256295	2.54286e-13	2.54286e-13	-2.54286e-13							0	0		0	0	0	0
CVM9	Clavam5S: Aminotransferase	h[c] + nadph[c] + halclav[c] => nh4[c] + nadp[c] + akaclav[c]	-1	1	0	0.00192287	6.24161e-12	6.24161e-12	-6.24161e-12	0	0.0256295	4.67221e-13	4.67221e-13	-4.67221e-13							0	0		0	0	0	0
CVM10	Clavam5S: Binding and sequestration	akaclav[c] => clav5s[c]	0	0	0	0.00192287	6.24161e-12	0	0	0	0.0256295	4.67221e-13	0	0							0	0		0	0	0	0
PCBAB	(5-amino-5-carboxypentanoyl)-L-cysteinyl-D-valine synthase	3 atp[c] + h2o[c] + cys__L[c] + val__L[c] + L2aadp[c] => 3 amp[c] + 3 ppi[c] + ACV[c]	0	0	0	0.00288431	1.29705e-12	0	0	0	0.0454384	1.63592e-13	0	0							0	0		0	0	0	0
PCBC	Isopenicillin N synthase	o2[c] + ACV[c] => 2 h2o[c] + ipenciln[c]	0	0	0	0.00288431	1.29705e-12	0	0	0	0.0454384	1.63592e-13	0	0							0	0		0	0	0	0
PENDE	Isopenicillin-N N-acyltransferase	h2o[c] + accoa[c] + ipenciln[c] => coa[c] + L2aadp[c] + penciln[c]	0	0	0	0.00288431	1.29705e-12	0	0	0	0.0454384	1.63592e-13	0	0							0	0		0	0	0	0
CEFD	Isopenicillin-N epimerase	ipenciln[c] => pencil[c]	0	0	0	0	3.84879e-12	0	0	0	0	2.52367e-13	0	0							0	0		0	0	0	0
PENAM	Penicillin amidase	h2o[c] + pencil[c] => carbox[c] + 6apa[c]	0	0	0	0	3.84879e-12	0	0	0	0	2.52367e-13	0	0							0	0		0	0	0	0
CEFE	Deacetoxycephalosporin-C synthase	o2[c] + akg[c] + penciln[c] => h2o[c] + co2[c] + succ[c] + dacsC[c]	0	0	0	0.00288431	1.29705e-12	0	0	0	0.0454384	1.63592e-13	0	0							0	0		0	0	0	0
CEFF	Deacetoxycephalosporin-C hydroxylase [EC:1.14.11.26]	o2[c] + akg[c] + dacsC[c] => co2[c] + succ[c] + dacetC[c]	0	0	0	0.00288431	1.29705e-12	0	0	0	0.0454384	1.63592e-13	0	0							0	0		0	0	0	0
CEFG	Deacetylcephalosporin-C acetyltransferase	accoa[c] + dacetC[c] => coa[c] + cephalC[c]	0	0	0	70.3665	1.00298e-11	0	0	0	72.0107	1.14166e-12	0	0							0	0		0	0	0	0
CAH	Cephalosporin-C deacetylase	h2o[c] + cephalC[c] => ac[c] + dacetC[c]	0	0	0	70.3665	9.57586e-12	0	0	0	72.0107	1.07972e-12	0	0							0	0		0	0	0	0
CMCH	Hydroxymethyl cephem carbamoyltransferase	cbp[c] + dacetC[c] => pi[c] + cdcs[c]	0	0	0	0	8.43156e-13	0	0	0	0	1.0166e-13	0	0							0	0		0	0	0	0
CMCH2	Hydroxymethyl cephem carbamoyltransferase	o2[c] + akg[c] + cdcs[c] => co2[c] + succ[c] + 7hcdcs[c]	0	0	0	0	8.43156e-13	0	0	0	0	1.0166e-13	0	0							0	0		0	0	0	0
CMC1	Cephamycin C biosynthesis	amet[c] + 7hcdcs[c] => ahcys[c] + cephc[c]	0	0	0	0	8.43156e-13	0	0	0	0	1.0166e-13	0	0							0	0		0	0	0	0
CLAVt	Clavulanate Transport	clava[e] <=> clava[c]	0	0	-0.002	-0.002	-0.002	0	0	-0.004	-0.004	-0.004	0	0							0	0		0	0	0	0
CEPHt	CephamicinC Transport	cephc[e] <=> cephc[c]	0	0	0	0	3.13666e-12	0	0	0	0	1.5787e-13	0	0							0	0		0	0	0	0
CEPHALt	Cephalosporin Transport	cephalC[e] <=> cephalC[c]	0	0	-0.00288431	0	-8.65113e-13	0	0	-0.0454384	0	-8.46114e-14	0	0							0	0		0	0	0	0
6APAt	Amidopenicillinate Transport	6apa[e] <=> 6apa[c]	0	0	0	0	4.84952e-20	0	0	0	0	3.32132e-20	0	0							0	0		0	0	0	0
GCLAVAMt	N-Glycyl-Clavaminate Transport	gclavam[e] <=> gclavam[c]	0	0	-0.00144215	0	3.26451e-12	0	0	-0.0227192	0	2.15728e-13	0	0							0	0		0	0	0	0
ACCLAVAMt	N-Acetyl-Clavaminate Transport	acclavam[e] <=> acclavam[c]	0	0	-0.00192287	0	2.07631e-12	0	0	-0.0251201	0	1.21521e-13	0	0							0	0		0	0	0	0
ACGCLAVAMt	N-Acetyl-N-Glycyl Clavaminate Transport	acgclavam[e] <=> acgclavam[c]	0	0	-0.00144215	0	-3.67269e-13	0	0	-0.0227192	0	1.30423e-13	0	0							0	0		0	0	0	0
CLAV5St	Clavam-5S Transport	clav5s[e] <=> clav5s[c]	0	0	-0.00192287	0	-2.57155e-12	0	0	-0.0256295	0	-2.25789e-13	0	0							0	0		0	0	0	0
ALACLAVt	Alanyl-Clavaminate Transport	alaclav[e] <=> alaclav[c]	0	0	-0.00192287	0	-3.70049e-13	0	0	-0.0256295	0	-1.9255e-14	0	0							0	0		0	0	0	0
CARBOXt	Carboxylate Transport	carbox[e] <=> carbox[c]	0	0	0	0	4.85004e-20	0	0	0	0	3.32132e-20	0	0							0	0		0	0	0	0
CLAVCARt	Clavam-2 Carboxylic acid Transport	clavcar[e] <=> clavcar[c]	0	0	-0.00288431	0	1.60107e-12	0	0	-0.0257158	0	1.78805e-13	0	0							0	0		0	0	0	0
ACALD	Acetaldehyde dehydrogenase (acetylating)	coa[c] + nad[c] + acald[c] => h[c] + nadh[c] + accoa[c]	0	0	0	0.0244693	0.000449323	0	0	0	0.10468	0.000331643	0	0							0	0		0	0	0	0
ACALDtex	Acetaldehyde transport via diffusion (extracellular to periplasm)	acald[e] => acald[p]	0	0	0	0	0	0	0	0	0	0	0	0							0	0		0	0	0	0
ACALDtpp	Acetaldehyde reversible transport (periplasm)	acald[p] => acald[c]	0	0	0	0	0	0	0	0	0	0	0	0							0	0		0	0	0	0
ACKr	Acetate kinase	adp[c] + actp[c] => atp[c] + ac[c]	0	0	0	123.141	9.83955e-12	0	0	0	126.019	9.28707e-13	0	0							0	0		0	0	0	0
ACONT	Aconitase	cit[c] <=> icit[c]	0	0	-0.243614	0.312383	3.53796e-11	0	0	-0.30154	0.806078	0.060876	0	0							0	0		0	0	0	0
ACS	Acetyl-CoA synthetase	atp[c] + coa[c] + ac[c] => amp[c] + ppi[c] + accoa[c]	0	0	0.02626	123.17	0.02626	0	0	0.0219062	126.041	0.0219062	0	0							0	0		0	0	0	0
ACSERtex	O-Acetyl-L-serine transport via diffusion (extracellular to periplasm)	acser[e] <=> acser[p]	0	0	-0.00576861	0	1.8212e-12	0	0	-0.0908768	0	-1.87085e-13	0	0							0	0		0	0	0	0
ACt2rpp	Acetate reversible transport via proton symport (periplasm)	h[p] + ac[p] <=> h[c] + ac[c]	0	0	0	0	0	0	0	0	0	0	0	0							0	0		0	0	0	0
ACtex	Acetate transport via diffusion (extracellular to periplasm)	ac[e] <=> ac[p]	0	0	0	0	0	0	0	0	0	0	0	0							0	0		0	0	0	0
ADK1	Adenylate kinase	atp[c] + amp[c] => 2 adp[c]	0	0	0.122751	123.314	0.127774	0	0	0.0981733	126.144	0.10188	0	0							0	0		0	0	0	0
AKGDH	2-Oxogluterate dehydrogenase	akg[c] + coa[c] + nad[c] <=> co2[c] + nadh[c] + succoa[c]	0	0	0	0.305202	0.27588	0	0	0	0.553809	0.362416	0	0							0	0		0	0	0	0
AKGt2rpp	2-oxoglutarate reversible transport via symport (periplasm)	h[p] + akg[p] <=> h[c] + akg[c]	0	0	-0.121464	0	-3.82933e-13	0	0	-0.365206	0	-1.87527e-12	0	0							0	0		0	0	0	0
AKGtex	Alpha-ketoglutarate transport via diffusion (extracellular to periplasm)	akg[e] <=> akg[p]	0	0	-0.121464	0	-3.82933e-13	0	0	-0.365206	0	-1.87527e-12	0	0							0	0		0	0	0	0
ALAALAtex	D-alanyl-D-alanine (DalaDala) transport via diffusion (extracellular to periplasm)	alaala[e] <=> alaala[p]	0	0	-1.86566e-05	0	1.796e-13	0	0	-0.000293909	0	1.15924e-14	0	0							0	0		0	0	0	0
ALAt2rpp		ala__L[p] + h[p] <=> ala__L[c] + h[c]	0	0	-0.00576861	0	-1.01266e-12	0	0	-0.0908768	0	-7.43664e-13	0	0							0	0		0	0	0	0
ALAtex	L-alanine transport via diffusion (extracellular to periplasm)	ala__L[e] <=> ala__L[p]	0	0	-0.00576861	0	-1.01266e-12	0	0	-0.0908768	0	-7.43664e-13	0	0							0	0		0	0	0	0
ALCD2x	Alcohol dehydrogenase (ethanol)	h[c] + nadh[c] + acald[c] => nad[c] + etoh[c]	0	0	0	0.0244693	1.23022e-11	0	0	0	0.10468	1.03983e-10	0	0							0	0		0	0	0	0
ALDD2x	Aldehyde dehydrogenase (acetaldehyde, NAD)	h2o[c] + nad[c] + acald[c] => 2 h[c] + nadh[c] + ac[c]	0	0	0	0.0244693	1.23587e-12	0	0	0	0.10468	6.39725e-13	0	0							0	0		0	0	0	0
ALDD2y	Aldehyde dehydrogenase (acetaldehyde, NADP)	h2o[c] + nadp[c] + acald[c] => 2 h[c] + nadph[c] + ac[c]	1	-1	0	0.0244693	1.18904e-12	-1.18904e-12	1.18904e-12	0	0.10468	4.98455e-14	-4.98455e-14	4.98455e-14							0	0		0	0	0	0
ARGabc	L-arginine transport via ABC system	atp[c] + h2o[c] + arg__L[e] => adp[c] + pi[c] + h[c] + arg__L[c]	0	0	0	0	0	0	0	0	0	0	0	0							0	0		0	0	0	0
ASNt2r	L asparagine reversible transport via proton symport	h[e] + asn__L[e] <=> h[c] + asn__L[c]	0	0	-0.00576861	0	6.93257e-15	0	0	-0.0908768	0	-8.17638e-14	0	0							0	0		0	0	0	0
ASPO5	L-aspartate oxidase	fum[c] + asp__L[c] => h[c] + succ[c] + iasp[c]	0	0	9.28859e-05	9.28859e-05	9.28859e-05	0	0	6.85587e-05	6.85587e-05	6.85587e-05	0	0							0	-1		0	-9.28859e-05	0	-6.85587e-05
ASPT	L-aspartase	asp__L[c] => fum[c] + nh4[c]	0	0	0	0.00576861	5.30851e-12	0	0	0	0.0908768	9.34261e-13	0	0							0	-1		0	-5.30851e-12	0	-9.34261e-13
ASPTA	Aspartate transaminase	akg[c] + asp__L[c] <=> glu__L[c] + oaa[c]	0	0	-0.144765	-0.120745	-0.120745	0	0	-0.195993	-0.0916454	-0.0916454	0	0							1	-1		-0.120745	0.120745	-0.0916454	0.0916454
ASPt2pp	L-aspartate transport in via proton symport (periplasm)	h[p] + asp__L[p] => h[c] + asp__L[c]	0	0	0	0	6.07195e-12	0	0	0	0	3.22505e-13	0	0							0	1		0	6.07195e-12	0	3.22505e-13
ASPtex	L-aspartate transport via diffusion (extracellular to periplasm)	asp__L[e] <=> asp__L[p]	0	0	0	0	5.28919e-13	0	0	0	0	-3.8667e-14	0	0							0	0		0	0	0	0
ATPM	ATP maintenance requirement	atp[c] + h2o[c] => adp[c] + pi[c] + h[c]	0	0	0	123.141	3.62419e-11	0	0	0	126.019	4.37239e-12	0	0							0	0		0	0	0	0
ATPS4rpp	ATP synthase (four protons for one ATP) (periplasm)	adp[c] + pi[c] + 4 h[p] => atp[c] + h2o[c] + 3 h[c]	0	0	2.76459	199.854	2.7646	0	0	1.43234	203.425	1.58394	0	0							0	0		0	0	0	0
CA2tex	Calcium (Ca+2) transport via diffusion (extracellular to periplasm)	ca2[e] => ca2[p]	0	0	0	61.5709	8.49862e-05	0	0	0	63.0095	5.24752e-05	0	0							0	0		0	0	0	0
CA2abc	CA2abc	atp[c] + h2o[c] + ca2[e] => adp[c] + pi[c] + h[c] + ca2[c]	0	0	0	61.5709	0.000127252	0	0	0	63.0095	0.000104177	0	0							0	0		0	0	0	0
CA2abc1	Calcium efflux via ABC system	atp[c] + h2o[c] + ca2[c] => adp[c] + pi[c] + h[c] + ca2[e]	0	0	0	61.5707	9.5674e-12	0	0	0	63.0093	8.7248e-13	0	0							0	0		0	0	0	0
CA2abcpp	Calcium transport via ABC system (periplasm)	atp[c] + h2o[c] + ca2[p] => adp[c] + pi[c] + h[c] + ca2[c]	0	0	0	61.5709	8.49862e-05	0	0	0	63.0095	5.24752e-05	0	0							0	0		0	0	0	0
CITL	Citrate lyase	cit[c] => ac[c] + oaa[c]	0	0	0	61.5776	6.48774e-13	0	0	0	63.0093	1.30589e-12	0	0							0	0		0	0	0	0
CITt14	Citrate transport in via Ca complex	h[e] + ca2[e] + cit[e] => h[c] + cit[c] + ca2[c]	0	0	0	0	9.09275e-12	0	0	0	0	4.05135e-13	0	0							0	0		0	0	0	0
CITt_kt	CITt kt	h[p] + cit[p] => h[c] + cit[c]	0	0	0	0	1.44925e-12	0	0	0	0	1.66004e-13	0	0							0	0		0	0	0	0
CITtex	Citrate transport via diffusion (extracellular to periplasm)	cit[e] <=> cit[p]	0	0	0	0	-4.20613e-12	0	0	0	0	-2.00037e-13	0	0							0	0		0	0	0	0
CLt3_2pp	Chloride transport out via proton antiport (2:1) (periplasm)	h[c] + 2 cl[p] => h[p] + 2 cl[c]	0	0	0.000106119	0.000106119	0.000106119	0	0	7.83262e-05	7.83262e-05	7.83262e-05	0	0							0	0		0	0	0	0
CLtex	Chloride (Cl-1) transport via diffusion (extracellular to periplasm)	cl[e] <=> cl[p]	0	0	0.000212239	0.000212239	0.000212239	0	0	0.000156652	0.000156652	0.000156652	0	0							0	0		0	0	0	0
CO2tex	CO2 transport via diffusion (extracellular to periplasm)	co2[e] <=> co2[p]	0	0	-0.639107	0	-0.639107	0	0	-1.36696	0	-0.610612	0	0							0	0		0	0	0	0
CO2tpp	CO2 transporter via diffusion (periplasm)	co2[p] <=> co2[c]	0	0	-0.639107	0	-0.639107	0	0	-1.36696	0	-0.610612	0	0							0	0		0	0	0	0
COabc	Cobalt transport via ABC system	atp[c] + h2o[c] + cobalt2[e] => adp[c] + pi[c] + h[c] + cobalt2[c]	0	0	0	0	4.15986e-07	0	0	0	3.00963e-06	6.12063e-07	0	0							0	0		0	0	0	0
Cobalt2abcppI	Cobalt II transport via ABC system periplasm I	atp[c] + h2o[c] + cobalt2[p] => adp[c] + pi[c] + h[c] + cobalt2[c]	0	0	0	98.5148	3.66159e-06	0	0	0	100.816	2.39757e-06	0	0							0	0		0	0	0	0
COBALT2t3pp	Cobalt (Co+2) transport out via proton antiport (periplasm)	h[p] + cobalt2[c] => h[c] + cobalt2[p]	0	0	0	98.5132	2.74913e-12	0	0	0	100.815	9.98193e-13	0	0							0	0		0	0	0	0
COBALT2tex	Cobalt (Co+2) transport via diffusion (extracellular to periplasm)	cobalt2[e] => cobalt2[p]	0	0	0	4.07757e-06	3.66159e-06	0	0	0	0	2.39757e-06	0	0							0	0		0	0	0	0
COBALTt4pp	Cobalt transport out via proton antiporter (periplasm)	h[p] + k[p] + cobalt2[c] => h[c] + k[c] + cobalt2[p]	0	0	0	0.00795901	5.99197e-13	0	0	0	0.00587459	2.52808e-13	0	0							0	0		0	0	0	0
CS	Citrate synthase	h2o[c] + accoa[c] + oaa[c] => h[c] + coa[c] + cit[c]	0	0	0	61.5716	3.50731e-11	0	0	0	63.2181	0.060876	0	0							0	0		0	0	0	0
CU2tex	Copper (Cu+2) transport via diffusion (extracellular to periplasm)	cu2[e] => cu2[p]	0	0	0	61.5708	1.92851e-05	0	0	0	63.0094	8.40077e-06	0	0							0	0		0	0	0	0
Cuabc	Cuabc	atp[c] + h2o[c] + cu2[e] => adp[c] + pi[c] + h[c] + cu2[c]	0	0	0	61.5708	9.62473e-06	0	0	0	63.0094	1.29375e-05	0	0							0	0		0	0	0	0
CUabcpp	Copper transport via ABC system (periplasm)	atp[c] + h2o[c] + cu2[p] => adp[c] + pi[c] + h[c] + cu2[c]	0	0	0	61.5708	1.92851e-05	0	0	0	63.0094	8.40077e-06	0	0							0	0		0	0	0	0
Cut1	Copper export via ATPase	atp[c] + h2o[c] + cu2[c] => adp[c] + pi[c] + h[c] + cu2[e]	0	0	0	61.5707	9.12981e-12	0	0	0	63.0093	1.04014e-12	0	0							0	0		0	0	0	0
CYSabcpp	L-cysteine uptake via ABC system (periplasm)	atp[c] + h2o[c] + cys__L[p] => adp[c] + pi[c] + h[c] + cys__L[c]	0	0	0	123.141	1.83426e-11	0	0	0	126.019	2.69398e-12	0	0							0	0		0	0	0	0
CYSabc2pp	L-cysteine export via ABC system (cytoplasm to periplasm)	atp[c] + h2o[c] + cys__L[c] => adp[c] + pi[c] + h[c] + cys__L[p]	0	0	0	61.5707	4.92807e-12	0	0	0	63.0093	8.37997e-13	0	0							0	0		0	0	0	0
CYStpp	L-cysteine export via facilitated transport	cys__L[c] => cys__L[p]	0	0	0	123.141	1.50364e-11	0	0	0	126.019	2.07945e-12	0	0							0	0		0	0	0	0
CYTBD2pp	Cytochrome oxidase bd (menaquinol-8: 2 protons) (periplasm)	2 h[c] + 0.5 o2[c] + mql8[c] => h2o[c] + 2 h[p] + mqn8[c]	0	0	0	1.01282	0.89955	0	0	0	2.376	1.19652	0	0							0	0		0	0	0	0
CYTBD	Cytochrome oxidase bd (ubiquinol-8: 2 protons)	2 h[c] + 0.5 o2[c] + q8h2[c] => h2o[c] + 2 h[e] + q8[c]	0	0	0	1.01282	0.113263	0	0	0	2.376	0.331744	0	0							0	0		0	0	0	0
DALAtex	D-Alanine transport via diffusion (extracellular to periplasm)	ala__D[e] <=> ala__D[p]	0	0	-0.000748791	0	7.21015e-12	0	0	-0.0117962	0	4.65295e-13	0	0							0	0		0	0	0	0
DB4PS	3,4-Dihydroxy-2-butanone-4-phosphate synthase	ru5p__D[c] => h[c] + for[c] + db4p[c]	0	0	3.6372e-05	3.6372e-05	3.6372e-05	0	0	2.6846e-05	2.6846e-05	2.6846e-05	0	0							0	0		0	0	0	0
DHAPT	Dihydroxyacetone phosphotransferase	pep[c] + dha[c] => pyr[c] + dhap[c]	0	0	0	0	6.58714e-12	0	0	0	0	3.03721e-13	0	0							0	0		0	0	0	0
DHAt	Dihydroxyacetone transport via facilitated diffusion	dha[e] <=> dha[c]	0	0	0	0	1.8689e-12	0	0	0	0	-6.6604e-15	0	0							0	0		0	0	0	0
DHORD2	Dihydoorotic acid dehydrogenase (quinone8)	q8[c] + dhor__S[c] => q8h2[c] + orot[c]	0	0	0	0.0134887	1.48633e-10	0	0	0	0.00995609	3.15555e-12	0	0							0	0		0	0	0	0
DHORD5	Dihydroorotic acid (menaquinone-8)	mqn8[c] + dhor__S[c] => mql8[c] + orot[c]	0	0	0	0.0134887	0.0134887	0	0	0	0.00995609	0.00995593	0	0							0	0		0	0	0	0
DHORDfum	Fumarate dependent DHORD	fum[c] + dhor__S[c] => orot[c] + succ[c]	0	0	0	0.0134887	9.71307e-11	0	0	0	0.00995609	2.29677e-12	0	0							0	0		0	0	0	0
EDA	2-dehydro-3-deoxy-phosphogluconate aldolase	2ddg6p[c] => pyr[c] + g3p[c]	0	0	0	41.0644	4.08983e-12	0	0	0	42.1348	1.81009e-12	0	0							0	0		0	0	0	0
EDD	6-phosphogluconate dehydratase	6pgc[c] => h2o[c] + 2ddg6p[c]	0	0	0	41.0644	4.08983e-12	0	0	0	42.1348	1.81009e-12	0	0							0	0		0	0	0	0
ENO	Enolase	2pg[c] <=> h2o[c] + pep[c]	0	0	-41.042	0.342257	0.0298744	0	0	-41.8607	0.914302	0.334384	0	0							0	0		0	0	0	0
ETOHtex	Ethanol transport via diffusion (extracellular to periplasm)	etoh[p] => etoh[e]	0	0	0	0.0244693	1.23022e-11	0	0	0	0.10468	1.03983e-10	0	0							0	0		0	0	0	0
ETOHtrpp	Ethanol reversible transport via diffusion (periplasm)	etoh[c] => etoh[p]	0	0	0	0.0244693	1.23022e-11	0	0	0	0.10468	1.03983e-10	0	0							0	0		0	0	0	0
FBA	Fructose-bisphosphate aldolase	fdp[c] <=> dhap[c] + g3p[c]	0	0	-41.1	-0.0355222	-0.0355222	0	0	-42.1611	-0.0262188	-0.0262188	0	0							0	0		0	0	0	0
FBP	Fructose-bisphosphatase	h2o[c] + fdp[c] => pi[c] + f6p[c]	0	0	0.0355222	123.177	0.0355222	0	0	0.0262188	126.045	0.0262188	0	0							0	0		0	0	0	0
FDH	Formate dehydrogenase	nad[c] + for[c] => co2[c] + nadh[c]	0	0	0	0.364392	2.62104e-10	0	0	0	0.850567	2.68466e-12	0	0							0	0		0	0	0	0
FE2abc	Iron (II) transport via ABC system	atp[c] + h2o[c] + fe2[e] => adp[c] + pi[c] + h[c] + fe2[c]	0	0	0	0.00103865	0.000204173	0	0	0	0.011594	0.000156152	0	0							0	0		0	0	0	0
FE2abcpp	Iron (II) transport via ABC system (periplasm)	atp[c] + h2o[c] + fe2[p] => adp[c] + pi[c] + h[c] + fe2[c]	0	0	0	98.5151	0.000113402	0	0	0	100.816	7.82486e-05	0	0							0	0		0	0	0	0
FE2Gabcpp	Iron (II) transport via ABC system (GTP) (periplasm)	h2o[c] + gtp[c] + fe2[p] => pi[c] + h[c] + gdp[c] + fe2[c]	0	0	0	0	0	0	0	0	0	0	0	0							0	0		0	0	0	0
FE2t3pp	Iron (Fe+2) transport out via proton antiport (periplasm)	h[p] + fe2[c] => h[c] + fe2[p]	0	0	0	98.5132	9.34979e-12	0	0	0	100.815	9.34569e-13	0	0							0	0		0	0	0	0
FE2t4pp	Iron(II) transport out via antiport (periplasm)	h[p] + k[p] + fe2[c] => h[c] + k[c] + fe2[p]	0	0	0	0.00795901	2.29233e-12	0	0	0	0.00587459	2.00239e-13	0	0							0	0		0	0	0	0
FE2tex	Iron (II) transport via diffusion (extracellular to periplasm)	fe2[e] => fe2[p]	0	0	0	0.00103865	0.000113402	0	0	0	0.011594	7.82486e-05	0	0							0	0		0	0	0	0
FE3abc	FE3abc	atp[c] + h2o[c] + fe3[e] => adp[c] + pi[c] + h[c] + fe3[c]	0	0	0	0.000318377	1.66111e-12	0	0	0	0.000234996	3.70367e-13	0	0							0	0		0	0	0	0
FE3abcpp	Iron (III) transport via ABC system (periplasm to cytoplasm)	atp[c] + h2o[c] + fe3[p] => adp[c] + pi[c] + h[c] + fe3[c]	0	0	0	0.000318377	1.65093e-12	0	0	0	0.000234996	3.71613e-13	0	0							0	0		0	0	0	0
FE3Gabcpp	Iron (III) transport via ABC system (GTP) (periplasm)	h2o[c] + gtp[c] + fe3[p] => pi[c] + h[c] + gdp[c] + fe3[c]	0	0	0	0	0	0	0	0	0	0	0	0							0	0		0	0	0	0
FE3t	Ferric iron uptake, plasma membrane	fe3[e] => fe3[c]	0	0	0	0.000318377	0.000318377	0	0	0	0.000234996	0.000234992	0	0							0	0		0	0	0	0
FE3tex	Iron (III) transport via diffusion (extracellular to periplasm)	fe3[e] <=> fe3[p]	0	0	0	0.000318377	-4.08693e-12	0	0	0	0.000234996	-1.54885e-15	0	0							0	0		0	0	0	0
FEENTERtex	Enterochelin transport (secretion periplasm)	h[p] + enter[p] => h[c] + enter[e]	0	0	0	0.00192287	5.5467e-13	0	0	0	0.0302923	6.17367e-14	0	0							0	0		0	0	0	0
FEENTERtpp	Enterochelin transport (secretion)	h[p] + enter[c] => h[c] + enter[p]	0	0	0	0.00192287	5.5467e-13	0	0	0	0.0302923	6.17367e-14	0	0							0	0		0	0	0	0
FLNDPR2r	Flavodoxin : nadp reductase	h[c] + nadh[c] + 2 nadp[c] + 2 flxr[c] => nad[c] + 2 nadph[c] + 2 flxso[c]	2	-2	0	0.364392	0.0885123	-0.177025	0.177025	0	0.850567	0.126234	-0.252467	0.252467							0	0		0	0	0	0
FRD3	Fumarate reductase	fum[c] + 2dmmql8[c] => succ[c] + 2dmmq8[c]	0	0	0	99.1105	1.49026e-09	0	0	0	102.857	0.0704475	0	0							0	0		0	0	0	0
FUM	Fumarase	h2o[c] + fum[c] <=> mal__L[c]	0	0	-0.00338505	0.652741	0.33459	0	0	-0.322611	1.16102	0.152494	0	0							0	0		0	0	0	0
G3PD1	Glycerol-3-phosphate dehydrogenase (NADP)	nad[c] + glyc3p[c] <=> h[c] + nadh[c] + dhap[c]	0	0	0.0326977	0.177387	0.177387	0	0	-0.088383	0.466595	0.453971	0	0							0	0		0	0	0	0
G3PT	Glycerol-3-phosphatase	h2o[c] + glyc3p[c] => pi[c] + glyc[c]	0	0	0	123.141	9.62699e-12	0	0	0	126.019	1.35721e-12	0	0							0	0		0	0	0	0
G6PDH2r	Glucose 6-phosphate dehydrogenase	nadp[c] + g6p[c] <=> h[c] + nadph[c] + 6pgl[c]	1	-1	0	41.3401	3.28633e-11	-3.28633e-11	3.28633e-11	0	42.8078	2.38644e-12	-2.38644e-12	2.38644e-12							0	0		0	0	0	0
GAPD	Glyceraldehyde-3-phosphate dehydrogenase	pi[c] + nad[c] + g3p[c] <=> h[c] + nadh[c] + 13dpg[c]	0	0	-40.981	0.0834468	0.0834468	0	0	-41.8119	0.394735	0.382111	0	0							0	0		0	0	0	0
GLBRAN2	1,4-alpha-glucan branching enzyme (glycogen -> bglycogen)	glycogen[c] => bglycogen[c]	0	0	0	1000	3.27474e-05	0	0	0	1000	1.00225e-05	0	0							0	0		0	0	0	0
GLCDpp	Glucose dehydrogenase (ubiquinone-8 as acceptor) (periplasm)	h2o[p] + q8[c] + glc__D[p] => h[p] + q8h2[c] + glcn[p]	0	0	0	0	0	0	0	0	0	0	0	0							0	0		0	0	0	0
GLCNt2ir	D gluconate transport via proton symport	h[e] + glcn__D[e] => h[c] + glcn__D[c]	0	0	0	0	0	0	0	0	0	0	0	0							0	0		0	0	0	0
GLCNt2r	D-gluconate transport via proton symport, reversible	h[e] + glcn[e] <=> h[c] + glcn[c]	0	0	0	0	3.21127e-12	0	0	0	0	8.63054e-14	0	0							0	0		0	0	0	0
GLCNt2rpp	D-gluconate transport via proton symport, reversible (periplasm)	h[p] + glcn[p] <=> h[c] + glcn[c]	0	0	0	0	0	0	0	0	0	0	0	0							0	0		0	0	0	0
GLCP	Glycogen phosphorylase	pi[c] + glycogen[c] => g1p[c]	0	0	0	0	3.84881e-12	0	0	0	0	2.52368e-13	0	0							0	0		0	0	0	0
GLCS1	Glycogen synthase (ADPGlc)	adpglc[c] + glycogenn1[c] <=> adp[c] + glycogen[c]	0	0	0	0	0	0	0	0	0	0	0	0							0	0		0	0	0	0
GLCabcpp	D-glucose transport via ABC system (periplasm)	atp[c] + h2o[c] + glc__D[p] => adp[c] + pi[c] + h[c] + glc__D[c]	0	0	0	0	0	0	0	0	0	0	0	0							0	0		0	0	0	0
GLCptspp	D-glucose transport via PEP:Pyr PTS (periplasm)	pep[c] + glc__D[p] => g6p[c] + pyr[c]	0	0	0	0	0	0	0	0	0	0	0	0							0	0		0	0	0	0
GLCt2pp	D-glucose transport in via proton symport (periplasm)	h[p] + glc__D[p] => h[c] + glc__D[c]	0	0	0	0	0	0	0	0	0	0	0	0							0	0		0	0	0	0
GLCabc	GLCabc	atp[c] + h2o[c] + glc__D[e] => adp[c] + pi[c] + h[c] + glc__D[c]	0	0	0	0	0	0	0	0	0	0	0	0							0	0		0	0	0	0
GLDBRAN2	Glycogen debranching enzyme (bglycogen -> glycogen)	bglycogen[c] => glycogen[c]	0	0	0	1000	3.27474e-05	0	0	0	1000	1.00225e-05	0	0							0	0		0	0	0	0
G1PTT	Glucose-1-phosphate adenylyltransferase	atp[c] + g1p[c] <=> adpglc[c] + ppi[c]	0	0	0	0	0	0	0	0	0	0	0	0							0	0		0	0	0	0
GLUDxi	Glutamate dehydrogenase NAD	h2o[c] + nad[c] + glu__L[c] => h[c] + nh4[c] + nadh[c] + akg[c]	0	0	0	0.00576861	0.00576861	0	0	0	0.0908768	0.0908768	0	0							-1	0		-0.00576861	0	-0.0908768	0
GLUabcpp	L-glutamate transport via ABC system (periplasm)	atp[c] + h2o[c] + glu__L[p] => adp[c] + pi[c] + h[c] + glu__L[c]	0	0	0	164.189	1.14458e-11	0	0	0	168.025	1.65685e-12	0	0							1	0		1.14458e-11	0	1.65685e-12	0
GLUt2rpp	L-glutamate transport via proton symport, reversible (periplasm)	h[p] + glu__L[p] <=> h[c] + glu__L[c]	0	0	-164.189	28.9745	-7.75304e-12	0	0	-168.025	29.6515	-9.87257e-13	0	0							1	0		-7.75304e-12	0	-9.87257e-13	0
GLUabc	L-glutamate transport via ABC system	atp[c] + h2o[c] + glu__L[e] => adp[c] + pi[c] + h[c] + glu__L[c]	0	0	0	0.35	1.67727e-11	0	0	0	0.35	2.71374e-12	0	0							1	0		1.67727e-11	0	2.71374e-12	0
GLU_Dt2	D glutamate transport in via proton symport	h[e] + glu__D[e] => h[c] + glu__D[c]	0	0	0	0	0	0	0	0	0	0	0	0							0	0		0	0	0	0
GLUt4	Na+/glutamate symport	glu__L[e] + na1[e] => na1[c] + glu__L[c]	0	0	0	0.35	0.35	0	0	0	0.35	0.35	0	0							1	0		0.35	0	0.35	0
GLXCL	Glyoxalate carboligase	h[c] + 2 glx[c] => co2[c] + 2h3oppan[c]	0	0	0	0.305221	0.0110893	0	0	0	0.553822	5.34984e-12	0	0							0	0		0	0	0	0
GLYCAt2rpp	D-glycerate transport via proton symport, reversible (periplasm)	glyc__R[p] + h[p] <=> glyc__R[c] + h[c]	0	0	0	0	0	0	0	0	0	0	0	0							0	0		0	0	0	0
GLYCAtex	D-glycerate transport via diffusion (extracellular to periplasm)	glyc__R[e] <=> glyc__R[p]	0	0	0	0	0	0	0	0	0	0	0	0							0	0		0	0	0	0
GLYCK	Glycerate kinase	atp[c] + glyc__R[c] => adp[c] + h[c] + 3pg[c]	0	0	0	0.305221	6.0817e-06	0	0	0	0.553822	3.4335e-12	0	0							0	0		0	0	0	0
GLYCK2	Glycerate kinase	atp[c] + glyc__R[c] => adp[c] + h[c] + 2pg[c]	0	0	0	0.305221	0.0110832	0	0	0	0.553822	1.75375e-12	0	0							0	0		0	0	0	0
GLYCLTDx	Glycolate dehydrogenase (NAD)	h[c] + nadh[c] + glx[c] => nad[c] + glyclt[c]	0	0	0	61.944	9.23593e-12	0	0	0	64.2857	1.44874e-12	0	0							0	0		0	0	0	0
GLYCLTDy	Glycolate dehydrogenase (NADP)	h[c] + nadph[c] + glx[c] => nadp[c] + glyclt[c]	-1	1	0	61.8843	1.14586e-11	1.14586e-11	-1.14586e-11	0	64.1138	1.96155e-12	1.96155e-12	-1.96155e-12							0	0		0	0	0	0
GLYCLTt2rpp	Glycolate transport via proton symport, reversible (periplasm)	glyclt[p] + h[p] <=> glyclt[c] + h[c]	0	0	0	0	0	0	0	0	0	0	0	0							0	0		0	0	0	0
GLYCLTtex	Glycolate transport via diffusion (extracellular to periplasm)	glyclt[e] <=> glyclt[p]	0	0	0	0	0	0	0	0	0	0	0	0							0	0		0	0	0	0
GLYCTO2	Glycolate oxidase	q8[c] + glyclt[c] => q8h2[c] + glx[c]	0	0	0	61.9441	1.27302e-09	0	0	0	64.2857	6.72002e-12	0	0							0	0		0	0	0	0
GLYCTO3	Glycolate oxidase	mqn8[c] + glyclt[c] => mql8[c] + glx[c]	0	0	0	61.9441	3.66427e-05	0	0	0	64.2857	2.70475e-05	0	0							0	0		0	0	0	0
GLYCTO4	Glycolate oxidase	2dmmq8[c] + glyclt[c] => 2dmmql8[c] + glx[c]	0	0	0	61.9441	1.07336e-09	0	0	0	64.2857	5.02875e-12	0	0							0	0		0	0	0	0
GLYCtex	Glycerol transport via diffusion (extracellular to periplasm)	glyc[e] <=> glyc[p]	0	0	0.0373108	0.182	0.182	0	0	-0.0849781	0.47	0.457376	0	0							0	0		0	0	0	0
GLYCtpp	Glycerol transport via channel (periplasm)	glyc[p] <=> glyc[c]	0	0	0.0375801	0.182269	0.182269	0	0	-0.0847793	0.470199	0.457575	0	0							0	0		0	0	0	0
GLYK	Glycerol kinase	atp[c] + glyc[c] => adp[c] + h[c] + glyc3p[c]	0	0	0.0375801	123.324	0.182269	0	0	0	126.489	0.457575	0	0							0	0		0	0	0	0
GLYt2rpp	Glycine transport (periplasm to cytoplasm)	gly[p] + h[p] <=> gly[c] + h[c]	0	0	-0.00576861	0	-4.55922e-12	0	0	-0.0908768	0	4.75376e-13	0	0							0	0		0	0	0	0
GLYtex	Glycine transport via diffusion (extracellular to periplasm)	gly[e] <=> gly[p]	0	0	-0.00576861	0	-4.55922e-12	0	0	-0.0908768	0	4.75376e-13	0	0							0	0		0	0	0	0
GND	Phosphogluconate dehydrogenase	nadp[c] + 6pgc[c] => co2[c] + nadph[c] + ru5p__D[c]	1	-1	0	0.546589	3.89554e-11	-3.89554e-11	3.89554e-11	0	1.27585	1.11518e-12	-1.11518e-12	1.11518e-12							0	0		0	0	0	0
GTHRDabc2pp	Glutathione export via ABC system (cytoplasm to periplasm)	atp[c] + h2o[c] + gthrd[c] => adp[c] + pi[c] + h[c] + gthrd[p]	0	0	0	28.9745	2.49417e-12	0	0	0	29.6515	6.32711e-13	0	0							0	0		0	0	0	0
GTHRDtex	Glutathione transport via diffusion (extracellular to periplasm)	gthrd[e] <=> gthrd[p]	0	0	-0.00192287	0	3.19279e-12	0	0	-0.0302923	0	1.65329e-13	0	0							0	0		0	0	0	0
H2Otex	H2O transport via diffusion (extracellular to periplasm)	h2o[e] <=> h2o[p]	0	0	-1.20256	-0.623798	-1.20256	0	0	-2.32302	-0.283688	-1.46089	0	0							0	0		0	0	0	0
H2Otpp	H2O transport via diffusion (periplasm)	h2o[p] <=> h2o[c]	0	0	-30.177	-0.623798	-1.20256	0	0	-31.802	-0.283688	-1.46089	0	0							0	0		0	0	0	0
HEX1	Hexokinase (D-glucose:ATP)	atp[c] + glc__D[c] => adp[c] + h[c] + g6p[c]	0	0	0	0	0	0	0	0	0	0	0	0							0	0		0	0	0	0
HISabcpp	L-histidine transport via ABC system (periplasm)	atp[c] + h2o[c] + his__L[p] => adp[c] + pi[c] + h[c] + his__L[c]	0	0	0	0	7.22706e-12	0	0	0	0	4.42796e-13	0	0							0	0		0	0	0	0
HIStex	L-histidine transport via diffusion (extracellular to periplasm)	his__L[e] <=> his__L[p]	0	0	0	0	1.48921e-12	0	0	0	0	6.9633e-14	0	0							0	0		0	0	0	0
Htex	Proton transport via diffusion (extracellular to periplasm)	h[e] => h[p]	0	0	0	73.2975	0.658863	0	0	0	78.4179	0.692982	0	0							0	0		0	0	0	0
ICDHyr	Isocitrate dehydrogenase (NADP)	nadp[c] + icit[c] <=> co2[c] + nadph[c] + akg[c]	1	-1	-0.298022	0.00718035	-0.0221419	0.0221419	-0.0221419	-0.30154	0.274344	0.060876	-0.060876	0.060876							0	0		0	0	0	0
ICL	Isocitrate lyase	icit[c] => succ[c] + glx[c]	0	0	0	0.610405	0.0221419	0	0	0	1.10762	2.15026e-12	0	0							0	0		0	0	0	0
ILEabcpp	L-isoleucine transport via ABC system (periplasm)	atp[c] + h2o[c] + ile__L[p] => adp[c] + pi[c] + h[c] + ile__L[c]	0	0	0	0	6.98701e-12	0	0	0	0	3.80718e-13	0	0							0	0		0	0	0	0
ILEtex	L-isoleucine transport via diffusion (extracellular to periplasm)	ile__L[e] <=> ile__L[p]	0	0	0	0	2.54761e-12	0	0	0	0	8.98361e-14	0	0							0	0		0	0	0	0
Kabcpp	Potassium ABC transporter (periplasm)	atp[c] + h2o[c] + k[p] => adp[c] + pi[c] + h[c] + k[c]	0	0	0	0.00795901	2.55847e-12	0	0	0	0.00587459	3.73811e-13	0	0							0	0		0	0	0	0
Kt2pp	Potassium transport in via proton symport (periplasm)	h[p] + k[p] => h[c] + k[c]	0	0	0	0.00795901	0.007959	0	0	0	0.00587459	0.0058745	0	0							0	0		0	0	0	0
Ktex	Potassium transport via diffusion (extracellular to periplasm)	k[e] <=> k[p]	0	0	0.007959	0.00795901	0.007959	0	0	0.0058745	0.00587459	0.0058745	0	0							0	0		0	0	0	0
LDH_D	D-lactate dehydrogenase	h[c] + nadh[c] + pyr[c] => nad[c] + lac__D[c]	0	0	0	61.944	1.5561e-11	0	0	0	64.4159	0.0580972	0	0							0	0		0	0	0	0
L_LACD2	L-Lactate dehydrogenase (ubiquinone)	q8[c] + lac__D[c] => pyr[c] + q8h2[c]	0	0	0	61.944	1.33804e-11	0	0	0	64.2857	1.3145e-12	0	0							0	0		0	0	0	0
LEUabcpp	L-leucine transport via ABC system (periplasm)	atp[c] + h2o[c] + leu__L[p] => adp[c] + pi[c] + h[c] + leu__L[c]	0	0	0	0	6.92844e-12	0	0	0	0	3.5079e-13	0	0							0	0		0	0	0	0
LEUtex	L-leucine transport via diffusion (extracellular to periplasm)	leu__L[e] <=> leu__L[p]	0	0	0	0	2.25516e-12	0	0	0	0	4.75056e-14	0	0							0	0		0	0	0	0
LYSt3pp	L-lysine transport out via proton antiport (cytoplasm to periplasm)	h[p] + lys__L[c] <=> h[c] + lys__L[p]	0	0	0	0.00288431	-3.64832e-12	0	0	0	0.0454384	-1.51846e-13	0	0							0	0		0	0	0	0
LYStex	L-lysine transport via diffusion (extracellular to periplasm)	lys__L[e] <=> lys__L[p]	0	0	-0.00288431	0	3.64832e-12	0	0	-0.0454384	0	1.51846e-13	0	0							0	0		0	0	0	0
MALS	Malate synthase	h2o[c] + accoa[c] + glx[c] => h[c] + coa[c] + mal__L[c]	0	0	0	0.305221	4.11398e-11	0	0	0	0.553822	2.70475e-05	0	0							0	0		0	0	0	0
MALt3pp	L-malate transport out via proton antiport (periplasm)	h[c] + mal__L[p] <=> mal__L[c] + h[p]	0	0	0	0	6.03292e-12	0	0	0	0	0	0	0							0	0		0	0	0	0
MALtex	Malate transport via diffusion (extracellular to periplasm)	mal__L[e] <=> mal__L[p]	0	0	0	0	1.16312e-12	0	0	0	0	0	0	0							0	0		0	0	0	0
MDH	Malate dehydrogenase	h[c] + nadh[c] + oaa[c] => nad[c] + mal__L[c]	0	0	0	61.944	6.63052e-12	0	0	0	64.2857	1.14725e-12	0	0							0	0		0	0	0	0
MDH2	Malate dehydrogenase (ubiquinone 8 as acceptor)	mal__L[c] + q8[c] <=> oaa[c] + q8h2[c]	0	0	-99.403	247.006	-0.202208	0	0	-103.244	254.122	-0.184335	0	0							0	0		0	0	0	0
MDH3	Malate dehydrogenase (menaquinone 8 as acceptor)	mal__L[c] + mqn8[c] <=> mql8[c] + oaa[c]	0	0	-246.88	1.01282	0.32923	0	0	-253.992	2.376	0.336856	0	0							0	0		0	0	0	0
ME1	Malic enzyme (NAD)	nad[c] + mal__L[c] => co2[c] + nadh[c] + pyr[c]	0	0	0	98.8881	0.103784	0	0	0	101.595	1.29783e-10	0	0							0	0		0	0	0	0
ME2	Malic enzyme (NADP)	nadp[c] + mal__L[c] => co2[c] + nadph[c] + pyr[c]	1	-1	0	98.8881	0.103783	-0.103783	0.103783	0	101.595	2.45509e-11	-2.45509e-11	2.45509e-11							0	0		0	0	0	0
MEOHtex	Methanol transport via diffusion (extracellular to periplasm)	meoh[e] <=> meoh[p]	0	0	-4.2e-06	-4.2e-06	-4.2e-06	0	0	-3.1e-06	-3.1e-06	-3.1e-06	0	0							0	0		0	0	0	0
MG2tex	Magnesium (Mg+2) transport via diffusion (extracellular to periplasm)	mg2[e] <=> mg2[p]	0	0	0.000353728	0.000353728	0.000353728	0	0	0.000261085	0.000261089	0.000261085	0	0							0	0		0	0	0	0
MG2uabcpp	Magnesium (Mg+2) ABC transporter (ubtake, periplasm)	atp[c] + h2o[c] + mg2[p] => adp[c] + pi[c] + h[c] + mg2[c]	0	0	0.000353728	0.000353728	0.000353728	0	0	0.000261085	0.000261089	0.000261085	0	0							0	0		0	0	0	0
MNt2pp	Manganese (Mn+2) transport in via proton symport (periplasm)	h[p] + mn2[p] => h[c] + mn2[c]	0	0	2.81761e-05	2.81761e-05	2.81761e-05	0	0	2.07967e-05	2.07967e-05	2.07967e-05	0	0							0	0		0	0	0	0
MNtex	Manganese (Mn+2) transport via diffusion (extracellular to periplasm)	mn2[e] <=> mn2[p]	0	0	2.81761e-05	2.81761e-05	2.81761e-05	0	0	2.07967e-05	2.07967e-05	2.07967e-05	0	0							0	0		0	0	0	0
MOBDabcpp	Molybdate transport via ABC system (periplasm)	atp[c] + h2o[c] + mobd[p] => adp[c] + pi[c] + h[c] + mobd[c]	0	0	5.166e-06	5.46e-06	5.46e-06	0	0	3.596e-06	4.03e-06	4.03e-06	0	0							0	0		0	0	0	0
MOBDtex	Molybdate transport via diffusion (extracellular to periplasm)	mobd[e] <=> mobd[p]	0	0	5.166e-06	5.46e-06	5.46e-06	0	0	3.596e-06	4.03e-06	4.03e-06	0	0							0	0		0	0	0	0
MOX	Malate oxidase	mal__L[c] + o2[c] => h2o2[c] + oaa[c]	0	0	0	0.506412	1.366e-11	0	0	0	1.188	2.26799e-12	0	0							0	0		0	0	0	0
NADH10	NADH dehydrogenase (menaquinone-8 & 0 protons)	h[c] + nadh[c] + mqn8[c] => nad[c] + mql8[c]	0	0	0	61.944	6.4953e-12	0	0	0	64.2857	1.24069e-12	0	0							0	0		0	0	0	0
NADH16pp	NADH dehydrogenase (ubiquinone-8 & 3 protons) (periplasm)	4 h[c] + nadh[c] + q8[c] => 3 h[p] + nad[c] + q8h2[c]	0	0	0	99.1104	0.0253557	0	0	0	102.857	0.328487	0	0							0	0		0	0	0	0
NADH17pp	NADH dehydrogenase (menaquinone-8 & 3 protons) (periplasm)	4 h[c] + nadh[c] + mqn8[c] => 3 h[p] + nad[c] + mql8[c]	0	0	0	99.1104	0.556794	0	0	0	102.857	0.849677	0	0							0	0		0	0	0	0
NADH18pp	NADH dehydrogenase (demethylmenaquinone-8 & 3 protons) (periplasm)	4 h[c] + nadh[c] + 2dmmq8[c] => 3 h[p] + nad[c] + 2dmmql8[c]	0	0	0	99.1104	4.17577e-10	0	0	0	102.857	0.0704475	0	0							0	0		0	0	0	0
NADH5	NADH dehydrogenase (ubiquinone-8 )	h[c] + nadh[c] + q8[c] => nad[c] + q8h2[c]	0	0	0	61.944	6.54903e-12	0	0	0	64.2857	1.10954e-12	0	0							0	0		0	0	0	0
NADH9	NADH dehydrogenase (demethylmenaquinone-8 & 0 protons)	h[c] + nadh[c] + 2dmmq8[c] => nad[c] + 2dmmql8[c]	0	0	0	61.944	7.0216e-12	0	0	0	64.2857	1.09786e-12	0	0							0	0		0	0	0	0
NADK	NAD kinase	atp[c] + nad[c] => adp[c] + h[c] + nadp[c]	0	1	1.82267e-05	42.7569	1.82268e-05	1.82268e-05	0	1.34531e-05	45.7438	1.34531e-05	1.34531e-05	0							0	0		0	0	0	0
NADPHQR2	NADPH Quinone Reductase (Ubiquinone-8)	h[c] + nadph[c] + q8[c] => nadp[c] + q8h2[c]	-1	1	0	61.8843	7.38798e-12	7.38798e-12	-7.38798e-12	0	64.1138	1.32056e-12	1.32056e-12	-1.32056e-12							0	0		0	0	0	0
NADPHQR3	NADPH Quinone Reductase (Menaquinone-8)	h[c] + nadph[c] + mqn8[c] => nadp[c] + mql8[c]	-1	1	0	61.8843	6.50929e-12	6.50929e-12	-6.50929e-12	0	64.1138	1.40083e-12	1.40083e-12	-1.40083e-12							0	0		0	0	0	0
NADPPPS	NADP phosphatase	h2o[c] + nadp[c] <=> h[c] + nad[c] + pi[c]	0	-1	0	42.7569	1.37827e-11	-1.37827e-11	0	0	45.7438	2.34496e-12	-2.34496e-12	0							0	0		0	0	0	0
NADTRHD	NAD transhydrogenase	nad[c] + nadph[c] <=> nadh[c] + nadp[c]	-1	1	0	246.698	3.04534e-05	3.04534e-05	-3.04534e-05	0	253.321	0.0963951	0.0963951	-0.0963951							0	0		0	0	0	0
NAt3_1p5pp	Sodium proton antiporter (H:NA is 1.5) (periplasm)	3 h[c] + 2 na1[p] => 2 na1[c] + 3 h[p]	0	0	7.25922	992.391	7.25922	0	0	0	1000	0.0982022	0	0							0	0		0	0	0	0
NAt3_2pp	Sodium proton antiporter (H:NA is 2) (periplasm)	2 h[p] + na1[c] => 2 h[c] + na1[p]	0	0	0	985.132	4.67881e-11	0	0	0	1000	7.5938e-12	0	0							0	0		0	0	0	0
NAt3pp	Sodium transport out via proton antiport (cytoplasm to periplasm)	h[p] + na1[c] => h[c] + na1[p]	0	0	14.8684	1000	14.8684	0	0	0	1000	0.546404	0	0							0	0		0	0	0	0
NH4tex	Ammonia transport via diffusion (extracellular to periplasm)	nh4[e] <=> nh4[p]	0	0	0.0866121	0.183211	0.0866121	0	0	-0.0201672	0.415566	-0.0201672	0	0							0	0		0	0	0	0
NH4tpp	Ammonia reversible transport (periplasm)	nh4[p] <=> nh4[c]	0	0	0.0866121	0.183211	0.0866121	0	0	-0.0201672	0.415566	-0.0201672	0	0							0	0		0	0	0	0
NI2tex	Nickel transport via diffusion (extracellular to periplasm)	ni2[e] <=> ni2[p]	0	0	1.2894e-05	1.2894e-05	1.2894e-05	0	0	9.517e-06	9.517e-06	9.517e-06	0	0							0	0		0	0	0	0
NI2tpp	Nickel (+2) transport in via permease (no H+)	ni2[p] <=> ni2[c]	0	0	0	1.2894e-05	1.2894e-05	0	0	0	9.517e-06	9.517e-06	0	0							0	0		0	0	0	0
NI2uabcpp	Nickel transport via ABC system (uptake, periplasm)	atp[c] + h2o[c] + ni2[p] => adp[c] + pi[c] + h[c] + ni2[c]	0	0	0	1.2894e-05	1.56615e-12	0	0	0	0	3.35298e-13	0	0							0	0		0	0	0	0
NTP1	Nucleoside-triphosphatase (ATP)	atp[c] + h2o[c] => adp[c] + pi[c] + h[c]	0	0	0	123.141	3.62419e-11	0	0	0	126.019	4.37239e-12	0	0							0	0		0	0	0	0
NTPP6	Nucleoside triphosphate pyrophosphorylase (atp)	atp[c] + h2o[c] => h[c] + amp[c] + ppi[c]	0	0	0	61.5707	9.17988e-12	0	0	0	63.0093	4.12184e-12	0	0							0	0		0	0	0	0
O2t	O2 transport diffusion	o2[e] => o2[c]	0	0	0.006	0.512412	0.512412	0	0	0.012	1.2	0.776134	0	0							0	0		0	0	0	0
OAADC	Oxaloacetate decarboxylase	h[c] + oaa[c] => co2[c] + pyr[c]	0	0	0	61.805	7.05728e-12	0	0	0	63.4968	1.12433e-12	0	0							0	0		0	0	0	0
PDH	Pyruvate dehydrogenase	coa[c] + nad[c] + pyr[c] => co2[c] + nadh[c] + accoa[c]	0	0	0	0.364392	2.99797e-10	0	0	0	0.850567	4.10717e-12	0	0							0	0		0	0	0	0
PE160abcpp	Phosphatidylethanolamine transport via ABC system (n-C16:0, periplasm)	atp[c] + h2o[c] + pe160[c] => adp[c] + pi[c] + h[c] + pe160[p]	0	0	0.00133552	0.00133552	0.00133552	0	0	0.000985738	0.000985753	0.000985738	0	0							0	0		0	0	0	0
PE161abcpp	Phosphatidylethanolamine transport via ABC system (n-C16:1, periplasm)	atp[c] + h2o[c] + pe161[c] => adp[c] + pi[c] + h[c] + pe161[p]	0	0	0.00103874	0.00103874	0.00103874	0	0	0.000766692	0.000766704	0.000766692	0	0							0	0		0	0	0	0
PE181abcpp	Phosphatidylethanolamine transport via ABC system (n-C18:1, periplasm)	atp[c] + h2o[c] + pe181[c] => adp[c] + pi[c] + h[c] + pe181[p]	0	0	0.000535374	0.000535374	0.000535374	0	0	0.000395157	0.000395158	0.000395157	0	0							0	0		0	0	0	0
PFK	Phosphofructokinase	atp[c] + f6p[c] => adp[c] + h[c] + fdp[c]	0	0	0	123.141	1.46971e-11	0	0	0	126.019	1.88655e-12	0	0							0	0		0	0	0	0
PFL	Pyruvate formate lyase	coa[c] + pyr[c] <=> accoa[c] + for[c]	0	0	0.00205338	0.387581	0.00493769	0	0	0	0.867682	0.00364448	0	0							0	0		0	0	0	0
PG160abcpp	Phosphatidylglycerol transport via ABC system (n-C16:0, periplasm)	atp[c] + h2o[c] + pg160[c] => adp[c] + pi[c] + h[c] + pg160[p]	0	0	0.00045276	0.00045276	0.00045276	0	0	0.00033418	0.000334181	0.00033418	0	0							0	0		0	0	0	0
PG161abcpp	Phosphatidylglycerol transport via ABC system (n-C16:1, periplasm)	atp[c] + h2o[c] + pg161[c] => adp[c] + pi[c] + h[c] + pg161[p]	0	0	0.00035217	0.00035217	0.00035217	0	0	0.000259935	0.000259935	0.000259935	0	0							0	0		0	0	0	0
PG181abcpp	Phosphatidylglycerol transport via ABC system (n-C18:1, periplasm)	atp[c] + h2o[c] + pg181[c] => adp[c] + pi[c] + h[c] + pg181[p]	0	0	0.000181482	0.000181482	0.000181482	0	0	0.000133951	0.000133951	0.000133951	0	0							0	0		0	0	0	0
PGI	Glucose-6-phosphate isomerase	g6p[c] <=> f6p[c]	0	0	-41.3418	-0.00171171	-0.00171171	0	0	-42.8091	-0.0012634	-0.0012634	0	0							0	0		0	0	0	0
PGK	Phosphoglycerate kinase	atp[c] + 3pg[c] <=> adp[c] + 13dpg[c]	0	0	-0.0834468	40.981	-0.0834468	0	0	-0.394735	41.8119	-0.382111	0	0							0	0		0	0	0	0
PGL	6-phosphogluconolactonase	h2o[c] + 6pgl[c] => h[c] + 6pgc[c]	0	0	0	41.3401	3.5923e-11	0	0	0	42.8078	2.58256e-12	0	0							0	0		0	0	0	0
PGM	Phosphoglycerate mutase	2pg[c] <=> 3pg[c]	0	0	-0.342257	41.0457	-0.0187912	0	0	-0.914302	41.8607	-0.334384	0	0							0	0		0	0	0	0
PGMT	Phosphoglucomutase	g1p[c] <=> g6p[c]	0	0	-0.0138851	-0.00171171	-0.00171171	0	0	-0.0479563	-0.0012634	-0.0012634	0	0							0	0		0	0	0	0
PHEMEabcpp	Protoheme transport via ABC system (periplasm)	atp[c] + h2o[c] + pheme[c] => adp[c] + pi[c] + h[c] + pheme[p]	0	0	0	0.000721077	4.8917e-13	0	0	0	0.0113596	7.18218e-14	0	0							0	0		0	0	0	0
PHEMEtiex	Protoheme transport irreversible out via diffusion (periplasm to extracellular)	pheme[p] => pheme[e]	0	0	0	0.000721077	4.8917e-13	0	0	0	0.0113596	7.18218e-14	0	0							0	0		0	0	0	0
PHEt2rpp	L-phenylalanine reversible transport via proton symport (periplasm)	h[p] + phe__L[p] <=> h[c] + phe__L[c]	0	0	-0.00576861	0	1.36101e-12	0	0	-0.0908768	0	4.86982e-14	0	0							0	0		0	0	0	0
PHEtex	L-phenylalanine transport via diffusion (extracellular to periplasm)	phe__L[e] <=> phe__L[p]	0	0	-0.00576861	0	1.36101e-12	0	0	-0.0908768	0	4.86982e-14	0	0							0	0		0	0	0	0
PIt2rpp	Phosphate reversible transport via symport (periplasm)	h[p] + pi[p] <=> pi[c] + h[c]	0	0	-164.155	0.0430952	0.0333565	0	0	-168.005	0.056927	0.0195727	0	0							0	0		0	0	0	0
PItex	Phosphate transport via diffusion (extracellular to periplasm)	pi[e] <=> pi[p]	0	0	0.0275879	0.0430952	0.0333565	0	0	0	0.056927	0.0195727	0	0							0	0		0	0	0	0
PIuabcpp	Phosphate transport via ABC system (uptake, periplasm)	atp[c] + h2o[c] + pi[p] => adp[c] + 2 pi[c] + h[c]	0	0	0	164.189	1.1856e-11	0	0	0	168.025	1.60146e-12	0	0							0	0		0	0	0	0
POX	Pyruvate oxidase	h2o[c] + pyr[c] + q8[c] => co2[c] + ac[c] + q8h2[c]	0	0	0	0.364392	2.02699e-12	0	0	0	0.850567	2.9889e-13	0	0							0	0		0	0	0	0
PPA	Inorganic diphosphatase	h2o[c] + ppi[c] => 2 pi[c] + h[c]	0	0	0.158218	123.307	0.163241	0	0	0.126875	126.149	0.130582	0	0							0	0		0	0	0	0
PPA2	Inorganic triphosphatase	h2o[c] + pppi[c] => pi[c] + h[c] + ppi[c]	0	0	9.366e-06	123.141	9.36601e-06	0	0	6.913e-06	126.019	6.913e-06	0	0							0	0		0	0	0	0
PPC	Phosphoenolpyruvate carboxylase	h2o[c] + co2[c] + pep[c] => pi[c] + h[c] + oaa[c]	0	0	0	123.141	9.69378e-13	0	0	0	126.261	1.0855e-11	0	0							0	0		0	0	0	0
PPCK	Phosphoenolpyruvate carboxykinase	atp[c] + oaa[c] => adp[c] + co2[c] + pep[c]	0	0	0	123.178	0.00227704	0	0	0	126.081	1.26595e-12	0	0							0	0		0	0	0	0
PPK2r		atp[c] + ppi[c] => adp[c] + pppi[c]	0	0	0	123.141	8.34551e-12	0	0	0	126.019	1.23801e-12	0	0							0	0		0	0	0	0
PPKr		atp[c] + pi[c] => adp[c] + ppi[c]	0	0	0	123.141	4.55148e-11	0	0	0	126.019	4.19651e-12	0	0							0	0		0	0	0	0
PPPGO	Protoporphyrinogen oxidase (aerobic)	1.5 o2[c] + pppg9[c] => 3 h2o[c] + ppp9[c]	0	0	0	0.000721077	4.8917e-13	0	0	0	0.0113596	7.18218e-14	0	0							0	0		0	0	0	0
PPS	Phosphoenolpyruvate synthase	atp[c] + h2o[c] + pyr[c] => pi[c] + 2 h[c] + amp[c] + pep[c]	0	0	0	123.143	2.00359e-11	0	0	0	126.019	3.95944e-12	0	0							0	0		0	0	0	0
PROabcpp	L-proline transport via ABC system (periplasm)	atp[c] + h2o[c] + pro__L[p] => adp[c] + pi[c] + h[c] + pro__L[c]	0	0	0	0	6.70073e-12	0	0	0	0	3.24198e-13	0	0							0	0		0	0	0	0
PROtex	L-proline transport via diffusion (extracellular to periplasm)	pro__L[e] <=> pro__L[p]	0	0	0	0	2.59451e-12	0	0	0	0	5.4759e-14	0	0							0	0		0	0	0	0
PTAr	Phosphotransacetylase	pi[c] + accoa[c] <=> coa[c] + actp[c]	0	0	0	123.141	4.10169e-12	0	0	0	126.019	5.55545e-13	0	0							0	0		0	0	0	0
PYK	Pyruvate kinase	adp[c] + h[c] + pep[c] => atp[c] + pyr[c]	0	0	0	123.176	1.5238e-10	0	0	0	126.405	0.310653	0	0							0	0		0	0	0	0
PYRt2rpp	Pyruvate reversible transport via proton symport (periplasm)	h[p] + pyr[p] <=> h[c] + pyr[c]	0	0	0	0	0	0	0	-0.603835	-0.005	-0.0384489	0	0							0	0		0	0	0	0
PYRtex	Pyruvate transport via diffusion (extracellular to periplasm)	pyr[e] <=> pyr[p]	0	0	0	0	0	0	0	-0.603835	-0.005	-0.0384489	0	0							0	0		0	0	0	0
RPE	Ribulose 5-phosphate 3-epimerase	ru5p__D[c] <=> xu5p__D[c]	0	0	-0.0757923	0.332636	-0.0317564	0	0	-0.173148	0.822255	-0.0234393	0	0							0	0		0	0	0	0
RPI	Ribose-5-phosphate isomerase	r5p[c] <=> ru5p__D[c]	0	0	-0.212889	-0.030693	-0.030693	0	0	-0.448425	-0.0226544	-0.0226544	0	0							0	0		0	0	0	0
SERt2r	L serine reversible transport via proton symport	h[e] + ser__L[e] <=> h[c] + ser__L[c]	0	0	-0.00576861	0	-2.27366e-13	0	0	-0.0908768	0	-6.72515e-13	0	0							0	0		0	0	0	0
SO4tex	Sulfate transport via diffusion (extracellular to periplasm)	so4[e] <=> so4[p]	0	0	0.0102938	0.0160624	0.0102938	0	0	0.00759778	0.0984746	0.00759778	0	0							0	0		0	0	0	0
SPMDt3pp	Spermidine transport out via proton antiport (periplasm)	h[p] + spmd[c] => h[c] + spmd[p]	0	0	0	98.5132	1.22732e-11	0	0	0	100.815	1.87269e-12	0	0							0	0		0	0	0	0
SPMDabcpp	Spermidine transport via ABC system (periplasm)	atp[c] + h2o[c] + spmd[p] => adp[c] + pi[c] + h[c] + spmd[c]	0	0	0	98.5132	1.45466e-11	0	0	0	100.815	2.00089e-12	0	0							0	0		0	0	0	0
SUCCt2_2pp	Succinate transport via proton symport (2 H) (periplasm)	2 h[p] + succ[p] <=> 2 h[c] + succ[c]	0	0	0	164.189	9.88728e-12	0	0	0	168.025	1.36703e-12	0	0							0	0		0	0	0	0
SUCCt2_3pp	Succintate transport via proton symport (3 H) (periplasm)	3 h[p] + succ[p] <=> 3 h[c] + succ[c]	0	0	0	123.141	7.46217e-12	0	0	0	126.019	1.04604e-12	0	0							0	0		0	0	0	0
SUCCt3pp	Succinate transport out via proton antiport (periplasm)	succ[c] + h[p] <=> h[c] + succ[p]	0	0	0.014	164.203	0.014	0	0	0.007	168.247	0.257341	0	0							0	0		0	0	0	0
SUCCtex	Succinate transport via diffusion (extracellular to periplasm)	succ[e] <=> succ[p]	0	0	-0.158689	-0.014	-0.014	0	0	-0.488121	-0.007	-0.257341	0	0							0	0		0	0	0	0
FRD2rpp	Fumarate reductase / succinate dehydrogenase (irreversible) (periplasmic, membrane potential dissipating)	2 h[p] + succ[c] + mqn8[c] => 2 h[c] + fum[c] + mql8[c]	0	0	0	246.283	1.89599e-11	0	0	0	252.037	3.02069e-12	0	0							0	0		0	0	0	0
SUCD1	Succinate dehydrogenase	succ[c] + q8[c] <=> q8h2[c] + fum[c]	0	0	-245.993	99.403	0.290115	0	0	-251.746	103.244	0.187591	0	0							0	0		0	0	0	0
SUCOAS	Succinyl-CoA synthetase (ADP-forming)	atp[c] + coa[c] + succ[c] <=> adp[c] + pi[c] + succoa[c]	0	0	-0.284929	0.0231571	-0.255607	0	0	-0.538846	0.0604017	-0.347453	0	0							0	0		0	0	0	0
SULabcpp	Sulfate transport via ABC system (periplasm)	atp[c] + h2o[c] + so4[p] => adp[c] + pi[c] + h[c] + so4[c]	0	0	0.0102938	0.0160624	0.0102938	0	0	0.00759778	0.0984746	0.00759778	0	0							0	0		0	0	0	0
TALA	Transaldolase	g3p[c] + s7p[c] <=> e4p[c] + f6p[c]	0	0	-0.0177275	0.173419	-0.00877724	0	0	-0.0409411	0.413445	-0.00647844	0	0							0	0		0	0	0	0
THD2pp	NAD(P) transhydrogenase (periplasm)	nadh[c] + nadp[c] + 2 h[p] <=> 2 h[c] + nad[c] + nadph[c]	1	-1	0	246.283	1.05325e-11	-1.05325e-11	1.05325e-11	0	252.037	1.62852e-12	-1.62852e-12	1.62852e-12							0	0		0	0	0	0
THIORDXi	Hydrogen peroxide reductase (thioredoxin)	trdrd[c] + h2o2[c] => 2 h2o[c] + trdox[c]	0	0	0	0.506412	1.15383e-11	0	0	0	1.188	2.38993e-12	0	0							0	0		0	0	0	0
THRt2pp	L-threonine efflux transport via proton antiport (periplasm)	h[p] + thr__L[c] => h[c] + thr__L[p]	0	0	0	0.00576861	4.20123e-12	0	0	0	0.0908768	4.47008e-13	0	0							0	0		0	0	0	0
THRt2rpp	L-threonine reversible transport via proton symport (periplasm)	thr__L[c] + h[p] => h[c] + thr__L[p]	0	0	0	0.00576861	4.20123e-12	0	0	0	0.0908768	4.47008e-13	0	0							0	0		0	0	0	0
THRtex	L-threonine transport via diffusion (extracellular to periplasm)	thr__L[e] <=> thr__L[p]	0	0	-0.00576861	0	-1.82224e-12	0	0	-0.0908768	0	-4.63644e-13	0	0							0	0		0	0	0	0
TKT1	Transketolase	r5p[c] + xu5p__D[c] <=> g3p[c] + s7p[c]	0	0	-0.00788859	0.174788	-0.00740787	0	0	-0.0130408	0.420303	-0.00546771	0	0							0	0		0	0	0	0
TKT2	Transketolase	e4p[c] + xu5p__D[c] <=> g3p[c] + f6p[c]	0	0	-0.0683844	0.157848	-0.0243486	0	0	-0.16768	0.401952	-0.0179716	0	0							0	0		0	0	0	0
TPI	Triose-phosphate isomerase	dhap[c] <=> g3p[c]	0	0	-40.9227	0.141772	0.141772	0	0	-41.7663	0.440308	0.427684	0	0							0	0		0	0	0	0
TRDR	Thioredoxin reductase (NADPH)	h[c] + nadph[c] + trdox[c] => nadp[c] + trdrd[c]	-1	1	0.0101169	0.518698	0.0122854	0.0122854	-0.0122854	0.00746722	1.28794	0.00906782	0.00906782	-0.00906782							0	0		0	0	0	0
TRPt2rpp	L-tryptophan reversible transport via proton symport (periplasm)	h[p] + trp__L[p] <=> h[c] + trp__L[c]	0	0	-0.0440359	0	2.07177e-12	0	0	-0.149709	0	6.0053e-14	0	0							0	0		0	0	0	0
TRPtex	L-tryptophan transport via diffusion (extracellular to periplasm)	trp__L[e] <=> trp__L[p]	0	0	-0.0440359	0	2.07177e-12	0	0	-0.149709	0	6.0053e-14	0	0							0	0		0	0	0	0
TRSARr	Tartronate semialdehyde reductase	h[c] + nadh[c] + 2h3oppan[c] <=> nad[c] + glyc__R[c]	0	0	0	0.305221	0.0110893	0	0	0	0.553822	4.56172e-12	0	0							0	0		0	0	0	0
TYRt2rpp	L-tyrosine reversible transport via proton symport (periplasm)	h[p] + tyr__L[p] <=> h[c] + tyr__L[c]	0	0	-0.00576861	0	1.26059e-12	0	0	-0.0908768	0	4.4659e-14	0	0							0	0		0	0	0	0
TYRtex	L-tyrosine transport via diffusion (extracellular to periplasm)	tyr__L[e] <=> tyr__L[p]	0	0	-0.00576861	0	1.26059e-12	0	0	-0.0908768	0	4.4659e-14	0	0							0	0		0	0	0	0
VALt2rpp	L-valine reversible transport via proton symport (periplasm)	h[p] + val__L[p] <=> h[c] + val__L[c]	0	0	-0.00576861	0	7.19733e-12	0	0	-0.0908768	0	-2.37851e-13	0	0							0	0		0	0	0	0
VALtex	L-valine transport via diffusion (extracellular to periplasm)	val__L[e] <=> val__L[p]	0	0	-0.00576861	0	7.19733e-12	0	0	-0.0908768	0	-2.37851e-13	0	0							0	0		0	0	0	0
ZNabcpp	Zinc (Zn+2) transport via ABC system (periplasm)	atp[c] + h2o[c] + zn2[p] => adp[c] + pi[c] + h[c] + zn2[c]	0	0	1.39045e-05	1.39045e-05	1.39045e-05	0	0	1.02629e-05	1.02629e-05	1.02629e-05	0	0							0	0		0	0	0	0
Zn2tex	Zinc (Zn+2) transport via diffusion (extracellular to periplasm)	zn2[e] <=> zn2[p]	0	0	1.39045e-05	1.39045e-05	1.39045e-05	0	0	1.02629e-05	1.02629e-05	1.02629e-05	0	0							0	0		0	0	0	0
LMPD_1_10fthf_c		2 3pg[c] + asp__L[c] + 16 atp[c] + co2[c] + e4p[c] + 3 glu__L[c] + 10 h2o[c] + 4 nad[c] + 4 nh4[c] + 2 pep[c] + r5p[c] <=> 10fthf[c] + 12 adp[c] + 2 akg[c] + 4 amp[c] + fum[c] + gly[c] + glyclt[c] + 28 h[c] + 4 nadh[c] + 18 pi[c] + 4 ppi[c] + pyr[c]	0	0	0	0	2.99541e-13	0	0	0	0	9.55973e-14	0	0							-3	-1		-8.98622e-13	-2.99541e-13	-2.86792e-13	-9.55973e-14
LMPD_2_10fthf_c		2 3pg[c] + asp__L[c] + 17 atp[c] + co2[c] + e4p[c] + 3 glu__L[c] + 10 h2o[c] + 4 nad[c] + 4 nh4[c] + 2 pep[c] + r5p[c] <=> 10fthf[c] + 14 adp[c] + 2 akg[c] + 3 amp[c] + fum[c] + gly[c] + glyclt[c] + 28 h[c] + 4 nadh[c] + 18 pi[c] + 4 ppi[c] + pyr[c]	0	0	0	0	2.95452e-13	0	0	0	0	9.50058e-14	0	0							-3	-1		-8.86357e-13	-2.95452e-13	-2.85017e-13	-9.50058e-14
LMPD_3_10fthf_c		3 3pg[c] + asp__L[c] + 15 atp[c] + co2[c] + e4p[c] + 4 glu__L[c] + 11 h2o[c] + 5 nad[c] + nadp[c] + 4 nh4[c] + 2 pep[c] + r5p[c] <=> 10fthf[c] + 11 adp[c] + 3 akg[c] + 4 amp[c] + for[c] + fum[c] + 2 gly[c] + glyclt[c] + 31 h[c] + 5 nadh[c] + nadph[c] + 18 pi[c] + 4 ppi[c] + pyr[c]	1	-1	0	9.093e-06	8.83434e-10	-8.83434e-10	8.83434e-10	0	0	2.48376e-11	-2.48376e-11	2.48376e-11							-4	-1		-3.53374e-09	-8.83434e-10	-9.93505e-11	-2.48376e-11
LMPD_4_10fthf_c		3 3pg[c] + asp__L[c] + 16 atp[c] + co2[c] + e4p[c] + 4 glu__L[c] + 11 h2o[c] + 5 nad[c] + nadp[c] + 4 nh4[c] + 2 pep[c] + r5p[c] <=> 10fthf[c] + 13 adp[c] + 3 akg[c] + 3 amp[c] + for[c] + fum[c] + 2 gly[c] + glyclt[c] + 31 h[c] + 5 nadh[c] + nadph[c] + 18 pi[c] + 4 ppi[c] + pyr[c]	1	-1	0	0	9.09213e-06	-9.09213e-06	9.09213e-06	0	6.7115e-06	6.71148e-06	-6.71148e-06	6.71148e-06							-4	-1		-3.63685e-05	-9.09213e-06	-2.68459e-05	-6.71148e-06
LMPD_5_2dmmql8_c		akg[c] + 26 atp[c] + e4p[c] + 16 flxr[c] + 8 g3p[c] + 24 h[c] + 8 nadh[c] + 9 nadph[c] + 2 pep[c] + 7 pyr[c] <=> 2dmmql8[c] + 25 adp[c] + amp[c] + 10 co2[c] + 16 flxso[c] + 17 h2o[c] + 8 nad[c] + 9 nadp[c] + 4 pi[c] + 17 ppi[c]	-9	9	4.07757e-06	4.07757e-06	4.07757e-06	3.66982e-05	-3.66982e-05	3.00963e-06	3.00963e-06	3.00964e-06	2.70867e-05	-2.70867e-05							0	0		0	0	0	0
LMPD_6_2fe2s_c		2 3pg[c] + 2 accoa[c] + 4 atp[c] + 2 fe2[c] + 2 glu__L[c] + 2 nad[c] + 7 nadph[c] + 2 so4[c] + 2 trdrd[c] <=> 2fe2s[c] + 2 ac[c] + 2 akg[c] + 2 ala__L[c] + 4 amp[c] + 2 coa[c] + h[c] + 2 nadh[c] + 7 nadp[c] + 6 pi[c] + 2 ppi[c] + 2 trdox[c]	-7	7	0	0	4.81578e-10	3.37105e-09	-3.37105e-09	0	0	1.2292e-11	8.60441e-11	-8.60441e-11							-2	0		-9.63156e-10	0	-2.4584e-11	0
LMPD_7_2fe2s_c		2 3pg[c] + 2 accoa[c] + 4 atp[c] + 2 fe2[c] + 2 glu__L[c] + nad[c] + 6 nadph[c] + 2 so4[c] + 2 trdrd[c] <=> 2fe2s[c] + 2 ac[c] + 2 akg[c] + 2 ala__L[c] + 4 amp[c] + 2 coa[c] + h[c] + nadh[c] + 6 nadp[c] + 6 pi[c] + 2 ppi[c] + 2 trdox[c]	-6	6	0	0	4.83871e-10	2.90323e-09	-2.90323e-09	0	0	1.01589e-11	6.09536e-11	-6.09536e-11							-2	0		-9.67742e-10	0	-2.03179e-11	0
LMPD_8_2fe2s_c		2 3pg[c] + 2 accoa[c] + 5 atp[c] + 2 fe2[c] + 2 glu__L[c] + h2o[c] + 2 nad[c] + 7 nadph[c] + 2 so4[c] + 2 trdrd[c] <=> 2fe2s[c] + 2 ac[c] + adp[c] + 2 akg[c] + 2 ala__L[c] + 4 amp[c] + 2 coa[c] + 2 h[c] + 2 nadh[c] + 7 nadp[c] + 7 pi[c] + 2 ppi[c] + 2 trdox[c]	-7	7	0	0	1.67471e-12	1.1723e-11	-1.1723e-11	0	0	4.27106e-13	2.98974e-12	-2.98974e-12							-2	0		-3.34942e-12	0	-8.54212e-13	0
LMPD_9_2fe2s_c		2 3pg[c] + 2 accoa[c] + 5 atp[c] + 2 fe2[c] + 2 glu__L[c] + h2o[c] + nad[c] + 6 nadph[c] + 2 so4[c] + 2 trdrd[c] <=> 2fe2s[c] + 2 ac[c] + adp[c] + 2 akg[c] + 2 ala__L[c] + 4 amp[c] + 2 coa[c] + 2 h[c] + nadh[c] + 6 nadp[c] + 7 pi[c] + 2 ppi[c] + 2 trdox[c]	-6	6	0	0	1.67142e-12	1.00285e-11	-1.00285e-11	0	0	4.12616e-13	2.4757e-12	-2.4757e-12							-2	0		-3.34283e-12	0	-8.25233e-13	0
LMPD_10_2fe2s_c		2 3pg[c] + 2 accoa[c] + 6 atp[c] + 2 fe2[c] + 2 glu__L[c] + 2 nad[c] + 7 nadph[c] + 2 so4[c] + 2 trdrd[c] <=> 2fe2s[c] + 2 ac[c] + 4 adp[c] + 2 akg[c] + 2 ala__L[c] + 2 amp[c] + 2 coa[c] + h[c] + 2 nadh[c] + 7 nadp[c] + 6 pi[c] + 2 ppi[c] + 2 trdox[c]	-7	7	0	0	5.22543e-07	3.6578e-06	-3.6578e-06	0	0	7.74964e-07	5.42475e-06	-5.42475e-06							-2	0		-1.04509e-06	0	-1.54993e-06	0
LMPD_11_2fe2s_c		2 3pg[c] + 2 accoa[c] + 6 atp[c] + 2 fe2[c] + 2 glu__L[c] + nad[c] + 6 nadph[c] + 2 so4[c] + 2 trdrd[c] <=> 2fe2s[c] + 2 ac[c] + 4 adp[c] + 2 akg[c] + 2 ala__L[c] + 2 amp[c] + 2 coa[c] + h[c] + nadh[c] + 6 nadp[c] + 6 pi[c] + 2 ppi[c] + 2 trdox[c]	-6	6	0	1.05e-06	5.26516e-07	3.15909e-06	-3.15909e-06	0	0	1.37836e-11	8.27018e-11	-8.27018e-11							-2	0		-1.05303e-06	0	-2.75673e-11	0
LMPD_12_2fe2s_c		2 3pg[c] + 2 accoa[c] + 7 atp[c] + 2 fe2[c] + 2 glu__L[c] + h2o[c] + 2 nad[c] + 7 nadph[c] + 2 so4[c] + 2 trdrd[c] <=> 2fe2s[c] + 2 ac[c] + 5 adp[c] + 2 akg[c] + 2 ala__L[c] + 2 amp[c] + 2 coa[c] + 2 h[c] + 2 nadh[c] + 7 nadp[c] + 7 pi[c] + 2 ppi[c] + 2 trdox[c]	-7	7	0	0	1.54619e-12	1.08233e-11	-1.08233e-11	0	0	4.62715e-13	3.23901e-12	-3.23901e-12							-2	0		-3.09238e-12	0	-9.2543e-13	0
LMPD_13_2fe2s_c		2 3pg[c] + 2 accoa[c] + 7 atp[c] + 2 fe2[c] + 2 glu__L[c] + h2o[c] + nad[c] + 6 nadph[c] + 2 so4[c] + 2 trdrd[c] <=> 2fe2s[c] + 2 ac[c] + 5 adp[c] + 2 akg[c] + 2 ala__L[c] + 2 amp[c] + 2 coa[c] + 2 h[c] + nadh[c] + 6 nadp[c] + 7 pi[c] + 2 ppi[c] + 2 trdox[c]	-6	6	0	0	1.54841e-12	9.29047e-12	-9.29047e-12	0	0	4.44794e-13	2.66877e-12	-2.66877e-12							-2	0		-3.09682e-12	0	-8.89589e-13	0
LMPD_14_4fe4s_c		4 3pg[c] + 4 accoa[c] + 10 atp[c] + 4 fe2[c] + 4 glu__L[c] + 2 h2o[c] + 4 nad[c] + 15 nadph[c] + 4 so4[c] + 4 trdrd[c] <=> 4fe4s[c] + 4 ac[c] + 2 adp[c] + 4 akg[c] + 4 ala__L[c] + 8 amp[c] + 4 coa[c] + 5 h[c] + 4 nadh[c] + 15 nadp[c] + 14 pi[c] + 4 ppi[c] + 4 trdox[c]	-15	15	0	0	1.29668e-12	1.94503e-11	-1.94503e-11	0	0	1.96938e-13	2.95408e-12	-2.95408e-12							-4	0		-5.18674e-12	0	-7.87754e-13	0
LMPD_15_4fe4s_c		4 3pg[c] + 4 accoa[c] + 10 atp[c] + 4 fe2[c] + 4 glu__L[c] + 2 h2o[c] + nad[c] + 12 nadph[c] + 4 so4[c] + 4 trdrd[c] <=> 4fe4s[c] + 4 ac[c] + 2 adp[c] + 4 akg[c] + 4 ala__L[c] + 8 amp[c] + 4 coa[c] + 5 h[c] + nadh[c] + 12 nadp[c] + 14 pi[c] + 4 ppi[c] + 4 trdox[c]	-12	12	0	0	1.25824e-12	1.50988e-11	-1.50988e-11	0	0	1.8265e-13	2.1918e-12	-2.1918e-12							-4	0		-5.03295e-12	0	-7.30601e-13	0
LMPD_16_4fe4s_c		4 3pg[c] + 4 accoa[c] + 12 atp[c] + 4 fe2[c] + 4 glu__L[c] + 4 nad[c] + 15 nadph[c] + 4 so4[c] + 4 trdrd[c] <=> 4fe4s[c] + 4 ac[c] + 8 adp[c] + 4 akg[c] + 4 ala__L[c] + 4 amp[c] + 4 coa[c] + 3 h[c] + 4 nadh[c] + 15 nadp[c] + 12 pi[c] + 4 ppi[c] + 4 trdox[c]	-15	15	0	0	5.19989e-06	7.79983e-05	-7.79983e-05	0	0	7.68799e-06	0.00011532	-0.00011532							-4	0		-2.07996e-05	0	-3.0752e-05	0
LMPD_17_4fe4s_c		4 3pg[c] + 4 accoa[c] + 12 atp[c] + 4 fe2[c] + 4 glu__L[c] + nad[c] + 12 nadph[c] + 4 so4[c] + 4 trdrd[c] <=> 4fe4s[c] + 4 ac[c] + 8 adp[c] + 4 akg[c] + 4 ala__L[c] + 4 amp[c] + 4 coa[c] + 3 h[c] + nadh[c] + 12 nadp[c] + 12 pi[c] + 4 ppi[c] + 4 trdox[c]	-12	12	0	0	5.21569e-06	6.25883e-05	-6.25883e-05	0	0	6.84224e-12	8.21069e-11	-8.21069e-11							-4	0		-2.08628e-05	0	-2.7369e-11	0
LMPD_18_4fe4s_c		4 3pg[c] + 4 accoa[c] + 14 atp[c] + 4 fe2[c] + 4 glu__L[c] + 2 h2o[c] + 4 nad[c] + 15 nadph[c] + 4 so4[c] + 4 trdrd[c] <=> 4fe4s[c] + 4 ac[c] + 10 adp[c] + 4 akg[c] + 4 ala__L[c] + 4 amp[c] + 4 coa[c] + 5 h[c] + 4 nadh[c] + 15 nadp[c] + 14 pi[c] + 4 ppi[c] + 4 trdox[c]	-15	15	0	0	1.12628e-12	1.68941e-11	-1.68941e-11	0	0	2.24815e-13	3.37223e-12	-3.37223e-12							-4	0		-4.50511e-12	0	-8.99261e-13	0
LMPD_19_4fe4s_c		4 3pg[c] + 4 accoa[c] + 14 atp[c] + 4 fe2[c] + 4 glu__L[c] + 2 h2o[c] + nad[c] + 12 nadph[c] + 4 so4[c] + 4 trdrd[c] <=> 4fe4s[c] + 4 ac[c] + 10 adp[c] + 4 akg[c] + 4 ala__L[c] + 4 amp[c] + 4 coa[c] + 5 h[c] + nadh[c] + 12 nadp[c] + 14 pi[c] + 4 ppi[c] + 4 trdox[c]	-12	12	0	0	1.11106e-12	1.33328e-11	-1.33328e-11	0	0	2.03521e-13	2.44225e-12	-2.44225e-12							-4	0		-4.44425e-12	0	-8.14083e-13	0
LMPD_20_4fe4s_c		4 3pg[c] + 4 accoa[c] + 8 atp[c] + 4 fe2[c] + 4 glu__L[c] + 4 nad[c] + 15 nadph[c] + 4 so4[c] + 4 trdrd[c] <=> 4fe4s[c] + 4 ac[c] + 4 akg[c] + 4 ala__L[c] + 8 amp[c] + 4 coa[c] + 3 h[c] + 4 nadh[c] + 15 nadp[c] + 12 pi[c] + 4 ppi[c] + 4 trdox[c]	-15	15	0	0	2.19589e-10	3.29383e-09	-3.29383e-09	0	0	4.1033e-12	6.15495e-11	-6.15495e-11							-4	0		-8.78354e-10	0	-1.64132e-11	0
LMPD_21_4fe4s_c		4 3pg[c] + 4 accoa[c] + 8 atp[c] + 4 fe2[c] + 4 glu__L[c] + nad[c] + 12 nadph[c] + 4 so4[c] + 4 trdrd[c] <=> 4fe4s[c] + 4 ac[c] + 4 akg[c] + 4 ala__L[c] + 8 amp[c] + 4 coa[c] + 3 h[c] + nadh[c] + 12 nadp[c] + 12 pi[c] + 4 ppi[c] + 4 trdox[c]	-12	12	0	1.0416e-05	2.24336e-10	2.69203e-09	-2.69203e-09	0	7.688e-06	2.14984e-12	2.5798e-11	-2.5798e-11							-4	0		-8.97343e-10	0	-8.59934e-12	0
LMPD_22_5mthf_c		3pg[c] + asp__L[c] + 17 atp[c] + co2[c] + e4p[c] + for[c] + 2 glu__L[c] + 8 h2o[c] + 2 nad[c] + 2 nadph[c] + 4 nh4[c] + 2 pep[c] + r5p[c] <=> 5mthf[c] + 13 adp[c] + akg[c] + 4 amp[c] + fum[c] + glyclt[c] + 23 h[c] + 2 nadh[c] + 2 nadp[c] + 18 pi[c] + 4 ppi[c] + pyr[c]	-2	2	0	0	7.37364e-10	1.47473e-09	-1.47473e-09	0	6.913e-06	2.67395e-11	5.34791e-11	-5.34791e-11							-2	-1		-1.47473e-09	-7.37364e-10	-5.34791e-11	-2.67395e-11
LMPD_23_5mthf_c		3pg[c] + asp__L[c] + 18 atp[c] + co2[c] + e4p[c] + for[c] + 2 glu__L[c] + 8 h2o[c] + 2 nad[c] + 2 nadph[c] + 4 nh4[c] + 2 pep[c] + r5p[c] <=> 5mthf[c] + 15 adp[c] + akg[c] + 3 amp[c] + fum[c] + glyclt[c] + 23 h[c] + 2 nadh[c] + 2 nadp[c] + 18 pi[c] + 4 ppi[c] + pyr[c]	-2	2	0	9.366e-06	9.36527e-06	1.87305e-05	-1.87305e-05	0	0	6.91297e-06	1.38259e-05	-1.38259e-05							-2	-1		-1.87305e-05	-9.36527e-06	-1.38259e-05	-6.91297e-06
LMPD_24_accoa_c		2 3pg[c] + accoa[c] + 3 asp__L[c] + 18 atp[c] + 2 for[c] + 2 glu__L[c] + 2 h2o[c] + 2 nad[c] + 5 nadph[c] + 2 nh4[c] + 2 pyr[c] + r5p[c] + so4[c] + trdrd[c] <=> ac[c] + 12 adp[c] + 2 akg[c] + 6 amp[c] + 2 co2[c] + 2 coa[c] + 2 fum[c] + 9 h[c] + 2 nadh[c] + 5 nadp[c] + 14 pi[c] + 5 ppi[c] + trdox[c]	-5	5	0	2.34868e-05	4.74384e-10	2.37192e-09	-2.37192e-09	0	1.73355e-05	8.46646e-12	4.23323e-11	-4.23323e-11							-2	-3		-9.48767e-10	-1.42315e-09	-1.69329e-11	-2.53994e-11
LMPD_25_accoa_c		2 3pg[c] + accoa[c] + 3 asp__L[c] + 20 atp[c] + 2 for[c] + 2 glu__L[c] + 2 h2o[c] + 2 nad[c] + 5 nadph[c] + 2 nh4[c] + 2 pyr[c] + r5p[c] + so4[c] + trdrd[c] <=> ac[c] + 16 adp[c] + 2 akg[c] + 4 amp[c] + 2 co2[c] + 2 coa[c] + 2 fum[c] + 9 h[c] + 2 nadh[c] + 5 nadp[c] + 14 pi[c] + 5 ppi[c] + trdox[c]	-5	5	0	2.34868e-05	2.34864e-05	0.000117432	-0.000117432	0	1.73355e-05	1.73355e-05	8.66775e-05	-8.66775e-05							-2	-3		-4.69727e-05	-7.04591e-05	-3.4671e-05	-5.20065e-05
LMPD_26_adocbl_c		2 3pg[c] + 2 asp__L[c] + 10 atp[c] + co2[c] + 2 glu__L[c] + 5 h2o[c] + 2 nad[c] + 2 nadp[c] + 2 nh4[c] + r5p[c] + cbl1[p] <=> adocbl[c] + 7 adp[c] + 2 akg[c] + 3 amp[c] + 2 fum[c] + gly[c] + 18 h[c] + 2 nadh[c] + 2 nadph[c] + 11 pi[c] + ppi[c] + pppi[c]	2	-2	0	9.366e-06	8.53113e-10	-1.70623e-09	1.70623e-09	0	6.913e-06	2.49219e-11	-4.98439e-11	4.98439e-11							-2	-2		-1.70623e-09	-1.70623e-09	-4.98439e-11	-4.98439e-11
LMPD_27_adocbl_c		2 3pg[c] + 2 asp__L[c] + 11 atp[c] + co2[c] + 2 glu__L[c] + 5 h2o[c] + 2 nad[c] + 2 nadp[c] + 2 nh4[c] + r5p[c] + cbl1[p] <=> adocbl[c] + 9 adp[c] + 2 akg[c] + 2 amp[c] + 2 fum[c] + gly[c] + 18 h[c] + 2 nadh[c] + 2 nadph[c] + 11 pi[c] + ppi[c] + pppi[c]	2	-2	0	0	9.36516e-06	-1.87303e-05	1.87303e-05	0	0	6.91298e-06	-1.3826e-05	1.3826e-05							-2	-2		-1.87303e-05	-1.87303e-05	-1.3826e-05	-1.3826e-05
LMPD_28_adocbl_c		3pg[c] + 2 asp__L[c] + 11 atp[c] + co2[c] + for[c] + glu__L[c] + 4 h2o[c] + nad[c] + nadp[c] + 2 nh4[c] + r5p[c] + cbl1[p] <=> adocbl[c] + 8 adp[c] + akg[c] + 3 amp[c] + 2 fum[c] + 15 h[c] + nadh[c] + nadph[c] + 11 pi[c] + ppi[c] + pppi[c]	1	-1	0	0	2.99388e-13	-2.99388e-13	2.99388e-13	0	0	9.47061e-14	-9.47061e-14	9.47061e-14							-1	-2		-2.99388e-13	-5.98775e-13	-9.47061e-14	-1.89412e-13
LMPD_29_adocbl_c		3pg[c] + 2 asp__L[c] + 12 atp[c] + co2[c] + for[c] + glu__L[c] + 4 h2o[c] + nad[c] + nadp[c] + 2 nh4[c] + r5p[c] + cbl1[p] <=> adocbl[c] + 10 adp[c] + akg[c] + 2 amp[c] + 2 fum[c] + 15 h[c] + nadh[c] + nadph[c] + 11 pi[c] + ppi[c] + pppi[c]	1	-1	0	0	2.95308e-13	-2.95308e-13	2.95308e-13	0	0	9.40517e-14	-9.40517e-14	9.40517e-14							-1	-2		-2.95308e-13	-5.90615e-13	-9.40517e-14	-1.88103e-13
LMPD_30_ala-L_c		glu__L[c] + pyr[c] <=> akg[c] + ala__L[c]	0	0	0.0208727	0.0266413	0.0208727	0	0	0.0154061	0.106283	0.0154061	0	0							-1	0		-0.0208727	0	-0.0154061	0
LMPD_31_amet_c		2 3pg[c] + accoa[c] + 3 asp__L[c] + 14 atp[c] + co2[c] + 2 for[c] + 2 glu__L[c] + 4 h2o[c] + nad[c] + 5 nadph[c] + nh4[c] + r5p[c] + so4[c] + succoa[c] + trdrd[c] <=> ac[c] + 9 adp[c] + 2 akg[c] + amet[c] + 5 amp[c] + 2 coa[c] + 2 fum[c] + 12 h[c] + nadh[c] + 5 nadp[c] + 16 pi[c] + 3 ppi[c] + pyr[c] + succ[c] + trdox[c]	-5	5	0	9.093e-06	4.63329e-10	2.31664e-09	-2.31664e-09	0	6.7115e-06	1.68992e-11	8.44962e-11	-8.44962e-11							-2	-3		-9.26658e-10	-1.38999e-09	-3.37985e-11	-5.06977e-11
LMPD_32_amet_c		2 3pg[c] + accoa[c] + 3 asp__L[c] + 16 atp[c] + co2[c] + 2 for[c] + 2 glu__L[c] + 4 h2o[c] + nad[c] + 5 nadph[c] + nh4[c] + r5p[c] + so4[c] + succoa[c] + trdrd[c] <=> ac[c] + 13 adp[c] + 2 akg[c] + amet[c] + 3 amp[c] + 2 coa[c] + 2 fum[c] + 12 h[c] + nadh[c] + 5 nadp[c] + 16 pi[c] + 3 ppi[c] + pyr[c] + succ[c] + trdox[c]	-5	5	0	0	9.09254e-06	4.54627e-05	-4.54627e-05	0	0	6.71148e-06	3.35574e-05	-3.35574e-05							-2	-3		-1.81851e-05	-2.72776e-05	-1.3423e-05	-2.01345e-05
LMPD_33_arg-L_c		accoa[c] + asp__L[c] + 3 atp[c] + co2[c] + 2 glu__L[c] + h2o[c] + nadph[c] + nh4[c] <=> ac[c] + 2 adp[c] + akg[c] + amp[c] + arg__L[c] + coa[c] + fum[c] + 3 h[c] + nadp[c] + 2 pi[c] + ppi[c]	-1	1	0.0140611	0.0169454	0.0140611	0.0140611	-0.0140611	0.0129023	0.0386181	0.0129023	0.0129023	-0.0129023							-2	-1		-0.0281223	-0.0140611	-0.0258045	-0.0129023
LMPD_34_asn-L_c		asp__L[c] + atp[c] + nh4[c] <=> amp[c] + asn__L[c] + ppi[c]	0	0	0.00982926	0.0155979	0.00982926	0	0	0.00725493	0.0981318	0.00725493	0	0							0	-1		0	-0.00982926	0	-0.00725493
LMPD_39_btn_c		4 3pg[c] + 5 accoa[c] + 3 asp__L[c] + 24 atp[c] + 2 co2[c] + 2 for[c] + 4 glu__L[c] + 11 h2o[c] + 2 nad[c] + 12 nadph[c] + nh4[c] + 3 r5p[c] + 2 so4[c] + succoa[c] + 2 trdrd[c] <=> 5drib[c] + 2 ac[c] + 13 adp[c] + 4 akg[c] + amob[c] + 11 amp[c] + btn[c] + 6 coa[c] + 2 fum[c] + gly[c] + 17 h[c] + mththf[c] + 2 nadh[c] + 12 nadp[c] + 26 pi[c] + 8 ppi[c] + pyr[c] + succ[c] + 2 trdox[c] + meoh[p]	-12	12	0	0	3.06777e-10	3.68133e-09	-3.68133e-09	0	0	8.44926e-12	1.01391e-10	-1.01391e-10							-4	-3		-1.22711e-09	-9.20332e-10	-3.3797e-11	-2.53478e-11
LMPD_40_btn_c		4 3pg[c] + 5 accoa[c] + 3 asp__L[c] + 25 atp[c] + 2 co2[c] + 2 for[c] + 4 glu__L[c] + 12 h2o[c] + 2 nad[c] + 12 nadph[c] + nh4[c] + 3 r5p[c] + 2 so4[c] + succoa[c] + 2 trdrd[c] <=> 5drib[c] + 2 ac[c] + 14 adp[c] + 4 akg[c] + amob[c] + 11 amp[c] + btn[c] + 6 coa[c] + 2 fum[c] + gly[c] + 18 h[c] + mththf[c] + 2 nadh[c] + 12 nadp[c] + 27 pi[c] + 8 ppi[c] + pyr[c] + succ[c] + 2 trdox[c] + meoh[p]	-12	12	0	0	1.69268e-12	2.03121e-11	-2.03121e-11	0	0	3.22335e-13	3.86802e-12	-3.86802e-12							-4	-3		-6.77071e-12	-5.07803e-12	-1.28934e-12	-9.67004e-13
LMPD_41_btn_c		4 3pg[c] + 5 accoa[c] + 3 asp__L[c] + 27 atp[c] + 2 co2[c] + 2 for[c] + 4 glu__L[c] + 11 h2o[c] + 2 nad[c] + 12 nadph[c] + nh4[c] + 3 r5p[c] + 2 so4[c] + succoa[c] + 2 trdrd[c] <=> 5drib[c] + 2 ac[c] + 19 adp[c] + 4 akg[c] + amob[c] + 8 amp[c] + btn[c] + 6 coa[c] + 2 fum[c] + gly[c] + 17 h[c] + mththf[c] + 2 nadh[c] + 12 nadp[c] + 26 pi[c] + 8 ppi[c] + pyr[c] + succ[c] + 2 trdox[c] + meoh[p]	-12	12	0	4.2e-06	4.19971e-06	5.03965e-05	-5.03965e-05	0	3.1e-06	3.09999e-06	3.71999e-05	-3.71999e-05							-4	-3		-1.67988e-05	-1.25991e-05	-1.24e-05	-9.29998e-06
LMPD_42_btn_c		4 3pg[c] + 5 accoa[c] + 3 asp__L[c] + 28 atp[c] + 2 co2[c] + 2 for[c] + 4 glu__L[c] + 12 h2o[c] + 2 nad[c] + 12 nadph[c] + nh4[c] + 3 r5p[c] + 2 so4[c] + succoa[c] + 2 trdrd[c] <=> 5drib[c] + 2 ac[c] + 20 adp[c] + 4 akg[c] + amob[c] + 8 amp[c] + btn[c] + 6 coa[c] + 2 fum[c] + gly[c] + 18 h[c] + mththf[c] + 2 nadh[c] + 12 nadp[c] + 27 pi[c] + 8 ppi[c] + pyr[c] + succ[c] + 2 trdox[c] + meoh[p]	-12	12	0	0	1.51676e-12	1.82011e-11	-1.82011e-11	0	0	3.5737e-13	4.28844e-12	-4.28844e-12							-4	-3		-6.06705e-12	-4.55028e-12	-1.42948e-12	-1.07211e-12
LMPD_43_btn_c		6 3pg[c] + 6 accoa[c] + 8 asp__L[c] + 45 atp[c] + 4 co2[c] + 6 for[c] + 6 glu__L[c] + 16 h2o[c] + 3 nad[c] + 17 nadph[c] + 4 nh4[c] + 3 r5p[c] + 3 so4[c] + 2 succoa[c] + 3 trdrd[c] <=> 5drib[c] + 3 ac[c] + 30 adp[c] + 6 akg[c] + amob[c] + 15 amp[c] + btn[c] + 8 coa[c] + 6 fum[c] + 39 h[c] + met__L[c] + mththf[c] + 3 nadh[c] + 17 nadp[c] + 51 pi[c] + 9 ppi[c] + 2 pyr[c] + 2 succ[c] + 3 trdox[c] + …	-17	17	0	0	0	0	0	0	0	0	0	0							-6	-8		0	0	0	0
LMPD_44_btn_c		6 3pg[c] + 6 accoa[c] + 8 asp__L[c] + 46 atp[c] + 4 co2[c] + 6 for[c] + 6 glu__L[c] + 17 h2o[c] + 3 nad[c] + 17 nadph[c] + 4 nh4[c] + 3 r5p[c] + 3 so4[c] + 2 succoa[c] + 3 trdrd[c] <=> 5drib[c] + 3 ac[c] + 31 adp[c] + 6 akg[c] + amob[c] + 15 amp[c] + btn[c] + 8 coa[c] + 6 fum[c] + 40 h[c] + met__L[c] + mththf[c] + 3 nadh[c] + 17 nadp[c] + 52 pi[c] + 9 ppi[c] + 2 pyr[c] + 2 succ[c] + 3 trdox[c] + …	-17	17	0	0	0	0	0	0	0	0	0	0							-6	-8		0	0	0	0
LMPD_45_btn_c		6 3pg[c] + 6 accoa[c] + 8 asp__L[c] + 51 atp[c] + 4 co2[c] + 6 for[c] + 6 glu__L[c] + 16 h2o[c] + 3 nad[c] + 17 nadph[c] + 4 nh4[c] + 3 r5p[c] + 3 so4[c] + 2 succoa[c] + 3 trdrd[c] <=> 5drib[c] + 3 ac[c] + 42 adp[c] + 6 akg[c] + amob[c] + 9 amp[c] + btn[c] + 8 coa[c] + 6 fum[c] + 39 h[c] + met__L[c] + mththf[c] + 3 nadh[c] + 17 nadp[c] + 51 pi[c] + 9 ppi[c] + 2 pyr[c] + 2 succ[c] + 3 trdox[c] + 2…	-17	17	0	0	0	0	0	0	0	0	0	0							-6	-8		0	0	0	0
LMPD_47_btn_c		6 3pg[c] + 6 accoa[c] + 8 asp__L[c] + 52 atp[c] + 4 co2[c] + 6 for[c] + 6 glu__L[c] + 17 h2o[c] + 3 nad[c] + 17 nadph[c] + 4 nh4[c] + 3 r5p[c] + 3 so4[c] + 2 succoa[c] + 3 trdrd[c] <=> 5drib[c] + 3 ac[c] + 43 adp[c] + 6 akg[c] + amob[c] + 9 amp[c] + btn[c] + 8 coa[c] + 6 fum[c] + 40 h[c] + met__L[c] + mththf[c] + 3 nadh[c] + 17 nadp[c] + 52 pi[c] + 9 ppi[c] + 2 pyr[c] + 2 succ[c] + 3 trdox[c] + 2…	-17	17	0	0	0	0	0	0	0	0	0	0							-6	-8		0	0	0	0
LMPD_48_ca2_c		3pg[c] + accoa[c] + 3 atp[c] + 2 glu__L[c] + 3 h2o[c] + nad[c] + gthrd[p] + h2o[p] <=> 3 adp[c] + akg[c] + coa[c] + gthrd[c] + 5 h[c] + nadh[c] + 4 pi[c] + acser[p] + glu__L[p]	0	0	0	0.00576861	1.15807e-12	0	0	0	0.0908768	3.85348e-13	0	0							-2	0		-2.31613e-12	0	-7.70696e-13	0
LMPD_49_ca2_c		3pg[c] + accoa[c] + 3 atp[c] + 2 glu__L[c] + 4 h2o[c] + nad[c] + gthrd[p] + h2o[p] <=> ac[c] + 3 adp[c] + akg[c] + coa[c] + gthrd[c] + 6 h[c] + nadh[c] + nh4[c] + 4 pi[c] + pyr[c] + glu__L[p]	0	0	0	0.00576861	1.29675e-12	0	0	0	0.0908768	2.1095e-13	0	0							-2	0		-2.59351e-12	0	-4.219e-13	0
LMPD_50_ca2_c		3 atp[c] + glu__L[c] + 2 h2o[c] + gthrd[p] + h2o[p] <=> 3 adp[c] + gthrd[c] + 3 h[c] + 3 pi[c] + glu__L[p]	0	0	0	28.9745	1.08246e-11	0	0	0	29.6515	6.98827e-13	0	0							-1	0		-1.08246e-11	0	-6.98827e-13	0
LMPD_51_chor_c		atp[c] + e4p[c] + nadph[c] + 2 pep[c] <=> adp[c] + chor[c] + 3 h[c] + nadp[c] + 4 pi[c]	-1	1	9.366e-06	9.366e-06	9.366e-06	9.366e-06	-9.366e-06	6.913e-06	6.913e-06	6.913e-06	6.913e-06	-6.913e-06							0	0		0	0	0	0
LMPD_91_ctp_c		asp__L[c] + 6 atp[c] + 2 nh4[c] + orot[c] + r5p[c] <=> 5 adp[c] + amp[c] + ctp[c] + dhor__S[c] + 4 h[c] + 3 pi[c] + ppi[c]	0	0	0.00544404	0.00544404	0.00544404	0	0	0.00401822	0.00401828	0.00401822	0	0							0	-1		0	-0.00544404	0	-0.00401822
LMPD_92_cys-L_c		3pg[c] + accoa[c] + 2 atp[c] + glu__L[c] + nad[c] + 3 nadph[c] + so4[c] + trdrd[c] <=> ac[c] + akg[c] + 2 amp[c] + coa[c] + cys__L[c] + nadh[c] + 3 nadp[c] + 3 pi[c] + ppi[c] + trdox[c]	-3	3	0	0.00950287	6.84346e-10	2.05304e-09	-2.05304e-09	0	0.0936331	2.06514e-11	6.19541e-11	-6.19541e-11							-1	0		-6.84346e-10	0	-2.06514e-11	0
LMPD_93_cys-L_c		3pg[c] + accoa[c] + 3 atp[c] + glu__L[c] + nad[c] + 3 nadph[c] + so4[c] + trdrd[c] <=> ac[c] + 2 adp[c] + akg[c] + amp[c] + coa[c] + cys__L[c] + nadh[c] + 3 nadp[c] + 3 pi[c] + ppi[c] + trdox[c]	-3	3	0	0.00950287	0.00373426	0.0112028	-0.0112028	0	0.0936331	0.00275624	0.00826872	-0.00826872							-1	0		-0.00373426	0	-0.00275624	0
LMPD_94_datp_c		2 3pg[c] + 2 asp__L[c] + 10 atp[c] + co2[c] + 2 flxr[c] + 2 glu__L[c] + 3 h2o[c] + 2 nad[c] + 2 nadp[c] + 2 nh4[c] + r5p[c] <=> 8 adp[c] + 2 akg[c] + 2 amp[c] + datp[c] + 2 flxso[c] + 2 fum[c] + gly[c] + 18 h[c] + 2 nadh[c] + 2 nadph[c] + 10 pi[c] + ppi[c]	2	-2	0	0.00106693	0.00106693	-0.00213385	0.00213385	0	0.000787505	0.000787493	-0.00157499	0.00157499							-2	-2		-0.00213385	-0.00213385	-0.00157499	-0.00157499
LMPD_95_datp_c		2 3pg[c] + 2 asp__L[c] + 9 atp[c] + co2[c] + 2 flxr[c] + 2 glu__L[c] + 3 h2o[c] + 2 nad[c] + 2 nadp[c] + 2 nh4[c] + r5p[c] <=> 6 adp[c] + 2 akg[c] + 3 amp[c] + datp[c] + 2 flxso[c] + 2 fum[c] + gly[c] + 18 h[c] + 2 nadh[c] + 2 nadph[c] + 10 pi[c] + ppi[c]	2	-2	0	0.00106693	5.67776e-10	-1.13555e-09	1.13555e-09	0	0.000787505	1.53671e-11	-3.07343e-11	3.07343e-11							-2	-2		-1.13555e-09	-1.13555e-09	-3.07343e-11	-3.07343e-11
LMPD_96_datp_c		3pg[c] + 2 asp__L[c] + 10 atp[c] + co2[c] + 2 flxr[c] + for[c] + glu__L[c] + 2 h2o[c] + nad[c] + nadp[c] + 2 nh4[c] + r5p[c] <=> 7 adp[c] + akg[c] + 3 amp[c] + datp[c] + 2 flxso[c] + 2 fum[c] + 15 h[c] + nadh[c] + nadph[c] + 10 pi[c] + ppi[c]	1	-1	0	0.00106693	1.11714e-12	-1.11714e-12	1.11714e-12	0	0.000787505	7.97717e-14	-7.97717e-14	7.97717e-14							-1	-2		-1.11714e-12	-2.23428e-12	-7.97717e-14	-1.59543e-13
LMPD_97_datp_c		3pg[c] + 2 asp__L[c] + 11 atp[c] + co2[c] + 2 flxr[c] + for[c] + glu__L[c] + 2 h2o[c] + nad[c] + nadp[c] + 2 nh4[c] + r5p[c] <=> 9 adp[c] + akg[c] + 2 amp[c] + datp[c] + 2 flxso[c] + 2 fum[c] + 15 h[c] + nadh[c] + nadph[c] + 10 pi[c] + ppi[c]	1	-1	0	0.00106693	1.11471e-12	-1.11471e-12	1.11471e-12	0	0.000787505	7.92608e-14	-7.92608e-14	7.92608e-14							-1	-2		-1.11471e-12	-2.22942e-12	-7.92608e-14	-1.58522e-13
LMPD_98_dctp_c		asp__L[c] + 6 atp[c] + 2 flxr[c] + 2 nh4[c] + orot[c] + r5p[c] <=> 5 adp[c] + amp[c] + dctp[c] + dhor__S[c] + 2 flxso[c] + 4 h[c] + h2o[c] + 3 pi[c] + ppi[c]	0	0	0.00110162	0.00110162	0.00110162	0	0	0.000813099	0.000813112	0.000813099	0	0							0	-1		0	-0.00110162	0	-0.000813099
LMPD_99_dgtp_c		2 3pg[c] + asp__L[c] + 11 atp[c] + co2[c] + 2 flxr[c] + 2 glu__L[c] + 5 h2o[c] + 3 nad[c] + 2 nadp[c] + 3 nh4[c] + r5p[c] <=> 8 adp[c] + 2 akg[c] + 3 amp[c] + dgtp[c] + 2 flxso[c] + fum[c] + gly[c] + 19 h[c] + 3 nadh[c] + 2 nadph[c] + 10 pi[c] + 2 ppi[c]	2	-2	0	0.00110162	7.41805e-12	-1.48361e-11	1.48361e-11	0	0.000813112	3.19199e-12	-6.38399e-12	6.38399e-12							-2	-1		-1.48361e-11	-7.41805e-12	-6.38399e-12	-3.19199e-12
LMPD_100_dgtp_c		2 3pg[c] + asp__L[c] + 12 atp[c] + co2[c] + 2 flxr[c] + 2 glu__L[c] + 5 h2o[c] + 3 nad[c] + 2 nadp[c] + 3 nh4[c] + r5p[c] <=> 10 adp[c] + 2 akg[c] + 2 amp[c] + dgtp[c] + 2 flxso[c] + fum[c] + gly[c] + 19 h[c] + 3 nadh[c] + 2 nadph[c] + 10 pi[c] + 2 ppi[c]	2	-2	0	0.00110162	7.44053e-12	-1.48811e-11	1.48811e-11	0	0.000813111	3.61482e-12	-7.22964e-12	7.22964e-12							-2	-1		-1.48811e-11	-7.44053e-12	-7.22964e-12	-3.61482e-12
LMPD_101_dgtp_c		2 3pg[c] + asp__L[c] + 12 atp[c] + co2[c] + 2 glu__L[c] + 5 h2o[c] + 3 nad[c] + 2 nadp[c] + 3 nh4[c] + r5p[c] + trdrd[c] <=> 10 adp[c] + 2 akg[c] + 2 amp[c] + dgtp[c] + fum[c] + gly[c] + 19 h[c] + 3 nadh[c] + 2 nadph[c] + 10 pi[c] + 2 ppi[c] + trdox[c]	2	-2	0	0.00110162	0.00110162	-0.00220324	0.00220324	0	0.000813111	0.000813099	-0.0016262	0.0016262							-2	-1		-0.00220324	-0.00110162	-0.0016262	-0.000813099
LMPD_102_dgtp_c		3pg[c] + asp__L[c] + 12 atp[c] + co2[c] + 2 flxr[c] + for[c] + glu__L[c] + 4 h2o[c] + 2 nad[c] + nadp[c] + 3 nh4[c] + r5p[c] <=> 9 adp[c] + akg[c] + 3 amp[c] + dgtp[c] + 2 flxso[c] + fum[c] + 16 h[c] + 2 nadh[c] + nadph[c] + 10 pi[c] + 2 ppi[c]	1	-1	0	0.00110162	4.90852e-13	-4.90852e-13	4.90852e-13	0	0.000813112	1.04949e-13	-1.04949e-13	1.04949e-13							-1	-1		-4.90852e-13	-4.90852e-13	-1.04949e-13	-1.04949e-13
LMPD_103_dgtp_c		3pg[c] + asp__L[c] + 13 atp[c] + co2[c] + 2 flxr[c] + for[c] + glu__L[c] + 4 h2o[c] + 2 nad[c] + nadp[c] + 3 nh4[c] + r5p[c] <=> 11 adp[c] + akg[c] + 2 amp[c] + dgtp[c] + 2 flxso[c] + fum[c] + 16 h[c] + 2 nadh[c] + nadph[c] + 10 pi[c] + 2 ppi[c]	1	-1	0	0.00110162	4.80947e-13	-4.80947e-13	4.80947e-13	0	0.000813111	1.04664e-13	-1.04664e-13	1.04664e-13							-1	-1		-4.80947e-13	-4.80947e-13	-1.04664e-13	-1.04664e-13
LMPD_104_dgtp_c		3pg[c] + asp__L[c] + 13 atp[c] + co2[c] + for[c] + glu__L[c] + 4 h2o[c] + 2 nad[c] + nadp[c] + 3 nh4[c] + r5p[c] + trdrd[c] <=> 11 adp[c] + akg[c] + 2 amp[c] + dgtp[c] + fum[c] + 16 h[c] + 2 nadh[c] + nadph[c] + 10 pi[c] + 2 ppi[c] + trdox[c]	1	-1	0	0.00110162	1.12206e-12	-1.12206e-12	1.12206e-12	0	0.000813112	8.97162e-14	-8.97162e-14	8.97162e-14							-1	-1		-1.12206e-12	-1.12206e-12	-8.97162e-14	-8.97162e-14
LMPD_105_dttp_c		asp__L[c] + 7 atp[c] + 2 flxr[c] + for[c] + h[c] + 2 nadph[c] + nh4[c] + orot[c] + r5p[c] <=> 6 adp[c] + amp[c] + dhor__S[c] + dttp[c] + 2 flxso[c] + 2 h2o[c] + 2 nadp[c] + 2 pi[c] + 2 ppi[c]	-2	2	0	0.00106693	1.60992e-12	3.21985e-12	-3.21985e-12	0	0.000787505	3.59061e-12	7.18121e-12	-7.18121e-12							0	-1		0	-1.60992e-12	0	-3.59061e-12
LMPD_106_dttp_c		asp__L[c] + 7 atp[c] + for[c] + h[c] + 2 nadph[c] + nh4[c] + orot[c] + r5p[c] + trdrd[c] <=> 6 adp[c] + amp[c] + dhor__S[c] + dttp[c] + 2 h2o[c] + 2 nadp[c] + 2 pi[c] + 2 ppi[c] + trdox[c]	-2	2	0	0.00106693	0.00106693	0.00213385	-0.00213385	0	0.000787505	0.000787493	0.00157499	-0.00157499							0	-1		0	-0.00106693	0	-0.000787493
LMPD_107_enter_c		3 3pg[c] + 9 atp[c] + 3 e4p[c] + 3 glu__L[c] + 6 h2o[c] + 6 nad[c] + 3 nadph[c] + 6 pep[c] <=> 3 adp[c] + 3 akg[c] + 6 amp[c] + enter[c] + 15 h[c] + 6 nadh[c] + 3 nadp[c] + 15 pi[c] + 6 ppi[c] + 3 pyr[c]	-3	3	0	0.00192287	5.5467e-13	1.66401e-12	-1.66401e-12	0	0.0302923	6.17367e-14	1.8521e-13	-1.8521e-13							-3	0		-1.66401e-12	0	-1.8521e-13	0
LMPD_108_fad_c		2 3pg[c] + 3 asp__L[c] + 23 atp[c] + 2 co2[c] + 2 db4p[c] + for[c] + 2 glu__L[c] + 9 h2o[c] + 3 nad[c] + nadp[c] + 4 nh4[c] + 2 r5p[c] <=> 17 adp[c] + 2 akg[c] + 6 amp[c] + fad[c] + 3 fum[c] + 33 h[c] + 3 nadh[c] + nadph[c] + 23 pi[c] + 5 ppi[c]	1	-1	0	0	3.48645e-12	-3.48645e-12	3.48645e-12	0	0	4.29244e-14	-4.29244e-14	4.29244e-14							-2	-3		-6.97291e-12	-1.04594e-11	-8.58489e-14	-1.28773e-13
LMPD_109_fad_c		2 3pg[c] + 3 asp__L[c] + 25 atp[c] + 2 co2[c] + 2 db4p[c] + for[c] + 2 glu__L[c] + 9 h2o[c] + 3 nad[c] + nadp[c] + 4 nh4[c] + 2 r5p[c] <=> 21 adp[c] + 2 akg[c] + 4 amp[c] + fad[c] + 3 fum[c] + 33 h[c] + 3 nadh[c] + nadph[c] + 23 pi[c] + 5 ppi[c]	1	-1	0	0	3.49067e-12	-3.49067e-12	3.49067e-12	0	0	4.30699e-14	-4.30699e-14	4.30699e-14							-2	-3		-6.98134e-12	-1.0472e-11	-8.61397e-14	-1.2921e-13
LMPD_110_fad_c		4 3pg[c] + 3 asp__L[c] + 21 atp[c] + 2 co2[c] + 2 db4p[c] + 4 glu__L[c] + 11 h2o[c] + 5 nad[c] + 3 nadp[c] + 4 nh4[c] + 2 r5p[c] <=> 15 adp[c] + 4 akg[c] + 6 amp[c] + fad[c] + for[c] + 3 fum[c] + 2 gly[c] + 39 h[c] + 5 nadh[c] + 3 nadph[c] + 23 pi[c] + 5 ppi[c]	3	-3	0	9.093e-06	4.0579e-10	-1.21737e-09	1.21737e-09	0	6.7115e-06	1.0316e-11	-3.09481e-11	3.09481e-11							-4	-3		-1.62316e-09	-1.21737e-09	-4.12642e-11	-3.09481e-11
LMPD_111_fad_c		4 3pg[c] + 3 asp__L[c] + 23 atp[c] + 2 co2[c] + 2 db4p[c] + 4 glu__L[c] + 11 h2o[c] + 5 nad[c] + 3 nadp[c] + 4 nh4[c] + 2 r5p[c] <=> 19 adp[c] + 4 akg[c] + 4 amp[c] + fad[c] + for[c] + 3 fum[c] + 2 gly[c] + 39 h[c] + 5 nadh[c] + 3 nadph[c] + 23 pi[c] + 5 ppi[c]	3	-3	0	0	9.09261e-06	-2.72778e-05	2.72778e-05	0	0	6.71149e-06	-2.01345e-05	2.01345e-05							-4	-3		-3.63704e-05	-2.72778e-05	-2.6846e-05	-2.01345e-05
LMPD_112_GAM_c		2 3pg[c] + 2 asp__L[c] + 8 atp[c] + co2[c] + 2 glu__L[c] + 4 h2o[c] + 2 nad[c] + 2 nadp[c] + 2 nh4[c] + r5p[c] <=> 6 adp[c] + 2 akg[c] + 3 amp[c] + 2 fum[c] + gly[c] + 18 h[c] + 2 nadh[c] + 2 nadph[c] + 10 pi[c] + ppi[c]	2	-2	0	0.00713161	6.61996e-10	-1.32399e-09	1.32399e-09	0	0.00526388	2.28607e-11	-4.57215e-11	4.57215e-11							-2	-2		-1.32399e-09	-1.32399e-09	-4.57215e-11	-4.57215e-11
LMPD_113_GAM_c		2 3pg[c] + 2 asp__L[c] + 9 atp[c] + co2[c] + 2 glu__L[c] + 4 h2o[c] + 2 nad[c] + 2 nadp[c] + 2 nh4[c] + r5p[c] <=> 8 adp[c] + 2 akg[c] + 2 amp[c] + 2 fum[c] + gly[c] + 18 h[c] + 2 nadh[c] + 2 nadph[c] + 10 pi[c] + ppi[c]	2	-2	0	0.00713161	0.0071316	-0.0142632	0.0142632	0	0.00526388	0.0052638	-0.0105276	0.0105276							-2	-2		-0.0142632	-0.0142632	-0.0105276	-0.0105276
LMPD_114_GAM_c		3pg[c] + 2 asp__L[c] + 10 atp[c] + co2[c] + for[c] + glu__L[c] + 3 h2o[c] + nad[c] + nadp[c] + 2 nh4[c] + r5p[c] <=> 9 adp[c] + akg[c] + 2 amp[c] + 2 fum[c] + 15 h[c] + nadh[c] + nadph[c] + 10 pi[c] + ppi[c]	1	-1	0	0.00713161	2.01258e-12	-2.01258e-12	2.01258e-12	0	0.00526388	7.7597e-14	-7.7597e-14	7.7597e-14							-1	-2		-2.01258e-12	-4.02516e-12	-7.7597e-14	-1.55194e-13
LMPD_115_GAM_c		3pg[c] + 2 asp__L[c] + 9 atp[c] + co2[c] + for[c] + glu__L[c] + 3 h2o[c] + nad[c] + nadp[c] + 2 nh4[c] + r5p[c] <=> 7 adp[c] + akg[c] + 3 amp[c] + 2 fum[c] + 15 h[c] + nadh[c] + nadph[c] + 10 pi[c] + ppi[c]	1	-1	0	0.00713161	2.01807e-12	-2.01807e-12	2.01807e-12	0	0.00526388	7.7115e-14	-7.7115e-14	7.7115e-14							-1	-2		-2.01807e-12	-4.03613e-12	-7.7115e-14	-1.5423e-13
LMPD_116_gln-L_c		atp[c] + glu__L[c] + nh4[c] <=> adp[c] + gln__L[c] + h[c] + pi[c]	0	0	0.0107306	0.0107306	0.0107306	0	0	0.00792019	0.00792031	0.00792019	0	0							-1	0		-0.0107306	0	-0.00792019	0
LMPD_117_gly_c		asp__L[c] + 2 atp[c] + h[c] + h2o[c] + 2 nadph[c] <=> acald[c] + 2 adp[c] + gly[c] + 2 nadp[c] + 2 pi[c]	-2	2	0	0.0244693	0.000449323	0.000898646	-0.000898646	0	0.10468	0.000331643	0.000663287	-0.000663287							0	-1		0	-0.000449323	0	-0.000331643
LMPD_118_gthrd_c		2 3pg[c] + accoa[c] + 4 atp[c] + 3 glu__L[c] + 2 h2o[c] + 2 nad[c] + 2 nadph[c] + so4[c] + trdrd[c] <=> ac[c] + 2 adp[c] + 2 akg[c] + 2 amp[c] + coa[c] + for[c] + gthrd[c] + 6 h[c] + 2 nadh[c] + 2 nadp[c] + 6 pi[c] + ppi[c] + trdox[c]	-2	2	0	0.00192287	2.32444e-12	4.64889e-12	-4.64889e-12	0	0.0302923	1.7187e-13	3.43739e-13	-3.43739e-13							-3	0		-6.97333e-12	0	-5.15609e-13	0
LMPD_119_gthrd_c		2 3pg[c] + accoa[c] + 5 atp[c] + 3 glu__L[c] + 2 h2o[c] + 2 nad[c] + 2 nadph[c] + so4[c] + trdrd[c] <=> ac[c] + 4 adp[c] + 2 akg[c] + amp[c] + coa[c] + for[c] + gthrd[c] + 6 h[c] + 2 nadh[c] + 2 nadp[c] + 6 pi[c] + ppi[c] + trdox[c]	-2	2	0	0.00192287	2.28548e-12	4.57096e-12	-4.57096e-12	0	0.0302923	1.75182e-13	3.50365e-13	-3.50365e-13							-3	0		-6.85644e-12	0	-5.25547e-13	0
LMPD_120_gtp_c		2 3pg[c] + asp__L[c] + 11 atp[c] + co2[c] + 2 glu__L[c] + 6 h2o[c] + 3 nad[c] + 2 nadp[c] + 3 nh4[c] + r5p[c] <=> 8 adp[c] + 2 akg[c] + 3 amp[c] + fum[c] + gly[c] + gtp[c] + 19 h[c] + 3 nadh[c] + 2 nadph[c] + 10 pi[c] + 2 ppi[c]	2	-2	0	0.00877087	6.95959e-10	-1.39192e-09	1.39192e-09	0	0.00647383	2.36926e-11	-4.73852e-11	4.73852e-11							-2	-1		-1.39192e-09	-6.95959e-10	-4.73852e-11	-2.36926e-11
LMPD_121_gtp_c		2 3pg[c] + asp__L[c] + 12 atp[c] + co2[c] + 2 glu__L[c] + 6 h2o[c] + 3 nad[c] + 2 nadp[c] + 3 nh4[c] + r5p[c] <=> 10 adp[c] + 2 akg[c] + 2 amp[c] + fum[c] + gly[c] + gtp[c] + 19 h[c] + 3 nadh[c] + 2 nadph[c] + 10 pi[c] + 2 ppi[c]	2	-2	0	0.00877087	0.00877086	-0.0175417	0.0175417	0	0.00647383	0.00647373	-0.0129475	0.0129475							-2	-1		-0.0175417	-0.00877086	-0.0129475	-0.00647373
LMPD_122_gtp_c		3pg[c] + asp__L[c] + 12 atp[c] + co2[c] + for[c] + glu__L[c] + 5 h2o[c] + 2 nad[c] + nadp[c] + 3 nh4[c] + r5p[c] <=> 9 adp[c] + akg[c] + 3 amp[c] + fum[c] + gtp[c] + 16 h[c] + 2 nadh[c] + nadph[c] + 10 pi[c] + 2 ppi[c]	1	-1	0	0.00877087	1.13141e-12	-1.13141e-12	1.13141e-12	0	0.00647383	6.68507e-14	-6.68507e-14	6.68507e-14							-1	-1		-1.13141e-12	-1.13141e-12	-6.68507e-14	-6.68507e-14
LMPD_123_gtp_c		3pg[c] + asp__L[c] + 13 atp[c] + co2[c] + for[c] + glu__L[c] + 5 h2o[c] + 2 nad[c] + nadp[c] + 3 nh4[c] + r5p[c] <=> 11 adp[c] + akg[c] + 2 amp[c] + fum[c] + gtp[c] + 16 h[c] + 2 nadh[c] + nadph[c] + 10 pi[c] + 2 ppi[c]	1	-1	0	0.00877087	1.12817e-12	-1.12817e-12	1.12817e-12	0	0.00647383	6.63663e-14	-6.63663e-14	6.63663e-14							-1	-1		-1.12817e-12	-1.12817e-12	-6.63663e-14	-6.63663e-14
LMPD_126_his-L_c		asp__L[c] + 4 atp[c] + for[c] + glu__L[c] + 2 h2o[c] + 2 nad[c] + nh4[c] + r5p[c] <=> adp[c] + akg[c] + 3 amp[c] + fum[c] + 8 h[c] + his__L[c] + 2 nadh[c] + 4 pi[c] + 2 ppi[c]	0	0	0	0.00386299	6.37762e-10	0	0	0	0.0028513	2.0068e-11	0	0							-1	-1		-6.37762e-10	-6.37762e-10	-2.0068e-11	-2.0068e-11
LMPD_127_his-L_c		asp__L[c] + 5 atp[c] + for[c] + glu__L[c] + 2 h2o[c] + 2 nad[c] + nh4[c] + r5p[c] <=> 3 adp[c] + akg[c] + 2 amp[c] + fum[c] + 8 h[c] + his__L[c] + 2 nadh[c] + 4 pi[c] + 2 ppi[c]	0	0	0	0.00386299	0.00386299	0	0	0	0.0028513	0.00285126	0	0							-1	-1		-0.00386299	-0.00386299	-0.00285126	-0.00285126
LMPD_128_ile-L_c		asp__L[c] + 2 atp[c] + glu__L[c] + 3 h[c] + 3 nadph[c] + pyr[c] <=> 2 adp[c] + akg[c] + co2[c] + ile__L[c] + 3 nadp[c] + nh4[c] + 2 pi[c]	-3	3	0.0118465	0.0118465	0.0118465	0.0355396	-0.0355396	0.00874386	0.008744	0.00874386	0.0262316	-0.0262316							-1	-1		-0.0118465	-0.0118465	-0.00874386	-0.00874386
LMPD_129_leu-L_c		accoa[c] + glu__L[c] + h[c] + nad[c] + nadph[c] + 2 pyr[c] <=> akg[c] + 2 co2[c] + coa[c] + leu__L[c] + nadh[c] + nadp[c]	-1	1	0.0183708	0.0183708	0.0183708	0.0183708	-0.0183708	0.0135594	0.0135596	0.0135594	0.0135594	-0.0135594							-1	0		-0.0183708	0	-0.0135594	0
LMPD_134_lys-L_c		asp__L[c] + atp[c] + glu__L[c] + 2 h[c] + 2 nadph[c] + pyr[c] + succoa[c] <=> adp[c] + akg[c] + co2[c] + coa[c] + lys__L[c] + 2 nadp[c] + pi[c] + succ[c]	-2	2	0.0139927	0.016877	0.0139927	0.0279854	-0.0279854	0.010328	0.0557664	0.010328	0.0206559	-0.0206559							-1	-1		-0.0139927	-0.0139927	-0.010328	-0.010328
LMPD_135_malcoa_c		2 3pg[c] + 2 accoa[c] + 3 asp__L[c] + 19 atp[c] + 2 for[c] + 2 glu__L[c] + 3 h2o[c] + 2 nad[c] + 5 nadph[c] + 2 nh4[c] + 2 pyr[c] + r5p[c] + so4[c] + trdrd[c] <=> ac[c] + 13 adp[c] + 2 akg[c] + 6 amp[c] + co2[c] + 2 coa[c] + 2 fum[c] + 11 h[c] + malcoa[c] + 2 nadh[c] + 5 nadp[c] + 15 pi[c] + 5 ppi[c] + trdox[c]	-5	5	0	0	9.65859e-10	4.82929e-09	-4.82929e-09	0	0	1.56206e-11	7.81032e-11	-7.81032e-11							-2	-3		-1.93172e-09	-2.89758e-09	-3.12413e-11	-4.68619e-11
LMPD_136_malcoa_c		2 3pg[c] + 2 accoa[c] + 3 asp__L[c] + 21 atp[c] + 2 for[c] + 2 glu__L[c] + 3 h2o[c] + 2 nad[c] + 5 nadph[c] + 2 nh4[c] + 2 pyr[c] + r5p[c] + so4[c] + trdrd[c] <=> ac[c] + 17 adp[c] + 2 akg[c] + 4 amp[c] + co2[c] + 2 coa[c] + 2 fum[c] + 11 h[c] + malcoa[c] + 2 nadh[c] + 5 nadp[c] + 15 pi[c] + 5 ppi[c] + trdox[c]	-5	5	0	1.302e-06	1.30104e-06	6.5052e-06	-6.5052e-06	0	0	9.60985e-07	4.80492e-06	-4.80492e-06							-2	-3		-2.60208e-06	-3.90312e-06	-1.92197e-06	-2.88295e-06
LMPD_137_met-L_c		2 3pg[c] + accoa[c] + asp__L[c] + 3 atp[c] + 2 glu__L[c] + h2o[c] + nad[c] + 5 nadph[c] + so4[c] + succoa[c] + trdrd[c] <=> ac[c] + adp[c] + 2 akg[c] + 2 amp[c] + 2 coa[c] + gly[c] + met__L[c] + nadh[c] + 5 nadp[c] + nh4[c] + 5 pi[c] + ppi[c] + pyr[c] + succ[c] + trdox[c]	-5	5	0	0.00626682	6.51777e-10	3.25888e-09	-3.25888e-09	0	0.00462558	2.25584e-11	1.12792e-10	-1.12792e-10							-2	-1		-1.30355e-09	-6.51777e-10	-4.51168e-11	-2.25584e-11
LMPD_138_met-L_c		2 3pg[c] + accoa[c] + asp__L[c] + 4 atp[c] + 2 glu__L[c] + h2o[c] + nad[c] + 5 nadph[c] + so4[c] + succoa[c] + trdrd[c] <=> ac[c] + 3 adp[c] + 2 akg[c] + amp[c] + 2 coa[c] + gly[c] + met__L[c] + nadh[c] + 5 nadp[c] + nh4[c] + 5 pi[c] + ppi[c] + pyr[c] + succ[c] + trdox[c]	-5	5	0	0.00626682	0.00626682	0.0313341	-0.0313341	0	0.00462558	0.00462551	0.0231275	-0.0231275							-2	-1		-0.0125336	-0.00626682	-0.00925102	-0.00462551
LMPD_139_mlthf_c		3pg[c] + asp__L[c] + 17 atp[c] + co2[c] + e4p[c] + for[c] + 2 glu__L[c] + 8 h2o[c] + 3 nad[c] + 2 nadph[c] + 4 nh4[c] + 2 pep[c] + r5p[c] <=> 13 adp[c] + akg[c] + 4 amp[c] + fum[c] + glyclt[c] + 24 h[c] + mlthf[c] + 3 nadh[c] + 2 nadp[c] + 18 pi[c] + 4 ppi[c] + pyr[c]	-2	2	0	9.093e-06	7.50851e-10	1.5017e-09	-1.5017e-09	0	0	2.65424e-11	5.30848e-11	-5.30848e-11							-2	-1		-1.5017e-09	-7.50851e-10	-5.30848e-11	-2.65424e-11
LMPD_140_mlthf_c		3pg[c] + asp__L[c] + 18 atp[c] + co2[c] + e4p[c] + for[c] + 2 glu__L[c] + 8 h2o[c] + 3 nad[c] + 2 nadph[c] + 4 nh4[c] + 2 pep[c] + r5p[c] <=> 15 adp[c] + akg[c] + 3 amp[c] + fum[c] + glyclt[c] + 24 h[c] + mlthf[c] + 3 nadh[c] + 2 nadp[c] + 18 pi[c] + 4 ppi[c] + pyr[c]	-2	2	0	0	9.09226e-06	1.81845e-05	-1.81845e-05	0	6.7115e-06	6.71147e-06	1.34229e-05	-1.34229e-05							-2	-1		-1.81845e-05	-9.09226e-06	-1.34229e-05	-6.71147e-06
LMPD_153_mql8_c		akg[c] + 29 atp[c] + e4p[c] + 16 flxr[c] + for[c] + 8 g3p[c] + 25 h[c] + 9 nadh[c] + 10 nadph[c] + 2 pep[c] + 7 pyr[c] + r5p[c] <=> 26 adp[c] + 3 amp[c] + 10 co2[c] + 16 flxso[c] + 15 h2o[c] + mql8[c] + mththf[c] + 9 nad[c] + 10 nadp[c] + 6 pi[c] + 19 ppi[c]	-10	10	4.07757e-06	4.07757e-06	4.07757e-06	4.07757e-05	-4.07757e-05	3.00964e-06	3.00964e-06	3.00964e-06	3.00964e-05	-3.00964e-05							0	0		0	0	0	0
LMPD_159_nad_c		2 3pg[c] + 2 asp__L[c] + 11 atp[c] + dhap[c] + 2 glu__L[c] + 2 h2o[c] + iasp[c] + nad[c] + 2 nadp[c] + 3 nh4[c] + 2 r5p[c] <=> 6 adp[c] + 2 akg[c] + 5 amp[c] + 2 fum[c] + gly[c] + 17 h[c] + 2 nadh[c] + 2 nadph[c] + 11 pi[c] + 4 ppi[c]	2	-2	0	9.28859e-05	8.89323e-10	-1.77865e-09	1.77865e-09	0	6.85587e-05	2.45887e-11	-4.91774e-11	4.91774e-11							-2	-2		-1.77865e-09	-1.77865e-09	-4.91774e-11	-4.91774e-11
LMPD_160_nad_c		2 3pg[c] + 2 asp__L[c] + 12 atp[c] + dhap[c] + 2 glu__L[c] + 2 h2o[c] + iasp[c] + nad[c] + 2 nadp[c] + 3 nh4[c] + 2 r5p[c] <=> 8 adp[c] + 2 akg[c] + 4 amp[c] + 2 fum[c] + gly[c] + 17 h[c] + 2 nadh[c] + 2 nadph[c] + 11 pi[c] + 4 ppi[c]	2	-2	0	9.28859e-05	9.28851e-05	-0.00018577	0.00018577	0	6.85587e-05	6.85586e-05	-0.000137117	0.000137117							-2	-2		-0.00018577	-0.00018577	-0.000137117	-0.000137117
LMPD_161_nad_c		3pg[c] + 2 asp__L[c] + 12 atp[c] + dhap[c] + for[c] + glu__L[c] + h2o[c] + iasp[c] + nadp[c] + 3 nh4[c] + 2 r5p[c] <=> 7 adp[c] + akg[c] + 5 amp[c] + 2 fum[c] + 14 h[c] + nadh[c] + nadph[c] + 11 pi[c] + 4 ppi[c]	1	-1	0	9.28859e-05	6.03021e-12	-6.03021e-12	6.03021e-12	0	6.85587e-05	1.63906e-12	-1.63906e-12	1.63906e-12							-1	-2		-6.03021e-12	-1.20604e-11	-1.63906e-12	-3.27813e-12
LMPD_162_nad_c		3pg[c] + 2 asp__L[c] + 13 atp[c] + dhap[c] + for[c] + glu__L[c] + h2o[c] + iasp[c] + nadp[c] + 3 nh4[c] + 2 r5p[c] <=> 9 adp[c] + akg[c] + 4 amp[c] + 2 fum[c] + 14 h[c] + nadh[c] + nadph[c] + 11 pi[c] + 4 ppi[c]	1	-1	0	9.28859e-05	2.33959e-12	-2.33959e-12	2.33959e-12	0	6.85587e-05	1.65663e-12	-1.65663e-12	1.65663e-12							-1	-2		-2.33959e-12	-4.67918e-12	-1.65663e-12	-3.31325e-12
LMPD_217_phe-L_c		atp[c] + e4p[c] + glu__L[c] + nadph[c] + 2 pep[c] <=> adp[c] + akg[c] + co2[c] + 2 h[c] + h2o[c] + nadp[c] + phe__L[c] + 4 pi[c]	-1	1	0.00755412	0.0133227	0.00755412	0.00755412	-0.00755412	0.00557566	0.0964525	0.00557566	0.00557566	-0.00557566							-1	0		-0.00755412	0	-0.00557566	0
LMPD_218_pheme_c		8 atp[c] + fe2[c] + 8 glu__L[c] + 16 h[c] + 8 nadph[c] + o2[c] + ppp9[c] <=> 8 amp[c] + 6 co2[c] + 10 h2o[c] + 8 nadp[c] + 4 nh4[c] + pheme[c] + 8 ppi[c] + pppg9[c]	-8	8	0	0.000721077	3.91314e-12	3.13051e-11	-3.13051e-11	0	0.0113596	2.76919e-13	2.21535e-12	-2.21535e-12							-8	0		-3.13051e-11	0	-2.21535e-12	0
LMPD_219_pheme_c		12 atp[c] + fe2[c] + 8 glu__L[c] + 14 h[c] + 8 nadph[c] + ppp9[c] + 2 r5p[c] <=> 2 5drib[c] + 12 amp[c] + 6 co2[c] + 4 h2o[c] + 8 nadp[c] + 4 nh4[c] + pheme[c] + 2 pi[c] + 12 ppi[c] + pppg9[c]	-8	8	0	0.000721077	4.24817e-13	3.39854e-12	-3.39854e-12	0	0.0113596	4.72692e-14	3.78153e-13	-3.78153e-13							-8	0		-3.39854e-12	0	-3.78153e-13	0
LMPD_220_pro-L_c		atp[c] + glu__L[c] + h[c] + 2 nadph[c] <=> adp[c] + h2o[c] + 2 nadp[c] + pi[c] + pro__L[c]	-2	2	0.00901362	0.00901363	0.00901362	0.0180272	-0.0180272	0.00665291	0.00665301	0.00665291	0.0133058	-0.0133058							-1	0		-0.00901362	0	-0.00665291	0
LMPD_221_ptrc_c		accoa[c] + atp[c] + 2 glu__L[c] + h[c] + h2o[c] + nadph[c] <=> ac[c] + adp[c] + akg[c] + co2[c] + coa[c] + nadp[c] + pi[c] + ptrc[c]	-1	1	0.00139734	0.00139734	0.00139734	0.00139734	-0.00139734	0.00103137	0.00103139	0.00103137	0.00103137	-0.00103137							-2	0		-0.00279468	0	-0.00206274	0
LMPD_222_pydx5p_c		e4p[c] + g3p[c] + glu__L[c] + 3 nad[c] + o2[c] + pyr[c] <=> akg[c] + 2 co2[c] + 4 h[c] + h2o[c] + h2o2[c] + 3 nadh[c] + pi[c] + pydx5p[c]	0	0	0	0	1.72717e-12	0	0	0	0	3.74312e-13	0	0							-1	0		-1.72717e-12	0	-3.74312e-13	0
LMPD_223_pydx5p_c		e4p[c] + g3p[c] + glu__L[c] + 4 nad[c] + pyr[c] <=> akg[c] + 2 co2[c] + 5 h[c] + h2o[c] + 4 nadh[c] + pi[c] + pydx5p[c]	0	0	0	9.093e-06	9.09301e-06	0	0	0	6.7115e-06	6.7115e-06	0	0							-1	0		-9.09301e-06	0	-6.7115e-06	0
LMPD_224_q8h2_c		3 3pg[c] + 31 atp[c] + e4p[c] + 16 flxr[c] + 8 g3p[c] + 3 glu__L[c] + 16 h[c] + 8 nadh[c] + 9 nadph[c] + 1.5 o2[c] + 2 pep[c] + 7 pyr[c] + 3 r5p[c] <=> 25 adp[c] + 3 akg[c] + 6 amp[c] + 9 co2[c] + 16 flxso[c] + 3 gly[c] + 7 h2o[c] + 3 mththf[c] + 8 nad[c] + 9 nadp[c] + 10 pi[c] + 22 ppi[c] + q8h2[c]	-9	9	0	4.07757e-06	4.07757e-06	3.66981e-05	-3.66981e-05	0	3.00963e-06	3.00963e-06	2.70867e-05	-2.70867e-05							-3	0		-1.22327e-05	0	-9.0289e-06	0
LMPD_225_q8h2_c		3 3pg[c] + 33 atp[c] + e4p[c] + 16 flxr[c] + 8 g3p[c] + 3 glu__L[c] + 13 h[c] + 7 nadh[c] + 9 nadph[c] + o2[c] + 2 pep[c] + 7 pyr[c] + 3 r5p[c] <=> 27 adp[c] + 3 akg[c] + 6 amp[c] + 9 co2[c] + 16 flxso[c] + 3 gly[c] + 4 h2o[c] + 3 mththf[c] + 7 nad[c] + 9 nadp[c] + 12 pi[c] + 22 ppi[c] + q8h2[c]	-9	9	0	0	3.4995e-12	3.14955e-11	-3.14955e-11	0	0	9.04876e-13	8.14389e-12	-8.14389e-12							-3	0		-1.04985e-11	0	-2.71463e-12	0
LMPD_226_q8h2_c		3 3pg[c] + 37 atp[c] + e4p[c] + 16 flxr[c] + 8 g3p[c] + 3 glu__L[c] + 7 h[c] + 2 h2o[c] + 5 nadh[c] + 9 nadph[c] + 2 pep[c] + 7 pyr[c] + 3 r5p[c] <=> 31 adp[c] + 3 akg[c] + 6 amp[c] + 9 co2[c] + 16 flxso[c] + 3 gly[c] + 3 mththf[c] + 5 nad[c] + 9 nadp[c] + 16 pi[c] + 22 ppi[c] + q8h2[c]	-9	9	0	0	2.68338e-12	2.41504e-11	-2.41504e-11	0	0	1.97295e-13	1.77565e-12	-1.77565e-12							-3	0		-8.05014e-12	0	-5.91884e-13	0
LMPD_227_q8h2_c		34 atp[c] + e4p[c] + 16 flxr[c] + 3 for[c] + 8 g3p[c] + 25 h[c] + 11 nadh[c] + 12 nadph[c] + 1.5 o2[c] + 2 pep[c] + 7 pyr[c] + 3 r5p[c] <=> 28 adp[c] + 6 amp[c] + 9 co2[c] + 16 flxso[c] + 10 h2o[c] + 3 mththf[c] + 11 nad[c] + 12 nadp[c] + 10 pi[c] + 22 ppi[c] + q8h2[c]	-12	12	0	0	3.74275e-13	4.4913e-12	-4.4913e-12	0	0	2.66874e-14	3.20249e-13	-3.20249e-13							0	0		0	0	0	0
LMPD_228_q8h2_c		36 atp[c] + e4p[c] + 16 flxr[c] + 3 for[c] + 8 g3p[c] + 19 h[c] + 10 nadh[c] + 12 nadph[c] + o2[c] + 2 pep[c] + 7 pyr[c] + 3 r5p[c] <=> 33 adp[c] + 3 amp[c] + 9 co2[c] + 16 flxso[c] + 7 h2o[c] + 3 mththf[c] + 10 nad[c] + 12 nadp[c] + 15 pi[c] + 19 ppi[c] + q8h2[c]	-12	12	0	0	9.11453e-11	1.09374e-09	-1.09374e-09	0	0	6.31135e-12	7.57362e-11	-7.57362e-11							0	0		0	0	0	0
LMPD_229_q8h2_c		36 atp[c] + e4p[c] + 16 flxr[c] + 3 for[c] + 8 g3p[c] + 22 h[c] + 10 nadh[c] + 12 nadph[c] + o2[c] + 2 pep[c] + 7 pyr[c] + 3 r5p[c] <=> 30 adp[c] + 6 amp[c] + 9 co2[c] + 16 flxso[c] + 7 h2o[c] + 3 mththf[c] + 10 nad[c] + 12 nadp[c] + 12 pi[c] + 22 ppi[c] + q8h2[c]	-12	12	0	0	4.85664e-13	5.82796e-12	-5.82796e-12	0	0	5.85424e-14	7.02509e-13	-7.02509e-13							0	0		0	0	0	0
LMPD_230_q8h2_c		40 atp[c] + e4p[c] + 16 flxr[c] + 3 for[c] + 8 g3p[c] + 13 h[c] + 8 nadh[c] + 12 nadph[c] + 2 pep[c] + 7 pyr[c] + 3 r5p[c] <=> 37 adp[c] + 3 amp[c] + 9 co2[c] + 16 flxso[c] + h2o[c] + 3 mththf[c] + 8 nad[c] + 12 nadp[c] + 19 pi[c] + 19 ppi[c] + q8h2[c]	-12	12	0	0	5.19758e-13	6.2371e-12	-6.2371e-12	0	0	1.27364e-13	1.52837e-12	-1.52837e-12							0	0		0	0	0	0
LMPD_231_q8h2_c		40 atp[c] + e4p[c] + 16 flxr[c] + 3 for[c] + 8 g3p[c] + 16 h[c] + 8 nadh[c] + 12 nadph[c] + 2 pep[c] + 7 pyr[c] + 3 r5p[c] <=> 34 adp[c] + 6 amp[c] + 9 co2[c] + 16 flxso[c] + h2o[c] + 3 mththf[c] + 8 nad[c] + 12 nadp[c] + 16 pi[c] + 22 ppi[c] + q8h2[c]	-12	12	0	0	1.05941e-12	1.27129e-11	-1.27129e-11	0	0	1.21068e-13	1.45282e-12	-1.45282e-12							0	0		0	0	0	0
LMPD_232_q8h2_c		6 3pg[c] + 70 atp[c] + 2 e4p[c] + 32 flxr[c] + 16 g3p[c] + 6 glu__L[c] + 20 h[c] + 12 nadh[c] + 18 nadph[c] + o2[c] + 4 pep[c] + 14 pyr[c] + 6 r5p[c] <=> 58 adp[c] + 6 akg[c] + 12 amp[c] + 18 co2[c] + 32 flxso[c] + 6 gly[c] + 2 h2o[c] + 6 mththf[c] + 12 nad[c] + 18 nadp[c] + 28 pi[c] + 44 ppi[c] + 2 q8h2[c]	-18	18	0	0	1.13572e-12	2.0443e-11	-2.0443e-11	0	0	8.00764e-14	1.44138e-12	-1.44138e-12							-6	0		-6.81432e-12	0	-4.80458e-13	0
LMPD_233_q8h2_c		76 atp[c] + 2 e4p[c] + 32 flxr[c] + 6 for[c] + 16 g3p[c] + 32 h[c] + 18 nadh[c] + 24 nadph[c] + o2[c] + 4 pep[c] + 14 pyr[c] + 6 r5p[c] <=> 70 adp[c] + 6 amp[c] + 18 co2[c] + 32 flxso[c] + 8 h2o[c] + 6 mththf[c] + 18 nad[c] + 24 nadp[c] + 34 pi[c] + 38 ppi[c] + 2 q8h2[c]	-24	24	0	0	1.83211e-12	4.39707e-11	-4.39707e-11	0	0	1.79679e-14	4.3123e-13	-4.3123e-13							0	0		0	0	0	0
LMPD_234_q8h2_c		76 atp[c] + 2 e4p[c] + 32 flxr[c] + 6 for[c] + 16 g3p[c] + 38 h[c] + 18 nadh[c] + 24 nadph[c] + o2[c] + 4 pep[c] + 14 pyr[c] + 6 r5p[c] <=> 64 adp[c] + 12 amp[c] + 18 co2[c] + 32 flxso[c] + 8 h2o[c] + 6 mththf[c] + 18 nad[c] + 24 nadp[c] + 28 pi[c] + 44 ppi[c] + 2 q8h2[c]	-24	24	0	0	3.37785e-13	8.10685e-12	-8.10685e-12	0	0	3.9296e-14	9.43105e-13	-9.43105e-13							0	0		0	0	0	0
LMPD_235_ribflv_c		2 3pg[c] + asp__L[c] + 11 atp[c] + co2[c] + 2 db4p[c] + 2 glu__L[c] + 7 h2o[c] + 3 nad[c] + nadp[c] + 2 nh4[c] + r5p[c] <=> 8 adp[c] + 2 akg[c] + 3 amp[c] + for[c] + fum[c] + gly[c] + 21 h[c] + 3 nadh[c] + nadph[c] + 13 pi[c] + 3 ppi[c] + ribflv[c]	1	-1	0	0	8.83434e-10	-8.83434e-10	8.83434e-10	0	0	2.48376e-11	-2.48376e-11	2.48376e-11							-2	-1		-1.76687e-09	-8.83434e-10	-4.96753e-11	-2.48376e-11
[truncated: 154 more rows]

## Sheet: ShadowPrices
Table B. Shadow Prices of metabolic phenotypes during batch and fed-batch cultivations
Metabolites	Batch, 36 h	Fed-Batch, 48 h
	ShadowPrices CPLEX	ShadowPrices CPLEX
12dgr120[p]	0	0
12dgr120[c]	0	0
12dgr140[p]	0	0
12dgr140[c]	0	0
12dgr141[p]	0	0
12dgr141[c]	0	0
12dgr161[p]	0	0
[truncated: 1,545 more rows]
