# Supplementary material for: TCA Cycle and Its Relationship with Clavulanic Acid Production: A Further Interpretation by Using a Reduced Genome-Scale Metabolic Model of Streptomyces clavuligerus
Source: Bioengineering (Basel). 2021 Jul 22;8(8):103. doi: 10.3390/bioengineering8080103 (PMC8389198; doi:10.3390/bioengineering8080103)
Supplement: Supplementary file 1 [file bioengineering-08-00103-s001.zip › FileS3/reduction-validation-shadowprices/iDG1237_raven_subsystem-01112020.xlsx]

## Sheet: RXNS
#	ID	NAME	EQUATION	EC-NUMBER	GENE ASSOCIATION	LOWER BOUND	UPPER BOUND	OBJECTIVE	COMPARTMENT	MIRIAM	SUBSYSTEM	REPLACEMENT ID	NOTE	REFERENCE	CONFIDENCE SCORE
	12DGR120tipp	1,2 diacylglycerol transport via flipping (periplasm to cytoplasm, n-C12:0)	12dgr120[p] => 12dgr120[c]			0	1000	0		metanetx.reaction/MNXR94675	Transport, Inner Membrane		MetaNetX (MNX) Equation: MNXR7	carveMe
	12DGR140tipp	1,2 diacylglycerol transport via flipping (periplasm to cytoplasm, n-C14:0)	12dgr140[p] => 12dgr140[c]			0	1000	0		metanetx.reaction/MNXR94676	Transport, Inner Membrane		MetaNetX (MNX) Equation: MNXR81306	carveMe
	12DGR141tipp	1,2 diacylglycerol transport via flipping (periplasm to cytoplasm, n-C14:1)	12dgr141[p] => 12dgr141[c]			0	1000	0		metanetx.reaction/MNXR94677	Transport, Inner Membrane		MetaNetX (MNX) Equation: MNXR9	carveMe
	12DGR161tipp	1,2 diacylglycerol transport via flipping (periplasm to cytoplasm, n-C16:1)	12dgr161[p] => 12dgr161[c]			0	1000	0		metanetx.reaction/MNXR94679	Transport, Inner Membrane		MetaNetX (MNX) Equation: MNXR11	carveMe
	12DGR180tipp	1,2 diacylglycerol transport via flipping (periplasm to cytoplasm, n-C18:0)	12dgr180[p] => 12dgr180[c]			0	1000	0		metanetx.reaction/MNXR94680	Transport, Inner Membrane		MetaNetX (MNX) Equation: MNXR12	carveMe
	12DGR181tipp	1,2 diacylglycerol transport via flipping (periplasm to cytoplasm, n-C18:1)	12dgr181[p] => 12dgr181[c]			0	1000	0		metanetx.reaction/MNXR94681	Transport, Inner Membrane		MetaNetX (MNX) Equation: MNXR13	carveMe
	14GLUCANabcpp	1,4-alpha-D-glucan transport via ABC system (periplasm)	atp[c] + h2o[c] + 14glucan[p] => adp[c] + pi[c] + h[c] + 14glucan[c]		((ANW20166) or (ANW20493) or ((ANW20166) and (ANW20493)))	0	1000	0		metanetx.reaction/MNXR94693	Transport, Inner Membrane		MetaNetX (MNX) Equation: MNXR80346	carveMe
	14GLUCANtexi	1,4-alpha-D-glucan transport via diffusion (extracellular to periplasm) irreversible	14glucan[e] => 14glucan[p]	2.4.1.161		0	1000	0		ec-code/2.4.1.161;metanetx.reaction/MNXR94694	Transport, Outer Membrane		MetaNetX (MNX) Equation: MNXR80347 BioCyc: META:2.4.1.161-RXN	carveMe
	2AGPE120tipp	2-Acyl-sn-glycero-3-phosphoethanolamine (n-C12:0) transporter via facilitated diffusion (periplasm)	2agpe120[p] => 2agpe120[c]			0	1000	0		metanetx.reaction/MNXR94750	Transport, Inner Membrane		MetaNetX (MNX) Equation: MNXR68130	carveMe
	2AGPE140tipp	2-Acyl-sn-glycero-3-phosphoethanolamine (n-C14:0) transporter via facilitated diffusion (periplasm)	2agpe140[p] => 2agpe140[c]			0	1000	0		metanetx.reaction/MNXR94751	Transport, Inner Membrane		MetaNetX (MNX) Equation: MNXR68131	carveMe
	2AGPE141tipp	2-Acyl-sn-glycero-3-phosphoethanolamine (n-C14:1) transporter via facilitated diffusion (periplasm)	2agpe141[p] => 2agpe141[c]			0	1000	0		metanetx.reaction/MNXR94752	Transport, Inner Membrane		MetaNetX (MNX) Equation: MNXR57	carveMe
	2AGPE160tipp	2-Acyl-sn-glycero-3-phosphoethanolamine (n-C16:0) transporter via facilitated diffusion (periplasm)	2agpe160[p] => 2agpe160[c]			0	1000	0		metanetx.reaction/MNXR94753;seed.reaction/rxn07942	Transport, Inner Membrane		MetaNetX (MNX) Equation: MNXR68132	carveMe
	2AGPE161tipp	2-Acyl-sn-glycero-3-phosphoethanolamine (n-C16:1) transporter via facilitated diffusion (periplasm)	2agpe161[p] => 2agpe161[c]			0	1000	0		metanetx.reaction/MNXR94754	Transport, Inner Membrane		MetaNetX (MNX) Equation: MNXR59	carveMe
	2AGPE180tipp	2-Acyl-sn-glycero-3-phosphoethanolamine (n-C18:0) transporter via facilitated diffusion (periplasm)	2agpe180[p] => 2agpe180[c]			0	1000	0		metanetx.reaction/MNXR94755;seed.reaction/rxn07944	Transport, Inner Membrane		MetaNetX (MNX) Equation: MNXR68133	carveMe
	2AGPE181tipp	2-Acyl-sn-glycero-3-phosphoethanolamine (n-C18:1) transporter via facilitated diffusion (periplasm)	2agpe181[p] => 2agpe181[c]			0	1000	0		metanetx.reaction/MNXR94756	Transport, Inner Membrane		MetaNetX (MNX) Equation: MNXR61	carveMe
	2AGPEAT120	2-acyl-glycerophospho-ethanolamine acyltransferase (n-C12:0)	atp[c] + 2agpe120[c] + ddca[c] => amp[c] + pe120[c] + ppi[c]			0	1000	0		metanetx.reaction/MNXR94757	Glycerophospholipid Metabolism		MetaNetX (MNX) Equation: MNXR81336	carveMe
	2AGPEAT140	2-acyl-glycerophospho-ethanolamine acyltransferase (n-C14:0)	atp[c] + 2agpe140[c] + ttdca[c] => amp[c] + ppi[c] + pe140[c]			0	1000	0		metanetx.reaction/MNXR94758	Glycerophospholipid Metabolism		MetaNetX (MNX) Equation: MNXR81337	carveMe
	2AGPEAT141	2-acyl-glycerophospho-ethanolamine acyltransferase (n-C14:1)	atp[c] + 2agpe141[c] + ttdcea[c] => amp[c] + ppi[c] + pe141[c]			0	1000	0		metanetx.reaction/MNXR94759	Glycerophospholipid Metabolism		MetaNetX (MNX) Equation: MNXR50741	carveMe
	2AGPEAT161	2-acyl-glycerophospho-ethanolamine acyltransferase (n-C16:1)	atp[c] + 2agpe161[c] + hdcea[c] => amp[c] + ppi[c] + pe161[c]			0	1000	0		metanetx.reaction/MNXR94761	Glycerophospholipid Metabolism		MetaNetX (MNX) Equation: MNXR81338	carveMe
	2AGPEAT181	2-acyl-glycerophospho-ethanolamine acyltransferase (n-C18:1)	atp[c] + 2agpe181[c] + ocdcea[c] => amp[c] + ppi[c] + pe181[c]			0	1000	0		metanetx.reaction/MNXR94763	Glycerophospholipid Metabolism		MetaNetX (MNX) Equation: MNXR68	carveMe
	2AGPG120tipp	2-Acyl-sn-glycero-3-phosphoglycerol (n-C12:0) transporter via facilitated diffusion (periplasm)	2agpg120[p] => 2agpg120[c]			0	1000	0		metanetx.reaction/MNXR94764	Transport, Inner Membrane		MetaNetX (MNX) Equation: MNXR69	carveMe
	2AGPG140tipp	2-Acyl-sn-glycero-3-phosphoglycerol (n-C14:0) transporter via facilitated diffusion (periplasm)	2agpg140[p] => 2agpg140[c]			0	1000	0		metanetx.reaction/MNXR94765	Transport, Inner Membrane		MetaNetX (MNX) Equation: MNXR68139	carveMe
	2AGPG141tipp	2-Acyl-sn-glycero-3-phosphoglycerol (n-C14:1) transporter via facilitated diffusion (periplasm)	2agpg141[p] => 2agpg141[c]			0	1000	0		metanetx.reaction/MNXR94766	Transport, Inner Membrane		MetaNetX (MNX) Equation: MNXR71	carveMe
	2AGPG160tipp	2-Acyl-sn-glycero-3-phosphoglycerol (n-C16:0) transporter via facilitated diffusion (periplasm)	2agpg160[p] => 2agpg160[c]			0	1000	0		metanetx.reaction/MNXR94767	Transport, Inner Membrane		MetaNetX (MNX) Equation: MNXR68140	carveMe
	2AGPG161tipp	2-Acyl-sn-glycero-3-phosphoglycerol (n-C16:1) transporter via facilitated diffusion (periplasm)	2agpg161[p] => 2agpg161[c]			0	1000	0		metanetx.reaction/MNXR94768	Transport, Inner Membrane		MetaNetX (MNX) Equation: MNXR73	carveMe
	2AGPG180tipp	2-Acyl-sn-glycero-3-phosphoglycerol (n-C18:0) transporter via facilitated diffusion (periplasm)	2agpg180[p] => 2agpg180[c]			0	1000	0		metanetx.reaction/MNXR94769	Transport, Inner Membrane		MetaNetX (MNX) Equation: MNXR68141	carveMe
	2AGPG181tipp	2-Acyl-sn-glycero-3-phosphoglycerol (n-C18:1) transporter via facilitated diffusion (periplasm)	2agpg181[p] => 2agpg181[c]			0	1000	0		metanetx.reaction/MNXR94770	Transport, Inner Membrane		MetaNetX (MNX) Equation: MNXR75	carveMe
	2AGPGAT120	2-acyl-glycerophospho-glycerol acyltransferase (n-C12:0)	atp[c] + ddca[c] + 2agpg120[c] => amp[c] + ppi[c] + pg120[c]			0	1000	0		metanetx.reaction/MNXR94771	Glycerophospholipid Metabolism		MetaNetX (MNX) Equation: MNXR76	carveMe
	2AGPGAT140	2-acyl-glycerophospho-glycerol acyltransferase (n-C14:0)	atp[c] + ttdca[c] + 2agpg140[c] => amp[c] + ppi[c] + pg140[c]			0	1000	0		metanetx.reaction/MNXR94772	Glycerophospholipid Metabolism		MetaNetX (MNX) Equation: MNXR68142	carveMe
	2AGPGAT141	2-acyl-glycerophospho-glycerol acyltransferase (n-C14:1)	atp[c] + ttdcea[c] + 2agpg141[c] => amp[c] + ppi[c] + pg141[c]			0	1000	0		metanetx.reaction/MNXR94773	Glycerophospholipid Metabolism		MetaNetX (MNX) Equation: MNXR50742	carveMe
	2AGPGAT160	2-acyl-glycerophospho-glycerol acyltransferase (n-C16:0)	atp[c] + 2agpg160[c] + hdca[c] => amp[c] + ppi[c] + pg160[c]			0	1000	0		metanetx.reaction/MNXR94774	Glycerophospholipid Metabolism		MetaNetX (MNX) Equation: MNXR68143	carveMe
	2AGPGAT161	2-acyl-glycerophospho-glycerol acyltransferase (n-C16:1)	atp[c] + hdcea[c] + 2agpg161[c] => amp[c] + ppi[c] + pg161[c]			0	1000	0		metanetx.reaction/MNXR94775	Glycerophospholipid Metabolism		MetaNetX (MNX) Equation: MNXR68144	carveMe
	2AGPGAT180	2-acyl-glycerophospho-glycerol acyltransferase (n-C18:0)	atp[c] + 2agpg180[c] + ocdca[c] => amp[c] + ppi[c] + pg180[c]			0	1000	0		metanetx.reaction/MNXR94776	Glycerophospholipid Metabolism		MetaNetX (MNX) Equation: MNXR68145	carveMe
	2AGPGAT181	2-acyl-glycerophospho-glycerol acyltransferase (n-C18:1)	atp[c] + ocdcea[c] + 2agpg181[c] => amp[c] + ppi[c] + pg181[c]			0	1000	0		metanetx.reaction/MNXR94777	Glycerophospholipid Metabolism		MetaNetX (MNX) Equation: MNXR82	carveMe
	2DHGLCK	2DHGLCK	atp[c] + 2 h[c] + 2dhglcn[c] => adp[c] + 6p2dhglcn[c]	2.7.1.13	(ANW18396)	0	1000	0		rhea/10788;rhea/10789;rhea/10790;rhea/10791;ec-code/2.7.1.13;biocyc/META:DEHYDOGLUCONOKINASE-RXN;metanetx.reaction/MNXR94789;kegg.reaction/R02658;seed.reaction/rxn01921;seed.reaction/rxn14220	Glycolysis		RHEA: 10788;10789;10790;10791 BioCyc: META:DEHYDOGLUCONOKINASE-RXN MetaNetX (MNX) Equation: MNXR8260 KEGG Reaction: R02658	carveMe
	2DHGLCNkt_tpp	2DHGLCNkt tpp	h[p] + 2dhglcn[p] => h[c] + 2dhglcn[c]			0	1000	0		metanetx.reaction/MNXR94790;seed.reaction/rxn12783	Transport		MetaNetX (MNX) Equation: MNXR68149	carveMe
	2HH24DDH1	2hh24dd hydratase	h2o[c] + 2hh24dd[c] => 24dhhed[c]		(ANW20891)	0	1000	0		metanetx.reaction/MNXR137939	Alternate Carbon Metabolism		MetaNetX (MNX) Equation: MNXR81344	carveMe
	2HXMPt6	2 hydroxymethyl phenol transport inout via proton symport	h[e] + 2hxmp[e] <=> h[c] + 2hxmp[c]			-1000	1000	0		metanetx.reaction/MNXR94804;seed.reaction/rxn05472	Transport			carveMe
	2MAHMP	2-Methyl-4-amino-5-hydroxymethylpyrimidine diphosphatase	h2o[c] + 2mahmp[c] => pi[c] + h[c] + 4ampm[c]		(ANW19305)	0	1000	0		metanetx.reaction/MNXR142616;seed.reaction/rxn07971	Cofactor and Prosthetic Group Biosynthesis		RHEA: 27914;27915;27916;27917 MetaNetX (MNX) Equation: MNXR68153 BioCyc: META:RXN0-3543	carveMe
	2PGLYCt6	2 Phosphoglycolate transport inout via proton symport	h[e] + 2pglyc[e] <=> h[c] + 2pglyc[c]			-1000	1000	0		metanetx.reaction/MNXR94822;seed.reaction/rxn05473	Transport			carveMe
	34HPPOR	4 Hydroxyphenylpyruvateoxygen oxidoreductase	o2[c] + 34hpp[c] => co2[c] + hgentis[c]		(ANW19992)	0	1000	0		ec-code/1.13.11.27;rhea/16189;rhea/16190;rhea/16191;rhea/16192;biocyc/META:4-HYDROXYPHENYLPYRUVATE-DIOXYGENASE-RXN;metanetx.reaction/MNXR94843;reactome/R-ATH-71163;reactome/R-BTA-71163;reactome/R-CEL-71163;reactome/R-CFA-71163;reactome/R-DDI-71163;reactome/R-DME-71163;reactome/R-DRE-71163;reactome/R-GGA-71163;reactome/R-HSA-71163;reactome/R-MMU-71163;reactome/R-OSA-71163;reactome/R-RNO-71163;reac…	Tyrosine metabolism		MetaNetX (MNX) Equation: MNXR81358	carveMe
	3AMACHYD	3-aminoacrylate hydrolase	h2o[c] + h[c] + 3amac[c] => nh4[c] + msa[c]		((ANW19917) or (ANW21901))	0	1000	0		ec-code/3.5.1.-;rhea/34947;rhea/34948;rhea/34949;rhea/34950;biocyc/META:RXN0-6452;metanetx.reaction/MNXR94854;kegg.reaction/R09983	Nucleotide Salvage Pathway		MetaNetX (MNX) Equation: MNXR81363	carveMe
	3HAD100	3-hydroxyacyl-[acyl-carrier-protein] dehydratase (n-C10:0)	3hdecACP[c] => h2o[c] + tdec2eACP[c]	4.2.1.59		0	1000	0		ec-code/2.3.1.-;ec-code/2.3.1.85;ec-code/2.3.1.86;ec-code/4.2.1.58;ec-code/4.2.1.59;ec-code/4.2.1.60;ec-code/4.2.1.61;metanetx.reaction/MNXR94876;kegg.reaction/R04535;seed.reaction/rxn05333	Cell Envelope Biosynthesis		MetaNetX (MNX) Equation: MNXR68167 KEGG Reaction: R04535	carveMe
	3HAD120	3-hydroxyacyl-[acyl-carrier-protein] dehydratase (n-C12:0)	3hddecACP[c] => h2o[c] + tddec2eACP[c]	4.2.1.59		0	1000	0		ec-code/2.3.1.-;ec-code/2.3.1.85;ec-code/2.3.1.86;ec-code/4.2.1.58;ec-code/4.2.1.59;ec-code/4.2.1.60;ec-code/4.2.1.61;metanetx.reaction/MNXR94877;kegg.reaction/R04965;seed.reaction/rxn05331	Cell Envelope Biosynthesis		MetaNetX (MNX) Equation: MNXR68168 KEGG Reaction: R04965	carveMe
	3HAD121	3-hydroxyacyl-[acyl-carrier-protein] dehydratase (n-C12:1)	3hcddec5eACP[c] => h2o[c] + t3c5ddeceACP[c]	4.2.1.61		0	1000	0		ec-code/4.2.1.61;metanetx.reaction/MNXR94878;seed.reaction/rxn07976	Cell Envelope Biosynthesis		MetaNetX (MNX) Equation: MNXR68169	carveMe
	3HAD141	3-hydroxyacyl-[acyl-carrier-protein] dehydratase (n-C14:1)	3hcmrs7eACP[c] => h2o[c] + t3c7mrseACP[c]	4.2.1.61		0	1000	0		ec-code/4.2.1.61;metanetx.reaction/MNXR94880;seed.reaction/rxn07977	Cell Envelope Biosynthesis		MetaNetX (MNX) Equation: MNXR68171	carveMe
	3HAD160	3-hydroxyacyl-[acyl-carrier-protein] dehydratase (n-C16:0)	3hpalmACP[c] => h2o[c] + tpalm2eACP[c]	4.2.1.59		0	1000	0		ec-code/2.3.1.-;ec-code/2.3.1.85;ec-code/2.3.1.86;ec-code/4.2.1.59;ec-code/4.2.1.61;metanetx.reaction/MNXR94881;kegg.reaction/R04544;seed.reaction/rxn05332	Cell Envelope Biosynthesis		MetaNetX (MNX) Equation: MNXR68172 KEGG Reaction: R04544	carveMe
	3HAD161	3-hydroxyacyl-[acyl-carrier-protein] dehydratase (n-C16:1)	3hcpalm9eACP[c] => h2o[c] + t3c9palmeACP[c]	4.2.1.61		0	1000	0		ec-code/4.2.1.61;metanetx.reaction/MNXR94882;seed.reaction/rxn07978	Cell Envelope Biosynthesis		MetaNetX (MNX) Equation: MNXR68173	carveMe
	3HAD180	3-hydroxyacyl-[acyl-carrier-protein] dehydratase (n-C18:0)	3hoctaACP[c] => h2o[c] + toctd2eACP[c]	4.2.1.61		0	1000	0		ec-code/2.3.1.-;ec-code/4.2.1.-;ec-code/4.2.1.61;metanetx.reaction/MNXR94883;kegg.reaction/R07764;seed.reaction/rxn07979	Cell Envelope Biosynthesis		MetaNetX (MNX) Equation: MNXR68174	carveMe
	3HAD181	3-hydroxyacyl-[acyl-carrier-protein] dehydratase (n-C18:1)	3hcvac11eACP[c] => h2o[c] + t3c11vaceACP[c]	4.2.1.61		0	1000	0		ec-code/4.2.1.61;metanetx.reaction/MNXR94884;seed.reaction/rxn07980	Cell Envelope Biosynthesis		MetaNetX (MNX) Equation: MNXR81364	carveMe
	3HAD40	3-hydroxyacyl-[acyl-carrier-protein] dehydratase (n-C4:0)	3haACP[c] => h2o[c] + but2eACP[c]	4.2.1.58		0	1000	0		ec-code/4.2.1.58;metanetx.reaction/MNXR94885;seed.reaction/rxn07981	Cell Envelope Biosynthesis		MetaNetX (MNX) Equation: MNXR68176	carveMe
	3HAD60	3-hydroxyacyl-[acyl-carrier-protein] dehydratase (n-C6:0)	3hhexACP[c] => h2o[c] + thex2eACP[c]	4.2.1.59		0	1000	0		ec-code/2.3.1.-;ec-code/2.3.1.85;ec-code/2.3.1.86;ec-code/4.2.1.58;ec-code/4.2.1.59;metanetx.reaction/MNXR94887;kegg.reaction/R04954;seed.reaction/rxn05330	Cell Envelope Biosynthesis		MetaNetX (MNX) Equation: MNXR68177 KEGG Reaction: R04954	carveMe
	3HAD80	3-hydroxyacyl-[acyl-carrier-protein] dehydratase (n-C8:0)	3hoctACP[c] => h2o[c] + toct2eACP[c]	4.2.1.59		0	1000	0		ec-code/2.3.1.-;ec-code/2.3.1.85;ec-code/2.3.1.86;ec-code/4.2.1.58;ec-code/4.2.1.59;ec-code/4.2.1.61;biocyc/META:4.2.1.59-RXN;metanetx.reaction/MNXR94888;kegg.reaction/R04537;seed.reaction/rxn05334	Cell Envelope Biosynthesis		BioCyc: META:4.2.1.59-RXN MetaNetX (MNX) Equation: MNXR68178 KEGG Reaction: R04537	carveMe
	3HBCOAHL	3-hydroxyisobutyryl-CoA hydrolase	h2o[c] + 3hibutcoa[c] => h[c] + coa[c] + 3hmp[c]	3.1.2.4		0	1000	0		ec-code/3.1.2.4;metanetx.reaction/MNXR137943;seed.reaction/rxn03433	Unassigned		MetaNetX (MNX) Equation: MNXR32754	carveMe
	3HCINNMH	3-hydroxycinnamate hydroxylase	h[c] + o2[c] + nadh[c] + 3hcinnm[c] => h2o[c] + nad[c] + dhcinnm[c]	1.14.13.127	(ANW22193)	0	1000	0		ec-code/1.14.13.127;rhea/27846;rhea/27847;rhea/27848;rhea/27849;biocyc/META:RXN-10040;metanetx.reaction/MNXR94893;kegg.reaction/R06787;seed.reaction/rxn04602	Alternate Carbon Metabolism		RHEA: 25050;25051;25052;25053;27846;27847;27848;27849 BioCyc: META:RXN-10040 MetaNetX (MNX) Equation: MNXR156 KEGG Reaction: R06787	carveMe
	3HOXPACt2pp	HPA permease	h[p] + 3hoxpac[p] => h[c] + 3hoxpac[c]		(ANW17426)	0	1000	0		metanetx.reaction/MNXR94898	Aromatic Acid Breakdown		MetaNetX (MNX) Equation: MNXR81365	carveMe
	3hoxpactex	3 hydroxyphenylacetic acid transport via diffusion extracellular to periplasm	3hoxpac[e] <=> 3hoxpac[p]		(ANW20036)	-1000	1000	0		metanetx.reaction/MNXR94986	Transport Outer Membrane Porin		MetaNetX (MNX) Equation: MNXR81391	carveMe
	3HPAOX	HPA monooxygenase	h[c] + o2[c] + nadh[c] + 3hoxpac[c] => h2o[c] + nad[c] + 34dhpha[c]	1.14.14.9	(ANW18801)	0	1000	0		ec-code/1.14.13.3;ec-code/1.14.14.9;metanetx.reaction/MNXR94899;kegg.reaction/R03299;seed.reaction/rxn02363	Aromatic Acid Breakdown		MetaNetX (MNX) Equation: MNXR15304 KEGG Reaction: R03299	carveMe
	3HPPPNH	3-(3-hydroxy-phenyl)propionate hydroxylase	h[c] + o2[c] + nadh[c] + 3hpppn[c] => h2o[c] + nad[c] + dhpppn[c]	1.14.13.127	(ANW22193)	0	1000	0		ec-code/1.14.13.127;rhea/24785;rhea/24786;rhea/24787;rhea/24788;biocyc/META:MHPHYDROXY-RXN;metanetx.reaction/MNXR94903;kegg.reaction/R06786;seed.reaction/rxn04601	Alternate Carbon Metabolism		BioCyc: META:MHPHYDROXY-RXN MetaNetX (MNX) Equation: MNXR162 KEGG Reaction: R06786 RHEA: 24785;24786;24787;24788 UniPathway Reaction: UCR06786;UER00791	carveMe
	3MBt2pp	H+/Isovalerate symport (periplasm)	h[p] + 3mb[p] => h[c] + 3mb[c]		(ANW17053)	0	1000	0		metanetx.reaction/MNXR94916	Transport, Inner Membrane		MetaNetX (MNX) Equation: MNXR81372	carveMe
	3MBt4pp	Na+/Isovalerate symport (periplasm)	3mb[p] + na1[p] => 3mb[c] + na1[c]		(ANW17053)	0	1000	0		metanetx.reaction/MNXR94917	Transport, Inner Membrane		MetaNetX (MNX) Equation: MNXR81373	carveMe
	3MBtex	3-methylbutanoic acid transport via diffusion (extracellular to periplasm)	3mb[e] <=> 3mb[p]		(ANW18378)	-1000	1000	0		metanetx.reaction/MNXR94918	Transport, Outer Membrane		MetaNetX (MNX) Equation: MNXR81374	carveMe
	3OADPCOAT	3OADPCOAT	succoa[c] + 3oxoadp[c] => oxadpcoa[c] + succ[c]	2.8.3.6		0	1000	0		rhea/12048;rhea/12049;rhea/12050;rhea/12051;ec-code/2.8.3.6;biocyc/META:3-OXOADIPATE-COA-TRANSFERASE-RXN;metanetx.reaction/MNXR94940;kegg.reaction/R02990;seed.reaction/rxn02143	B-Ketoadipate pathway		BioCyc: META:3-OXOADIPATE-COA-TRANSFERASE-RXN BioPath Reaction: RXN01488 MetaNetX (MNX) Equation: MNXR184 KEGG Reaction: R02990 RHEA: 12048;12049;12050;12051 UniPathway Reaction: UCR02990;UER00262	carveMe
	3OAR100	3-oxoacyl-[acyl-carrier-protein] reductase (n-C10:0)	h[c] + nadph[c] + 3odecACP[c] <=> 3hdecACP[c] + nadp[c]	2.3.1.86	((ANW16949) or (ANW18576) or (ANW20152) or (ANW20423) or (ANW21226) or (ANW22693))	-1000	1000	0		ec-code/1.1.1.100;ec-code/2.3.1.-;ec-code/2.3.1.85;ec-code/2.3.1.86;biocyc/META:RXN-9528;metanetx.reaction/MNXR94941;kegg.reaction/R04534;seed.reaction/rxn05338	Cell Envelope Biosynthesis		BioCyc: META:RXN-9528 MetaNetX (MNX) Equation: MNXR68183 KEGG Reaction: R04534	carveMe
	3OAR120	3-oxoacyl-[acyl-carrier-protein] reductase (n-C12:0)	h[c] + nadph[c] + 3oddecACP[c] <=> 3hddecACP[c] + nadp[c]	2.3.1.86	((ANW16949) or (ANW18576) or (ANW20152) or (ANW20423) or (ANW21226) or (ANW22693))	-1000	1000	0		ec-code/1.1.1.100;ec-code/2.3.1.-;ec-code/2.3.1.85;ec-code/2.3.1.86;metanetx.reaction/MNXR94942;kegg.reaction/R04964;seed.reaction/rxn05340	Cell Envelope Biosynthesis		MetaNetX (MNX) Equation: MNXR68184 KEGG Reaction: R04964	carveMe
	3OAR121	3-oxoacyl-[acyl-carrier-protein] reductase (n-C12:1)	h[c] + nadph[c] + 3ocddec5eACP[c] => 3hcddec5eACP[c] + nadp[c]	1.1.1.100	((ANW16949) or (ANW18576) or (ANW20152) or (ANW20423) or (ANW21226) or (ANW22693))	0	1000	0		ec-code/1.1.1.100;metanetx.reaction/MNXR94943;seed.reaction/rxn07987	Cell Envelope Biosynthesis		MetaNetX (MNX) Equation: MNXR187	carveMe
	3OAR140	3-oxoacyl-[acyl-carrier-protein] reductase (n-C14:0)	h[c] + nadph[c] + 3omrsACP[c] <=> nadp[c] + 3hmrsACP[c]	2.3.1.86	((ANW16949) or (ANW18576) or (ANW20152) or (ANW20423) or (ANW21226) or (ANW22693))	-1000	1000	0		ec-code/1.1.1.100;ec-code/2.3.1.-;ec-code/2.3.1.85;ec-code/2.3.1.86;biocyc/META:RXN-9536;metanetx.reaction/MNXR94944;kegg.reaction/R04566;seed.reaction/rxn05342	Cell Envelope Biosynthesis		BioCyc: META:RXN-9536 MetaNetX (MNX) Equation: MNXR68185 KEGG Reaction: R04566	carveMe
	3OAR141	3-oxoacyl-[acyl-carrier-protein] reductase (n-C14:1)	h[c] + nadph[c] + 3ocmrs7eACP[c] => 3hcmrs7eACP[c] + nadp[c]	1.1.1.100	((ANW16949) or (ANW18576) or (ANW20152) or (ANW20423) or (ANW21226) or (ANW22693))	0	1000	0		ec-code/1.1.1.100;metanetx.reaction/MNXR94945;seed.reaction/rxn07989	Cell Envelope Biosynthesis		MetaNetX (MNX) Equation: MNXR189	carveMe
	3OAR160	3-oxoacyl-[acyl-carrier-protein] reductase (n-C16:0)	h[c] + nadph[c] + 3opalmACP[c] <=> 3hpalmACP[c] + nadp[c]	2.3.1.86	((ANW16949) or (ANW18576) or (ANW20152) or (ANW20423) or (ANW21226) or (ANW22693))	-1000	1000	0		ec-code/1.1.1.100;ec-code/2.3.1.-;ec-code/2.3.1.85;ec-code/2.3.1.86;metanetx.reaction/MNXR94946;kegg.reaction/R04543;seed.reaction/rxn05336	Cell Envelope Biosynthesis		MetaNetX (MNX) Equation: MNXR68186 KEGG Reaction: R04543	carveMe
	3OAR161	3-oxoacyl-[acyl-carrier-protein] reductase (n-C16:1)	h[c] + nadph[c] + 3ocpalm9eACP[c] => 3hcpalm9eACP[c] + nadp[c]	1.1.1.100	((ANW16949) or (ANW18576) or (ANW20152) or (ANW20423) or (ANW21226) or (ANW22693))	0	1000	0		ec-code/1.1.1.100;metanetx.reaction/MNXR94947;seed.reaction/rxn07991	Cell Envelope Biosynthesis		MetaNetX (MNX) Equation: MNXR191	carveMe
	3OAR180	3-oxoacyl-[acyl-carrier-protein] reductase (n-C18:0)	h[c] + nadph[c] + 3ooctdACP[c] <=> 3hoctaACP[c] + nadp[c]	1.1.1.100	((ANW16949) or (ANW18576) or (ANW20152) or (ANW20423) or (ANW21226) or (ANW22693))	-1000	1000	0		ec-code/1.1.1.100;metanetx.reaction/MNXR94948;seed.reaction/rxn07992	Cell Envelope Biosynthesis		MetaNetX (MNX) Equation: MNXR192	carveMe
	3OAR181	3-oxoacyl-[acyl-carrier-protein] reductase (n-C18:1)	h[c] + nadph[c] + 3ocvac11eACP[c] => 3hcvac11eACP[c] + nadp[c]	1.1.1.100	((ANW16949) or (ANW18576) or (ANW20152) or (ANW20423) or (ANW21226) or (ANW22693))	0	1000	0		ec-code/1.1.1.100;metanetx.reaction/MNXR94949;seed.reaction/rxn07993	Cell Envelope Biosynthesis		MetaNetX (MNX) Equation: MNXR23892 BioCyc: META:RXN-9556	carveMe
	3OAR40	3-oxoacyl-[acyl-carrier-protein] reductase (n-C4:0)	h[c] + nadph[c] + actACP[c] <=> 3haACP[c] + nadp[c]	1.1.1.100	((ANW16949) or (ANW18576) or (ANW20152) or (ANW20423) or (ANW21226) or (ANW22693))	-1000	1000	0		ec-code/1.1.1.100;metanetx.reaction/MNXR94950;seed.reaction/rxn07994	Cell Envelope Biosynthesis		MetaNetX (MNX) Equation: MNXR68189	carveMe
	3OAR60	3-oxoacyl-[acyl-carrier-protein] reductase (n-C6:0)	h[c] + nadph[c] + 3ohexACP[c] <=> 3hhexACP[c] + nadp[c]	2.3.1.86	((ANW16949) or (ANW18576) or (ANW20152) or (ANW20423) or (ANW21226) or (ANW22693))	-1000	1000	0		ec-code/1.1.1.100;ec-code/2.3.1.-;ec-code/2.3.1.85;ec-code/2.3.1.86;metanetx.reaction/MNXR94952;kegg.reaction/R04953;seed.reaction/rxn05337	Cell Envelope Biosynthesis		MetaNetX (MNX) Equation: MNXR68190 KEGG Reaction: R04953	carveMe
	3OAR80	3-oxoacyl-[acyl-carrier-protein] reductase (n-C8:0)	h[c] + nadph[c] + 3ooctACP[c] <=> 3hoctACP[c] + nadp[c]	2.3.1.86	((ANW16949) or (ANW18576) or (ANW20152) or (ANW20423) or (ANW21226) or (ANW22693))	-1000	1000	0		ec-code/1.1.1.100;ec-code/2.3.1.-;ec-code/2.3.1.85;ec-code/2.3.1.86;biocyc/META:RXN-9524;metanetx.reaction/MNXR94953;kegg.reaction/R04536;seed.reaction/rxn05341	Cell Envelope Biosynthesis		BioCyc: META:RXN-9524 MetaNetX (MNX) Equation: MNXR68191 KEGG Reaction: R04536	carveMe
	3OAS100	3-oxoacyl-[acyl-carrier-protein] synthase (n-C10:0)	h[c] + malACP[c] + ocACP[c] => co2[c] + 3odecACP[c] + ACP[c]	2.3.1.86	((ANW17333) or (ANW17511) or (ANW20351) or (ANW21341))	0	1000	0		ec-code/2.3.1.86;metanetx.reaction/MNXR94954	Cell Envelope Biosynthesis		BioCyc: META:RXN-9527 MetaNetX (MNX) Equation: MNXR81380 KEGG Reaction: R04960	carveMe
	3OAS120	3-oxoacyl-[acyl-carrier-protein] synthase (n-C12:0)	h[c] + malACP[c] + dcaACP[c] => co2[c] + 3oddecACP[c] + ACP[c]	2.3.1.86	((ANW17333) or (ANW17511) or (ANW20351) or (ANW21341))	0	1000	0		ec-code/2.3.1.86;metanetx.reaction/MNXR94955	Cell Envelope Biosynthesis		BioCyc: META:RXN-9531 MetaNetX (MNX) Equation: MNXR81381 KEGG Reaction: R04963	carveMe
	3OAS121	3-oxoacyl-[acyl-carrier-protein] synthase (n-C12:1)	h[c] + malACP[c] + cdec3eACP[c] => co2[c] + 3ocddec5eACP[c] + ACP[c]	2.3.1.41	((ANW17333) or (ANW17511) or (ANW20351) or (ANW21341))	0	1000	0		ec-code/2.3.1.41;metanetx.reaction/MNXR94956	Cell Envelope Biosynthesis		MetaNetX (MNX) Equation: MNXR47319	carveMe
	3OAS140	3-oxoacyl-[acyl-carrier-protein] synthase (n-C14:0)	h[c] + malACP[c] + ddcaACP[c] => co2[c] + 3omrsACP[c] + ACP[c]	2.3.1.86	((ANW17333) or (ANW17511) or (ANW20351) or (ANW21341))	0	1000	0		ec-code/2.3.1.86;metanetx.reaction/MNXR94957	Cell Envelope Biosynthesis		BioCyc: META:RXN-9535 MetaNetX (MNX) Equation: MNXR81382 KEGG Reaction: R04726	carveMe
	3OAS141	3-oxoacyl-[acyl-carrier-protein] synthase (n-C14:1)	h[c] + malACP[c] + cddec5eACP[c] => co2[c] + 3ocmrs7eACP[c] + ACP[c]	2.3.1.41	((ANW17333) or (ANW17511) or (ANW20351) or (ANW21341))	0	1000	0		ec-code/2.3.1.41;metanetx.reaction/MNXR94958	Cell Envelope Biosynthesis		MetaNetX (MNX) Equation: MNXR47320	carveMe
	3OAS160	3-oxoacyl-[acyl-carrier-protein] synthase (n-C16:0)	h[c] + malACP[c] + myrsACP[c] => co2[c] + 3opalmACP[c] + ACP[c]	2.3.1.86	((ANW17333) or (ANW17511) or (ANW20351) or (ANW21341))	0	1000	0		ec-code/2.3.1.86;metanetx.reaction/MNXR94959	Cell Envelope Biosynthesis		BioCyc: META:RXN-9539 MetaNetX (MNX) Equation: MNXR81383 KEGG Reaction: R04968	carveMe
	3OAS161	3-oxoacyl-[acyl-carrier-protein] synthase (n-C16:1)	h[c] + malACP[c] + tdeACP[c] => co2[c] + 3ocpalm9eACP[c] + ACP[c]	2.3.1.41	((ANW17333) or (ANW17511) or (ANW20351) or (ANW21341))	0	1000	0		ec-code/2.3.1.41;metanetx.reaction/MNXR94960	Cell Envelope Biosynthesis		MetaNetX (MNX) Equation: MNXR47321	carveMe
	3OAS180	3-oxoacyl-[acyl-carrier-protein] synthase (n-C18:0)	h[c] + malACP[c] + palmACP[c] => co2[c] + 3ooctdACP[c] + ACP[c]	2.3.1.41	((ANW17333) or (ANW17511) or (ANW20351) or (ANW21341))	0	1000	0		ec-code/2.3.1.41;metanetx.reaction/MNXR94961	Cell Envelope Biosynthesis		MetaNetX (MNX) Equation: MNXR48165	carveMe
	3OAS181	3-oxoacyl-[acyl-carrier-protein] synthase (n-C18:1)	h[c] + malACP[c] + hdeACP[c] => co2[c] + 3ocvac11eACP[c] + ACP[c]	2.3.1.179	((ANW17333) or (ANW17511) or (ANW20351) or (ANW21341))	0	1000	0		ec-code/2.3.1.179;metanetx.reaction/MNXR94962	Cell Envelope Biosynthesis		MetaNetX (MNX) Equation: MNXR81384 BioCyc: META:2.3.1.179-RXN	carveMe
	3OAS60	3-oxoacyl-[acyl-carrier-protein] synthase (n-C6:0)	h[c] + malACP[c] + butACP[c] => co2[c] + 3ohexACP[c] + ACP[c]	2.3.1.86	((ANW17333) or (ANW17511) or (ANW20351) or (ANW21341))	0	1000	0		ec-code/2.3.1.86;metanetx.reaction/MNXR94963	Cell Envelope Biosynthesis		BioCyc: META:RXN-9516 MetaNetX (MNX) Equation: MNXR81385 KEGG Reaction: R04952	carveMe
	3OAS80	3-oxoacyl-[acyl-carrier-protein] synthase (n-C8:0)	h[c] + malACP[c] + hexACP[c] => co2[c] + 3ooctACP[c] + ACP[c]	2.3.1.86	((ANW17333) or (ANW17511) or (ANW20351) or (ANW21341))	0	1000	0		ec-code/2.3.1.86;metanetx.reaction/MNXR94964	Cell Envelope Biosynthesis		BioCyc: META:RXN-9523 MetaNetX (MNX) Equation: MNXR81386 KEGG Reaction: R04957	carveMe
	3OXCOAT	3-oxoadipyl-CoA thiolase	coa[c] + oxadpcoa[c] => succoa[c] + accoa[c]	2.3.1.174	((ANW16906) or (ANW20401))	0	1000	0		rhea/19481;rhea/19482;rhea/19483;rhea/19484;ec-code/2.3.1.16;ec-code/2.3.1.174;biocyc/META:RXN-3641;metanetx.reaction/MNXR94967;kegg.reaction/R00829;seed.reaction/rxn00598	Alternate Carbon Metabolism		BioCyc: META:RXN-3641 BioPath Reaction: RXN00946 MetaNetX (MNX) Equation: MNXR209 KEGG Reaction: R00829 RHEA: 19481;19482;19483;19484 UniPathway Reaction: UCR00829;UER00263	carveMe
	3PEPTabcpp	Tripeptide (LalaDgluMdap) transport via ABC system (periplasm)	atp[c] + h2o[c] + LalaDgluMdap[p] => adp[c] + pi[c] + h[c] + LalaDgluMdap[c]		(((ANW17956) and (ANW18320) and (ANW18327)) or ((ANW17781) and (ANW17956) and (ANW18320) and (ANW18327)) or ((ANW17956) and (ANW18320) and (ANW18324) and (ANW18327)))	0	1000	0		metanetx.reaction/MNXR94970;seed.reaction/rxn08003	Murein Recycling		MetaNetX (MNX) Equation: MNXR68200	carveMe
	3PEPTtex	LalaDgluMdap (tripeptide) transport via diffusion (extracellular to periplasm)	LalaDgluMdap[e] <=> LalaDgluMdap[p]			-1000	1000	0		metanetx.reaction/MNXR94971;seed.reaction/rxn08004	Transport, Outer Membrane Porin		MetaNetX (MNX) Equation: MNXR68201	carveMe
	4ABUTD	4-Aminobutyraldehyde:NAD+ oxidoreductase	h2o[c] + nadp[c] + 4abutn[c] => 2 h[c] + nadph[c] + 4abut[c]	1.2.1.3	(ANW16758)	0	1000	0		ec-code/1.2.1;ec-code/1.2.1.3;rhea/30803;rhea/30804;rhea/30805;rhea/30806;biocyc/META:RXN-14209;metanetx.reaction/MNXR94991;kegg.reaction/R01986;seed.reaction/rxn01459	Unassigned		RHEA: 30803;30804;30805;30806 BioCyc: META:RXN-14209 MetaNetX (MNX) Equation: MNXR14923 KEGG Reaction: R01986	carveMe
	4HBALDt2pp	4-hydroxybenzoaldehyde transport in via proton symport (periplasm)	h[p] + 4hbald[p] => h[c] + 4hbald[c]			0	1000	0		metanetx.reaction/MNXR95005	Transport, Inner Membrane		MetaNetX (MNX) Equation: MNXR81396	carveMe
	4HBALDtex	4-hydroxybenzaldehyde transport via diffusion (extracellular to periplasm)	4hbald[e] <=> 4hbald[p]		(ANW18378)	-1000	1000	0		metanetx.reaction/MNXR95006	Transport, Outer Membrane		MetaNetX (MNX) Equation: MNXR81397	carveMe
	4HBAtex	4-hydroxy-benzyl alcohol transport via diffusion (extracellular to periplasm)	4hba[e] <=> 4hba[p]		(ANW18378)	-1000	1000	0		biocyc/META:TRANS-RXN0-274;metanetx.reaction/MNXR95007;seed.reaction/rxn12376	Transport, Outer Membrane Porin		MetaNetX (MNX) Equation: MNXR68734 BioCyc: META:TRANS-RXN0-274	carveMe
	4HBZR	4-hydroxybenzoylCoA reducatse	6 h[c] + 4hbzcoa[c] + fdxr_42[c] => h2o[c] + benzcoa[c] + fdxo_42[c]		((ANW17488) and (ANW17489))	0	1000	0		metanetx.reaction/MNXR95012	Aromatic Compound degradation		MetaNetX (MNX) Equation: MNXR81398	carveMe
	4HBZtex	4HBZtex	4hbz[e] <=> 4hbz[p]		(ANW18378)	-1000	1000	0		metanetx.reaction/MNXR95013;seed.reaction/rxn09792;seed.reaction/rxn12787	Transport, Outer Membrane		MetaNetX (MNX) Equation: MNXR233	carveMe
	4HOXPACt2pp	4 hydroxyphenylacetate transport in via proton symport periplasm	h[p] + 4hphac[p] => h[c] + 4hphac[c]		(ANW17426)	0	1000	0		metanetx.reaction/MNXR95020	Transport Inner Membrane		MetaNetX (MNX) Equation: MNXR69250	carveMe
	4HTHRK	4-Hydroxy-L-threonine kinase	atp[c] + 4hthr[c] => adp[c] + h[c] + phthr[c]	2.7.1		0	1000	0		ec-code/2.7.1;rhea/28787;rhea/28788;rhea/28789;rhea/28790;biocyc/META:RXN0-6564;metanetx.reaction/MNXR95023	Glycine and Serine Metabolism		RHEA: 28787;28788;28789;28790 MetaNetX (MNX) Equation: MNXR24335 BioCyc: META:RXN0-6564	carveMe
	4HTHRS	4-Hydroxy-L-threonine synthase	h2o[c] + phthr[c] => pi[c] + 4hthr[c]	4.2.3.1	(ANW18093)	0	1000	0		rhea/30659;rhea/30660;rhea/30661;rhea/30662;ec-code/4.2.3;ec-code/4.2.3.1;biocyc/META:RXN-14125;metanetx.reaction/MNXR95024;kegg.reaction/R05086;seed.reaction/rxn03446	Cofactor and Prosthetic Group Biosynthesis		RHEA: 30659;30660;30661;30662 BioCyc: META:RXN-14125 MetaNetX (MNX) Equation: MNXR239 KEGG Reaction: R05086	carveMe
	4MBZALDH	4MBZALDH	nad[c] + 4mbzalc[c] => h[c] + nadh[c] + 4mbzald[c]	1.1.1.90		0	1000	0		ec-code/1.1.1.21;ec-code/1.1.1.90;biocyc/META:RXN-8581;metanetx.reaction/MNXR95030;kegg.reaction/R05282;seed.reaction/rxn03594	Toluene Pathway		BioCyc: META:RXN-8581 MetaNetX (MNX) Equation: MNXR242 KEGG Reaction: R05282	carveMe
	4MBZDH	4MBZDH	h2o[c] + nad[c] + 4mbzald[c] => 2 h[c] + nadh[c] + p_tol[c]			0	1000	0		ec-code/1.2.1.28;ec-code/1.2.1.3;ec-code/1.2.1.7;biocyc/META:RXN-8582;metanetx.reaction/MNXR95031;seed.reaction/rxn12782	Toluene Pathway		MetaNetX (MNX) Equation: MNXR243 BioCyc: META:RXN-8582	carveMe
	4MCAT23DOX	4MCAT23DOX	o2[c] + 4mcat[c] => h[c] + hmccms[c]	1.13.11.2		0	1000	0		ec-code/1.13.11.2;metanetx.reaction/MNXR95032;kegg.reaction/R05295;seed.reaction/rxn03607	Toluene Pathway		BioCyc: META:RXN-11219 MetaNetX (MNX) Equation: MNXR54920 KEGG Reaction: R05295	carveMe
	4PCP	Tetrapeptide L,D-carboxypeptidase	h2o[c] + LalaDgluMdapDala[c] => LalaDgluMdap[c] + ala__D[c]		(ANW17372)	0	1000	0		metanetx.reaction/MNXR95049;seed.reaction/rxn08007	Murein Recycling		MetaNetX (MNX) Equation: MNXR68217	carveMe
	4PEPTabcpp	Tetrapeptide (LalaDgluMdapDala) transport via ABC system (periplasm)	atp[c] + h2o[c] + LalaDgluMdapDala[p] => adp[c] + pi[c] + h[c] + LalaDgluMdapDala[c]		((ANW17956) and (ANW18320) and (ANW18327))	0	1000	0		metanetx.reaction/MNXR95050;seed.reaction/rxn08008	Murein Recycling		MetaNetX (MNX) Equation: MNXR68218	carveMe
	5DGLCNR	5-dehydro-D-gluconate reductase	h[c] + nadph[c] + 5dglcn[c] <=> nadp[c] + glcn[c]	1.1.1.69	(ANW22155)	-1000	1000	0		ec-code/1.1.1;ec-code/1.1.1.69;rhea/23936;rhea/23937;rhea/23938;rhea/23939;biocyc/META:RXN-14367;metanetx.reaction/MNXR95065;kegg.reaction/R01740;seed.reaction/rxn01278	Alternate Carbon Metabolism		RHEA: 23936;23937;23938;23939 BioCyc: META:GLUCONATE-5-DEHYDROGENASE-RXN;META:RXN-14367 MetaNetX (MNX) Equation: MNXR7181 KEGG Reaction: R01740	carveMe
	5DGLCNt2rpp	5-Dehydro-D-gluconate transport via proton symport, reversible (periplasm)	h[p] + 5dglcn[p] <=> h[c] + 5dglcn[c]		(ANW18393)	-1000	1000	0		rhea/28819;rhea/28820;rhea/28821;rhea/28822;biocyc/META:TRANS-RXN0-228;metanetx.reaction/MNXR95066;seed.reaction/rxn08011	Transport, Inner Membrane		MetaNetX (MNX) Equation: MNXR54924 BioCyc: META:TRANS-RXN0-228	carveMe
	5DOAN	5'-deoxyadenosine nuclosidase	h2o[c] + dad_5[c] => 5drib[c] + ade[c]			0	1000	0		rhea/29859;rhea/29860;rhea/29861;rhea/29862;biocyc/META:RXN0-6550;metanetx.reaction/MNXR95069;seed.reaction/rxn08013;seed.reaction/rxn13649	Cofactor and Prosthetic Group Biosynthesis		MetaNetX (MNX) Equation: MNXR68220	carveMe
	A5PISO	Arabinose-5-phosphate isomerase	ru5p__D[c] <=> ara5p[c]	5.3.1.13		-1000	1000	0		rhea/23104;rhea/23105;rhea/23106;rhea/23107;ec-code/5.3.1.13;biocyc/META:DARAB5PISOM-RXN;metanetx.reaction/MNXR95132;kegg.reaction/R01530;seed.reaction/rxn01117	Alternate Carbon Metabolism		BioCyc: META:DARAB5PISOM-RXN KEGG Reaction: R01530 UniPathway Reaction: UCR01530;UER00473 MetaNetX (MNX) Equation: MNXR300	carveMe
	AACPS1	Acyl-[acyl-carrier-protein] synthetase (n-C14:0)	atp[c] + ttdca[c] + ACP[c] => amp[c] + ppi[c] + myrsACP[c]	6.2.1.20	(ANW20352)	0	1000	0		ec-code/6.2.1.20;metanetx.reaction/MNXR95138	Cell Envelope Biosynthesis		MetaNetX (MNX) Equation: MNXR50749 BioCyc: META:RXN-13266	carveMe
	AACPS2	Acyl-[acyl-carrier-protein] synthetase (n-C14:1)	atp[c] + ttdcea[c] + ACP[c] => amp[c] + ppi[c] + tdeACP[c]	6.2.1.20	(ANW20352)	0	1000	0		ec-code/6.2.1.20;metanetx.reaction/MNXR95141	Cell Envelope Biosynthesis		MetaNetX (MNX) Equation: MNXR68229	carveMe
	AACPS3	Acyl-[acyl-carrier-protein] synthetase (n-C16:0)	atp[c] + hdca[c] + ACP[c] => amp[c] + ppi[c] + palmACP[c]	6.2.1.20	(ANW20352)	0	1000	0		ec-code/6.2.1.20;metanetx.reaction/MNXR95142	Cell Envelope Biosynthesis		MetaNetX (MNX) Equation: MNXR68230	carveMe
	AACPS4	Acyl-[acyl-carrier-protein] synthetase (n-C16:1)	atp[c] + hdcea[c] + ACP[c] => amp[c] + ppi[c] + hdeACP[c]		(ANW20352)	0	1000	0		metanetx.reaction/MNXR95143	Cell Envelope Biosynthesis		MetaNetX (MNX) Equation: MNXR81444	carveMe
	AACPS5	Acyl-[acyl-carrier-protein] synthetase (n-C18:1)	atp[c] + ocdcea[c] + ACP[c] => amp[c] + ppi[c] + octeACP[c]		(ANW20352)	0	1000	0		metanetx.reaction/MNXR95144	Cell Envelope Biosynthesis		MetaNetX (MNX) Equation: MNXR81445	carveMe
	AACPS6	Acyl-[acyl-carrier-protein] synthetase (n-C18:0)	atp[c] + ocdca[c] + ACP[c] => amp[c] + ppi[c] + ocdcaACP[c]	6.2.1.20	(ANW20352)	0	1000	0		ec-code/6.2.1.20;metanetx.reaction/MNXR95145	Cell Envelope Biosynthesis		MetaNetX (MNX) Equation: MNXR81446	carveMe
	AACPS7	Acyl-[acyl-carrier-protein] synthetase (n-C12:0)	atp[c] + ddca[c] + ACP[c] => amp[c] + ppi[c] + ddcaACP[c]	6.2.1.l	(ANW20352)	0	1000	0		ec-code/6.2.1.l;metanetx.reaction/MNXR95146	Cell Envelope Biosynthesis		MetaNetX (MNX) Equation: MNXR54932 BioCyc: META:RXN-13264	carveMe
	AACPS8	Acyl-[acyl-carrier-protein] synthetase (n-C10:0)	atp[c] + ACP[c] + dca[c] => amp[c] + ppi[c] + dcaACP[c]	6.2.1.20	(ANW20352)	0	1000	0		ec-code/6.2.1.20;metanetx.reaction/MNXR95147	Cell Envelope Biosynthesis		MetaNetX (MNX) Equation: MNXR68232	carveMe
	AACPS9	Acyl-[acyl-carrier-protein] synthetase (n-C8:0)	atp[c] + ACP[c] + octa[c] => amp[c] + ppi[c] + ocACP[c]	6.2.1.l	(ANW20352)	0	1000	0		ec-code/6.2.1.l;metanetx.reaction/MNXR95148	Cell Envelope Biosynthesis		MetaNetX (MNX) Equation: MNXR68233 BioCyc: META:RXN-5741	carveMe
	AAMYL	Alpha-amylase	14glucan[c] => malthx[c]		(ANW16724)	0	1000	0		metanetx.reaction/MNXR95153	Alternate Carbon Metabolism		MetaNetX (MNX) Equation: MNXR81448	carveMe
	AAMYL_1	Alpha amylase	starch[e] => dextrin[e]		(ANW20495)	0	1000	0		ec-code/3.2.1.1;metanetx.reaction/MNXR95154;seed.reaction/rxn09952	Carbohydrateand related molecules			carveMe
	AB6PGH	Arbutin 6-phosphate glucohydrolase	h2o[c] + arbt6p[c] => g6p[c] + hqn[c]	3.2.1.86	(ANW20180)	0	1000	0		ec-code/3.2.1.86;metanetx.reaction/MNXR95165;seed.reaction/rxn08025	Alternate Carbon Metabolism		MetaNetX (MNX) Equation: MNXR80352	carveMe
	ABTA	4-aminobutyrate transaminase	4abut[c] + akg[c] => glu__L[c] + sucsal[c]	2.6.1.19	((ANW17221) or (ANW17807) or (ANW18131) or (ANW19499))	0	1000	0		ec-code/2.6.1.19;rhea/23352;rhea/23353;rhea/23354;rhea/23355;biocyc/META:GABATRANSAM-RXN;metanetx.reaction/MNXR95186;kegg.reaction/R01648;seed.reaction/rxn01204	Arginine and Proline Metabolism		BioCyc: META:GABATRANSAM-RXN MetaNetX (MNX) Equation: MNXR30569 KEGG Reaction: R01648 RHEA: 23352;23353;23354;23355 UniPathway Reaction: UCR01648;UER00293	carveMe
	ABUTD	Aminobutyraldehyde dehydrogenase	h2o[c] + nad[c] + 4abutn[c] => 2 h[c] + nadh[c] + 4abut[c]	1.2.1.3	((ANW17820) or (ANW19667) or (ANW21865))	0	1000	0		ec-code/1.2.1.-;ec-code/1.2.1.19;ec-code/1.2.1.3;rhea/19105;rhea/19106;rhea/19107;rhea/19108;biocyc/META:AMINOBUTDEHYDROG-RXN;metanetx.reaction/MNXR95191;kegg.reaction/R02549;seed.reaction/rxn01851	Arginine and Proline Metabolism		BioCyc: META:AMINOBUTDEHYDROG-RXN BioPath Reaction: RXN00431 MetaNetX (MNX) Equation: MNXR337 KEGG Reaction: R02549 RHEA: 19105;19106;19107;19108 UniPathway Reaction: UCR02549;UER00292	carveMe
	ABUTt2pp	4-aminobutyrate transport in via proton symport (periplasm)	h[p] + 4abut[p] => h[c] + 4abut[c]		(ANW20207)	0	1000	0		rhea/28915;rhea/28916;rhea/28917;rhea/28918;biocyc/META:TRANS-RXN-57;metanetx.reaction/MNXR94994;seed.reaction/rxn05564;seed.reaction/rxn08027	Transport, Inner Membrane		MetaNetX (MNX) Equation: MNXR338 BioCyc: META:TRANS-RXN-57	carveMe
	ABUTt2r	4 aminobutyrate reversible transport in via proton symport	h[e] + 4abut[e] <=> h[c] + 4abut[c]		(ANW20207)	-1000	1000	0		rhea/28915;rhea/28916;rhea/28917;rhea/28918;biocyc/META:TRANS-RXN-57;metanetx.reaction/MNXR94994;seed.reaction/rxn05564;seed.reaction/rxn08027	TRANSPORT, EXTRACELLULAR		MetaNetX (MNX) Equation: MNXR338 BioCyc: META:TRANS-RXN-57	carveMe
	ACACCT	Acetyl-CoA:acetoacetyl-CoA transferase	accoa[c] + acac[c] => ac[c] + aacoa[c]	2.8.3.8	(ANW20686)	0	1000	0		ec-code/2.8.3.8;ec-code/2.8.3.9;rhea/27806;rhea/27807;rhea/27808;rhea/27809;biocyc/META:ACETOACETYL-COA-TRANSFER-RXN;metanetx.reaction/MNXR95193;kegg.reaction/R01359;seed.reaction/rxn00990	Alternate Carbon Metabolism		BioCyc: META:ACETOACETYL-COA-TRANSFER-RXN BioPath Reaction: RXN00280 MetaNetX (MNX) Equation: MNXR340 RHEA: 27806;27807;27808;27809 KEGG Reaction: R01359	carveMe
	ACACT1r	Acetyl-CoA C-acetyltransferase	2 accoa[c] <=> coa[c] + aacoa[c]	2.3.1.9	((ANW16906) or (ANW17572) or (ANW18039) or (ANW19862) or (ANW20401) or (ANW21897))	-1000	1000	0		ec-code/2.3.1.9;rhea/21036;rhea/21037;rhea/21038;rhea/21039;biocyc/META:ACETYL-COA-ACETYLTRANSFER-RXN;metanetx.reaction/MNXR95194;reactome/R-ATH-73916;reactome/R-ATH-74181;reactome/R-BTA-73916;reactome/R-BTA-74181;reactome/R-BTA-8848215;reactome/R-CEL-73916;reactome/R-CEL-74181;reactome/R-CFA-73916;reactome/R-CFA-74181;reactome/R-CFA-8848215;reactome/R-DDI-73916;reactome/R-DDI-74181;reactome/R-DM…	Membrane Lipid Metabolism		BioCyc: META:ACETYL-COA-ACETYLTRANSFER-RXN BioPath Reaction: RXN00225;RXN01163 MetaNetX (MNX) Equation: MNXR341 KEGG Reaction: R00238 RHEA: 21036;21037;21038;21039 UniPathway Reaction: UCR00238;UER00101	carveMe
	ACACT2r	Acetyl-CoA C-acyltransferase (butanoyl-CoA) (r)	accoa[c] + btcoa[c] <=> coa[c] + 3ohcoa[c]	2.3.1.9	((ANW17572) or (ANW19862) or (ANW20401))	-1000	1000	0		ec-code/2.3.1.16;ec-code/2.3.1.9;rhea/31111;rhea/31112;rhea/31113;rhea/31114;biocyc/META:RXN-12565;metanetx.reaction/MNXR95196;reactome/R-BTA-77321;reactome/R-CEL-77321;reactome/R-CFA-77321;reactome/R-DME-77321;reactome/R-GGA-77321;reactome/R-HSA-77321;reactome/R-MMU-77321;reactome/R-RNO-77321;reactome/R-SSC-77321;reactome/R-TGU-77321;reactome/R-XTR-77321;kegg.reaction/R01177;seed.reaction/rxn008…	Membrane Lipid Metabolism		BioCyc: META:RXN-12565 BioPath Reaction: RXN00254 MetaNetX (MNX) Equation: MNXR343 RHEA: 31111;31112;31113;31114 KEGG Reaction: R01177	carveMe
	ACACT3r	Acetyl-CoA C-acyltransferase (hexanoyl-CoA) (r)	accoa[c] + hxcoa[c] <=> coa[c] + 3oocoa[c]	2.3.1.9	((ANW17572) or (ANW19862) or (ANW20401))	-1000	1000	0		ec-code/2.3.1.9;metanetx.reaction/MNXR95197	Membrane Lipid Metabolism		BioCyc: META:RXN-14277 BioPath Reaction: RXN00848 MetaNetX (MNX) Equation: MNXR344 RHEA: 31203;31204;31205;31206 KEGG Reaction: R04747	carveMe
	ACACT4r	Acetyl-CoA C-acyltransferase (octanoyl-CoA) (r)	accoa[c] + occoa[c] <=> coa[c] + 3odcoa[c]	2.3.1.9	((ANW17572) or (ANW19862) or (ANW20401))	-1000	1000	0		ec-code/2.3.1.16;ec-code/2.3.1.9;rhea/31087;rhea/31088;rhea/31089;rhea/31090;biocyc/META:RXN-13617;metanetx.reaction/MNXR95198;reactome/R-BTA-77340;reactome/R-CEL-77340;reactome/R-CFA-77340;reactome/R-DME-77340;reactome/R-GGA-77340;reactome/R-HSA-77340;reactome/R-MMU-77340;reactome/R-RNO-77340;reactome/R-SSC-77340;reactome/R-TGU-77340;reactome/R-XTR-77340;kegg.reaction/R03778;seed.reaction/rxn026…	Membrane Lipid Metabolism		BioCyc: META:RXN-13617 BioPath Reaction: RXN01338 MetaNetX (MNX) Equation: MNXR345 RHEA: 31087;31088;31089;31090 KEGG Reaction: R03778	carveMe
	ACACT5r	Acetyl-CoA C-acyltransferase (decanoyl-CoA) (r)	accoa[c] + dcacoa[c] <=> coa[c] + 3oddcoa[c]	2.3.1.9	((ANW17572) or (ANW20401))	-1000	1000	0		ec-code/2.3.1.9;metanetx.reaction/MNXR95199	Membrane Lipid Metabolism		BioCyc: META:RXN-14274 BioPath Reaction: RXN00937 MetaNetX (MNX) Equation: MNXR346 RHEA: 31183;31184;31185;31186 KEGG Reaction: R04742	carveMe
	ACACT6r	Acetyl-CoA C-acyltransferase (dodecanoyl-CoA) (r)	accoa[c] + ddcacoa[c] <=> coa[c] + 3otdcoa[c]	2.3.1.9	((ANW17572) or (ANW20401))	-1000	1000	0		ec-code/2.3.1.16;ec-code/2.3.1.9;rhea/31091;rhea/31092;rhea/31093;rhea/31094;biocyc/META:RXN-14268;metanetx.reaction/MNXR95201;reactome/R-BTA-77271;reactome/R-CEL-77271;reactome/R-CFA-77271;reactome/R-DME-77271;reactome/R-GGA-77271;reactome/R-HSA-77271;reactome/R-MMU-77271;reactome/R-RNO-77271;reactome/R-SSC-77271;reactome/R-TGU-77271;reactome/R-XTR-77271;kegg.reaction/R03858;seed.reaction/rxn065…	Membrane Lipid Metabolism		BioCyc: META:RXN-14268 BioPath Reaction: RXN00785 MetaNetX (MNX) Equation: MNXR347 RHEA: 31091;31092;31093;31094 KEGG Reaction: R03858	carveMe
	ACACT7r	Acetyl-CoA C-acyltransferase (tetradecanoyl-CoA) (r)	accoa[c] + tdcoa[c] <=> coa[c] + 3ohdcoa[c]	2.3.1.9	((ANW17572) or (ANW19862) or (ANW20401))	-1000	1000	0		rhea/18161;rhea/18162;rhea/18163;rhea/18164;ec-code/2.3.1.155;ec-code/2.3.1.16;ec-code/2.3.1.9;biocyc/META:2.3.1.155-RXN;biocyc/META:RXN-16560;metanetx.reaction/MNXR95203;reactome/R-BTA-77304;reactome/R-CEL-77304;reactome/R-CFA-77304;reactome/R-DME-77304;reactome/R-GGA-77304;reactome/R-HSA-77304;reactome/R-MMU-77304;reactome/R-RNO-77304;reactome/R-SSC-77304;reactome/R-TGU-77304;reactome/R-XTR-773…	Membrane Lipid Metabolism		BioCyc: META:2.3.1.155-RXN;META:RXN-16560 BioPath Reaction: RXN00111 MetaNetX (MNX) Equation: MNXR348 RHEA: 18161;18162;18163;18164 KEGG Reaction: R03991	carveMe
	ACACT8r	Acetyl-CoA acyltransferase (hexadecanoyl-CoA), (r)	coa[c] + 3ohodcoa[c] <=> accoa[c] + pmtcoa[c]		((ANW17572) or (ANW19862) or (ANW20401) or (ANW20681))	-1000	1000	0		rhea/35279;rhea/35280;rhea/35281;rhea/35282;metanetx.reaction/MNXR95204;seed.reaction/rxn08767	Membrane Lipid Metabolism		RHEA: 35279;35280;35281;35282 MetaNetX (MNX) Equation: MNXR54944	carveMe
	ACALD	Acetaldehyde dehydrogenase (acetylating)	coa[c] + nad[c] + acald[c] <=> h[c] + nadh[c] + accoa[c]	1.2.1.10	(ANW19200)	-1000	1000	0		ec-code/1.2.1.10;rhea/23288;rhea/23289;rhea/23290;rhea/23291;biocyc/META:ACETALD-DEHYDROG-RXN;metanetx.reaction/MNXR95210;kegg.reaction/R00228;seed.reaction/rxn00171	Pyruvate Metabolism		BioCyc: META:ACETALD-DEHYDROG-RXN MetaNetX (MNX) Equation: MNXR353 KEGG Reaction: R00228 RHEA: 23288;23289;23290;23291 UniPathway Reaction: UCR00228;UER00798	carveMe
	ACCOAC	Acetyl-CoA carboxylase	atp[c] + accoa[c] + hco3[c] => adp[c] + pi[c] + h[c] + malcoa[c]	6.4.1.2	((ANW17891) or (ANW21863))	0	1000	0		rhea/11308;rhea/11309;rhea/11310;rhea/11311;ec-code/6.4.1.2;biocyc/META:ACETYL-COA-CARBOXYLTRANSFER-RXN;metanetx.reaction/MNXR95219;reactome/R-ATH-200555;reactome/R-ATH-75851;reactome/R-ATH-8876889;reactome/R-BTA-200555;reactome/R-BTA-75851;reactome/R-BTA-8876889;reactome/R-CEL-200555;reactome/R-CEL-75851;reactome/R-CEL-8876889;reactome/R-CFA-200555;reactome/R-CFA-75851;reactome/R-CFA-8876889;rea…	Membrane Lipid Metabolism		BioCyc: META:ACETYL-COA-CARBOXYLTRANSFER-RXN MetaNetX (MNX) Equation: MNXR358 KEGG Reaction: R00742 RHEA: 11308;11309;11310;11311 UniPathway Reaction: UCR00742;UER00711	carveMe
	ACCOAL	Acetate-CoA ligase (ADP-forming)	atp[c] + coa[c] + ppa[c] => adp[c] + pi[c] + ppcoa[c]	6.2.1.13	(ANW21191)	0	1000	0		ec-code/6.2.1.13;metanetx.reaction/MNXR95221	Alternate Carbon Metabolism		RHEA: 29843;29844;29845;29846 BioCyc: META:PROPANOATECOA-LIGASE-RXN MetaNetX (MNX) Equation: MNXR359 KEGG Reaction: R00920	carveMe
	ACGAMK	N-acetylglucosamine kinase	atp[c] + acgam[c] => adp[c] + h[c] + acgam6p[c]	2.7.1.59		0	1000	0		rhea/17417;rhea/17418;rhea/17419;rhea/17420;ec-code/2.7.1.59;biocyc/META:N-ACETYLGLUCOSAMINE-KINASE-RXN;metanetx.reaction/MNXR95249;kegg.reaction/R01201;seed.reaction/rxn00892	Murein Recycling		RHEA: 17417;17418;17419;17420 MetaNetX (MNX) Equation: MNXR81465 KEGG Reaction: R01201	carveMe
	ACGAMPM	Phosphoacetylglucosamine mutase	acgam6p[c] <=> acgam1p[c]	5.4.2.3	(ANW18600)	-1000	1000	0		ec-code/5.4.2.3;metanetx.reaction/MNXR95250;reactome/R-ATH-446185;reactome/R-BTA-446185;reactome/R-CEL-446185;reactome/R-CFA-446185;reactome/R-DME-446185;reactome/R-DRE-446185;reactome/R-GGA-446185;reactome/R-HSA-446185;reactome/R-MMU-446185;reactome/R-OSA-446185;reactome/R-PFA-446185;reactome/R-RNO-446185;reactome/R-SCE-446185;reactome/R-SPO-446185;reactome/R-SSC-446185;reactome/R-TGU-446185;rea…	AMINOSUGAR METABOLISM		BioCyc: META:PHOSACETYLGLUCOSAMINEMUT-RXN MetaNetX (MNX) Equation: MNXR81466 KEGG Reaction: R08193 RHEA: 23804;23805;23806;23807 UniPathway Reaction: UCR08193;UER00530	carveMe
	ACGApts	N-Acetyl-D-glucosamine transport via PEP:Pyr PTS	pep[c] + acgam[e] => acgam6p[c] + pyr[c]		((ANW20016) or ((ANW20015) and (ANW21193)))	0	1000	0		metanetx.reaction/MNXR95253;seed.reaction/rxn05485;seed.reaction/rxn08041	Transport, Extracellular		MetaNetX (MNX) Equation: MNXR81468	carveMe
	ACGAptspp	N-Acetyl-D-glucosamine transport via PEP:Pyr PTS (periplasm)	pep[c] + acgam[p] => acgam6p[c] + pyr[c]		((ANW20016) or (ANW21194))	0	1000	0		metanetx.reaction/MNXR95253;seed.reaction/rxn05485;seed.reaction/rxn08041	Transport, Inner Membrane		MetaNetX (MNX) Equation: MNXR81468	carveMe
	ACGAtex	N-Acetyl-D-glucosamine transport via diffusion (extracellular to periplasm)	acgam[e] <=> acgam[p]			-1000	1000	0		metanetx.reaction/MNXR95252;seed.reaction/rxn08042	Transport, Outer Membrane Porin		MetaNetX (MNX) Equation: MNXR379	carveMe
	ACGK	Acetylglutamate kinase	atp[c] + acglu[c] => adp[c] + acg5p[c]	2.7.2.8	(ANW22081)	0	1000	0		rhea/14629;rhea/14630;rhea/14631;rhea/14632;ec-code/2.7.2.8;biocyc/META:ACETYLGLUTKIN-RXN;metanetx.reaction/MNXR95256;kegg.reaction/R02649;seed.reaction/rxn01917	Arginine and Proline Metabolism		BioCyc: META:ACETYLGLUTKIN-RXN BioPath Reaction: RXN00583 MetaNetX (MNX) Equation: MNXR382 KEGG Reaction: R02649 RHEA: 14629;14630;14631;14632 UniPathway Reaction: UCR02649;UER00107	carveMe
	ACGS	N-acetylglutamate synthase	accoa[c] + glu__L[c] => h[c] + coa[c] + acglu[c]	2.3.1.1	((ANW18139) or (ANW19700) or (ANW21044))	0	1000	0		ec-code/2.3.1.1;rhea/24292;rhea/24293;rhea/24294;rhea/24295;biocyc/META:N-ACETYLTRANSFER-RXN;metanetx.reaction/MNXR95259;reactome/R-BTA-70542;reactome/R-CFA-70542;reactome/R-DDI-70542;reactome/R-DRE-70542;reactome/R-HSA-70542;reactome/R-MMU-70542;reactome/R-RNO-70542;reactome/R-SCE-70542;reactome/R-SPO-70542;reactome/R-SSC-70542;reactome/R-XTR-70542;kegg.reaction/R00259;seed.reaction/rxn00192	Arginine and Proline Metabolism		BioCyc: META:N-ACETYLTRANSFER-RXN BioPath Reaction: RXN00418 MetaNetX (MNX) Equation: MNXR30582 KEGG Reaction: R00259 RHEA: 24292;24293;24294;24295 UniPathway Reaction: UCR00259;UER00106	carveMe
	ACHBS	2-aceto-2-hydroxybutanoate synthase	h[c] + pyr[c] + 2obut[c] => co2[c] + 2ahbut[c]	2.2.1.6	((ANW18135) or (ANW20091) or (ANW22449))	0	1000	0		ec-code/2.2.1.6;rhea/27654;rhea/27655;rhea/27656;rhea/27657;biocyc/META:ACETOOHBUTSYN-RXN;metanetx.reaction/MNXR95260;kegg.reaction/R08648	Valine, Leucine, and Isoleucine Metabolism		RHEA: 27654;27655;27656;27657 BioCyc: META:ACETOOHBUTSYN-RXN MetaNetX (MNX) Equation: MNXR76182 KEGG Reaction: R08648	carveMe
	ACKr	Acetate kinase	atp[c] + ac[c] <=> adp[c] + actp[c]	2.7.2.15	(ANW18020)	-1000	1000	0		rhea/11352;rhea/11353;rhea/11354;rhea/11355;ec-code/2.7.2.1;ec-code/2.7.2.15;biocyc/META:ACETATEKIN-RXN;metanetx.reaction/MNXR95269;kegg.reaction/R00315;seed.reaction/rxn00225	Pyruvate Metabolism		BioCyc: META:ACETATEKIN-RXN BioPath Reaction: RXN00036 MetaNetX (MNX) Equation: MNXR390 KEGG Reaction: R00315 RHEA: 11352;11353;11354;11355 UniPathway Reaction: UCR00315;UER00458	carveMe
	ACLS	Acetolactate synthase	h[c] + 2 pyr[c] => co2[c] + alac__S[c]	2.2.1.6	((ANW17931) or (ANW18135) or (ANW20091) or (ANW22449) or ((ANW17931) and (ANW17932)))	0	1000	0		ec-code/2.2.1.6;rhea/25249;rhea/25250;rhea/25251;rhea/25252;biocyc/META:ACETOLACTSYN-RXN;metanetx.reaction/MNXR95271;kegg.reaction/R00226	Valine, Leucine, and Isoleucine Metabolism		BioCyc: META:ACETOLACTSYN-RXN MetaNetX (MNX) Equation: MNXR68259 KEGG Reaction: R00226 RHEA: 25249;25250;25251;25252 UniPathway Reaction: UCR00226;UER00677	carveMe
	ACM6PH	N-acetylmuramate 6-phosphate hydrolase	h2o[c] + acmum6p[c] => acgam6p[c] + lac__D[c]	4.2.1.126		0	1000	0		rhea/26410;rhea/26411;rhea/26412;rhea/26413;ec-code/4.2.1.126;metanetx.reaction/MNXR95273;kegg.reaction/R08555;seed.reaction/rxn08044	Alternate Carbon Metabolism		RHEA: 26410;26411;26412;26413 MetaNetX (MNX) Equation: MNXR81471 KEGG Reaction: R08555	carveMe
	ACNAMt2	N-acetylneuraminate proton symport	h[e] + acnam[e] => h[c] + acnam[c]		(ANW18487)	0	1000	0		rhea/28987;rhea/28988;rhea/28989;rhea/28990;biocyc/META:RXN-15314;biocyc/META:TRANS-RXN-25;metanetx.reaction/MNXR95291;seed.reaction/rxn05487;seed.reaction/rxn08050	Transport, Extracellular		MetaNetX (MNX) Equation: MNXR406 BioCyc: META:RXN-15314;META:TRANS-RXN-25	carveMe
	ACNML	N-Acetylneuraminate lyase	acnam[c] => pyr[c] + acmana[c]	4.1.3.3		0	1000	0		rhea/23296;rhea/23297;rhea/23298;rhea/23299;ec-code/4.1.3.3;biocyc/META:ACNEULY-RXN;metanetx.reaction/MNXR95296;kegg.reaction/R01811;seed.reaction/rxn01322	Alternate Carbon Metabolism		BioCyc: META:ACNEULY-RXN MetaNetX (MNX) Equation: MNXR26498 KEGG Reaction: R01811 RHEA: 23296;23297;23298;23299 UniPathway Reaction: UCR01811;UER00680	carveMe
	ACNPLYS	N-Acetylneuraminate pyruvate-lyase	h2o[c] + pep[c] + acmana[c] => pi[c] + acnam[c]	2.5.1.56	(ANW18498)	0	1000	0		rhea/19273;rhea/19274;rhea/19275;rhea/19276;ec-code/2.5.1.56;biocyc/META:N-ACETYLNEURAMINATE-SYNTHASE-RXN;metanetx.reaction/MNXR95297;kegg.reaction/R01804;seed.reaction/rxn01316	Murein Biosynthesis		BioCyc: META:N-ACETYLNEURAMINATE-SYNTHASE-RXN BioPath Reaction: RXN00982 MetaNetX (MNX) Equation: MNXR26433 RHEA: 19273;19274;19275;19276 KEGG Reaction: R01804	carveMe
	ACOAD1f	Acyl-CoA dehydrogenase (butanoyl-CoA)	btcoa[c] + fad[c] <=> fadh2[c] + b2coa[c]	1.3.99.3	((ANW17390) or (ANW17592) or (ANW18786) or (ANW19170) or (ANW19902) or (ANW21566) or (ANW22342))	-1000	1000	0		ec-code/1.3.3.6;ec-code/1.3.8.1;ec-code/1.3.8.7;ec-code/1.3.99.-;ec-code/1.3.99.3;rhea/24004;rhea/24005;rhea/24006;rhea/24007;rhea/30731;rhea/30732;rhea/30733;rhea/30734;metanetx.reaction/MNXR95302;reactome/R-BTA-77319;reactome/R-CFA-77319;reactome/R-DME-77319;reactome/R-DRE-77319;reactome/R-GGA-77319;reactome/R-HSA-77319;reactome/R-MMU-77319;reactome/R-RNO-77319;reactome/R-SSC-77319;reactome/R-T…	Membrane Lipid Metabolism		RHEA: 24004;24005;24006;24007;30731;30732;30733;30734 MetaNetX (MNX) Equation: MNXR81478 KEGG Reaction: R01175	carveMe
	ACOAD20	Acyl CoA dehydrogenase 2 methylbutnoyl CoA	o2[c] + 2 2mbcoa[c] => 2 h2o[c] + 2 2mb2coa[c]		(ANW20080)	0	1000	0		ec-code/1.3.99.2;metanetx.reaction/MNXR95309;seed.reaction/rxn02268	Lipids			carveMe
	ACOAD2f	Acyl-CoA dehydrogenase (hexanoyl-CoA)	hxcoa[c] + fad[c] <=> fadh2[c] + hx2coa[c]	1.3.99.3	((ANW17390) or (ANW17592) or (ANW18786) or (ANW19170) or (ANW19902) or (ANW21566) or (ANW22342))	-1000	1000	0		ec-code/1.3.99.3;metanetx.reaction/MNXR95303	Membrane Lipid Metabolism		RHEA: 31207;31208;31209;31210;43464;43465;43466;43467 MetaNetX (MNX) Equation: MNXR81479 KEGG Reaction: R04751	carveMe
	ACOAD3f	Acyl-CoA dehydrogenase (octanoyl-CoA)	occoa[c] + fad[c] <=> fadh2[c] + oc2coa[c]	1.3.99.3	((ANW17390) or (ANW17592) or (ANW18786) or (ANW19170) or (ANW19902) or (ANW21566))	-1000	1000	0		ec-code/1.3.3.6;ec-code/1.3.8.7;ec-code/1.3.8.8;ec-code/1.3.99.-;ec-code/1.3.99.3;rhea/30943;rhea/30944;rhea/30945;rhea/30946;rhea/48180;rhea/48181;rhea/48182;rhea/48183;metanetx.reaction/MNXR95304;reactome/R-BTA-77338;reactome/R-CEL-77338;reactome/R-CFA-77338;reactome/R-DME-77338;reactome/R-DRE-77338;reactome/R-HSA-77338;reactome/R-MMU-77338;reactome/R-RNO-77338;reactome/R-SSC-77338;reactome/R-T…	Membrane Lipid Metabolism		RHEA: 30943;30944;30945;30946 MetaNetX (MNX) Equation: MNXR81480 KEGG Reaction: R03777	carveMe
	ACOAD4f	Acyl-CoA dehydrogenase (decanoyl-CoA)	dcacoa[c] + fad[c] <=> fadh2[c] + dc2coa[c]	1.3.99.3	((ANW17390) or (ANW17592) or (ANW18786) or (ANW19170) or (ANW19902) or (ANW21566))	-1000	1000	0		ec-code/1.3.99.3;metanetx.reaction/MNXR95298	Membrane Lipid Metabolism		RHEA: 28354;28355;28356;28357 MetaNetX (MNX) Equation: MNXR81474 KEGG Reaction: R04754	carveMe
	ACOAD5f	Acyl-CoA dehydrogenase (dodecanoyl-CoA)	ddcacoa[c] + fad[c] => fadh2[c] + dd2coa[c]	1.3.99.3	((ANW17390) or (ANW17592) or (ANW18786) or (ANW19170) or (ANW19902) or (ANW21566))	0	1000	0		ec-code/1.3.3.6;ec-code/1.3.8.7;ec-code/1.3.8.8;ec-code/1.3.99.-;ec-code/1.3.99.3;rhea/31039;rhea/31040;rhea/31041;rhea/31042;rhea/47296;rhea/47297;rhea/47298;rhea/47299;metanetx.reaction/MNXR95299;reactome/R-BTA-77263;reactome/R-CFA-77263;reactome/R-DRE-77263;reactome/R-GGA-77263;reactome/R-HSA-77263;reactome/R-MMU-77263;reactome/R-RNO-77263;reactome/R-SSC-77263;reactome/R-TGU-77263;reactome/R-X…	Membrane Lipid Metabolism		RHEA: 31039;31040;31041;31042 MetaNetX (MNX) Equation: MNXR81475 KEGG Reaction: R03857	carveMe
	ACOAD6f	Acyl-CoA dehydrogenase (tetradecanoyl-CoA)	tdcoa[c] + fad[c] <=> fadh2[c] + td2coa[c]	1.3.99.3	((ANW17390) or (ANW17592) or (ANW18786) or (ANW19170) or (ANW19902) or (ANW21566))	-1000	1000	0		ec-code/1.3.3.6;ec-code/1.3.8.7;ec-code/1.3.8.8;ec-code/1.3.8.9;ec-code/1.3.99.-;ec-code/1.3.99.3;rhea/28358;rhea/28359;rhea/28360;rhea/28361;rhea/47316;rhea/47317;rhea/47318;rhea/47319;metanetx.reaction/MNXR95300;reactome/R-BTA-77274;reactome/R-CFA-77274;reactome/R-DRE-77274;reactome/R-GGA-77274;reactome/R-HSA-77274;reactome/R-MMU-77274;reactome/R-RNO-77274;reactome/R-SSC-77274;reactome/R-TGU-77…	Membrane Lipid Metabolism		RHEA: 28358;28359;28360;28361 MetaNetX (MNX) Equation: MNXR81476 KEGG Reaction: R03990	carveMe
	ACOAD7f	Acyl-CoA dehydrogenase (hexadecanoyl-CoA)	pmtcoa[c] + fad[c] <=> fadh2[c] + hdd2coa[c]	1.3.99.3	((ANW17390) or (ANW17592) or (ANW18786) or (ANW19170) or (ANW19902) or (ANW21566))	-1000	1000	0		ec-code/1.3.3.6;ec-code/1.3.8.7;ec-code/1.3.8.8;ec-code/1.3.8.9;ec-code/1.3.99.-;ec-code/1.3.99.3;rhea/30747;rhea/30748;rhea/30749;rhea/30750;rhea/43448;rhea/43449;rhea/43450;rhea/43451;metanetx.reaction/MNXR95301;kegg.reaction/R01279;seed.reaction/rxn00946	Membrane Lipid Metabolism		RHEA: 30747;30748;30749;30750;43448;43449;43450;43451 MetaNetX (MNX) Equation: MNXR81477 KEGG Reaction: R01279	carveMe
	ACOAD8f	Acyl-CoA dehydrogenase (octadecanoyl-CoA)	fad[c] + stcoa[c] <=> fadh2[c] + od2coa[c]		((ANW17390) or (ANW17592) or (ANW18786) or (ANW19170) or (ANW19902) or (ANW21566))	-1000	1000	0		rhea/40843;rhea/40844;rhea/40845;rhea/40846;rhea/47240;rhea/47241;rhea/47242;rhea/47243;metanetx.reaction/MNXR95317;seed.reaction/rxn08053	Membrane Lipid Metabolism		RHEA: 40843;40844;40845;40846 MetaNetX (MNX) Equation: MNXR81483	carveMe
	ACOADH2	ACOADH2	o2[c] + 2 ibcoa[c] => 2 h2o[c] + 2 2mp2coa[c]	1.3.99.2	(ANW20080)	0	1000	0		ec-code/1.3.99.2;metanetx.reaction/MNXR95362;seed.reaction/rxn01923	Valine, leucine and isoleucine degradation		MetaNetX (MNX) Equation: MNXR428	carveMe
	ACOATA	Acetyl-CoA ACP transacylase	ACP[c] + accoa[c] <=> coa[c] + acACP[c]	2.3.1.86	((ANW17333) or (ANW17510) or (ANW18647) or (ANW20351) or (ANW20352) or (ANW21341) or ((ANW17333) and (ANW20352)) or ((ANW20352) and (ANW21341)))	-1000	1000	0		ec-code/2.3.1.-;ec-code/2.3.1.179;ec-code/2.3.1.180;ec-code/2.3.1.38;ec-code/2.3.1.41;ec-code/2.3.1.85;ec-code/2.3.1.86;biocyc/META:ACP-S-ACETYLTRANSFER-RXN;metanetx.reaction/MNXR95376;kegg.reaction/R01624;seed.reaction/rxn05349	Membrane Lipid Metabolism		BioCyc: META:ACP-S-ACETYLTRANSFER-RXN MetaNetX (MNX) Equation: MNXR35617 KEGG Reaction: R01624	carveMe
	ACODA	Acetylornithine deacetylase	h2o[c] + acorn[c] => ac[c] + orn[c]	3.5.1.16	(ANW20957)	0	1000	0		rhea/15941;rhea/15942;rhea/15943;rhea/15944;ec-code/3.5.1.14;ec-code/3.5.1.16;biocyc/META:ACETYLORNDEACET-RXN;metanetx.reaction/MNXR95377;kegg.reaction/R00669;seed.reaction/rxn00469	Arginine and Proline Metabolism		BioCyc: META:ACETYLORNDEACET-RXN BioPath Reaction: RXN00374 MetaNetX (MNX) Equation: MNXR30607 KEGG Reaction: R00669 RHEA: 15941;15942;15943;15944 UniPathway Reaction: UCR00669;UER00110	carveMe
	ACONT	Aconitase	cit[c] <=> icit[c]	4.2.1.3	(ANW17582)	-1000	1000	0		rhea/10336;rhea/10337;rhea/10338;rhea/10339;ec-code/4.2.1.3;metanetx.reaction/MNXR95384;kegg.reaction/R01324;seed.reaction/rxn00973	Citric Acid Cycle		MetaNetX (MNX) Equation: MNXR30608 KEGG Reaction: R01324 RHEA: 10336;10337;10338;10339 UniPathway Reaction: UER00718	carveMe
	ACOTA	Acetylornithine transaminase	akg[c] + acorn[c] <=> glu__L[c] + acg5sa[c]	2.6.1.11	((ANW17221) or (ANW19499) or (ANW21045))	-1000	1000	0		rhea/18049;rhea/18050;rhea/18051;rhea/18052;ec-code/2.6.1.11;biocyc/META:ACETYLORNTRANSAM-RXN;metanetx.reaction/MNXR95388;kegg.reaction/R02283;seed.reaction/rxn01637	Arginine and Proline Metabolism		BioCyc: META:ACETYLORNTRANSAM-RXN MetaNetX (MNX) Equation: MNXR30610 KEGG Reaction: R02283 RHEA: 18049;18050;18051;18052 UniPathway Reaction: UCR02283;UER00109	carveMe
	ACPPAT120	Acyl-(acyl carrier protein):phosphate acyltransferase (C12:0)	pi[c] + h[c] + ddcaACP[c] => ACP[c] + ddcap[c]		(ANW20352)	0	1000	0		metanetx.reaction/MNXR95395	Glycerophospholipid Metabolism		MetaNetX (MNX) Equation: MNXR81535	carveMe
	ACPPAT140	Acyl-(acyl carrier protein):phosphate acyltransferase (C14:0)	pi[c] + h[c] + myrsACP[c] => ACP[c] + ttdcap[c]		(ANW20352)	0	1000	0		metanetx.reaction/MNXR95396	Glycerophospholipid Metabolism		MetaNetX (MNX) Equation: MNXR81536	carveMe
	ACPPAT141	Acyl-(acyl carrier protein):phosphate acyltransferase (C14:1)	pi[c] + h[c] + tdeACP[c] => ACP[c] + ttdceap[c]		(ANW20352)	0	1000	0		metanetx.reaction/MNXR95397	Glycerophospholipid Metabolism		MetaNetX (MNX) Equation: MNXR81537	carveMe
	ACPPAT160	Acyl-(acyl carrier protein):phosphate acyltransferase (C16:0)	pi[c] + h[c] + palmACP[c] => ACP[c] + hdcap[c]		(ANW20352)	0	1000	0		metanetx.reaction/MNXR95398	Glycerophospholipid Metabolism		MetaNetX (MNX) Equation: MNXR81538	carveMe
	ACPPAT161	Acyl-(acyl carrier protein):phosphate acyltransferase (C16:1)	pi[c] + h[c] + hdeACP[c] => ACP[c] + hdceap[c]		(ANW20352)	0	1000	0		metanetx.reaction/MNXR95399	Glycerophospholipid Metabolism		MetaNetX (MNX) Equation: MNXR81539	carveMe
	ACPPAT180	Acyl-(acyl carrier protein):phosphate acyltransferase (C18:0)	pi[c] + h[c] + ocdcaACP[c] => ACP[c] + ocdcap[c]		(ANW20352)	0	1000	0		metanetx.reaction/MNXR95400	Glycerophospholipid Metabolism		MetaNetX (MNX) Equation: MNXR81540	carveMe
	ACPPAT181	Acyl-(acyl carrier protein):phosphate acyltransferase (C18:1)	pi[c] + h[c] + octeACP[c] => ACP[c] + ocdceap[c]		(ANW20352)	0	1000	0		metanetx.reaction/MNXR95401	Glycerophospholipid Metabolism		MetaNetX (MNX) Equation: MNXR81541	carveMe
	ACPS	ACPS	h2o[c] + coa[c] => 2 h[c] + pap[c] + pan4p[c]	3.6.1.-	(ANW19556)	0	1000	0		ec-code/3;ec-code/3.6.1.-;biocyc/META:RXN-10811;metanetx.reaction/MNXR95402;reactome/R-ATH-6809354;reactome/R-BTA-6809354;reactome/R-CEL-6809354;reactome/R-CFA-6809354;reactome/R-DRE-6809354;reactome/R-GGA-6809354;reactome/R-HSA-6809354;reactome/R-HSA-8938314;reactome/R-MMU-6809354;reactome/R-OSA-6809354;reactome/R-RNO-6809354;reactome/R-SSC-6809354;reactome/R-TGU-6809354;reactome/R-XTR-6809354;k…	Vitamins and Cofactor Biosynthesis		BioCyc: META:RXN-10811 MetaNetX (MNX) Equation: MNXR449 KEGG Reaction: R10747	carveMe
	ACS	Acetyl-CoA synthetase	atp[c] + coa[c] + ac[c] => amp[c] + ppi[c] + accoa[c]	6.2.1.1	((ANW21191) or (ANW21962))	0	1000	0		rhea/23176;rhea/23177;rhea/23178;rhea/23179;ec-code/6.2.1.1;biocyc/META:ACETATE--COA-LIGASE-RXN;metanetx.reaction/MNXR95413;reactome/R-ATH-71735;reactome/R-BTA-449911;reactome/R-BTA-71735;reactome/R-BTA-8875071;reactome/R-CEL-71735;reactome/R-CFA-449911;reactome/R-CFA-71735;reactome/R-CFA-8875071;reactome/R-DDI-449911;reactome/R-DDI-8875071;reactome/R-DME-71735;reactome/R-DME-8875071;reactome/R-D…	Pyruvate Metabolism		RHEA: 23176;23177;23178;23179 BioCyc: META:ACETATE--COA-LIGASE-RXN MetaNetX (MNX) Equation: MNXR453 KEGG Reaction: R00235	carveMe
	ACS2	ACS2	atp[c] + coa[c] + ppa[c] => amp[c] + ppi[c] + ppcoa[c]	6.2.1.17	((ANW17450) or (ANW21962))	0	1000	0		ec-code/6.2.1.17;metanetx.reaction/MNXR95222	Central Metabolism		RHEA: 20373;20374;20375;20376 BioCyc: META:PROPIONATE--COA-LIGASE-RXN MetaNetX (MNX) Equation: MNXR360 KEGG Reaction: R00925	carveMe
	ACSERtex	O-Acetyl-L-serine transport via diffusion (extracellular to periplasm)	acser[e] <=> acser[p]			-1000	1000	0		rhea/29659;rhea/29660;rhea/29661;rhea/29662;biocyc/META:RXN0-1923;metanetx.reaction/MNXR95416;seed.reaction/rxn08059;seed.reaction/rxn08060	Transport, Outer Membrane Porin		MetaNetX (MNX) Equation: MNXR454 BioCyc: META:RXN0-1923	carveMe
	ACSERtpp	O-Acetyl-L-serine export via facilitated transport	acser[c] => acser[p]		(ANW18145)	0	1000	0		rhea/29659;rhea/29660;rhea/29661;rhea/29662;biocyc/META:RXN0-1923;metanetx.reaction/MNXR95416;seed.reaction/rxn08059;seed.reaction/rxn08060	Transport, Inner Membrane		MetaNetX (MNX) Equation: MNXR454 BioCyc: META:RXN0-1923	carveMe
	ACt2rpp	Acetate reversible transport via proton symport (periplasm)	h[p] + ac[p] <=> h[c] + ac[c]		(ANW17053)	-1000	1000	0		biocyc/META:TRANS-RXN0-571;metanetx.reaction/MNXR95429;seed.reaction/rxn05488;seed.reaction/rxn08061	Transport, Inner Membrane		MetaNetX (MNX) Equation: MNXR463 BioCyc: META:TRANS-RXN0-571	carveMe
	ACTD	Acetoin dehydrogenase	nad[c] + actn__R[c] => h[c] + nadh[c] + diact[c]	1.1.1.303	(ANW22456)	0	1000	0		ec-code/1.1.1.303;rhea/22900;rhea/22901;rhea/22902;rhea/22903;biocyc/META:RXN-11036;metanetx.reaction/MNXR95419;kegg.reaction/R02855	Exchange		RHEA: 22900;22901;22902;22903 BioCyc: META:RXN-11036 MetaNetX (MNX) Equation: MNXR9072 KEGG Reaction: R02855	carveMe
	ACTD2	Acetoin dehydrogenase	coa[c] + nad[c] + actn__R[c] => h[c] + nadh[c] + accoa[c] + acald[c]		(ANW19729)	0	1000	0		metanetx.reaction/MNXR95420	Carbohydrateand related molecules			carveMe
	ACTDa	Acetoin dehydrogenase	nadp[c] + actn__R[c] => h[c] + nadph[c] + diact[c]		(ANW22456)	0	1000	0		metanetx.reaction/MNXR95421;kegg.reaction/R02856	Butanoate Metabolism		MetaNetX (MNX) Equation: MNXR15179 KEGG Reaction: R02856	carveMe
	ACtex	Acetate transport via diffusion (extracellular to periplasm)	ac[e] <=> ac[p]		(ANW18378)	-1000	1000	0		rhea/27814;rhea/27815;rhea/27816;rhea/27817;biocyc/META:RXN0-1981;biocyc/META:TRANS-RXN0-567;metanetx.reaction/MNXR95431;seed.reaction/rxn08063;seed.reaction/rxn09787;seed.reaction/rxn09866;seed.reaction/rxn10904	Transport, Outer Membrane Porin		MetaNetX (MNX) Equation: MNXR465 BioCyc: META:RXN0-1981;META:TRANS-RXN0-567	carveMe
	ACTNabc	Acetoin transport via ABC system	atp[c] + h2o[c] + actn__R[e] => adp[c] + pi[c] + h[c] + actn__R[c]		((ANW17628) and (ANW19408) and (ANW22276))	0	1000	0		metanetx.reaction/MNXR95424	Transport			carveMe
	ACTNabc1	Acetoin efflux via ABC system	atp[c] + h2o[c] + actn__R[c] => adp[c] + pi[c] + h[c] + actn__R[e]		((ANW17628) and (ANW19408) and (ANW22276))	0	1000	0		metanetx.reaction/MNXR95425	Transport			carveMe
	ACYSBMNt	ACYSBMNt	acysbmn[c] <=> acysbmn[e]			-1000	1000	0		metanetx.reaction/MNXR95428;seed.reaction/rxn10835	Transport		MetaNetX (MNX) Equation: MNXR462	carveMe
	ADA	Adenosine deaminase	h2o[c] + h[c] + adn[c] => nh4[c] + ins[c]	3.5.4.4	((ANW17817) or (ANW18484) or (ANW18646) or (ANW20270))	0	1000	0		rhea/24408;rhea/24409;rhea/24410;rhea/24411;ec-code/3.5.4.4;biocyc/META:ADENODEAMIN-RXN;metanetx.reaction/MNXR95432;reactome/R-BTA-5693346;reactome/R-CFA-5693346;reactome/R-DDI-5693346;reactome/R-DME-5693346;reactome/R-DRE-5693346;reactome/R-GGA-5693346;reactome/R-HSA-5693346;reactome/R-SSC-5693346;reactome/R-TGU-5693346;reactome/R-XTR-5693346;kegg.reaction/R01560;seed.reaction/rxn01137	Nucleotide Salvage Pathway		MetaNetX (MNX) Equation: MNXR81551	carveMe
	ADCL	4-aminobenzoate synthase	4adcho[c] => h[c] + pyr[c] + 4abz[c]	4.1.3.38	(ANW21107)	0	1000	0		rhea/16201;rhea/16202;rhea/16203;rhea/16204;ec-code/4.1.3.38;biocyc/META:ADCLY-RXN;metanetx.reaction/MNXR95436;kegg.reaction/R05553;seed.reaction/rxn03841	Cofactor and Prosthetic Group Biosynthesis		BioCyc: META:ADCLY-RXN MetaNetX (MNX) Equation: MNXR467 KEGG Reaction: R05553 RHEA: 16201;16202;16203;16204 UniPathway Reaction: UCR05553;UER00150	carveMe
	ADCS	4-amino-4-deoxychorismate synthase	gln__L[c] + chor[c] => glu__L[c] + 4adcho[c]	2.6.1.85	((ANW21066) or ((ANW19226) and (ANW21066)))	0	1000	0		rhea/11672;rhea/11673;rhea/11674;rhea/11675;ec-code/2.6.1.85;biocyc/META:PABASYN-RXN;metanetx.reaction/MNXR95440;kegg.reaction/R01716;seed.reaction/rxn01257	Cofactor and Prosthetic Group Biosynthesis		RHEA: 11672;11673;11674;11675 BioCyc: META:PABASYN-RXN MetaNetX (MNX) Equation: MNXR30623 KEGG Reaction: R01716	carveMe
	ADEt2rpp	Adenine transport via proton symport (reversible) (periplasm)	h[p] + ade[p] <=> h[c] + ade[c]		(ANW18908)	-1000	1000	0		rhea/28719;rhea/28720;rhea/28721;rhea/28722;biocyc/META:TRANS-RXN-198;biocyc/META:TRANS-RXN0-447;metanetx.reaction/MNXR95446;seed.reaction/rxn05491;seed.reaction/rxn08064	Transport, Inner Membrane		MetaNetX (MNX) Equation: MNXR475 BioCyc: META:TRANS-RXN0-447;META:TRANS-RXN-198	carveMe
	ADHEr	Acetaldehyde dehydrogenase	2 h[c] + 2 nadh[c] + accoa[c] => coa[c] + 2 nad[c] + etoh[c]		(ANW19200)	0	1000	0		metanetx.reaction/MNXR95226;seed.reaction/rxn10139	Pyruvate Metabolism		MetaNetX (MNX) Equation: MNXR478	carveMe
	ADK1	Adenylate kinase	atp[c] + amp[c] => 2 adp[c]	2.7.4.3	(ANW18612)	0	1000	0		rhea/12973;rhea/12974;rhea/12975;rhea/12976;ec-code/2.7.4.3;biocyc/META:ADENYL-KIN-RXN;metanetx.reaction/MNXR95450;reactome/R-ATH-110144;reactome/R-ATH-110145;reactome/R-BTA-110144;reactome/R-BTA-110145;reactome/R-CEL-110144;reactome/R-CEL-110145;reactome/R-CFA-110144;reactome/R-CFA-110145;reactome/R-DDI-110144;reactome/R-DDI-110145;reactome/R-DME-110144;reactome/R-DME-110145;reactome/R-DRE-11014…	Nucleotide Salvage Pathway		BioCyc: META:ADENYL-KIN-RXN BioPath Reaction: RXN00680 MetaNetX (MNX) Equation: MNXR479 KEGG Reaction: R00127 RHEA: 12973;12974;12975;12976 UniPathway Reaction: UCR00127;UER00649	carveMe
	ADK2	ADK2	amp[c] + pppi[c] => adp[c] + ppi[c]	2.7.4.3	(ANW18612)	0	1000	0		ec-code/2.7.4.3;metanetx.reaction/MNXR95451;seed.reaction/rxn10052	Nucleotide Metabolism		MetaNetX (MNX) Equation: MNXR480	carveMe
	ADK3	Adentylate kinase (GTP)	amp[c] + gtp[c] => adp[c] + gdp[c]	2.7.4.4	(ANW18612)	0	1000	0		ec-code/2.7.4.10;ec-code/2.7.4.4;rhea/29863;rhea/29864;rhea/29865;rhea/29866;biocyc/META:RXN-14074;metanetx.reaction/MNXR95452;reactome/R-BTA-1008248;reactome/R-CEL-1008248;reactome/R-CFA-1008248;reactome/R-DDI-1008248;reactome/R-DME-1008248;reactome/R-DRE-1008248;reactome/R-GGA-1008248;reactome/R-HSA-1008248;reactome/R-MMU-1008248;reactome/R-RNO-1008248;reactome/R-SCE-1008248;reactome/R-SSC-1008…	Nucleotide Salvage Pathway		RHEA: 29863;29864;29865;29866 MetaNetX (MNX) Equation: MNXR68283 BioCyc: META:RXN-14074	carveMe
	ADK4	Adentylate kinase (ITP)	amp[c] + itp[c] => adp[c] + idp[c]		(ANW18612)	0	1000	0		rhea/29867;rhea/29868;rhea/29869;rhea/29870;metanetx.reaction/MNXR95453;seed.reaction/rxn08067	Nucleotide Salvage Pathway		RHEA: 29867;29868;29869;29870 MetaNetX (MNX) Equation: MNXR68284	carveMe
	ADKd	Adenylate kinase (d form)	damp[c] + datp[c] => 2 dadp[c]		(ANW18612)	0	1000	0		metanetx.reaction/MNXR95454;seed.reaction/rxn10427	Nucleotide Metabolism		MetaNetX (MNX) Equation: MNXR54978	carveMe
	ADMDC	Adenosylmethionine decarboxylase	h[c] + amet[c] => co2[c] + ametam[c]	4.1.1.50		0	1000	0		rhea/15981;rhea/15982;rhea/15983;rhea/15984;ec-code/4.1.1.50;biocyc/META:SAMDECARB-RXN;metanetx.reaction/MNXR95455;kegg.reaction/R00178;seed.reaction/rxn00127	Arginine and Proline Metabolism		BioCyc: META:SAMDECARB-RXN MetaNetX (MNX) Equation: MNXR484 KEGG Reaction: R00178 RHEA: 15981;15982;15983;15984 UniPathway Reaction: UCR00178;UER00451	carveMe
	ADNCYC	Adenylate cyclase	atp[c] => ppi[c] + camp[c]	4.6.1.1	((ANW18459) or (ANW19219))	0	1000	0		rhea/15389;rhea/15390;rhea/15391;rhea/15392;ec-code/4.6.1.1;biocyc/META:ADENYLATECYC-RXN;metanetx.reaction/MNXR95444;reactome/R-BTA-111930;reactome/R-BTA-164377;reactome/R-BTA-170676;reactome/R-BTA-381607;reactome/R-BTA-5610727;reactome/R-CEL-111930;reactome/R-CEL-164377;reactome/R-CEL-170676;reactome/R-CFA-111930;reactome/R-CFA-164377;reactome/R-CFA-170676;reactome/R-CFA-381607;reactome/R-CFA-42…	Nucleotide Salvage Pathway		BioCyc: META:ADENYLATECYC-RXN BioPath Reaction: RXN00614;RXN00966 MetaNetX (MNX) Equation: MNXR485 RHEA: 15389;15390;15391;15392 KEGG Reaction: R00089	carveMe
	ADNK1	Adenosine kinase	atp[c] + adn[c] => adp[c] + h[c] + amp[c]	2.7.1.74	((ANW18612) or (ANW20553))	0	1000	0		ec-code/2.7.1.20;ec-code/2.7.1.74;rhea/20824;rhea/20825;rhea/20826;rhea/20827;biocyc/META:ADENOSINE-KINASE-RXN;metanetx.reaction/MNXR95456;kegg.reaction/R00185;seed.reaction/rxn00134	Nucleotide Salvage Pathway		BioCyc: META:ADENOSINE-KINASE-RXN BioPath Reaction: RXN01069 MetaNetX (MNX) Equation: MNXR486 KEGG Reaction: R00185 RHEA: 20824;20825;20826;20827 UniPathway Reaction: UCR00185;UER00659	carveMe
	ADNK3	ADNK3	adn[c] + gtp[c] => h[c] + amp[c] + gdp[c]		(ANW20553)	0	1000	0		metanetx.reaction/MNXR95457;seed.reaction/rxn10768	PURINE SYNTHESIS		MetaNetX (MNX) Equation: MNXR68285	carveMe
	ADNK4	ADNK4	adn[c] + dgtp[c] => h[c] + amp[c] + dgdp[c]		(ANW20553)	0	1000	0		metanetx.reaction/MNXR95458;seed.reaction/rxn10769	PURINE SYNTHESIS		MetaNetX (MNX) Equation: MNXR68286	carveMe
	ADNt2pp	Adenosine transport in via proton symport (periplasm)	h[p] + adn[p] <=> h[c] + adn[c]			-1000	1000	0		rhea/29987;rhea/29988;rhea/29989;rhea/29990;biocyc/META:TRANS-RXN-108A;biocyc/META:TRANS-RXN-203;metanetx.reaction/MNXR95461;seed.reaction/rxn05318;seed.reaction/rxn08068	Transport, Inner Membrane		MetaNetX (MNX) Equation: MNXR491 BioCyc: META:TRANS-RXN-108A;META:TRANS-RXN-203	carveMe
	ADPT	Adenine phosphoribosyltransferase	ade[c] + prpp[c] => amp[c] + ppi[c]	2.4.2.8	((ANW20154) or (ANW21092))	0	1000	0		rhea/16609;rhea/16610;rhea/16611;rhea/16612;ec-code/2.4.2.7;ec-code/2.4.2.8;biocyc/META:ADENPRIBOSYLTRAN-RXN;metanetx.reaction/MNXR95482;reactome/R-ATH-74213;reactome/R-BTA-74213;reactome/R-CEL-74213;reactome/R-CFA-74213;reactome/R-DDI-74213;reactome/R-DME-74213;reactome/R-DRE-74213;reactome/R-GGA-74213;reactome/R-HSA-74213;reactome/R-MMU-74213;reactome/R-OSA-74213;reactome/R-RNO-74213;reactome/R…	Nucleotide Salvage Pathway		BioCyc: META:ADENPRIBOSYLTRAN-RXN BioPath Reaction: RXN01461 MetaNetX (MNX) Equation: MNXR68290 KEGG Reaction: R00190 RHEA: 16609;16610;16611;16612 UniPathway Reaction: UCR00190;UER00646	carveMe
	ADSK	Adenylyl-sulfate kinase	atp[c] + aps[c] => adp[c] + h[c] + paps[c]	2.7.1.25	((ANW17529) or ((ANW17530) and (ANW21797)))	0	1000	0		ec-code/2.7.1.25;rhea/24152;rhea/24153;rhea/24154;rhea/24155;biocyc/META:ADENYLYLSULFKIN-RXN;metanetx.reaction/MNXR95159;reactome/R-ATH-174389;reactome/R-BTA-174389;reactome/R-CEL-174389;reactome/R-CFA-174389;reactome/R-DME-174389;reactome/R-DRE-174389;reactome/R-GGA-174389;reactome/R-HSA-174389;reactome/R-MMU-174389;reactome/R-OSA-174389;reactome/R-RNO-174389;reactome/R-SCE-174389;reactome/R-SPO…	Cysteine Metabolism		BioCyc: META:ADENYLYLSULFKIN-RXN BioPath Reaction: RXN01225 MetaNetX (MNX) Equation: MNXR513 KEGG Reaction: R00509 RHEA: 24152;24153;24154;24155 UniPathway Reaction: UCR00509;UER00205	carveMe
	ADSL1r	Adenylsuccinate lyase	dcamp[c] <=> amp[c] + fum[c]	4.3.2.2	(ANW21266)	-1000	1000	0		rhea/16853;rhea/16854;rhea/16855;rhea/16856;ec-code/4.3.2.2;biocyc/META:AMPSYN-RXN;metanetx.reaction/MNXR95493;reactome/R-ATH-73828;reactome/R-BTA-73828;reactome/R-CEL-73828;reactome/R-DDI-73828;reactome/R-DME-73828;reactome/R-DRE-73828;reactome/R-GGA-421197;reactome/R-GGA-73828;reactome/R-HSA-73828;reactome/R-MMU-73828;reactome/R-OSA-73828;reactome/R-PFA-73828;reactome/R-RNO-73828;reactome/R-SCE…	Purine and Pyrimidine Biosynthesis		BioCyc: META:AMPSYN-RXN BioPath Reaction: RXN00398 MetaNetX (MNX) Equation: MNXR514 KEGG Reaction: R01083 RHEA: 16853;16854;16855;16856 UniPathway Reaction: UCR01083;UER00336	carveMe
	ADSL2r	Adenylosuccinate lyase	25aics[c] <=> fum[c] + aicar[c]	4.3.2.2	(ANW21266)	-1000	1000	0		rhea/23920;rhea/23921;rhea/23922;rhea/23923;ec-code/4.3.2.2;biocyc/META:AICARSYN-RXN;metanetx.reaction/MNXR108966;reactome/R-ATH-73800;reactome/R-BTA-73800;reactome/R-CEL-73800;reactome/R-DDI-73800;reactome/R-DME-73800;reactome/R-DRE-73800;reactome/R-GGA-419255;reactome/R-GGA-73800;reactome/R-HSA-73800;reactome/R-MMU-73800;reactome/R-OSA-73800;reactome/R-PFA-73800;reactome/R-RNO-73800;reactome/R-…	Purine and Pyrimidine Biosynthesis		BioCyc: META:AICARSYN-RXN BioPath Reaction: RXN01106 MetaNetX (MNX) Equation: MNXR515 KEGG Reaction: R04559 RHEA: 23920;23921;23922;23923 UniPathway Reaction: UCR04559;UER00132	carveMe
	ADSS	Adenylosuccinate synthase	gtp[c] + asp__L[c] + imp[c] => pi[c] + 2 h[c] + gdp[c] + dcamp[c]	6.3.4.4	(ANW19506)	0	1000	0		rhea/15753;rhea/15754;rhea/15755;rhea/15756;ec-code/6.3.4.4;biocyc/META:ADENYLOSUCCINATE-SYNTHASE-RXN;metanetx.reaction/MNXR95495;reactome/R-ATH-111524;reactome/R-BTA-111524;reactome/R-CEL-111524;reactome/R-CFA-111524;reactome/R-DDI-111524;reactome/R-DME-111524;reactome/R-DRE-111524;reactome/R-GGA-111524;reactome/R-GGA-421201;reactome/R-HSA-111524;reactome/R-MMU-111519;reactome/R-MMU-111524;react…	Purine and Pyrimidine Biosynthesis		BioCyc: META:ADENYLOSUCCINATE-SYNTHASE-RXN BioPath Reaction: RXN01479 MetaNetX (MNX) Equation: MNXR68295 KEGG Reaction: R01135 RHEA: 15753;15754;15755;15756 UniPathway Reaction: UCR01135;UER00335	carveMe
	AGDC	N-acetylglucosamine-6-phosphate deacetylase	h2o[c] + acgam6p[c] => ac[c] + gam6p[c]	3.5.1.25	(ANW18959)	0	1000	0		rhea/22936;rhea/22937;rhea/22938;rhea/22939;ec-code/3.5.1.25;biocyc/META:NAG6PDEACET-RXN;metanetx.reaction/MNXR95528;kegg.reaction/R02059;seed.reaction/rxn01484	Alternate Carbon Metabolism		BioCyc: META:NAG6PDEACET-RXN MetaNetX (MNX) Equation: MNXR81575 KEGG Reaction: R02059 RHEA: 22936;22937;22938;22939 UniPathway Reaction: UCR02059;UER00683	carveMe
	AGM3PA	N-Acetyl-D-glucosamine(anhydrous)N-Acetylmuramyl-tripeptide amidase	h2o[c] + anhgm3p[c] => LalaDgluMdap[c] + anhgm[c]		((ANW16753) or (ANW17949) or (ANW18507))	0	1000	0		metanetx.reaction/MNXR95543;seed.reaction/rxn08073	Murein Recycling		MetaNetX (MNX) Equation: MNXR68303	carveMe
	AGM3PApp	N-Acetyl-D-glucosamine(anhydrous)N-Acetylmuramyl-tripeptide amidase (periplasm)	h2o[p] + anhgm3p[p] => LalaDgluMdap[p] + anhgm[p]		(ANW18507)	0	1000	0		metanetx.reaction/MNXR95543;seed.reaction/rxn08073	Murein Recycling		MetaNetX (MNX) Equation: MNXR68303	carveMe
	AGM4PA	N-Acetyl-D-glucosamine(anhydrous)N-Acetylmuramyl-tetrapeptide amidase	h2o[c] + anhgm4p[c] => LalaDgluMdapDala[c] + anhgm[c]		((ANW16753) or (ANW17949) or (ANW18507))	0	1000	0		metanetx.reaction/MNXR95546;seed.reaction/rxn08076	Murein Recycling		MetaNetX (MNX) Equation: MNXR68306	carveMe
	AGM4PApp	N-Acetyl-D-glucosamine(anhydrous)N-Acetylmuramyl-tetrapeptide amidase (periplasm)	h2o[p] + anhgm4p[p] => LalaDgluMdapDala[p] + anhgm[p]		(ANW18507)	0	1000	0		metanetx.reaction/MNXR95546;seed.reaction/rxn08076	Murein Recycling		MetaNetX (MNX) Equation: MNXR68306	carveMe
	AGM4PCP	N-Acetyl-D-glucosamine(anhydrous)N-Acetylmuramyl-tetrapeptide L,D-carboxypeptidase	h2o[c] + anhgm4p[c] => ala__D[c] + anhgm3p[c]		(ANW17372)	0	1000	0		metanetx.reaction/MNXR95547;seed.reaction/rxn08077	Murein Recycling		MetaNetX (MNX) Equation: MNXR68307	carveMe
	AGM4PH	N-Acetyl-D-glucosamine(anhydrous)N-Acetylmuramyl-tetrapeptide beta -1,4-N-acetylglucosaminidase	h2o[c] + anhgm4p[c] => acgam[c] + anhm4p[c]			0	1000	0		metanetx.reaction/MNXR95548;seed.reaction/rxn08078	Murein Recycling		MetaNetX (MNX) Equation: MNXR81580	carveMe
	AGM4Pt2pp	GlcNAc-anhMurNAc tetrapeptide transport in via proton symport (periplasm)	h[p] + anhgm4p[p] => h[c] + anhgm4p[c]			0	1000	0		metanetx.reaction/MNXR95549;seed.reaction/rxn08079	Murein Recycling		MetaNetX (MNX) Equation: MNXR68309	carveMe
	AGMDA	Agmatine deaminase	h2o[c] + agm[c] => h[c] + nh4[c] + Ncbmpts[c]	3.5.3.12	(ANW16985)	0	1000	0		rhea/18037;rhea/18038;rhea/18039;rhea/18040;ec-code/3.5.3.12;biocyc/META:AGMATINE-DEIMINASE-RXN;metanetx.reaction/MNXR95529;kegg.reaction/R01416;seed.reaction/rxn01029	Nitrogen Metabolism		MetaNetX (MNX) Equation: MNXR81576	carveMe
	AGMH	N-Acetyl-D-glucosamine(anhydrous)N-Acetylmuramyl beta -1,4-N-acetylglucosaminidase	h2o[c] + anhgm[c] => acgam[c] + anhm[c]			0	1000	0		metanetx.reaction/MNXR95550;seed.reaction/rxn08080	Murein Recycling		MetaNetX (MNX) Equation: MNXR68310	carveMe
	AGMHE	ADP-D-glycero-D-manno-heptose epimerase	adphep_DD[c] => adphep_LD[c]	5.1.3.20		0	1000	0		rhea/17577;rhea/17578;rhea/17579;rhea/17580;ec-code/5.1.3.20;biocyc/META:5.1.3.20-RXN;metanetx.reaction/MNXR95551;kegg.reaction/R05176;seed.reaction/rxn03511	Lipopolysaccharide Biosynthesis / Recycling		BioCyc: META:5.1.3.20-RXN MetaNetX (MNX) Equation: MNXR74422 KEGG Reaction: R05176 RHEA: 17577;17578;17579;17580 UniPathway Reaction: UCR05176;UER00440	carveMe
	AGMPTRCtpp	Agmatine/putrescine antiporter (periplasm)	ptrc[c] + agm[p] <=> agm[c] + ptrc[p]			-1000	1000	0		metanetx.reaction/MNXR95553	Exchange		MetaNetX (MNX) Equation: MNXR81581	carveMe
	AGMT	Agmatinase	h2o[c] + agm[c] => ptrc[c] + urea[c]	3.5.3.11	((ANW20090) or (ANW21572))	0	1000	0		rhea/13929;rhea/13930;rhea/13931;rhea/13932;ec-code/3.5.3.11;biocyc/META:AGMATIN-RXN;metanetx.reaction/MNXR95554;reactome/R-ATH-350604;reactome/R-BTA-350604;reactome/R-CEL-350604;reactome/R-CFA-350604;reactome/R-DRE-350604;reactome/R-GGA-350604;reactome/R-HSA-350604;reactome/R-MMU-350604;reactome/R-OSA-350604;reactome/R-RNO-350604;reactome/R-SCE-350604;reactome/R-SPO-350604;reactome/R-SSC-350604;…	Arginine and Proline Metabolism		BioCyc: META:AGMATIN-RXN BioPath Reaction: RXN00171 MetaNetX (MNX) Equation: MNXR558 KEGG Reaction: R01157 RHEA: 13929;13930;13931;13932 UniPathway Reaction: UCR01157;UER00287	carveMe
	AGMtex	Agmatine transport via diffusion (extracellular to periplasm)	agm[e] <=> agm[p]			-1000	1000	0		metanetx.reaction/MNXR95556;seed.reaction/rxn08082	Transport, Outer Membrane Porin		MetaNetX (MNX) Equation: MNXR560	carveMe
	AGPAT120	1-tetradecanoyl-sn-glycerol 3-phosphate O-acyltransferase (n-C12:0)	ddcaACP[c] + 1ddecg3p[c] => ACP[c] + pa120[c]	2.3.1.51	(ANW22242)	0	1000	0		ec-code/2.3.1.51;metanetx.reaction/MNXR95558	Glycerophospholipid Metabolism		MetaNetX (MNX) Equation: MNXR68311	carveMe
	AGPAT140	1-tetradecanoyl-sn-glycerol 3-phosphate O-acyltransferase (n-C14:0)	myrsACP[c] + 1tdecg3p[c] => ACP[c] + pa140[c]	2.3.1.51	(ANW22242)	0	1000	0		ec-code/2.3.1.51;metanetx.reaction/MNXR95559	Glycerophospholipid Metabolism		MetaNetX (MNX) Equation: MNXR81582	carveMe
	AGPAT141	1-tetradec-7-enoyl-sn-glycerol 3-phosphate O-acyltransferase (n-C14:1)	tdeACP[c] + 1tdec7eg3p[c] => ACP[c] + pa141[c]	2.3.1.51	(ANW22242)	0	1000	0		ec-code/2.3.1.51;metanetx.reaction/MNXR95560	Glycerophospholipid Metabolism		MetaNetX (MNX) Equation: MNXR68313	carveMe
	AGPAT160	1-hexadecanoyl-sn-glycerol 3-phosphate O-acyltransferase (n-C16:0)	palmACP[c] + 1hdecg3p[c] => ACP[c] + pa160[c]	2.3.1.51	((ANW19732) or (ANW21287) or (ANW22242))	0	1000	0		ec-code/2.3.1.51;metanetx.reaction/MNXR95561	Glycerophospholipid Metabolism		MetaNetX (MNX) Equation: MNXR81583	carveMe
	AGPAT161	1-hexadec-7-enoyl-sn-glycerol 3-phosphate O-acyltransferase (n-C16:1)	hdeACP[c] + 1hdec9eg3p[c] => ACP[c] + pa161[c]	2.3.1.51	((ANW19732) or (ANW22242))	0	1000	0		ec-code/2.3.1.51;metanetx.reaction/MNXR95564	Glycerophospholipid Metabolism		MetaNetX (MNX) Equation: MNXR81585	carveMe
	AGPAT180	1-octadecanoyl-sn-glycerol 3-phosphate O-acyltransferase (n-C18:0)	ocdcaACP[c] + 1odecg3p[c] => ACP[c] + pa180[c]	2.3.1.51	((ANW19732) or (ANW22242))	0	1000	0		ec-code/2.3.1.51;metanetx.reaction/MNXR95565	Glycerophospholipid Metabolism		MetaNetX (MNX) Equation: MNXR81586	carveMe
	AGPAT181	1-octadec-7-enoyl-sn-glycerol 3-phosphate O-acyltransferase (n-C18:1)	octeACP[c] + 1odec11eg3p[c] => ACP[c] + pa181[c]	2.3.1.51	((ANW19732) or (ANW22242))	0	1000	0		ec-code/2.3.1.51;metanetx.reaction/MNXR95567	Glycerophospholipid Metabolism		MetaNetX (MNX) Equation: MNXR81588	carveMe
	AGPATBS	1 acylglycerol 3 phosphate O acyltransferase	0.03 tdcoa[c] + 0.1 pmtcoa[c] + 0.01 1ag3p_BS[c] + 0.07 fa11coa[c] + 0.17 fa12coa[c] + 0.01 fa1coa[c] + 0.2 fa3coa[c] + 0.34 fa4coa[c] + 0.05 fa6coa[c] + 0.03 strcoa[c] <=> coa[c] + 0.01 12dag3p_BS[c]			-1000	1000	0			Unassigned			carveMe
	AGPR	N-acetyl-g-glutamyl-phosphate reductase	pi[c] + nadp[c] + acg5sa[c] <=> h[c] + nadph[c] + acg5p[c]	1.2.1.38	(ANW21043)	-1000	1000	0		ec-code/1.2.1.38;rhea/21588;rhea/21589;rhea/21590;rhea/21591;biocyc/META:N-ACETYLGLUTPREDUCT-RXN;metanetx.reaction/MNXR95530;kegg.reaction/R03443;seed.reaction/rxn02465	Arginine and Proline Metabolism		BioCyc: META:N-ACETYLGLUTPREDUCT-RXN BioPath Reaction: RXN00765 MetaNetX (MNX) Equation: MNXR571 KEGG Reaction: R03443 RHEA: 21588;21589;21590;21591 UniPathway Reaction: UCR03443;UER00108	carveMe
	AHCi	Adenosylhomocysteinase	h2o[c] + ahcys[c] <=> adn[c] + hcys__L[c]	3.3.1.1	(ANW19941)	-1000	1000	0		rhea/21708;rhea/21709;rhea/21710;rhea/21711;ec-code/3.3.1.1;biocyc/META:ADENOSYLHOMOCYSTEINASE-RXN;metanetx.reaction/MNXR95492;reactome/R-ATH-174401;reactome/R-BTA-174401;reactome/R-CEL-174401;reactome/R-CFA-174401;reactome/R-DME-174401;reactome/R-DRE-174401;reactome/R-GGA-174401;reactome/R-HSA-174401;reactome/R-MMU-174401;reactome/R-OSA-174401;reactome/R-RNO-174401;reactome/R-SCE-174401;reactome…	Methionine Metabolism		BioCyc: META:ADENOSYLHOMOCYSTEINASE-RXN BioPath Reaction: RXN00127 MetaNetX (MNX) Equation: MNXR68320 KEGG Reaction: R00192 RHEA: 21708;21709;21710;21711 UniPathway Reaction: UCR00192;UER00076	carveMe
	AHMMPS	4 amino 5 hydroxymethyl 2 methylpyrimidine synthetase	2 h[c] + air[c] => pi[c] + 4ahmmp[c] + gcald[c]		(ANW19296)	0	1000	0		metanetx.reaction/MNXR95632	Vitamins &amp; Cofactor Biosynthesis		MetaNetX (MNX) Equation: MNXR68324	carveMe
	AHSERL2	O acetylhomoserine thiol lyase	achms[c] + h2s[c] => h[c] + ac[c] + hcys__L[c]	2.5.1.49	(ANW19290)	0	1000	0		ec-code/2.5.1.49;rhea/27822;rhea/27823;rhea/27824;rhea/27825;biocyc/META:ACETYLHOMOSER-CYS-RXN;metanetx.reaction/MNXR95631;kegg.reaction/R01287;seed.reaction/rxn00952	Methionine Metabolism		BioCyc: META:ACETYLHOMOSER-CYS-RXN MetaNetX (MNX) Equation: MNXR68325 KEGG Reaction: R01287 RHEA: 27822;27823;27824;27825 UniPathway Reaction: UCR01287;UER00079	carveMe
	AICART	Phosphoribosylaminoimidazolecarboxamide formyltransferase	aicar[c] + 10fthf[c] <=> fprica[c] + thf[c]	2.1.2.3	(ANW18541)	-1000	1000	0		ec-code/2.1.2.3;rhea/22192;rhea/22193;rhea/22194;rhea/22195;metanetx.reaction/MNXR95639;reactome/R-ATH-73798;reactome/R-BTA-73798;reactome/R-CFA-73798;reactome/R-DDI-73798;reactome/R-DME-73798;reactome/R-DRE-73798;reactome/R-GGA-419254;reactome/R-GGA-73798;reactome/R-HSA-73798;reactome/R-MMU-73798;reactome/R-OSA-73798;reactome/R-RNO-73798;reactome/R-SCE-73798;reactome/R-SPO-73798;reactome/R-SSC-7…	Purine and Pyrimidine Biosynthesis		BioPath Reaction: RXN00808 MetaNetX (MNX) Equation: MNXR588 KEGG Reaction: R04560 RHEA: 22192;22193;22194;22195 UniPathway Reaction: UCR04560;UER00133	carveMe
	AIRCr	Phosphoribosylaminoimidazole carboxylase	co2[c] + air[c] <=> h[c] + 5aizc[c]	4.1.1.21	((ANW19897) or ((ANW19896) and (ANW19897)) or ((ANW19896) and (ANW19936)))	-1000	1000	0		rhea/10792;rhea/10793;rhea/10794;rhea/10795;ec-code/4.1.1.21;metanetx.reaction/MNXR95646	Nucleotide Metabolism		BioCyc: META:AIRCARBOXY-RXN BioPath Reaction: RXN00676 MetaNetX (MNX) Equation: MNXR81638 KEGG Reaction: R04209 RHEA: 10792;10793;10794;10795 UniPathway Reaction: UCR04209;UER00130	carveMe
	AKGDa	Oxoglutarate dehydrogenase (lipoamide)	h[c] + akg[c] + lpam[c] <=> co2[c] + sdhlam[c]	1.2.4.2		-1000	1000	0		ec-code/1.2.4.2;metanetx.reaction/MNXR95657;seed.reaction/rxn01243	TCA Cycle		MetaNetX (MNX) Equation: MNXR68326	carveMe
	AKGDb	Oxoglutarate dehydrogenase (dihydrolipoamide S-succinyltransferase)	coa[c] + sdhlam[c] => succoa[c] + dhlam[c]	2.3.1.61	(ANW20533)	0	1000	0		ec-code/2.3.1.61;metanetx.reaction/MNXR95656;seed.reaction/rxn01872	TCA Cycle		MetaNetX (MNX) Equation: MNXR68327	carveMe
	AKGt2rpp	2-oxoglutarate reversible transport via symport (periplasm)	h[p] + akg[p] <=> h[c] + akg[c]		(ANW17897)	-1000	1000	0		rhea/29011;rhea/29012;rhea/29013;rhea/29014;biocyc/META:TRANS-RXN-23;metanetx.reaction/MNXR95661;seed.reaction/rxn05493;seed.reaction/rxn08095;seed.reaction/rxn09827	Transport, Inner Membrane		MetaNetX (MNX) Equation: MNXR599 BioCyc: META:TRANS-RXN-23	carveMe
	ALAabc	L-alanine transport via ABC system	atp[c] + h2o[c] + ala__L[e] => adp[c] + pi[c] + h[c] + ala__L[c]		(((ANW20704) and (ANW20705)) or ((ANW20705) and (ANW20707) and (ANW20737)))	0	1000	0		metanetx.reaction/MNXR95703;seed.reaction/rxn08097;seed.reaction/rxn10170	Transport, Extracellular		MetaNetX (MNX) Equation: MNXR635	carveMe
	ALAabcpp	L-alanine transport via ABC system (periplasm)	atp[c] + h2o[c] + ala__L[p] => adp[c] + pi[c] + h[c] + ala__L[c]		((ANW19351) or ((ANW20705) and (ANW20707)) or ((ANW20705) and (ANW20708)) or ((ANW20705) and (ANW20737)) or ((ANW20705) and (ANW20707) and (ANW20737)))	0	1000	0		metanetx.reaction/MNXR95703;seed.reaction/rxn08097;seed.reaction/rxn10170	Transport, Inner Membrane		MetaNetX (MNX) Equation: MNXR635	carveMe
	ALAALAabcpp	D-alanyl-D-alanine (DalaDala) transport via ABC system (periplasm)	atp[c] + h2o[c] + alaala[p] => adp[c] + pi[c] + h[c] + alaala[c]		(((ANW17783) and (ANW17785)) or ((ANW17783) and (ANW20984)) or ((ANW18320) and (ANW18321)) or ((ANW17783) and (ANW17785) and (ANW20984)) or ((ANW18321) and (ANW18323) and (ANW21838)) or ((ANW18275) and (ANW18321) and (ANW18323) and (ANW21838)))	0	1000	0		metanetx.reaction/MNXR95677;seed.reaction/rxn08098	Transport, Inner Membrane		MetaNetX (MNX) Equation: MNXR613	carveMe
	ALAALAD	D-alanine-D-alanine dipeptidase	h2o[c] + alaala[c] => 2 ala__D[c]	3.4.13.22	(ANW18518)	0	1000	0		rhea/20661;rhea/20662;rhea/20663;rhea/20664;ec-code/3.4.13.22;biocyc/META:3.4.13.22-RXN;metanetx.reaction/MNXR95675;kegg.reaction/R07651;seed.reaction/rxn07466	Murein Recycling		RHEA: 20661;20662;20663;20664 BioCyc: META:3.4.13.22-RXN MetaNetX (MNX) Equation: MNXR612 KEGG Reaction: R07651	carveMe
	ALAALAr	D-alanine-D-alanine ligase (reversible)	atp[c] + 2 ala__D[c] <=> adp[c] + pi[c] + h[c] + alaala[c]	6.3.2.4	((ANW17871) or (ANW18798))	-1000	1000	0		rhea/11224;rhea/11225;rhea/11226;rhea/11227;ec-code/6.3.2.4;biocyc/META:DALADALALIG-RXN;metanetx.reaction/MNXR95678;kegg.reaction/R01150;seed.reaction/rxn00851;seed.reaction/rxn13802	Cell Envelope Biosynthesis		RHEA: 11224;11225;11226;11227 BioCyc: META:DALADALALIG-RXN MetaNetX (MNX) Equation: MNXR614 KEGG Reaction: R01150	carveMe
	ALAD_L	L-alanine dehydrogenase	h2o[c] + nad[c] + ala__L[c] => h[c] + nh4[c] + nadh[c] + pyr[c]	1.4.1.1	(ANW22068)	0	1000	0		ec-code/1.4.1.1;rhea/18405;rhea/18406;rhea/18407;rhea/18408;biocyc/META:ALANINE-DEHYDROGENASE-RXN;metanetx.reaction/MNXR95687;kegg.reaction/R00396;seed.reaction/rxn00278	Amino Acid Metabolism		MetaNetX (MNX) Equation: MNXR81648	carveMe
	ALAGLUE	L-alanyl-gamma-glutamate epimerase	LalaDglu[c] <=> LalaLglu[c]	5.1.1.20		-1000	1000	0		rhea/28394;rhea/28395;rhea/28396;rhea/28397;ec-code/5.1.1.20;biocyc/META:RXN0-5228;metanetx.reaction/MNXR95690;kegg.reaction/R10938;seed.reaction/rxn08100	Murein Recycling		RHEA: 28394;28395;28396;28397 BioCyc: META:RXN0-5228 MetaNetX (MNX) Equation: MNXR24231 KEGG Reaction: R10938	carveMe
	ALAR	Alanine racemase	ala__L[c] <=> ala__D[c]	5.1.1.1	((ANW18593) or (ANW18799))	-1000	1000	0		rhea/20249;rhea/20250;rhea/20251;rhea/20252;ec-code/5.1.1.1;biocyc/META:ALARACECAT-RXN;metanetx.reaction/MNXR95693;kegg.reaction/R00401;seed.reaction/rxn00283	Alanine and Aspartate Metabolism		BioCyc: META:ALARACECAT-RXN BioPath Reaction: RXN01498 MetaNetX (MNX) Equation: MNXR626 KEGG Reaction: R00401 RHEA: 20249;20250;20251;20252 UniPathway Reaction: UCR00401;UER00497	carveMe
	ALATA_L	L-alanine transaminase	akg[c] + ala__L[c] <=> glu__L[c] + pyr[c]	2.6.1.2	((ANW18425) or (ANW22661))	-1000	1000	0		rhea/19453;rhea/19454;rhea/19455;rhea/19456;ec-code/2.6.1.2;biocyc/META:ALANINE-AMINOTRANSFERASE-RXN;biocyc/META:RXN-13698;metanetx.reaction/MNXR95698;reactome/R-ATH-507749;reactome/R-ATH-507775;reactome/R-ATH-70523;reactome/R-ATH-70524;reactome/R-BTA-507749;reactome/R-BTA-507775;reactome/R-BTA-70523;reactome/R-BTA-70524;reactome/R-CEL-507749;reactome/R-CEL-507775;reactome/R-CEL-70523;reactome/R-…	Alanine and Aspartate Metabolism		BioCyc: META:ALANINE-AMINOTRANSFERASE-RXN;META:RXN-13698 MetaNetX (MNX) Equation: MNXR32635 KEGG Reaction: R00258 RHEA: 19453;19454;19455;19456 UniPathway Reaction: UCR00258;UER00586	carveMe
	ALATA_L2	Alanine transaminase	ala__L[c] + pydx5p[c] => pyr[c] + pyam5p[c]			0	1000	0		rhea/30023;rhea/30024;rhea/30025;rhea/30026;metanetx.reaction/MNXR95699;seed.reaction/rxn08103	Cofactor and Prosthetic Group Biosynthesis		RHEA: 30023;30024;30025;30026 MetaNetX (MNX) Equation: MNXR632	carveMe
	ALAtex	L-alanine transport via diffusion (extracellular to periplasm)	ala__L[e] <=> ala__L[p]			-1000	1000	0		metanetx.reaction/MNXR95706;seed.reaction/rxn08104;seed.reaction/rxn10921;seed.reaction/rxn13221	Transport, Outer Membrane Porin		MetaNetX (MNX) Equation: MNXR639 BioCyc: META:TRANS-RXN0-469	carveMe
	ALCD19	Alcohol dehydrogenase (glycerol)	h[c] + nadh[c] + glyald[c] <=> nad[c] + glyc[c]	1.1.1.72	((ANW18804) or (ANW20422))	-1000	1000	0		ec-code/1.1.1.21;ec-code/1.1.1.72;rhea/30027;rhea/30028;rhea/30029;rhea/30030;metanetx.reaction/MNXR95709;kegg.reaction/R01036;seed.reaction/rxn00763	Alternate Carbon Metabolism		RHEA: 30027;30028;30029;30030 MetaNetX (MNX) Equation: MNXR68334 KEGG Reaction: R01036	carveMe
	ALCD2x	Alcohol dehydrogenase (ethanol)	nad[c] + etoh[c] <=> h[c] + nadh[c] + acald[c]	1.1.1.71	((ANW18804) or (ANW20129) or (ANW20344) or (ANW20422) or (ANW22657))	-1000	1000	0		ec-code/1.1.1.1;ec-code/1.1.1.71;rhea/25290;rhea/25291;rhea/25292;rhea/25293;biocyc/META:ALCOHOL-DEHYDROG-RXN;metanetx.reaction/MNXR95725;reactome/R-ATH-71707;reactome/R-BTA-71707;reactome/R-CEL-71707;reactome/R-CFA-71707;reactome/R-DDI-71707;reactome/R-DME-71707;reactome/R-DRE-71707;reactome/R-GGA-71707;reactome/R-HSA-71707;reactome/R-MMU-71707;reactome/R-OSA-71707;reactome/R-RNO-71707;reactome/…	Pyruvate Metabolism		BioCyc: META:ALCOHOL-DEHYDROG-RXN BioPath Reaction: RXN01075 MetaNetX (MNX) Equation: MNXR648 KEGG Reaction: R00754 RHEA: 25290;25291;25292;25293 UniPathway Reaction: UCR00754;UER00767	carveMe
	ALDD1	ALDD1	h2o[c] + nad[c] + fald[c] => 2 h[c] + nadh[c] + for[c]	1.2.1.46	((ANW18453) or (ANW19667) or (ANW20954) or (ANW21865))	0	1000	0		ec-code/1.2.1.46;rhea/16425;rhea/16426;rhea/16427;rhea/16428;biocyc/META:FORMALDEHYDE-DEHYDROGENASE-RXN;metanetx.reaction/MNXR95732;kegg.reaction/R00604;seed.reaction/rxn00429	Central Metabolism		BioCyc: META:FORMALDEHYDE-DEHYDROGENASE-RXN BioPath Reaction: RXN00564 MetaNetX (MNX) Equation: MNXR651 RHEA: 16425;16426;16427;16428 KEGG Reaction: R00604	carveMe
	ALDD19xr	Aldehyde dehydrogenase (phenylacetaldehyde, NAD)	h2o[c] + nad[c] + pacald[c] <=> 2 h[c] + nadh[c] + pac[c]	1.2.1.5	((ANW20800) or (ANW22077))	-1000	1000	0		ec-code/1.2.1.39;ec-code/1.2.1.5;rhea/21392;rhea/21393;rhea/21394;rhea/21395;biocyc/META:PHENDEHYD-RXN;metanetx.reaction/MNXR95743;kegg.reaction/R02536;seed.reaction/rxn01840	Alternate Carbon Metabolism		BioCyc: META:PHENDEHYD-RXN MetaNetX (MNX) Equation: MNXR652 KEGG Reaction: R02536 RHEA: 21392;21393;21394;21395 UniPathway Reaction: UCR02536;UER00724	carveMe
	ALDD2x	Aldehyde dehydrogenase (acetaldehyde, NAD)	h2o[c] + nad[c] + acald[c] => 2 h[c] + nadh[c] + ac[c]	1.2.1.5	((ANW16758) or (ANW18121) or (ANW18767) or (ANW18943) or (ANW19667) or (ANW20408) or (ANW21865) or ((ANW18121) and (ANW20408)))	0	1000	0		ec-code/1.2.1.3;ec-code/1.2.1.5;rhea/25294;rhea/25295;rhea/25296;rhea/25297;biocyc/META:RXN66-3;metanetx.reaction/MNXR95749;reactome/R-ATH-71691;reactome/R-ATH-71723;reactome/R-BTA-5696091;reactome/R-BTA-71691;reactome/R-BTA-71723;reactome/R-CEL-71691;reactome/R-CEL-71723;reactome/R-CFA-5696091;reactome/R-CFA-71691;reactome/R-CFA-71723;reactome/R-DME-71723;reactome/R-DRE-71723;reactome/R-GGA-7169…	Glycolysis/Gluconeogenesis		BioCyc: META:RXN66-3 BioPath Reaction: RXN01270 MetaNetX (MNX) Equation: MNXR657 KEGG Reaction: R00710 RHEA: 25294;25295;25296;25297 UniPathway Reaction: UCR00710;UER00768	carveMe
	ALDD2y	Aldehyde dehydrogenase (acetaldehyde, NADP)	h2o[c] + nadp[c] + acald[c] => 2 h[c] + nadph[c] + ac[c]	1.2.1.5	(ANW16758)	0	1000	0		ec-code/1.2.1.-;ec-code/1.2.1.4;ec-code/1.2.1.5;rhea/25298;rhea/25299;rhea/25300;rhea/25301;biocyc/META:RXN0-3962;metanetx.reaction/MNXR95750;kegg.reaction/R00711;seed.reaction/rxn00507	Alternate Carbon Metabolism		BioCyc: META:RXN0-3962 BioPath Reaction: RXN00108 MetaNetX (MNX) Equation: MNXR658 RHEA: 25298;25299;25300;25301 KEGG Reaction: R00711	carveMe
	ALDD3	Aldehyde dehydrogenase propanal NAD	h2o[c] + nad[c] + ppal[c] => 2 h[c] + nadh[c] + ppa[c]		((ANW19667) or (ANW21865))	0	1000	0		metanetx.reaction/MNXR95751	Carbohydrateand related molecules			carveMe
	ALDD31	Aminoacetaldehyde oxidation	h2o[c] + nad[c] + aacald[c] => 2 h[c] + nadh[c] + gly[c]		(ANW16758)	0	1000	0		metanetx.reaction/MNXR95752;seed.reaction/rxn05735	Unassigned		MetaNetX (MNX) Equation: MNXR27865	carveMe
	ALDD31_1	Aldehyde dehydrogenase aminoacetaldehyde NAD	h2o[c] + nad[c] + amacald[c] => h[c] + nadh[c] + gly[c]		((ANW19667) or (ANW21865))	0	1000	0		metanetx.reaction/MNXR95752;seed.reaction/rxn05735	Carbohydrateand related molecules			carveMe
	ALDD3y	Aldehyde dehydrogenase (propanal, NADP)	h2o[c] + nadp[c] + ppal[c] => 2 h[c] + nadph[c] + ppa[c]		(ANW16758)	0	1000	0		metanetx.reaction/MNXR95754	Alternate Carbon Metabolism		RHEA: 27918;27919;27920;27921 MetaNetX (MNX) Equation: MNXR659 BioCyc: META:RXN-8946	carveMe
	ALDD4	Aldehyde dehydrogenase (butanal, NAD)	h2o[c] + nad[c] + btal[c] => 2 h[c] + nadh[c] + but[c]		((ANW19667) or (ANW21865))	0	1000	0		metanetx.reaction/MNXR95755	Alternate Carbon Metabolism		MetaNetX (MNX) Equation: MNXR660	carveMe
	ALDD6	Aldehyde dehydrogenase hexanal NAD	h2o[c] + nad[c] + hxal[c] => 2 h[c] + nadh[c] + hxa[c]		((ANW19667) or (ANW21865))	0	1000	0		ec-code/1.2.1.3;ec-code/1.2.1.36;ec-code/1.2.1.48;ec-code/1.2.1.5;metanetx.reaction/MNXR95758;seed.reaction/rxn09973	Carbohydrateand related molecules			carveMe
	ALLTAMH	Allantoate amidohydrolase	2 h2o[c] + 2 h[c] + alltt[c] => co2[c] + 2 nh4[c] + urdglyc[c]	3.5.3.9	(ANW19876)	0	1000	0		ec-code/3.5.3.9;rhea/32279;rhea/32280;rhea/32281;rhea/32282;metanetx.reaction/MNXR95768;seed.reaction/rxn08114	Alternate Carbon Metabolism		MetaNetX (MNX) Equation: MNXR81658	carveMe
	ALLTN	Allantoinase	h2o[c] + alltn[c] => h[c] + alltt[c]	3.5.2.5	((ANW17432) or (ANW18768))	0	1000	0		ec-code/3.5.2.5;rhea/30819;rhea/30820;rhea/30821;rhea/30822;metanetx.reaction/MNXR95769;seed.reaction/rxn01748	Nitrogen Metabolism		RHEA: 30819;30820;30821;30822 BioPath Reaction: RXN00055 MetaNetX (MNX) Equation: MNXR81659	carveMe
	ALR2	Aldose reductase (methylglyoxal)	h[c] + nadph[c] + mthgxl[c] => nadp[c] + acetol[c]	1.1.1.-	((ANW17347) or (ANW18373) or (ANW20963))	0	1000	0		ec-code/1.1.1;ec-code/1.1.1.-;rhea/27986;rhea/27987;rhea/27988;rhea/27989;biocyc/META:RXN0-4281;metanetx.reaction/MNXR95788;kegg.reaction/R02528;seed.reaction/rxn01832	Methylglyoxal Metabolism		RHEA: 27986;27987;27988;27989 BioCyc: META:RXN0-4281 MetaNetX (MNX) Equation: MNXR683 KEGG Reaction: R02528	carveMe
	ALR4x	Aldose reductase (acetol)	h[c] + nadh[c] + acetol[c] => nad[c] + 12ppd__R[c]			0	1000	0		metanetx.reaction/MNXR95790;seed.reaction/rxn08122	Glycerophospholipid Metabolism		MetaNetX (MNX) Equation: MNXR30695	carveMe
	AM3PA	Anhydrous-N-Acetylmuramyl-tripeptide amidase	h2o[c] + anhm3p[c] => LalaDgluMdap[c] + anhm[c]		((ANW16753) or (ANW17949) or (ANW18507))	0	1000	0		metanetx.reaction/MNXR95792;seed.reaction/rxn08123	Murein Recycling		MetaNetX (MNX) Equation: MNXR68346	carveMe
	AM4PA	Anhydrous-N-Acetylmuramyl-tetrapeptide amidase	h2o[c] + anhm4p[c] => LalaDgluMdapDala[c] + anhm[c]		((ANW16753) or (ANW17949) or (ANW18507))	0	1000	0		metanetx.reaction/MNXR95793;seed.reaction/rxn08124	Murein Recycling		MetaNetX (MNX) Equation: MNXR81668	carveMe
	AM4PCP	Anhydrous-N-Acetylmuramyl-tetrapeptide L,D-carboxypeptidase	h2o[c] + anhm4p[c] => ala__D[c] + anhm3p[c]		(ANW17372)	0	1000	0		metanetx.reaction/MNXR95794;seed.reaction/rxn08125	Murein Recycling		MetaNetX (MNX) Equation: MNXR81669	carveMe
	AMALT1	Amylomaltase (maltotriose)	malt[c] + malttr[c] => glc__D[c] + maltttr[c]	2.4.1.25	(ANW20188)	0	1000	0		ec-code/2.4.1.25;biocyc/META:AMYLOMALT-RXN;metanetx.reaction/MNXR95800;seed.reaction/rxn08126	Alternate Carbon Metabolism		MetaNetX (MNX) Equation: MNXR81670 BioCyc: META:AMYLOMALT-RXN	carveMe
	AMALT2	Amylomaltase (maltotetraose)	malt[c] + maltttr[c] => glc__D[c] + maltpt[c]	2.4.1.25	(ANW20188)	0	1000	0		ec-code/2.4.1.25;biocyc/META:RXN-14260;metanetx.reaction/MNXR95801;seed.reaction/rxn08127	Alternate Carbon Metabolism		MetaNetX (MNX) Equation: MNXR81671 BioCyc: META:RXN-14260	carveMe
	AMALT3	Amylomaltase (maltopentaose)	malt[c] + maltpt[c] => malthx[c] + glc__D[c]		(ANW20188)	0	1000	0		ec-code/2.4.1.25;biocyc/META:RXN-14261;metanetx.reaction/MNXR95802;seed.reaction/rxn08128	Alternate Carbon Metabolism		MetaNetX (MNX) Equation: MNXR81672	carveMe
	AMALT4	Amylomaltase (maltohexaose)	malthx[c] + malt[c] => glc__D[c] + malthp[c]		(ANW20188)	0	1000	0		ec-code/2.4.1.25;biocyc/META:MALTODEG-RXN;metanetx.reaction/MNXR95803;seed.reaction/rxn08129	Alternate Carbon Metabolism		MetaNetX (MNX) Equation: MNXR81673	carveMe
	AMANAPEr	N-acetylmannosamine 6-phosphate epimerase	acmanap[c] <=> acgam6p[c]	5.1.3.9		-1000	1000	0		rhea/25257;rhea/25258;rhea/25259;rhea/25260;ec-code/5.1.3.9;biocyc/META:NANE-RXN;metanetx.reaction/MNXR95804;kegg.reaction/R02087;seed.reaction/rxn01506	Alternate Carbon Metabolism		BioCyc: META:NANE-RXN MetaNetX (MNX) Equation: MNXR81674 KEGG Reaction: R02087 RHEA: 25257;25258;25259;25260 UniPathway Reaction: UCR02087;UER00682	carveMe
	AMANK	N-acetyl-D-mannosamine kinase	atp[c] + acmana[c] => adp[c] + h[c] + acmanap[c]	2.7.1.60		0	1000	0		ec-code/2.7.1.60;rhea/25253;rhea/25254;rhea/25255;rhea/25256;biocyc/META:NANK-RXN;metanetx.reaction/MNXR95805;reactome/R-BTA-4085028;reactome/R-CFA-4085028;reactome/R-DRE-4085028;reactome/R-GGA-4085028;reactome/R-HSA-4085028;reactome/R-MMU-4085028;reactome/R-RNO-4085028;reactome/R-TGU-4085028;reactome/R-XTR-4085028;kegg.reaction/R02705;seed.reaction/rxn01951	Alternate Carbon Metabolism		BioCyc: META:NANK-RXN MetaNetX (MNX) Equation: MNXR26557 KEGG Reaction: R02705 RHEA: 25253;25254;25255;25256 UniPathway Reaction: UCR02705;UER00681	carveMe
	AMMQLT8	S-adenosylmethione:2-demthylmenaquinole methyltransferase (menaquinone 8)	amet[c] + 2dmmql8[c] => h[c] + ahcys[c] + mql8[c]	2.1.1.163	((ANW17149) or (ANW17151) or (ANW21536) or (ANW22056))	0	1000	0		ec-code/2.1.1.163;rhea/30063;rhea/30064;rhea/30065;rhea/30066;biocyc/META:ADOMET-DMK-METHYLTRANSFER-RXN;metanetx.reaction/MNXR95819;seed.reaction/rxn08130	Cofactor and Prosthetic Group Biosynthesis		RHEA: 30063;30064;30065;30066 MetaNetX (MNX) Equation: MNXR710 BioCyc: META:ADOMET-DMK-METHYLTRANSFER-RXN	carveMe
	AMMQT8	AMMQT8	h[c] + amet[c] + 2dmmq8[c] => ahcys[c] + mql8[c]		(ANW21889)	0	1000	0		metanetx.reaction/MNXR95822;seed.reaction/rxn10851	Ubiquinone Metabolism		MetaNetX (MNX) Equation: MNXR68359	carveMe
	AMMQT8_2	S-adenosylmethione:2-demethylmenaquinone methyltransferase	amet[c] + 2dmmq8[c] => h[c] + ahcys[c] + mqn8[c]		(ANW22056)	0	1000	0		metanetx.reaction/MNXR95823;seed.reaction/rxn10094	Unassigned		MetaNetX (MNX) Equation: MNXR68360	carveMe
	AMPMS	4-amino-2-methyl-5-phosphomethylpyrimidine synthetase	h2o[c] + air[c] => 4 h[c] + 4ampm[c] + 2 for[c]		(ANW19296)	0	1000	0		metanetx.reaction/MNXR142625	Cofactor and Prosthetic Group Biosynthesis		MetaNetX (MNX) Equation: MNXR68361	carveMe
	AMPMS2	4-amino-2-methyl-5-phosphomethylpyrimidine synthetase	h2o[c] + nad[c] + air[c] => 3 h[c] + 4ampm[c] + nadh[c] + 2 for[c]		(ANW19296)	0	1000	0		metanetx.reaction/MNXR142626	Cofactor and Prosthetic Group Biosynthesis		MetaNetX (MNX) Equation: MNXR68362	carveMe
	AMPTASECG	Alanyl aminopeptidase (cys-gly)	h2o[c] + cgly[c] => gly[c] + cys__L[c]	3.4.13.18	((ANW19592) or (ANW20194) or (ANW20535))	0	1000	0		rhea/28783;rhea/28784;rhea/28785;rhea/28786;ec-code/3.4.11.1;ec-code/3.4.11.2;ec-code/3.4.11.23;ec-code/3.4.13.-;ec-code/3.4.13.18;biocyc/META:RXN-6622;metanetx.reaction/MNXR95828;reactome/R-BTA-1247910;reactome/R-CEL-1247910;reactome/R-CFA-1247910;reactome/R-DDI-1247910;reactome/R-DME-1247910;reactome/R-DRE-1247910;reactome/R-GGA-1247910;reactome/R-HSA-1247910;reactome/R-MMU-1247910;reactome/R-R…	Cysteine Metabolism		BioCyc: META:RXN-6622 BioPath Reaction: RXN00091 MetaNetX (MNX) Equation: MNXR718 RHEA: 28783;28784;28785;28786 KEGG Reaction: R00899	carveMe
	AMPTASEPG	Aminopeptidase (pro-gly)	h2o[c] + progly[c] => gly[c] + pro__L[c]		(ANW20535)	0	1000	0		rhea/28799;rhea/28800;rhea/28801;rhea/28802;metanetx.reaction/MNXR95829;seed.reaction/rxn08133	Arginine and Proline Metabolism		RHEA: 28799;28800;28801;28802 MetaNetX (MNX) Equation: MNXR26681	carveMe
	AMPtex	AMP transport via diffusion (extracellular to periplasm)	amp[e] <=> amp[p]			-1000	1000	0		metanetx.reaction/MNXR95830;seed.reaction/rxn08134;seed.reaction/rxn13227	Transport, Outer Membrane Porin		MetaNetX (MNX) Equation: MNXR720	carveMe
	ANHGMtex	GlcNAc-anhMurNAc transport via diffusion (extracellular to periplasm)	anhgm[e] <=> anhgm[p]			-1000	1000	0		metanetx.reaction/MNXR95839;seed.reaction/rxn08135	Transport, Outer Membrane Porin		MetaNetX (MNX) Equation: MNXR725	carveMe
	ANHMK	1,6-anhydrous-N-Acetylmuramate kinase	atp[c] + h2o[c] + anhm[c] => adp[c] + h[c] + acmum6p[c]			0	1000	0		metanetx.reaction/MNXR95840;seed.reaction/rxn08136	Murein Recycling		MetaNetX (MNX) Equation: MNXR68364	carveMe
	ANPRT	Anthranilate phosphoribosyltransferase	prpp[c] + anth[c] => ppi[c] + pran[c]	2.4.2.18	(ANW22042)	0	1000	0		rhea/11768;rhea/11769;rhea/11770;rhea/11771;ec-code/2.4.2.18;biocyc/META:PRTRANS-RXN;metanetx.reaction/MNXR95842;kegg.reaction/R01073;seed.reaction/rxn00791	Tyrosine, Tryptophan, and Phenylalanine Metabolism		BioCyc: META:PRTRANS-RXN BioPath Reaction: RXN00320 MetaNetX (MNX) Equation: MNXR68365 KEGG Reaction: R01073 RHEA: 11768;11769;11770;11771 UniPathway Reaction: UCR01073;UER00041	carveMe
	ANS	Anthranilate synthase	gln__L[c] + chor[c] => h[c] + glu__L[c] + pyr[c] + anth[c]	4.1.3.27	((ANW17608) or (ANW20591) or (ANW20660))	0	1000	0		rhea/21732;rhea/21733;rhea/21734;rhea/21735;ec-code/4.1.3.27;biocyc/META:ANTHRANSYN-RXN;metanetx.reaction/MNXR95843;kegg.reaction/R00986;seed.reaction/rxn00727	Tyrosine, Tryptophan, and Phenylalanine Metabolism		BioCyc: META:ANTHRANSYN-RXN BioPath Reaction: RXN00551 MetaNetX (MNX) Equation: MNXR32743 RHEA: 21732;21733;21734;21735 KEGG Reaction: R00986	carveMe
	APENTAMAH	APENTAMAH	h2o[c] + 5apentam[c] => 5aptn[c] + nh3[c]	3.5.1.30	(ANW21141)	0	1000	0		rhea/15677;rhea/15678;rhea/15679;rhea/15680;ec-code/3.5.1.30;biocyc/META:5-AMINOPENTANAMIDASE-RXN;metanetx.reaction/MNXR95868;kegg.reaction/R02273;seed.reaction/rxn01630	Lysine Metabolism		RHEA: 15677;15678;15679;15680 BioCyc: META:5-AMINOPENTANAMIDASE-RXN MetaNetX (MNX) Equation: MNXR739 KEGG Reaction: R02273	carveMe
	APH120	Acylphosphatase (C12:0)	h2o[c] + ddcap[c] => pi[c] + 2 h[c] + ddca[c]		(ANW21827)	0	1000	0		metanetx.reaction/MNXR95876	Glycerophospholipid Metabolism		MetaNetX (MNX) Equation: MNXR81698	carveMe
	APH140	Acylphosphatase (C14:0)	h2o[c] + ttdcap[c] => pi[c] + 2 h[c] + ttdca[c]		(ANW21827)	0	1000	0		metanetx.reaction/MNXR95877	Glycerophospholipid Metabolism		MetaNetX (MNX) Equation: MNXR81699	carveMe
	APH141	Acylphosphatase (C14:1)	h2o[c] + ttdceap[c] => pi[c] + 2 h[c] + ttdcea[c]		(ANW21827)	0	1000	0		metanetx.reaction/MNXR95878	Glycerophospholipid Metabolism		MetaNetX (MNX) Equation: MNXR81700	carveMe
	APH160	Acylphosphatase (C16:0)	h2o[c] + hdcap[c] => pi[c] + 2 h[c] + hdca[c]		(ANW21827)	0	1000	0		metanetx.reaction/MNXR95879	Glycerophospholipid Metabolism		MetaNetX (MNX) Equation: MNXR81701	carveMe
	APH161	Acylphosphatase (C16:1)	h2o[c] + hdceap[c] => pi[c] + 2 h[c] + hdcea[c]		(ANW21827)	0	1000	0		metanetx.reaction/MNXR95880	Glycerophospholipid Metabolism		MetaNetX (MNX) Equation: MNXR81702	carveMe
	APH180	Acylphosphatase (C18:0)	h2o[c] + ocdcap[c] => pi[c] + 2 h[c] + ocdca[c]		(ANW21827)	0	1000	0		metanetx.reaction/MNXR95881	Glycerophospholipid Metabolism		MetaNetX (MNX) Equation: MNXR81703	carveMe
	APH181	Acylphosphatase (C18:1)	h2o[c] + ocdceap[c] => pi[c] + 2 h[c] + ocdcea[c]		(ANW21827)	0	1000	0		metanetx.reaction/MNXR95882	Glycerophospholipid Metabolism		MetaNetX (MNX) Equation: MNXR81704	carveMe
	APRAUR	5-amino-6-(5-phosphoribosylamino)uracil reductase	h[c] + nadph[c] + 5apru[c] => nadp[c] + 5aprbu[c]	1.1.1.193	((ANW17556) or (ANW21148))	0	1000	0		ec-code/1.1.1.193;rhea/17845;rhea/17846;rhea/17847;rhea/17848;biocyc/META:RIBOFLAVINSYNREDUC-RXN;metanetx.reaction/MNXR95898;kegg.reaction/R03458;seed.reaction/rxn02474	Cofactor and Prosthetic Group Biosynthesis		BioCyc: META:RIBOFLAVINSYNREDUC-RXN MetaNetX (MNX) Equation: MNXR745 KEGG Reaction: R03458 RHEA: 17845;17846;17847;17848 UniPathway Reaction: UCR03458;UER00402	carveMe
	APSR	APSR	aps[c] + trdrd[c] => 2 h[c] + amp[c] + so3[c] + trdox[c]	1.8.4.10		0	1000	0			Other		BioCyc: META:RXN-12019 MetaNetX (MNX) Equation: MNXR81713 KEGG Reaction: R07176	carveMe
	APTNAT	APTNAT	akg[c] + 5aptn[c] <=> glu__L[c] + oxptn[c]	2.6.1.48	(ANW19499)	-1000	1000	0		rhea/10212;rhea/10213;rhea/10214;rhea/10215;ec-code/2.6.1.48;biocyc/META:VAGL-RXN;metanetx.reaction/MNXR95904;kegg.reaction/R02274;seed.reaction/rxn01631	Lysine Metabolism		BioCyc: META:VAGL-RXN MetaNetX (MNX) Equation: MNXR30727 KEGG Reaction: R02274 RHEA: 10212;10213;10214;10215 UniPathway Reaction: UCR02274;UER00845	carveMe
	ARABRr	Arabinose reductase	h[c] + nadph[c] + arab__L[c] <=> nadp[c] + abt__L[c]		(ANW17347)	-1000	1000	0		ec-code/1.1.1.2;ec-code/1.1.1.21;metanetx.reaction/MNXR95911	Carbohydrateand related molecules			carveMe
	ARACHTA	ARACHTA	ACP[c] + arachcoa[c] <=> coa[c] + arachACP[c]			-1000	1000	0		metanetx.reaction/MNXR95920	Membrane Metabolism		MetaNetX (MNX) Equation: MNXR47345	carveMe
	ARAI	L-arabinose isomerase	arab__L[c] <=> rbl__L[c]	5.3.1.4		-1000	1000	0		ec-code/5.3.1.4;ec-code/5.3.1.5;metanetx.reaction/MNXR95922	Alternate Carbon Metabolism		BioCyc: META:ARABISOM-RXN MetaNetX (MNX) Equation: MNXR5440 KEGG Reaction: R01761 RHEA: 14821;14822;14823;14824 UniPathway Reaction: UCR01761;UER00565	carveMe
	ARBabc	ARBabc	atp[c] + h2o[c] + arab__L[e] => adp[c] + pi[c] + h[c] + arab__L[c]		((ANW17330) or ((ANW21480) and (ANW21765)))	0	1000	0		ec-code/3.6.3.17;biocyc/META:ABC-2-RXN;metanetx.reaction/MNXR95935	Transport		RHEA: 30007;30008;30009;30010 MetaNetX (MNX) Equation: MNXR774	carveMe
	ARBabcpp	L-arabinose transport via ABC system (periplasm)	atp[c] + h2o[c] + arab__L[p] => adp[c] + pi[c] + h[c] + arab__L[c]		((ANW17330) or ((ANW17330) and (ANW20975)))	0	1000	0		ec-code/3.6.3.17;biocyc/META:ABC-2-RXN;metanetx.reaction/MNXR95935	Transport, Inner Membrane		RHEA: 30007;30008;30009;30010 MetaNetX (MNX) Equation: MNXR774	carveMe
	ARBt3ipp	L-arabinose transport via proton antiport (periplasm)	h[p] + arab__L[c] => h[c] + arab__L[p]		(ANW16741)	0	1000	0		biocyc/META:TRANS-RXN-40;metanetx.reaction/MNXR95937	Transport, Inner Membrane		MetaNetX (MNX) Equation: MNXR775	carveMe
	ARBTpts	Arbutin transport via PEPPyr PTS	pep[c] + arbt[e] => arbt6p[c] + pyr[c]		((ANW21193) and (ANW21194))	0	1000	0		rhea/34943;rhea/34944;rhea/34945;rhea/34946;metanetx.reaction/MNXR95932;seed.reaction/rxn05501	Transport			carveMe
	ARGabc	L-arginine transport via ABC system	atp[c] + h2o[c] + arg__L[e] => adp[c] + pi[c] + h[c] + arg__L[c]	3.6.3.21	((ANW18204) or (ANW18897) or ((ANW18204) and (ANW20050)))	0	1000	0		rhea/29879#1;rhea/29880#1;rhea/29881#1;rhea/29882#1;ec-code/3.6.3.21;biocyc/META:ABC-4-RXN;metanetx.reaction/MNXR95952;seed.reaction/rxn05154;seed.reaction/rxn08151;seed.reaction/rxn11236	Transport, Extracellular		RHEA: 29879;29880;29881;29882 MetaNetX (MNX) Equation: MNXR785 BioCyc: META:ABC-4-RXN	carveMe
	ARGabcpp	L-arginine transport via ABC system (periplasm)	atp[c] + h2o[c] + arg__L[p] => adp[c] + pi[c] + h[c] + arg__L[c]	3.6.3.21	((ANW18204) or (ANW18897) or ((ANW17735) and (ANW17738)) or ((ANW18203) and (ANW18204)) or ((ANW18204) and (ANW20049) and (ANW20050)))	0	1000	0		rhea/29879#1;rhea/29880#1;rhea/29881#1;rhea/29882#1;ec-code/3.6.3.21;biocyc/META:ABC-4-RXN;metanetx.reaction/MNXR95952;seed.reaction/rxn05154;seed.reaction/rxn08151;seed.reaction/rxn11236	Transport, Inner Membrane		RHEA: 29879;29880;29881;29882 MetaNetX (MNX) Equation: MNXR785 BioCyc: META:ABC-4-RXN	carveMe
	ARGAGMt7pp	Arginine/agmatine antiport (periplasm)	agm[c] + arg__L[p] <=> agm[p] + arg__L[c]			-1000	1000	0		rhea/29651;rhea/29652;rhea/29653;rhea/29654;biocyc/META:RXN0-2162;metanetx.reaction/MNXR95938;seed.reaction/rxn08152;seed.reaction/rxn13809	Transport, Inner Membrane		MetaNetX (MNX) Equation: MNXR776 BioCyc: META:RXN0-2162	carveMe
	ARGDr	Arginine deiminase	h2o[c] + arg__L[c] => nh4[c] + citr__L[c]	3.5.3.6	((ANW17598) or (ANW20446))	0	1000	0		rhea/19597;rhea/19598;rhea/19599;rhea/19600;ec-code/3.5.3.6;biocyc/META:ARGININE-DEIMINASE-RXN;metanetx.reaction/MNXR95941;kegg.reaction/R00552;seed.reaction/rxn00395	Arginine and Proline Metabolism		MetaNetX (MNX) Equation: MNXR81722	carveMe
	ARGSL	Argininosuccinate lyase	argsuc[c] <=> fum[c] + arg__L[c]	4.3.2.1	(ANW21048)	-1000	1000	0		rhea/24020;rhea/24021;rhea/24022;rhea/24023;ec-code/4.3.2.1;biocyc/META:ARGSUCCINLYA-RXN;metanetx.reaction/MNXR138059;reactome/R-ATH-70573;reactome/R-BTA-70573;reactome/R-DME-70573;reactome/R-DRE-70573;reactome/R-GGA-70573;reactome/R-HSA-70573;reactome/R-OSA-70573;reactome/R-SCE-70573;reactome/R-SPO-70573;reactome/R-SSC-70573;reactome/R-TGU-70573;reactome/R-XTR-70573;kegg.reaction/R01086;seed.rea…	Arginine and Proline Metabolism		BioCyc: META:ARGSUCCINLYA-RXN BioPath Reaction: RXN00832 MetaNetX (MNX) Equation: MNXR782 KEGG Reaction: R01086 RHEA: 24020;24021;24022;24023 UniPathway Reaction: UCR01086;UER00114;UER00273	carveMe
	ARGSS	Argininosuccinate synthase	atp[c] + asp__L[c] + citr__L[c] => h[c] + amp[c] + ppi[c] + argsuc[c]	6.3.4.5	(ANW21047)	0	1000	0		rhea/10932;rhea/10933;rhea/10934;rhea/10935;ec-code/6.3.4.5;biocyc/META:ARGSUCCINSYN-RXN;metanetx.reaction/MNXR138060;reactome/R-BTA-70577;reactome/R-CFA-70577;reactome/R-GGA-70577;reactome/R-HSA-70577;reactome/R-MMU-70577;reactome/R-RNO-70577;reactome/R-SSC-70577;reactome/R-TGU-70577;reactome/R-XTR-70577;kegg.reaction/R01954;seed.reaction/rxn01434	Arginine and Proline Metabolism		BioCyc: META:ARGSUCCINSYN-RXN BioPath Reaction: RXN01485 MetaNetX (MNX) Equation: MNXR783 KEGG Reaction: R01954 RHEA: 10932;10933;10934;10935 UniPathway Reaction: UCR01954;UER00113;UER00272	carveMe
	ARGt2r	L arganine reversible transport via proton symport	h[e] + arg__L[e] => h[c] + arg__L[c]		(ANW17575)	0	1000	0		metanetx.reaction/MNXR95953;seed.reaction/rxn05303;seed.reaction/rxn09783	Transport		MetaNetX (MNX) Equation: MNXR786	carveMe
	ARUH	ARUH	pyr[c] + arg__L[c] <=> ala__L[c] + 5g2oxpt[c]	2.6.1.84		-1000	1000	0		rhea/13833;rhea/13834;rhea/13835;rhea/13836;ec-code/2.6.1.84;biocyc/META:RXN-8956;metanetx.reaction/MNXR96038;kegg.reaction/R08197;seed.reaction/rxn11731;seed.reaction/rxn12670	Arginine and Proline Metabolism		RHEA: 13833;13834;13835;13836 BioCyc: META:RXN-8956 MetaNetX (MNX) Equation: MNXR8796 KEGG Reaction: R08197	carveMe
	ASAD	Aspartate-semialdehyde dehydrogenase	pi[c] + nadp[c] + aspsa[c] <=> h[c] + nadph[c] + 4pasp[c]	1.2.1.11	((ANW19511) or (ANW20196))	-1000	1000	0		ec-code/1.2.1.11;rhea/24284;rhea/24285;rhea/24286;rhea/24287;biocyc/META:ASPARTATE-SEMIALDEHYDE-DEHYDROGENASE-RXN;metanetx.reaction/MNXR96039;kegg.reaction/R02291;seed.reaction/rxn01643	Threonine and Lysine Metabolism		BioCyc: META:ASPARTATE-SEMIALDEHYDE-DEHYDROGENASE-RXN MetaNetX (MNX) Equation: MNXR832 KEGG Reaction: R02291 RHEA: 24284;24285;24286;24287 UniPathway Reaction: UCR02291;UER00016;UER00463;UER00464	carveMe
	ASNN	L-asparaginase	h2o[c] + asn__L[c] => nh4[c] + asp__L[c]	3.5.1.38	(ANW19237)	0	1000	0		rhea/21016;rhea/21017;rhea/21018;rhea/21019;ec-code/3.5.1.1;ec-code/3.5.1.38;ec-code/3.5.5.4;biocyc/META:ASPARAGHYD-RXN;metanetx.reaction/MNXR96056;reactome/R-BTA-6797627;reactome/R-CEL-6797627;reactome/R-CFA-6797627;reactome/R-DDI-6797627;reactome/R-DME-6797627;reactome/R-DRE-6797627;reactome/R-GGA-6797627;reactome/R-HSA-6797627;reactome/R-MMU-6797627;reactome/R-RNO-6797627;reactome/R-SPO-679762…	Alanine and Aspartate Metabolism		MetaNetX (MNX) Equation: MNXR81754	carveMe
	ASNS1	Asparagine synthase (glutamine-hydrolysing)	atp[c] + h2o[c] + gln__L[c] + asp__L[c] => h[c] + amp[c] + ppi[c] + glu__L[c] + asn__L[c]	6.3.5.4	((ANW16780) or (ANW18136))	0	1000	0		rhea/12228;rhea/12229;rhea/12230;rhea/12231;ec-code/6.3.5.4;biocyc/META:ASNSYNB-RXN;metanetx.reaction/MNXR96059;reactome/R-ATH-70599;reactome/R-BTA-70599;reactome/R-CFA-70599;reactome/R-DDI-70599;reactome/R-DRE-70599;reactome/R-GGA-70599;reactome/R-HSA-70599;reactome/R-MMU-70599;reactome/R-OSA-70599;reactome/R-PFA-70599;reactome/R-RNO-70599;reactome/R-SCE-70599;reactome/R-SPO-70599;reactome/R-SSC…	Alanine and Aspartate Metabolism		BioCyc: META:ASNSYNB-RXN MetaNetX (MNX) Equation: MNXR33036 KEGG Reaction: R00578 RHEA: 12228;12229;12230;12231 UniPathway Reaction: UCR00578;UER00195	carveMe
	ASNt2r	L asparagine reversible transport via proton symport	h[e] + asn__L[e] <=> h[c] + asn__L[c]		(ANW20952)	-1000	1000	0		biocyc/META:TRANS-RXN-262;metanetx.reaction/MNXR96066;seed.reaction/rxn05508;seed.reaction/rxn08161;seed.reaction/rxn09782;seed.reaction/rxn11321;seed.reaction/rxn13230	Transport		MetaNetX (MNX) Equation: MNXR849 BioCyc: META:TRANS-RXN-262	carveMe
	ASNt2rpp	L-asparagine reversible transport via proton symport (periplasm)	h[p] + asn__L[p] <=> h[c] + asn__L[c]		(ANW20952)	-1000	1000	0		biocyc/META:TRANS-RXN-262;metanetx.reaction/MNXR96066;seed.reaction/rxn05508;seed.reaction/rxn08161;seed.reaction/rxn09782;seed.reaction/rxn11321;seed.reaction/rxn13230	Transport, Inner Membrane		MetaNetX (MNX) Equation: MNXR849 BioCyc: META:TRANS-RXN-262	carveMe
	ASO3t8pp	Arsenite efflux via ATP hydrolysis (periplasm)	atp[c] + h2o[c] + aso3[c] => adp[c] + pi[c] + h[c] + aso3[p]	3.6.3.16	(ANW22659)	0	1000	0		rhea/11348#1;rhea/11349#1;rhea/11350#1;rhea/11351#1;ec-code/3.6.3.16;biocyc/META:3.6.3.16-RXN;metanetx.reaction/MNXR96072;seed.reaction/rxn08163	Transport, Inner Membrane		RHEA: 11348;11349;11350;11351 MetaNetX (MNX) Equation: MNXR853 BioCyc: META:3.6.3.16-RXN	carveMe
	ASO3tex	Arsenite transport via diffusion (extracellular to periplasm)	aso3[e] <=> aso3[p]			-1000	1000	0		biocyc/META:TRANS-RXN0-551;metanetx.reaction/MNXR96073;seed.reaction/rxn05507;seed.reaction/rxn08164	Transport, Outer Membrane Porin		MetaNetX (MNX) Equation: MNXR854 BioCyc: META:TRANS-RXN0-551	carveMe
	ASO4rt2rpp	Arsenate reversible transport via symport (periplasm)	h[p] + aso4[p] <=> h[c] + aso4[c]		(ANW19041)	-1000	1000	0		biocyc/META:TRANS-RXN0-550;metanetx.reaction/MNXR96074;seed.reaction/rxn13759	Transport, Inner Membrane		MetaNetX (MNX) Equation: MNXR67939 BioCyc: META:TRANS-RXN0-550	carveMe
	ASO4tex	Arsenate transporter (extracellular to periplasm)	aso4[e] <=> aso4[p]		(ANW18378)	-1000	1000	0		metanetx.reaction/MNXR96076;seed.reaction/rxn05506	Transport, Outer Membrane		MetaNetX (MNX) Equation: MNXR66725	carveMe
	ASP1DC	Aspartate 1-decarboxylase	h[c] + asp__L[c] => co2[c] + ala_B[c]	4.1.1.15	((ANW17071) or (ANW17614) or (ANW20078))	0	1000	0		rhea/19497;rhea/19498;rhea/19499;rhea/19500;ec-code/4.1.1.11;ec-code/4.1.1.15;biocyc/META:ASPDECARBOX-RXN;metanetx.reaction/MNXR96077;kegg.reaction/R00489;seed.reaction/rxn00346	Cofactor and Prosthetic Group Biosynthesis		BioCyc: META:ASPDECARBOX-RXN BioPath Reaction: RXN00901 MetaNetX (MNX) Equation: MNXR855 KEGG Reaction: R00489 RHEA: 19497;19498;19499;19500 UniPathway Reaction: UCR00489;UER00002	carveMe
	ASPabc	L-aspartate transport via ABC system	atp[c] + h2o[c] + asp__L[e] => adp[c] + pi[c] + h[c] + asp__L[c]	3.6.3.21	((ANW17413) and (ANW17735))	0	1000	0		rhea/29039#1;rhea/29040#1;rhea/29041#1;rhea/29042#1;ec-code/3.6.3.21;biocyc/META:TRANS-RXN0-222;metanetx.reaction/MNXR96103;seed.reaction/rxn05152;seed.reaction/rxn08165	Transport, Extracellular		RHEA: 29039;29040;29041;29042 MetaNetX (MNX) Equation: MNXR872 BioCyc: META:TRANS-RXN0-222	carveMe
	ASPabcpp	L-aspartate transport via ABC system (periplasm)	atp[c] + h2o[c] + asp__L[p] => adp[c] + pi[c] + h[c] + asp__L[c]	3.6.3.21	((ANW17413) or (ANW17735) or (ANW21606) or ((ANW17413) and (ANW17735)) or ((ANW17735) and (ANW17738)))	0	1000	0		rhea/29039#1;rhea/29040#1;rhea/29041#1;rhea/29042#1;ec-code/3.6.3.21;biocyc/META:TRANS-RXN0-222;metanetx.reaction/MNXR96103;seed.reaction/rxn05152;seed.reaction/rxn08165	Transport, Inner Membrane		RHEA: 29039;29040;29041;29042 MetaNetX (MNX) Equation: MNXR872 BioCyc: META:TRANS-RXN0-222	carveMe
	ASPCT	Aspartate carbamoyltransferase	asp__L[c] + cbp[c] => pi[c] + h[c] + cbasp[c]	2.1.3.2	(ANW21119)	0	1000	0		ec-code/2.1.3.2;rhea/20013;rhea/20014;rhea/20015;rhea/20016;biocyc/META:ASPCARBTRANS-RXN;metanetx.reaction/MNXR96080;reactome/R-ATH-73573;reactome/R-BTA-73573;reactome/R-CEL-73573;reactome/R-CFA-73573;reactome/R-DDI-73573;reactome/R-DME-73573;reactome/R-DRE-73573;reactome/R-GGA-419451;reactome/R-GGA-73573;reactome/R-HSA-73573;reactome/R-MMU-73573;reactome/R-OSA-73573;reactome/R-PFA-73573;reactome…	Purine and Pyrimidine Biosynthesis		BioCyc: META:ASPCARBTRANS-RXN BioPath Reaction: RXN00366 MetaNetX (MNX) Equation: MNXR856 KEGG Reaction: R01397 RHEA: 20013;20014;20015;20016 UniPathway Reaction: UCR01397;UER00116	carveMe
	ASPK	Aspartate kinase	atp[c] + asp__L[c] <=> adp[c] + 4pasp[c]	2.7.2.4	(ANW19510)	-1000	1000	0		ec-code/2.7.2.4;rhea/23776;rhea/23777;rhea/23778;rhea/23779;biocyc/META:ASPARTATEKIN-RXN;metanetx.reaction/MNXR96085;kegg.reaction/R00480;seed.reaction/rxn00337	Threonine and Lysine Metabolism		BioCyc: META:ASPARTATEKIN-RXN BioPath Reaction: RXN00382 MetaNetX (MNX) Equation: MNXR861 KEGG Reaction: R00480 RHEA: 23776;23777;23778;23779 UniPathway Reaction: UCR00480;UER00015;UER00461;UER00462	carveMe
	ASPO1	ASPO1	h2o[c] + o2[c] + asp__L[c] => nh4[c] + h2o2[c] + oaa[c]	1.4.3.2	(ANW19694)	0	1000	0		ec-code/1.4.3.16;ec-code/1.4.3.2;rhea/19025;rhea/19026;rhea/19027;rhea/19028;metanetx.reaction/MNXR96088;kegg.reaction/R00357;seed.reaction/rxn00262	ALANINE AND ASPARTATE METABOLISM		MetaNetX (MNX) Equation: MNXR81763	carveMe
	ASPO5	L-aspartate oxidase	fum[c] + asp__L[c] => h[c] + succ[c] + iasp[c]	1.5.99	(ANW19694)	0	1000	0		ec-code/1.5.99;rhea/30043;rhea/30044;rhea/30045;rhea/30046;biocyc/META:RXN-9772;metanetx.reaction/MNXR96093;seed.reaction/rxn08168	Cofactor and Prosthetic Group Biosynthesis		RHEA: 30043;30044;30045;30046 MetaNetX (MNX) Equation: MNXR81766 BioCyc: META:RXN-9772	carveMe
	ASPt2pp	L-aspartate transport in via proton symport (periplasm)	h[p] + asp__L[p] => h[c] + asp__L[c]		(ANW18703)	0	1000	0		metanetx.reaction/MNXR96106;seed.reaction/rxn05217;seed.reaction/rxn09781;seed.reaction/rxn09825;seed.reaction/rxn13233	Transport, Inner Membrane		MetaNetX (MNX) Equation: MNXR873	carveMe
	ASPTA	Aspartate transaminase	akg[c] + asp__L[c] <=> glu__L[c] + oaa[c]	2.6.1.1	((ANW18311) or (ANW18425) or (ANW20808) or (ANW21449) or (ANW21881) or (ANW22446))	-1000	1000	0		ec-code/2.6.1.1;rhea/21824;rhea/21825;rhea/21826;rhea/21827;biocyc/META:ASPAMINOTRANS-RXN;biocyc/META:RXN-13697;metanetx.reaction/MNXR96079;reactome/R-ATH-70596;reactome/R-ATH-70613;reactome/R-BTA-70581;reactome/R-BTA-70592;reactome/R-BTA-70596;reactome/R-BTA-70613;reactome/R-CEL-70581;reactome/R-CEL-70592;reactome/R-CEL-70596;reactome/R-CEL-70613;reactome/R-CFA-70581;reactome/R-CFA-70592;reactom…	Alanine and Aspartate Metabolism		BioCyc: META:ASPAMINOTRANS-RXN;META:RXN-13697 MetaNetX (MNX) Equation: MNXR32641 KEGG Reaction: R00355 RHEA: 21824;21825;21826;21827 UniPathway Reaction: UCR00355;UER01024	carveMe
	ASPTA6	E L-alanine-alpha-keto acid aminotransferase	ala__L[c] + oaa[c] <=> pyr[c] + asp__L[c]	2.6.1.12	(ANW20808)	-1000	1000	0		ec-code/2.6.1.12;metanetx.reaction/MNXR96100;kegg.reaction/R00400;seed.reaction/rxn00282	Alanine and Aspartate Metabolism		MetaNetX (MNX) Equation: MNXR14595 KEGG Reaction: R00400	carveMe
	ASPtex	L-aspartate transport via diffusion (extracellular to periplasm)	asp__L[e] <=> asp__L[p]			-1000	1000	0		biocyc/META:TRANS-RXN0-554;metanetx.reaction/MNXR96107;seed.reaction/rxn08170;seed.reaction/rxn10906;seed.reaction/rxn13232	Transport, Outer Membrane Porin		MetaNetX (MNX) Equation: MNXR877 BioCyc: META:TRANS-RXN0-554	carveMe
	ASR	Arsenate reductase	aso4[c] + 2 gthrd[c] => h2o[c] + aso3[c] + gthox[c]		(ANW20509)	0	1000	0		ec-code/1.20.4.1;metanetx.reaction/MNXR96113;seed.reaction/rxn08171	Inorganic Ion Transport and Metabolism		MetaNetX (MNX) Equation: MNXR81778	carveMe
	ATHRDHr	L-allo-threonine dehydrogenase	nadp[c] + athr__L[c] <=> h[c] + nadph[c] + 2aobut[c]	1.1.1.381	(ANW18723)	-1000	1000	0		ec-code/1.1.1.381;rhea/30055;rhea/30056;rhea/30057;rhea/30058;biocyc/META:RXN-16000;metanetx.reaction/MNXR96121;kegg.reaction/R10851;seed.reaction/rxn08172	Threonine and Lysine Metabolism		RHEA: 30055;30056;30057;30058 BioCyc: META:RXN-16000 MetaNetX (MNX) Equation: MNXR68421 KEGG Reaction: R10851	carveMe
	ATPHs	ATP amine hydrolysis (spontaneous)	atp[c] + h2o[c] + h[c] => nh4[c] + itp[c]	3.5.4.18	(spontaneous)	0	1000	0		rhea/13037;rhea/13038;rhea/13039;rhea/13040;ec-code/3.5.4.17;ec-code/3.5.4.18;biocyc/META:ATP-DEAMINASE-RXN;metanetx.reaction/MNXR96130;kegg.reaction/R00088;seed.reaction/rxn00064	Nucleotide Salvage Pathway		MetaNetX (MNX) Equation: MNXR81781	carveMe
	ATPPRT	ATP phosphoribosyltransferase	atp[c] + prpp[c] => ppi[c] + prbatp[c]	2.4.2.17	(ANW21154)	0	1000	0		rhea/18473;rhea/18474;rhea/18475;rhea/18476;ec-code/2.4.2.17;biocyc/META:ATPPHOSPHORIBOSYLTRANS-RXN;metanetx.reaction/MNXR96132;kegg.reaction/R01071;seed.reaction/rxn00789	Histidine Metabolism		BioCyc: META:ATPPHOSPHORIBOSYLTRANS-RXN BioPath Reaction: RXN00983 MetaNetX (MNX) Equation: MNXR68424 KEGG Reaction: R01071 RHEA: 18473;18474;18475;18476 UniPathway Reaction: UCR01071;UER00006	carveMe
	ATPS4rpp	ATP synthase (four protons for one ATP) (periplasm)	adp[c] + pi[c] + 4 h[p] => atp[c] + h2o[c] + 3 h[c]	3.6.3.14	(ANW18073)	0	1000	0		ec-code/3.6.3.14;biocyc/META:ATPSYN-RXN;metanetx.reaction/MNXR96136;seed.reaction/rxn08173;seed.reaction/rxn10042	Oxidative Phosphorylation		MetaNetX (MNX) Equation: MNXR81785 BioCyc: META:ATPSYN-RXN	carveMe
	BALAt2r	BALAt2r	h[e] + ala_B[e] => h[c] + ala_B[c]		(ANW20207)	0	1000	0		rhea/29459;rhea/29460;rhea/29461;rhea/29462;biocyc/META:RXN0-5201;metanetx.reaction/MNXR96212;seed.reaction/rxn05495;seed.reaction/rxn08174	EXCHANGE		MetaNetX (MNX) Equation: MNXR936 BioCyc: META:RXN0-5201	carveMe
	BCOALIG	Benzoate CoA ligase	atp[c] + 4 h[c] + coa[c] + bz[c] => amp[c] + ppi[c] + benzcoa[c]	6.2.1.25	(ANW17593)	0	1000	0		rhea/10132;rhea/10133;rhea/10134;rhea/10135;ec-code/6.2.1.25;biocyc/META:BENZOATE--COA-LIGASE-RXN;metanetx.reaction/MNXR96223;reactome/R-BTA-159443;reactome/R-CFA-159443;reactome/R-DDI-159443;reactome/R-HSA-159443;reactome/R-MMU-159443;reactome/R-RNO-159443;reactome/R-SCE-159443;reactome/R-SSC-159443;kegg.reaction/R01422;seed.reaction/rxn01035	Aromatic Compound degradation		RHEA: 10132;10133;10134;10135 BioCyc: META:BENZOATE--COA-LIGASE-RXN MetaNetX (MNX) Equation: MNXR9744 KEGG Reaction: R01422	carveMe
	BCOALIG2	4-hydroxybenzoate--coenzyme A ligase	atp[c] + coa[c] + 4hbz[c] => amp[c] + ppi[c] + 4hbzcoa[c]	6.2.1.27	(ANW17593)	0	1000	0		rhea/23116;rhea/23117;rhea/23118;rhea/23119;ec-code/6.2.1.27;biocyc/META:4-HYDROXYBENZOATE--COA-LIGASE-RXN;metanetx.reaction/MNXR96224;kegg.reaction/R01300;seed.reaction/rxn00964	Aromatic Compound degradation		RHEA: 23116;23117;23118;23119 BioCyc: META:4-HYDROXYBENZOATE--COA-LIGASE-RXN MetaNetX (MNX) Equation: MNXR8588 KEGG Reaction: R01300	carveMe
	BCT1_syn	Bicarbonate transport via ABC system (periplasm)	atp[c] + h2o[c] + hco3[p] => adp[c] + pi[c] + h[c] + hco3[c]		(ANW17532)	0	1000	0		metanetx.reaction/MNXR96227	Transport: Inner Membrane		MetaNetX (MNX) Equation: MNXR81806	carveMe
	BETALDHx	Betaine-aldehyde dehydrogenase	h2o[c] + nad[c] + betald[c] => 2 h[c] + nadh[c] + glyb[c]	1.2.1.8	((ANW16755) or (ANW18474) or (ANW18767))	0	1000	0		ec-code/1.2.1.8;rhea/15305;rhea/15306;rhea/15307;rhea/15308;biocyc/META:BADH-RXN;metanetx.reaction/MNXR96237;reactome/R-ATH-6797955;reactome/R-BTA-6797955;reactome/R-CEL-6797955;reactome/R-CFA-6797955;reactome/R-DDI-6797955;reactome/R-DME-6797955;reactome/R-DRE-6797955;reactome/R-GGA-6797955;reactome/R-HSA-6797955;reactome/R-MMU-6797955;reactome/R-OSA-6797955;reactome/R-RNO-6797955;reactome/R-SCE…	Unassigned		BioCyc: META:BADH-RXN BioPath Reaction: RXN01138 MetaNetX (MNX) Equation: MNXR946 KEGG Reaction: R02565 RHEA: 15305;15306;15307;15308 UniPathway Reaction: UCR02565;UER00386	carveMe
	BETALDHy	Betaine-aldehyde dehydrogenase	h2o[c] + nadp[c] + betald[c] => 2 h[c] + nadph[c] + glyb[c]	1.2.1.8	((ANW18474) or (ANW18767))	0	1000	0		ec-code/1.2.1.8;rhea/30067;rhea/30068;rhea/30069;rhea/30070;metanetx.reaction/MNXR96238;kegg.reaction/R02566;seed.reaction/rxn01868	Unassigned		RHEA: 30067;30068;30069;30070 MetaNetX (MNX) Equation: MNXR947 KEGG Reaction: R02566	carveMe
	BGLA1	6-phospho-beta-glucosidase	h2o[c] + 6pgg[c] => g6p[c] + glc__D[c]		(ANW20180)	0	1000	0		metanetx.reaction/MNXR96242	Alternate Carbon Metabolism		MetaNetX (MNX) Equation: MNXR81810	carveMe
	BMNMSHS	BMNMSHS	msh[c] + bmn[c] => 2 h[c] + bmnmsh[c]			0	1000	0		metanetx.reaction/MNXR96312;seed.reaction/rxn10802	Redox Metabolism		MetaNetX (MNX) Equation: MNXR81813	carveMe
	BMNt	BMNt	bmn[c] <=> bmn[e]			-1000	1000	0		metanetx.reaction/MNXR96313;seed.reaction/rxn10830	Transport		MetaNetX (MNX) Equation: MNXR81814	carveMe
	BMOCOS	Bis-molybdenum cofactor synthase	moco[c] + mptamp[c] => amp[c] + bmoco[c] + cu2[c]		(ANW19762)	0	1000	0		metanetx.reaction/MNXR138144	Cofactor and Prosthetic Group Biosynthesis		MetaNetX (MNX) Equation: MNXR81815	carveMe
	BMOGDS1	Bis-molybdopterin guanine dinucleotide synthase (single GDP)	h[c] + gtp[c] + bmoco[c] => ppi[c] + bmoco1gdp[c]			0	1000	0		metanetx.reaction/MNXR96315	Cofactor and Prosthetic Group Biosynthesis		MetaNetX (MNX) Equation: MNXR81816	carveMe
	BMOGDS2	Bis-molybdopterin guanine dinucleotide synthase	h[c] + gtp[c] + bmoco1gdp[c] => ppi[c] + bmocogdp[c]			0	1000	0		metanetx.reaction/MNXR96316	Cofactor and Prosthetic Group Biosynthesis		MetaNetX (MNX) Equation: MNXR81817	carveMe
	BPNT	3',5'-bisphosphate nucleotidase	h2o[c] + pap[c] => pi[c] + amp[c]	3.1.3.7		0	1000	0		rhea/10040;rhea/10041;rhea/10042;rhea/10043;ec-code/3.1.3.7;ec-code/3.1.3.97;biocyc/META:325-BISPHOSPHATE-NUCLEOTIDASE-RXN;metanetx.reaction/MNXR96321;reactome/R-BTA-176606;reactome/R-CEL-176606;reactome/R-CFA-176606;reactome/R-DDI-176606;reactome/R-DME-176606;reactome/R-DRE-176606;reactome/R-GGA-176606;reactome/R-HSA-176606;reactome/R-MMU-176606;reactome/R-RNO-176606;reactome/R-SSC-176606;reacto…	Cysteine Metabolism		RHEA: 10040;10041;10042;10043 BioCyc: META:325-BISPHOSPHATE-NUCLEOTIDASE-RXN MetaNetX (MNX) Equation: MNXR965 KEGG Reaction: R00188	carveMe
	BSCT	Benzoylsuccinyl-CoA thiolase	4 h[c] + coa[c] + sbzcoa[c] <=> succoa[c] + benzcoa[c]		(ANW20418)	-1000	1000	0		metanetx.reaction/MNXR96324	Aromatic Compound degradation		MetaNetX (MNX) Equation: MNXR81819	carveMe
	BTDD_RR	R R butanediol dehydrogenase	nad[c] + btd_RR[c] <=> h[c] + nadh[c] + actn__R[c]	1.1.1.4	(ANW16779)	-1000	1000	0		ec-code/1.1.1.4;metanetx.reaction/MNXR96327	Unassigned		BioCyc: META:RR-BUTANEDIOL-DEHYDROGENASE-RXN BioPath Reaction: RXN00480 MetaNetX (MNX) Equation: MNXR5668 KEGG Reaction: R02946 RHEA: 24340;24341;24342;24343 UniPathway Reaction: UCR02946;UER00679	carveMe
	BTOHtex	Butanol transport via diffusion (extracellular to periplasm)	btoh[e] <=> btoh[p]		(ANW18378)	-1000	1000	0		metanetx.reaction/MNXR96338	Transport, Outer Membrane		MetaNetX (MNX) Equation: MNXR81821	carveMe
	BTS3r	Biotin synthase	dtbt[c] + 2 s[c] <=> h2s[c] + btn[c]	2.8.1.6		-1000	1000	0		ec-code/2.8.1.6;metanetx.reaction/MNXR138148	Vitamins &amp; Cofactor Biosynthesis		MetaNetX (MNX) Equation: MNXR30815	carveMe
	BTS5	Biotin synthase	amet[c] + dtbt[c] + 2fe2s[c] => h[c] + dad_5[c] + btn[c] + met__L[c] + 2fe1s[c]			0	1000	0		metanetx.reaction/MNXR96344	Cofactor and Prosthetic Group Biosynthesis		MetaNetX (MNX) Equation: MNXR81824	carveMe
	BUTCT	Acetyl-CoA:butyrate-CoA transferase	accoa[c] + but[c] => ac[c] + btcoa[c]	2.8.3.8	(ANW20686)	0	1000	0		ec-code/2.8.3.8;metanetx.reaction/MNXR96217	Alternate Carbon Metabolism		RHEA: 30071;30072;30073;30074 BioCyc: META:R11-RXN MetaNetX (MNX) Equation: MNXR980 KEGG Reaction: R01179	carveMe
	BUTSabc	Butanesulfonate transport via ABC system	atp[c] + h2o[c] + buts[e] => adp[c] + pi[c] + h[c] + buts[c]		((ANW17206) and (ANW17532))	0	1000	0		metanetx.reaction/MNXR96350;seed.reaction/rxn05512;seed.reaction/rxn08181	Transport			carveMe
	BUTSO3abcpp	Butanesulfonate transport via ABC system (periplasm)	atp[c] + h2o[c] + butso3[p] => adp[c] + pi[c] + h[c] + butso3[c]		((ANW17204) or (ANW17533) or (ANW18764) or ((ANW17204) and (ANW17533)) or ((ANW17531) and (ANW17532) and (ANW17533)))	0	1000	0		metanetx.reaction/MNXR96350;seed.reaction/rxn05512;seed.reaction/rxn08181	Transport, Inner Membrane		MetaNetX (MNX) Equation: MNXR55116	carveMe
	BUTSO3tex	Butanesulfonate transport via diffusion (extracellular to periplasm)	butso3[e] <=> butso3[p]		(ANW18378)	-1000	1000	0		metanetx.reaction/MNXR96351;seed.reaction/rxn08182	Transport, Outer Membrane Porin		MetaNetX (MNX) Equation: MNXR55117	carveMe
	BUTt2rpp	Butyrate transport via proton symport, reversible (periplasm)	h[p] + but[p] <=> h[c] + but[c]		(ANW17053)	-1000	1000	0		metanetx.reaction/MNXR96353	Transport, Inner Membrane		MetaNetX (MNX) Equation: MNXR983	carveMe
	BUTt4pp	Butyrate transport via sodium symport (periplasm)	na1[p] + but[p] => na1[c] + but[c]		(ANW17053)	0	1000	0		metanetx.reaction/MNXR96354	Transport, Inner Membrane		MetaNetX (MNX) Equation: MNXR81828	carveMe
	BUTtex	Butyrate transport via diffusion (extracellular to periplasm)	but[e] <=> but[p]		(ANW18378)	-1000	1000	0		metanetx.reaction/MNXR96352	Transport, Outer Membrane Porin		MetaNetX (MNX) Equation: MNXR984	carveMe
	BZ12DOX	BZ12DOX	h[c] + o2[c] + nadh[c] + bz[c] => nad[c] + bz12diol[c]	1.14.12.10	(ANW22009)	0	1000	0		ec-code/1.14.12.10;rhea/12633;rhea/12634;rhea/12635;rhea/12636;biocyc/META:BENZOATE-12-DIOXYGENASE-RXN;metanetx.reaction/MNXR96359;kegg.reaction/R05621;seed.reaction/rxn03897	B-Ketoadipate pathway		BioCyc: META:BENZOATE-12-DIOXYGENASE-RXN MetaNetX (MNX) Equation: MNXR986 KEGG Reaction: R05621 RHEA: 12633;12634;12635;12636 UniPathway Reaction: UCR05621;UER00254	carveMe
	BZALt2pp	Benzaldehyde transport in via proton symport (periplasm)	h[p] + bzal[p] => h[c] + bzal[c]			0	1000	0		metanetx.reaction/MNXR96363	Transport, Inner Membrane		MetaNetX (MNX) Equation: MNXR81833	carveMe
	BZALtex	Benzaldehyde transport via diffusion (Extra-organism to periplasm)	bzal[p] <=> bzal[e]		(ANW18378)	-1000	1000	0		metanetx.reaction/MNXR96364	Transport, Outer Membrane		MetaNetX (MNX) Equation: MNXR81834	carveMe
	BZDH	BZDH	h2o[c] + nad[c] + bzal[c] => 2 h[c] + nadh[c] + bz[c]	1.2.1.29	(ANW19667)	0	1000	0		ec-code/1.2.1.28;ec-code/1.2.1.29;rhea/11840;rhea/11841;rhea/11842;rhea/11843;biocyc/META:BENZALDEHYDE-DEHYDROGENASE-NAD+-RXN;metanetx.reaction/MNXR96365;kegg.reaction/R01419;kegg.reaction/R01486;seed.reaction/rxn01032	Aromatic Compound degradation		BioCyc: META:BENZALDEHYDE-DEHYDROGENASE-NAD+-RXN MetaNetX (MNX) Equation: MNXR988 KEGG Reaction: R01419;R01486 RHEA: 11840;11841;11842;11843 UniPathway Reaction: UCR01419;UER00988	carveMe
	BZDIOLDH	BZDIOLDH	nad[c] + bz12diol[c] => co2[c] + nadh[c] + catechol[c]	1.3.1.25		0	1000	0		ec-code/1.3.1.25;rhea/11560;rhea/11561;rhea/11562;rhea/11563;biocyc/META:1.3.1.25-RXN;metanetx.reaction/MNXR96366;kegg.reaction/R00813;seed.reaction/rxn00584	B-Ketoadipate pathway		BioCyc: META:1.3.1.25-RXN MetaNetX (MNX) Equation: MNXR989 KEGG Reaction: R00813 RHEA: 11560;11561;11562;11563 UniPathway Reaction: UCR00813;UER00255	carveMe
	BZt1pp	BZt1pp	h[p] + bz[p] => h[c] + bz[c]		(ANW22582)	0	1000	0		metanetx.reaction/MNXR96371;seed.reaction/rxn12435	Transport, Inner Membrane		MetaNetX (MNX) Equation: MNXR991	carveMe
	BZtex	BZtex	bz[e] <=> bz[p]		(ANW18378)	-1000	1000	0		rhea/32811;rhea/32812;rhea/32813;rhea/32814;metanetx.reaction/MNXR96370;seed.reaction/rxn12436	Transport, Outer Membrane		MetaNetX (MNX) Equation: MNXR990	carveMe
	C100SN	Fatty acid biosynthesis (n-C10:0)	11 h[c] + 8 nadph[c] + actACP[c] + 3 malACP[c] => 4 h2o[c] + 3 co2[c] + 8 nadp[c] + 3 ACP[c] + dcaACP[c]		(((ANW17510) and (ANW20684) and (ANW20833)) or ((ANW17510) and (ANW20684) and (ANW21226)))	0	1000	0		metanetx.reaction/MNXR96373	Fatty Acid Synthesis		MetaNetX (MNX) Equation: MNXR81845	carveMe
	C120SN	Fatty acid biosynthesis (n-C12:0)	14 h[c] + 10 nadph[c] + actACP[c] + 4 malACP[c] => 5 h2o[c] + 4 co2[c] + 10 nadp[c] + 4 ACP[c] + ddcaACP[c]		((ANW21226) or ((ANW20351) and (ANW21226)))	0	1000	0		metanetx.reaction/MNXR96378	Membrane Lipid Metabolism		MetaNetX (MNX) Equation: MNXR55121	carveMe
	C140SN	C140SN	17 h[c] + 12 nadph[c] + actACP[c] + 5 malACP[c] => 6 h2o[c] + 5 co2[c] + 12 nadp[c] + 5 ACP[c] + myrsACP[c]		((ANW21226) or ((ANW20351) and (ANW21226)))	0	1000	0		metanetx.reaction/MNXR96380	Fatty Acid Synthesis		MetaNetX (MNX) Equation: MNXR47350	carveMe
	C141SN	Fatty acid biosynthesis (n-C14:1)	16 h[c] + 11 nadph[c] + actACP[c] + 5 malACP[c] => 6 h2o[c] + 5 co2[c] + 11 nadp[c] + 5 ACP[c] + tdeACP[c]		(ANW21226)	0	1000	0		metanetx.reaction/MNXR96381	Membrane Lipid Metabolism		MetaNetX (MNX) Equation: MNXR47351	carveMe
	C160SN	C160SN	20 h[c] + 14 nadph[c] + actACP[c] + 6 malACP[c] => 7 h2o[c] + 6 co2[c] + 14 nadp[c] + 6 ACP[c] + palmACP[c]		((ANW21226) or ((ANW20351) and (ANW21226)))	0	1000	0		metanetx.reaction/MNXR96386	Fatty Acid Synthesis		MetaNetX (MNX) Equation: MNXR47352	carveMe
	C161SN	Fatty acid biosynthesis (n-C16:1)	19 h[c] + 13 nadph[c] + actACP[c] + 6 malACP[c] => 7 h2o[c] + 6 co2[c] + 13 nadp[c] + 6 ACP[c] + hdeACP[c]		(ANW21226)	0	1000	0		metanetx.reaction/MNXR96391	Membrane Lipid Metabolism		MetaNetX (MNX) Equation: MNXR81847	carveMe
	C181SN	C181SN	22 h[c] + 15 nadph[c] + actACP[c] + 7 malACP[c] => 8 h2o[c] + 7 co2[c] + 15 nadp[c] + 7 ACP[c] + octeACP[c]		((ANW20351) and (ANW21226))	0	1000	0		metanetx.reaction/MNXR96398	Fatty Acid Synthesis		MetaNetX (MNX) Equation: MNXR81849	carveMe
	CA2abc	CA2abc	atp[c] + h2o[c] + ca2[e] => adp[c] + pi[c] + h[c] + ca2[c]	3.6.3.8	(ANW16886)	0	1000	0		rhea/18105#2;rhea/18106#2;rhea/18107#2;rhea/18108#2;ec-code/3.6.3;ec-code/3.6.3.8;biocyc/META:TRANS-RXN-193;metanetx.reaction/MNXR96434;seed.reaction/rxn10447	Transport		RHEA: 18105;18106;18107;18108 MetaNetX (MNX) Equation: MNXR1035 BioCyc: META:3.6.3.8-RXN;META:TRANS-RXN-193;META:TRANS-RXN-194	carveMe
	CA2abc1	Calcium efflux via ABC system	atp[c] + h2o[c] + ca2[c] => adp[c] + pi[c] + h[c] + ca2[e]		(ANW16886)	0	1000	0		rhea/18105#1;rhea/18106#1;rhea/18107#1;rhea/18108#1;ec-code/3.6.3;ec-code/3.6.3.8;biocyc/META:3.6.3.8-RXN;biocyc/META:TRANS-RXN-194;metanetx.reaction/MNXR96435;reactome/R-BTA-936883;reactome/R-CEL-936883;reactome/R-CFA-936883;reactome/R-DME-936883;reactome/R-DRE-936883;reactome/R-GGA-936883;reactome/R-HSA-936883;reactome/R-MMU-936883;reactome/R-RNO-936883;reactome/R-SCE-936883;reactome/R-SPO-9368…	Transport			carveMe
	CA2abcpp	Calcium transport via ABC system (periplasm)	atp[c] + h2o[c] + ca2[p] => adp[c] + pi[c] + h[c] + ca2[c]	3.6.3.8	(ANW16886)	0	1000	0		rhea/18105#2;rhea/18106#2;rhea/18107#2;rhea/18108#2;ec-code/3.6.3;ec-code/3.6.3.8;biocyc/META:TRANS-RXN-193;metanetx.reaction/MNXR96434;seed.reaction/rxn10447	Transport, Inner Membrane		RHEA: 18105;18106;18107;18108 MetaNetX (MNX) Equation: MNXR1035 BioCyc: META:3.6.3.8-RXN;META:TRANS-RXN-193;META:TRANS-RXN-194	carveMe
	CA2tex	Calcium (Ca+2) transport via diffusion (extracellular to periplasm)	ca2[e] <=> ca2[p]		(ANW18378)	-1000	1000	0		rhea/29671;rhea/29672;rhea/29673;rhea/29674;ec-code/3.6.3.8;biocyc/META:TRANS-RXN-144;biocyc/META:TRANS-RXN0-497;metanetx.reaction/MNXR96436;reactome/R-ATH-2685505;reactome/R-ATH-418309;reactome/R-BTA-139854;reactome/R-BTA-139855;reactome/R-BTA-2089943;reactome/R-BTA-210420;reactome/R-BTA-2534359;reactome/R-BTA-265645;reactome/R-BTA-2685505;reactome/R-BTA-2855020;reactome/R-BTA-3295579;reactome/R…	Transport, Outer Membrane Porin		BioPath Reaction: RXN00877 MetaNetX (MNX) Equation: MNXR1037 BioCyc: META:TRANS-RXN0-497;META:TRANS-RXN-144	carveMe
	CAT23DOX	CAT23DOX	o2[c] + catechol[c] => 2hmcnsad[c]	1.13.11.2		0	1000	0		ec-code/1.13.11.2;rhea/17337;rhea/17338;rhea/17339;rhea/17340;biocyc/META:CATECHOL-23-DIOXYGENASE-RXN;metanetx.reaction/MNXR96456;kegg.reaction/R00816;seed.reaction/rxn00587	Toluene Pathway		BioCyc: META:CATECHOL-23-DIOXYGENASE-RXN BioPath Reaction: RXN00565 MetaNetX (MNX) Equation: MNXR68471 RHEA: 17337;17338;17339;17340 KEGG Reaction: R00816	carveMe
	CATDOX	CATDOX	o2[c] + catechol[c] => 2 h[c] + ccmuac[c]	1.13.11.1		0	1000	0		ec-code/1.13.11.2;rhea/17337;rhea/17338;rhea/17339;rhea/17340;biocyc/META:CATECHOL-23-DIOXYGENASE-RXN;metanetx.reaction/MNXR96456;kegg.reaction/R00816;seed.reaction/rxn00587	B-Ketoadipate pathway		BioCyc: META:CATECHOL-12-DIOXYGENASE-RXN BioPath Reaction: RXN00694 MetaNetX (MNX) Equation: MNXR1048 KEGG Reaction: R00817 RHEA: 23852;23853;23854;23855 UniPathway Reaction: UCR00817;UER00258	carveMe
	CBIAT	Cobinamide adenyltransferase	atp[c] + h[c] + cbi[c] <=> pppi[c] + adocbi[c]	2.5.1.17	(ANW20816)	-1000	1000	0		ec-code/2.5.1.17;biocyc/META:BTUR2-RXN;metanetx.reaction/MNXR96465	Cofactor and Prosthetic Group Biosynthesis		RHEA: 14725;14726;14727;14728 BioCyc: META:BTUR2-RXN MetaNetX (MNX) Equation: MNXR81868 KEGG Reaction: R07268	carveMe
	CBLAT	Cob(I)alamin adenosyltransferase	atp[c] + h[c] + cbl1[c] <=> pppi[c] + adocbl[c]	2.5.1.17	(ANW20816)	-1000	1000	0		ec-code/2.5.1.17;biocyc/META:COBALADENOSYLTRANS-RXN;metanetx.reaction/MNXR96476;kegg.reaction/R01492	Cofactor and Prosthetic Group Biosynthesis		RHEA: 28671;28672;28673;28674 BioCyc: META:COBALADENOSYLTRANS-RXN MetaNetX (MNX) Equation: MNXR81874 KEGG Reaction: R01492	carveMe
	CBMD	Carbamate deaminase	2 h[c] + cbm[c] => co2[c] + nh4[c]	4.2.1.104	(spontaneous)	0	1000	0		rhea/15649;rhea/15650;rhea/15651;rhea/15652;ec-code/3.5.1.110;ec-code/4.2.1.104;biocyc/META:RXN0-5222;metanetx.reaction/MNXR96481;kegg.reaction/R07316;seed.reaction/rxn05064	Nucleotide Salvage Pathway		MetaNetX (MNX) Equation: MNXR81877	carveMe
	CBPAH	N-carbamoylputrescine amidohydrolase	2 h2o[c] + 2 h[c] + Ncbmpts[c] => nh4[c] + hco3[c] + ptrc[c]		(ANW17406)	0	1000	0		metanetx.reaction/MNXR96483	Nitrogen Metabolism		MetaNetX (MNX) Equation: MNXR81879	carveMe
	CBPS	Carbamoyl-phosphate synthase (glutamine-hydrolysing)	2 atp[c] + h2o[c] + hco3[c] + gln__L[c] => 2 adp[c] + pi[c] + 2 h[c] + glu__L[c] + cbp[c]	6.3.5.5	((ANW21122) or (ANW21123) or (ANW21573))	0	1000	0		rhea/18633;rhea/18634;rhea/18635;rhea/18636;ec-code/6.3.5.5;biocyc/META:CARBPSYN-RXN;metanetx.reaction/MNXR96485;reactome/R-ATH-73577;reactome/R-BTA-73577;reactome/R-CEL-73577;reactome/R-CFA-73577;reactome/R-DDI-73577;reactome/R-DME-73577;reactome/R-DRE-73577;reactome/R-GGA-419440;reactome/R-GGA-73577;reactome/R-HSA-73577;reactome/R-MMU-73577;reactome/R-OSA-73577;reactome/R-PFA-73577;reactome/R-R…	Arginine and Proline Metabolism		BioCyc: META:CARBPSYN-RXN MetaNetX (MNX) Equation: MNXR33037 KEGG Reaction: R00575 RHEA: 18633;18634;18635;18636 UniPathway Reaction: UCR00575;UER00115;UER00171	carveMe
	CD2t3pp	Cadmium (Cd+2) transport out via proton antiport (periplasm)	h[p] + cd2[c] => h[c] + cd2[p]		((ANW17236) or (ANW19940))	0	1000	0		rhea/28739;rhea/28740;rhea/28741;rhea/28742;biocyc/META:TRANS-RXN0-244;metanetx.reaction/MNXR96497;seed.reaction/rxn08196;seed.reaction/rxn13814	Inorganic Ion Transport and Metabolism		MetaNetX (MNX) Equation: MNXR68486 BioCyc: META:TRANS-RXN0-244	carveMe
	CD2t4	Cadminum transport out via antiport	h[e] + cd2[c] + k[e] => h[c] + k[c] + cd2[e]			0	1000	0		metanetx.reaction/MNXR96498;seed.reaction/rxn05517	Transport			carveMe
	CD2t4pp	Cadmium (Cd+2) transport out via proton antiport (periplasm)	h[p] + cd2[c] + k[p] => h[c] + cd2[p] + k[c]		((ANW16725) or (ANW20549) or ((ANW16725) and (ANW20549)))	0	1000	0		metanetx.reaction/MNXR96498;seed.reaction/rxn05517	Transport, Inner Membrane		MetaNetX (MNX) Equation: MNXR79902	carveMe
	CD2tex	Cadmium (Cd+2) transport via diffusion (extracellular to periplasm)	cd2[e] <=> cd2[p]		(ANW18378)	-1000	1000	0		rhea/28707;rhea/28708;rhea/28709;rhea/28710;biocyc/META:RXN0-10;metanetx.reaction/MNXR96499;seed.reaction/rxn08197;seed.reaction/rxn08198	Transport, Outer Membrane Porin		MetaNetX (MNX) Equation: MNXR68487 BioCyc: META:RXN0-10	carveMe
	CD2tpp	Cadmium (+2) transport in via permease (no H+)	cd2[p] => cd2[c]			0	1000	0		rhea/28707;rhea/28708;rhea/28709;rhea/28710;biocyc/META:RXN0-10;metanetx.reaction/MNXR96499;seed.reaction/rxn08197;seed.reaction/rxn08198	Inorganic Ion Transport and Metabolism		MetaNetX (MNX) Equation: MNXR68487 BioCyc: META:RXN0-10	carveMe
	CDGUNPD	3,5-cyclic-nucleotide phosphodiesterase	h2o[c] + cdigmp[c] => h[c] + 5pg35pg[c]		((ANW17044) or (ANW17757) or (ANW18233) or (ANW19182) or (ANW19304) or (ANW20056) or (ANW21554) or (ANW22515))	0	1000	0		metanetx.reaction/MNXR96524	Alternate Carbon Metabolism		MetaNetX (MNX) Equation: MNXR81889	carveMe
	CDP4D6DGLCRx	CDP 4 dehydro 6 deoxyglucose reductase	h[c] + nadh[c] + cdp4dh6doglc[c] => h2o[c] + nad[c] + cdp4dh36ddglc[c]			0	1000	0		metanetx.reaction/MNXR96546	Cell Envelope Biosynthesis		MetaNetX (MNX) Equation: MNXR81909	carveMe
	CDPABEQS	CDP abequose synthase	h[c] + nadh[c] + cdp4dh36ddglc[c] => nad[c] + cdpabeq[c]			0	1000	0		metanetx.reaction/MNXR96547	Cell Envelope Biosynthesis		MetaNetX (MNX) Equation: MNXR81910	carveMe
	CDPGLC46DH	CDP glucose 4 6 dehydratase	cdpglc[c] => h2o[c] + cdp4dh6doglc[c]	4.2.1.45		0	1000	0		ec-code/4.2.1.45;biocyc/META:CDP-GLUCOSE-46-DEHYDRATASE-RXN;metanetx.reaction/MNXR96556;kegg.reaction/R02426;seed.reaction/rxn01750	Nucleotide sugar metabolism		BioCyc: META:CDP-GLUCOSE-46-DEHYDRATASE-RXN MetaNetX (MNX) Equation: MNXR15051 KEGG Reaction: R02426 RHEA: 17153;17154;17155;17156 UniPathway Reaction: UCR02426;UER00512	carveMe
	CDPMEK	4-(cytidine 5'-diphospho)-2-C-methyl-D-erythritol kinase	atp[c] + 4c2me[c] => adp[c] + h[c] + 2p4c2me[c]	2.7.1.148	(ANW19806)	0	1000	0		rhea/18437;rhea/18438;rhea/18439;rhea/18440;ec-code/2.7.1.148;biocyc/META:2.7.1.148-RXN;metanetx.reaction/MNXR96558;kegg.reaction/R05634;seed.reaction/rxn03908	Cofactor and Prosthetic Group Biosynthesis		BioCyc: META:2.7.1.148-RXN MetaNetX (MNX) Equation: MNXR1102 KEGG Reaction: R05634 RHEA: 18437;18438;18439;18440 UniPathway Reaction: UCR05634;UER00094	carveMe
	CDPPT160	CDPPT160	inost[c] + cdpdhdecg[c] => h[c] + cmp[c] + ptd1ino160[c]		(ANW21081)	0	1000	0		metanetx.reaction/MNXR96560	Membrane Metabolism		MetaNetX (MNX) Equation: MNXR1103	carveMe
	CELBpts	Cellobiose transport via PEPPyr PTS	pep[c] + cellb[e] => pyr[c] + 6pgg[c]		(ANW21193)	0	1000	0		metanetx.reaction/MNXR96586	Transport, Inner Membrane			carveMe
	CELLBabc	Cellobiose transport via ATP transporter	atp[c] + h2o[c] + cellb[e] => adp[c] + pi[c] + h[c] + cellb[c]		(ANW16829)	0	1000	0		metanetx.reaction/MNXR96587	Transport		MetaNetX (MNX) Equation: MNXR81937	carveMe
	CEPA	Cellobiose phosphorylase	pi[c] + cellb[c] <=> glc__D[c] + g1p[c]	2.4.1.20		-1000	1000	0		ec-code/2.4.1.20;metanetx.reaction/MNXR96591;kegg.reaction/R00952;kegg.reaction/R06056	Cellulose Metabolism		RHEA: 19493;19494;19495;19496 MetaNetX (MNX) Equation: MNXR32712 KEGG Reaction: R00952;R06056	carveMe
	CGLYabcpp	L-Cysteinylglycine (Cys-Gly) transport via ABC system (periplasm)	atp[c] + h2o[c] + cgly[p] => adp[c] + pi[c] + h[c] + cgly[c]		(((ANW18320) and (ANW18321)) or ((ANW18321) and (ANW18323) and (ANW21838)) or ((ANW18275) and (ANW18321) and (ANW18323) and (ANW21838)))	0	1000	0		metanetx.reaction/MNXR96656;seed.reaction/rxn05539;seed.reaction/rxn08210	Transport, Inner Membrane		MetaNetX (MNX) Equation: MNXR1130	carveMe
	CHLabc	Choline transport via ABC system	atp[c] + h2o[c] + chol[e] => adp[c] + pi[c] + h[c] + chol[c]		((ANW22389) or ((ANW19683) and (ANW22387)) or ((ANW22387) and (ANW22388)) or ((ANW16843) and (ANW22387) and (ANW22388)) or ((ANW20764) and (ANW22387) and (ANW22677)) or ((ANW16977) and (ANW16978) and (ANW16979) and (ANW16980)))	0	1000	0		rhea/38715#1;rhea/38716#1;rhea/38717#1;rhea/38718#1;metanetx.reaction/MNXR96691;seed.reaction/rxn05159;seed.reaction/rxn08212	Putative Transporters		RHEA: 38715;38716;38717;38718 MetaNetX (MNX) Equation: MNXR1145	carveMe
	CHLabcpp	Choline transport via ABC system (periplasm)	atp[c] + h2o[c] + chol[p] => adp[c] + pi[c] + h[c] + chol[c]		(((ANW19683) and (ANW22677)) or ((ANW20764) and (ANW22387)) or ((ANW22387) and (ANW22677)) or ((ANW19683) and (ANW19684) and (ANW22677)) or ((ANW20764) and (ANW22387) and (ANW22677)))	0	1000	0		rhea/38715#1;rhea/38716#1;rhea/38717#1;rhea/38718#1;metanetx.reaction/MNXR96691;seed.reaction/rxn05159;seed.reaction/rxn08212	Transport, Inner Membrane		RHEA: 38715;38716;38717;38718 MetaNetX (MNX) Equation: MNXR1145	carveMe
	CHLtex	Choline transport via diffusion (extracellular to periplasm)	chol[e] <=> chol[p]			-1000	1000	0		rhea/32751;rhea/32752;rhea/32753;rhea/32754;biocyc/META:TRANS-RXN-319;metanetx.reaction/MNXR96693;reactome/R-ATH-444433;reactome/R-ATH-6797956;reactome/R-BTA-444433;reactome/R-BTA-6797956;reactome/R-CEL-444433;reactome/R-CFA-444433;reactome/R-CFA-6797956;reactome/R-DDI-444433;reactome/R-DDI-6797956;reactome/R-DME-444433;reactome/R-DME-6797956;reactome/R-DRE-444433;reactome/R-DRE-6797956;reactome/…	Transport, Outer Membrane Porin		MetaNetX (MNX) Equation: MNXR1147	carveMe
	CHOLD	Choline dehydrogenase	nad[c] + chol[c] => h[c] + nadh[c] + betald[c]	1.1.1.1	(ANW16757)	0	1000	0		ec-code/1.1.1;ec-code/1.1.1.1;rhea/33051;rhea/33052;rhea/33053;rhea/33054;biocyc/META:RXN-6021;metanetx.reaction/MNXR96697;kegg.reaction/R08557;seed.reaction/rxn10770	Unassigned		BioCyc: META:RXN-6021 MetaNetX (MNX) Equation: MNXR1151 KEGG Reaction: R08557 RHEA: 33051;33052;33053;33054 UniPathway Reaction: UCR08557;UER00587	carveMe
	CHOLSabc	CHOLSabc	atp[c] + h2o[c] + chols[p] => adp[c] + pi[c] + h[c] + chols[c]		(((ANW19683) and (ANW22677)) or ((ANW19683) and (ANW19684) and (ANW22677)))	0	1000	0		metanetx.reaction/MNXR96706;seed.reaction/rxn05184;seed.reaction/rxn12738	Glycine, Serine and threonine metabolism		MetaNetX (MNX) Equation: MNXR1157	carveMe
	CHOLSabc_1	Choline sulfate transport in via ABC system	atp[c] + h2o[c] + chols[e] => adp[c] + pi[c] + h[c] + chols[c]		((ANW16843) and (ANW22387) and (ANW22388))	0	1000	0		metanetx.reaction/MNXR96706;seed.reaction/rxn05184;seed.reaction/rxn12738	Transport			carveMe
	CHOLS_ex	CHOLS LPAREN ex RPAREN	chols[e] <=> chols[p]			-1000	1000	0		metanetx.reaction/MNXR96705;seed.reaction/rxn12791	Transport		MetaNetX (MNX) Equation: MNXR1155	carveMe
	CHOLSH	CHOLSH	h2o[c] + chols[c] => h[c] + chol[c] + so4[c]	3.1.6.6		0	1000	0		rhea/20820;rhea/20821;rhea/20822;rhea/20823;ec-code/3.1.6.6;biocyc/META:CHOLINE-SULFATASE-RXN;metanetx.reaction/MNXR96704;kegg.reaction/R01028;seed.reaction/rxn00756	Glycine, Serine and threonine metabolism		BioCyc: META:CHOLINE-SULFATASE-RXN MetaNetX (MNX) Equation: MNXR1156 KEGG Reaction: R01028 RHEA: 20820;20821;20822;20823 UniPathway Reaction: UCR01028;UER00431	carveMe
	CHORM	Chorismate mutase	chor[c] => pphn[c]	5.4.99.5	((ANW18944) or (ANW20695) or (ANW20893))	0	1000	0		rhea/13897;rhea/13898;rhea/13899;rhea/13900;ec-code/5.4.99.5;biocyc/META:CHORISMATEMUT-RXN;metanetx.reaction/MNXR96708;kegg.reaction/R01715;seed.reaction/rxn01256	Tyrosine, Tryptophan, and Phenylalanine Metabolism		BioCyc: META:CHORISMATEMUT-RXN BioPath Reaction: RXN00744 MetaNetX (MNX) Equation: MNXR1159 KEGG Reaction: R01715 RHEA: 13897;13898;13899;13900 UniPathway Reaction: UCR01715;UER00203	carveMe
	CHORS	Chorismate synthase	3psme[c] => pi[c] + chor[c]	4.2.3.5	(ANW21109)	0	1000	0		rhea/21020;rhea/21021;rhea/21022;rhea/21023;ec-code/4.2.3.5;biocyc/META:CHORISMATE-SYNTHASE-RXN;metanetx.reaction/MNXR96709;kegg.reaction/R01714;seed.reaction/rxn01255	Tyrosine, Tryptophan, and Phenylalanine Metabolism		BioCyc: META:CHORISMATE-SYNTHASE-RXN BioPath Reaction: RXN01245 MetaNetX (MNX) Equation: MNXR1160 KEGG Reaction: R01714 RHEA: 21020;21021;21022;21023 UniPathway Reaction: UCR01714;UER00090	carveMe
	CIGAMS	CIGAMS	atp[c] + cys__L[c] + igam[c] => 2 h[c] + amp[c] + ppi[c] + cigam[c]		(ANW20970)	0	1000	0		metanetx.reaction/MNXR96721;seed.reaction/rxn10813	Redox Metabolism		MetaNetX (MNX) Equation: MNXR68526	carveMe
	CITL	Citrate lyase	cit[c] => ac[c] + oaa[c]	4.1.3.6	((ANW17388) or (ANW20669))	0	1000	0		rhea/10760;rhea/10761;rhea/10762;rhea/10763;ec-code/4.1.3.6;biocyc/META:CITLY-RXN;metanetx.reaction/MNXR96731;kegg.reaction/R00362;seed.reaction/rxn00265	Citric Acid Cycle		BioCyc: META:CITLY-RXN BioPath Reaction: RXN00408 MetaNetX (MNX) Equation: MNXR1171 RHEA: 10760;10761;10762;10763 KEGG Reaction: R00362	carveMe
	CITt14	Citrate transport in via Ca complex	h[e] + ca2[e] + cit[e] => h[c] + cit[c] + ca2[c]		(ANW20934)	0	1000	0		metanetx.reaction/MNXR96744;seed.reaction/rxn05213	Transport			carveMe
	CITtex	Citrate transport via diffusion (extracellular to periplasm)	cit[e] <=> cit[p]			-1000	1000	0		rhea/33183;rhea/33184;rhea/33185;rhea/33186;metanetx.reaction/MNXR96756;seed.reaction/rxn08217;seed.reaction/rxn10946	Transport, Outer Membrane Porin		MetaNetX (MNX) Equation: MNXR1183	carveMe
	CITt_kt	CITt kt	h[p] + cit[p] => h[c] + cit[c]		(ANW20934)	0	1000	0		rhea/32123;rhea/32124;rhea/32125;rhea/32126;metanetx.reaction/MNXR96746;seed.reaction/rxn05211;seed.reaction/rxn12792	Transport		MetaNetX (MNX) Equation: MNXR1176	carveMe
	CLBtex	Cellobiose transport transport via diffusion extracellular to periplasm	cellb[e] <=> cellb[p]		(ANW20036)	-1000	1000	0		metanetx.reaction/MNXR96760	Transport, Outer Membrane		MetaNetX (MNX) Equation: MNXR82006	carveMe
	CLBtpp	Cellobiose transport via permease	cellb[p] => cellb[c]			0	1000	0		metanetx.reaction/MNXR96760	Transport Outer Membrane Porin		MetaNetX (MNX) Equation: MNXR82006	carveMe
	CLt3_2pp	Chloride transport out via proton antiport (2:1) (periplasm)	h[c] + 2 cl[p] => h[p] + 2 cl[c]			0	1000	0		rhea/29567;rhea/29568;rhea/29569;rhea/29570;biocyc/META:RXN0-2501;metanetx.reaction/MNXR96796;seed.reaction/rxn08233	Inorganic Ion Transport and Metabolism		MetaNetX (MNX) Equation: MNXR1217 BioCyc: META:RXN0-2501	carveMe
	CLtex	Chloride (Cl-1) transport via diffusion (extracellular to periplasm)	cl[e] <=> cl[p]		(ANW18378)	-1000	1000	0		rhea/29823;rhea/29824;rhea/29825;rhea/29826;biocyc/META:TRANS-RXN-139;metanetx.reaction/MNXR96797;reactome/R-ATH-2684901;reactome/R-ATH-427570;reactome/R-BTA-2684901;reactome/R-BTA-2744228;reactome/R-BTA-2744242;reactome/R-BTA-2744349;reactome/R-BTA-2744361;reactome/R-BTA-427570;reactome/R-BTA-975340;reactome/R-BTA-975389;reactome/R-BTA-975449;reactome/R-CEL-2684901;reactome/R-CEL-2744228;reactom…	Transport, Outer Membrane Porin		MetaNetX (MNX) Equation: MNXR1218 BioCyc: META:TRANS-RXN-139	carveMe
	CMCMSAD	4 carboxy 2 hydroxymuconate 6 semialdehyde dehydrogenase	h2o[c] + nad[c] + 5cmhmsa[c] => 2 h[c] + nadh[c] + 5cmhm[c]	1.2.1.60	(ANW17611)	0	1000	0		ec-code/1.1.1.312;ec-code/1.2.1.60;rhea/15681;rhea/15682;rhea/15683;rhea/15684;biocyc/META:CHMS-DEHYDROGENASE-RXN;metanetx.reaction/MNXR94997;kegg.reaction/R04418;seed.reaction/rxn03055	4 hydroxyphenylacetate catabolism		BioCyc: META:CHMS-DEHYDROGENASE-RXN MetaNetX (MNX) Equation: MNXR56603 KEGG Reaction: R04418 RHEA: 15681;15682;15683;15684 UniPathway Reaction: UCR04418;UER00418	carveMe
	CMHMI	5 carboxymethyl 2 hydroxymuconate delta isomerase	5cmhm[c] => 5cohe[c]	5.3.3.10		0	1000	0		ec-code/5.3.3.10;metanetx.reaction/MNXR142618;kegg.reaction/R04379;seed.reaction/rxn03040	4 hydroxyphenylacetate catabolism		KEGG Reaction: R04379 UniPathway Reaction: UCR04379;UER00419 MetaNetX (MNX) Equation: MNXR81415	carveMe
	CMPtex	CMP transport via diffusion (extracellular to periplasm)	cmp[e] <=> cmp[p]			-1000	1000	0		metanetx.reaction/MNXR96806;seed.reaction/rxn08236;seed.reaction/rxn09776	Transport, Outer Membrane Porin		MetaNetX (MNX) Equation: MNXR1224	carveMe
	CO2tex	CO2 transport via diffusion (extracellular to periplasm)	co2[e] <=> co2[p]		(ANW18378)	-1000	1000	0		biocyc/META:TRANS-RXN0-545;metanetx.reaction/MNXR96810;reactome/R-ATH-1237042;reactome/R-ATH-1247649;reactome/R-BTA-1237042;reactome/R-BTA-1237069;reactome/R-BTA-1247645;reactome/R-BTA-1247649;reactome/R-CEL-1237069;reactome/R-CEL-1247645;reactome/R-CFA-1237042;reactome/R-CFA-1237069;reactome/R-CFA-1247645;reactome/R-CFA-1247649;reactome/R-DDI-1237042;reactome/R-DDI-1237069;reactome/R-DDI-1247645…	Transport, Outer Membrane Porin		MetaNetX (MNX) Equation: MNXR1225 BioCyc: META:TRANS-RXN0-545	carveMe
	CO2tpp	CO2 transporter via diffusion (periplasm)	co2[p] <=> co2[c]		(spontaneous)	-1000	1000	0		biocyc/META:TRANS-RXN0-545;metanetx.reaction/MNXR96810;reactome/R-ATH-1237042;reactome/R-ATH-1247649;reactome/R-BTA-1237042;reactome/R-BTA-1237069;reactome/R-BTA-1247645;reactome/R-BTA-1247649;reactome/R-CEL-1237069;reactome/R-CEL-1247645;reactome/R-CFA-1237042;reactome/R-CFA-1237069;reactome/R-CFA-1247645;reactome/R-CFA-1247649;reactome/R-DDI-1237042;reactome/R-DDI-1237069;reactome/R-DDI-1247645…	Transport, Inner Membrane		MetaNetX (MNX) Equation: MNXR1225 BioCyc: META:TRANS-RXN0-545	carveMe
	COabc	Cobalt transport via ABC system	atp[c] + h2o[c] + cobalt2[e] => adp[c] + pi[c] + h[c] + cobalt2[c]		((ANW17073) or (ANW18897))	0	1000	0		rhea/32779#1;rhea/32780#1;rhea/32781#1;rhea/32782#1;metanetx.reaction/MNXR96862;seed.reaction/rxn05166	Transport		RHEA: 32779;32780;32781;32782 MetaNetX (MNX) Equation: MNXR82019	carveMe
	Cobalt2abcppI	Cobalt II transport via ABC system periplasm I	atp[c] + h2o[c] + cobalt2[p] => adp[c] + pi[c] + h[c] + cobalt2[c]		(ANW16913)	0	1000	0		rhea/32779#1;rhea/32780#1;rhea/32781#1;rhea/32782#1;metanetx.reaction/MNXR96862;seed.reaction/rxn05166	Transport, Inner Membrane		RHEA: 32779;32780;32781;32782 MetaNetX (MNX) Equation: MNXR82019	carveMe
	COBALT2t3pp	Cobalt (Co+2) transport out via proton antiport (periplasm)	h[p] + cobalt2[c] => h[c] + cobalt2[p]		((ANW17236) or (ANW19940))	0	1000	0		metanetx.reaction/MNXR96820;seed.reaction/rxn08240;seed.reaction/rxn13681	Inorganic Ion Transport and Metabolism		MetaNetX (MNX) Equation: MNXR82020	carveMe
	COBALT2tex	Cobalt (Co+2) transport via diffusion (extracellular to periplasm)	cobalt2[e] <=> cobalt2[p]		(ANW18378)	-1000	1000	0		rhea/28578;rhea/28579;rhea/28580;rhea/28581;biocyc/META:TRANS-RXN-141A;metanetx.reaction/MNXR96821;seed.reaction/rxn08241;seed.reaction/rxn08242;seed.reaction/rxn10474	Transport, Outer Membrane Porin		MetaNetX (MNX) Equation: MNXR82021 BioCyc: META:TRANS-RXN-141A	carveMe
	COBALTt4pp	Cobalt transport out via proton antiporter (periplasm)	h[p] + k[p] + cobalt2[c] => h[c] + k[c] + cobalt2[p]		((ANW16725) or (ANW20549) or ((ANW16725) and (ANW20549)))	0	1000	0		metanetx.reaction/MNXR96822	Transport, Inner Membrane		MetaNetX (MNX) Equation: MNXR82022	carveMe
	CPMPS	Cyclic pyranopterin monophosphate synthase	h2o[c] + gtp[c] => ppi[c] + cpmp[c]	4.1.99.18	(((ANW16915) and (ANW21975)) or ((ANW20842) and (ANW21975)))	0	1000	0		ec-code/4.1.99.18;metanetx.reaction/MNXR142714	Cofactor and Prosthetic Group Biosynthesis		MetaNetX (MNX) Equation: MNXR61132 KEGG Reaction: R09394	carveMe
	CPPPGO	Coproporphyrinogen oxidase (O2 required)	2 h[c] + o2[c] + cpppg3[c] => 2 h2o[c] + 2 co2[c] + pppg9[c]	1.3.3.3	((ANW16989) or (ANW20261))	0	1000	0		ec-code/1.3.3.3;rhea/18257;rhea/18258;rhea/18259;rhea/18260;biocyc/META:RXN0-1461;metanetx.reaction/MNXR96880;kegg.reaction/R03220;seed.reaction/rxn02303	Cofactor and Prosthetic Group Biosynthesis		BioCyc: META:RXN0-1461 BioPath Reaction: RXN00664 MetaNetX (MNX) Equation: MNXR1272 KEGG Reaction: R03220 RHEA: 18257;18258;18259;18260 UniPathway Reaction: UCR03220;UER00322	carveMe
	CPPPGOAN2	Oxygen Independent coproporphyrinogen-III oxidase	2 nadph[c] + 2 fdxo_42[c] + 2 amet[c] + cpppg3[c] => 2 h[c] + 2 co2[c] + 2 nadp[c] + 2 fdxr_42[c] + 2 dad_5[c] + 2 met__L[c] + pppg9[c]		(ANW16989)	0	1000	0		metanetx.reaction/MNXR96882	Vitamins and Cofactor Biosynthesis		MetaNetX (MNX) Equation: MNXR82048	carveMe
	CPPPGOAN2_1	Oxygen Independent coproporphyrinogen-III oxidase	2 nadph[c] + 2 fdxo_42[c] + 2 amet[c] + cpppg3[c] => 2 h[c] + 2 co2[c] + 2 nadp[c] + 2 fdxr_42[c] + 2 dad_5[c] + 2 met__L[c] + pppg9[c]		(ANW16989)	0	1000	0		metanetx.reaction/MNXR96882	Unassigned		MetaNetX (MNX) Equation: MNXR82048	carveMe
	CRNabc	L-carnitine transport via ABC system	atp[c] + h2o[c] + crn[e] => adp[c] + pi[c] + h[c] + crn[c]		((ANW22389) or ((ANW19683) and (ANW22387)) or ((ANW16843) and (ANW22387) and (ANW22388)) or ((ANW16977) and (ANW16978) and (ANW16979) and (ANW16980)))	0	1000	0		rhea/38719#1;rhea/38720#1;rhea/38721#1;rhea/38722#1;metanetx.reaction/MNXR96905;seed.reaction/rxn05180;seed.reaction/rxn08253	Transport		RHEA: 38719;38720;38721;38722 MetaNetX (MNX) Equation: MNXR68589	carveMe
	CRNabcpp	L-carnitine transport via ABC system (periplasm)	atp[c] + h2o[c] + crn[p] => adp[c] + pi[c] + h[c] + crn[c]		((ANW21012) or ((ANW19683) and (ANW22677)) or ((ANW21012) and (ANW22075)) or ((ANW19683) and (ANW19684) and (ANW22677)))	0	1000	0		rhea/38719#1;rhea/38720#1;rhea/38721#1;rhea/38722#1;metanetx.reaction/MNXR96905;seed.reaction/rxn05180;seed.reaction/rxn08253	Transport, Inner Membrane		RHEA: 38719;38720;38721;38722 MetaNetX (MNX) Equation: MNXR68589	carveMe
	CRNDabcpp	D-carnitine transport via ABC system (periplasm)	atp[c] + h2o[c] + crn__D[p] => adp[c] + pi[c] + h[c] + crn__D[c]		((ANW21012) or ((ANW21012) and (ANW22075)))	0	1000	0		metanetx.reaction/MNXR96902;seed.reaction/rxn08259	Transport, Inner Membrane		MetaNetX (MNX) Equation: MNXR1285	carveMe
	CRNDt2rpp	D-carnitine outward transport (H+ antiport)	h[p] + crn__D[p] <=> h[c] + crn__D[c]			-1000	1000	0		metanetx.reaction/MNXR96903;seed.reaction/rxn08261	Transport, Inner Membrane		MetaNetX (MNX) Equation: MNXR1286	carveMe
	CRNt2rpp	L-carnitine outward transport (H+ antiport)	h[p] + crn[p] <=> h[c] + crn[c]			-1000	1000	0		metanetx.reaction/MNXR96907;seed.reaction/rxn08262;seed.reaction/rxn12605	Transport, Inner Membrane		MetaNetX (MNX) Equation: MNXR68591	carveMe
	CRNt7	Carnitine/butyrobetaine antiporter	crn[e] + gbbtn[c] => crn[c] + gbbtn[e]			0	1000	0		rhea/29427;rhea/29428;rhea/29429;rhea/29430;biocyc/META:TRANS-RXN-100;metanetx.reaction/MNXR96908;seed.reaction/rxn08263;seed.reaction/rxn10149	Transport, Extracellular		MetaNetX (MNX) Equation: MNXR82054 BioCyc: META:TRANS-RXN-100	carveMe
	CRNtex	L-carnitine transport via diffusion (extracellular to periplasm)	crn[e] <=> crn[p]			-1000	1000	0		rhea/34959;rhea/34960;rhea/34961;rhea/34962;metanetx.reaction/MNXR96906;seed.reaction/rxn08265;seed.reaction/rxn09691;seed.reaction/rxn09773;seed.reaction/rxn09858	Transport, Outer Membrane Porin		MetaNetX (MNX) Equation: MNXR68590	carveMe
	CRO4abcpp	Chromate transport via ABC system (periplasm)	atp[c] + h2o[c] + cro4[p] => adp[c] + pi[c] + h[c] + cro4[c]		(ANW17277)	0	1000	0		metanetx.reaction/MNXR96912	Transport, Inner Membrane		MetaNetX (MNX) Equation: MNXR82055	carveMe
	CRO4t3	Chromate transport out via proton antiport	h[e] + cro4[c] => h[c] + cro4[e]			0	1000	0		metanetx.reaction/MNXR96913;seed.reaction/rxn05526	Transport			carveMe
	CRO4tex	Cromate transport via diffusion (extracellular to periplasm)	cro4[e] <=> cro4[p]		(ANW18378)	-1000	1000	0		rhea/32819;rhea/32820;rhea/32821;rhea/32822;metanetx.reaction/MNXR96914	Transport, Outer Membrane		MetaNetX (MNX) Equation: MNXR82056	carveMe
	CS	Citrate synthase	h2o[c] + accoa[c] + oaa[c] => h[c] + coa[c] + cit[c]	2.3.3.3	((ANW17698) or (ANW18829) or (ANW20114) or (ANW21811))	0	1000	0		rhea/16845;rhea/16846;rhea/16847;rhea/16848;ec-code/2.3.3.1;ec-code/2.3.3.16;ec-code/2.3.3.3;biocyc/META:CITSYN-RXN;biocyc/META:RXN-14905;metanetx.reaction/MNXR96920;reactome/R-ATH-70975;reactome/R-BTA-70975;reactome/R-CEL-70975;reactome/R-CFA-70975;reactome/R-DDI-70975;reactome/R-DME-70975;reactome/R-DRE-70975;reactome/R-GGA-373006;reactome/R-GGA-70975;reactome/R-HSA-70975;reactome/R-MMU-70975;r…	Citric Acid Cycle		BioCyc: META:CITSYN-RXN;META:RXN-14905 BioPath Reaction: RXN00484 MetaNetX (MNX) Equation: MNXR1298 KEGG Reaction: R00351 RHEA: 16845;16846;16847;16848 UniPathway Reaction: UCR00351;UER00717	carveMe
	CSND	Cytosine deaminase	h2o[c] + h[c] + csn[c] => nh4[c] + ura[c]	3.5.4.1	((ANW16873) or (ANW18650) or (ANW21928))	0	1000	0		rhea/20605;rhea/20606;rhea/20607;rhea/20608;ec-code/3.5.4.1;biocyc/META:CYTDEAM-RXN;metanetx.reaction/MNXR96927;kegg.reaction/R00974;seed.reaction/rxn00717	Nucleotide Salvage Pathway		MetaNetX (MNX) Equation: MNXR82063	carveMe
	CTECOAI6	3-cis-2-trans-enoyl-CoA isomerase	tdecoa[c] <=> td2coa[c]	5.3.3.8	((ANW17987) or (ANW18304) or (ANW21588))	-1000	1000	0		ec-code/5.3.3.8;metanetx.reaction/MNXR96940	Membrane Lipid Metabolism		MetaNetX (MNX) Equation: MNXR69942	carveMe
	CTECOAI7	3-cis-2-trans-enoyl-CoA isomerase	hdcoa[c] <=> hdd2coa[c]	5.3.3.8	((ANW17987) or (ANW18304) or (ANW21588))	-1000	1000	0		ec-code/5.3.3.8;metanetx.reaction/MNXR96941	Membrane Lipid Metabolism		MetaNetX (MNX) Equation: MNXR69222	carveMe
	CTECOAI8	3-cis-2-trans-enoyl-CoA isomerase	odecoa[c] <=> od2coa[c]	5.3.3.8	((ANW17987) or (ANW18304) or (ANW21588))	-1000	1000	0		ec-code/5.3.3.8;metanetx.reaction/MNXR96942	Membrane Lipid Metabolism		MetaNetX (MNX) Equation: MNXR80399	carveMe
	CTPS1	CTP synthase NH3	atp[c] + nh4[c] + utp[c] => adp[c] + pi[c] + 2 h[c] + ctp[c]	6.3.4.2	(ANW20883)	0	1000	0		rhea/16597;rhea/16598;rhea/16599;rhea/16600;ec-code/6.3.4.2;biocyc/META:RXN-14325;metanetx.reaction/MNXR96944;kegg.reaction/R00571;seed.reaction/rxn00410	Nucleotide Metabolism		MetaNetX (MNX) Equation: MNXR82065	carveMe
	CTPS2	CTP synthase (glutamine)	atp[c] + h2o[c] + gln__L[c] + utp[c] => adp[c] + pi[c] + 2 h[c] + glu__L[c] + ctp[c]	6.3.4.2	(ANW20883)	0	1000	0		rhea/26426;rhea/26427;rhea/26428;rhea/26429;ec-code/6.3.4.2;biocyc/META:CTPSYN-RXN;metanetx.reaction/MNXR96945;reactome/R-ATH-504054;reactome/R-ATH-73647;reactome/R-BTA-504054;reactome/R-BTA-73647;reactome/R-CFA-504054;reactome/R-CFA-73647;reactome/R-DDI-504054;reactome/R-DDI-73647;reactome/R-DME-504054;reactome/R-DME-73647;reactome/R-DRE-73647;reactome/R-GGA-504054;reactome/R-GGA-73647;reactome/…	Purine and Pyrimidine Biosynthesis		BioCyc: META:CTPSYN-RXN BioPath Reaction: RXN00356 MetaNetX (MNX) Equation: MNXR32700 RHEA: 26426;26427;26428;26429 KEGG Reaction: R00573	carveMe
	CU1Opp	Cuprous Oxidase (Cu+1)	4 h[p] + o2[p] + 4 cu[p] => 2 h2o[p] + 4 cu2[p]	1.16.3	(ANW20953)	0	1000	0		ec-code/1.16.3;rhea/30083;rhea/30084;rhea/30085;rhea/30086;metanetx.reaction/MNXR96948	Inorganic Ion Transport and Metabolism		RHEA: 30083;30084;30085;30086 MetaNetX (MNX) Equation: MNXR24156 BioCyc: META:RXN0-2945	carveMe
	CU2tex	Copper (Cu+2) transport via diffusion (extracellular to periplasm)	cu2[e] <=> cu2[p]		(ANW18378)	-1000	1000	0		rhea/28703;rhea/28704;rhea/28705;rhea/28706;biocyc/META:RXN0-14;metanetx.reaction/MNXR96951;reactome/R-BTA-437300;reactome/R-CFA-437300;reactome/R-DME-437300;reactome/R-DRE-437300;reactome/R-GGA-437300;reactome/R-HSA-437300;reactome/R-MMU-437300;reactome/R-RNO-437300;reactome/R-SCE-437300;reactome/R-SSC-437300;reactome/R-TGU-437300;reactome/R-XTR-437300;seed.reaction/rxn05212;seed.reaction/rxn082…	Transport, Outer Membrane Porin		MetaNetX (MNX) Equation: MNXR25169 BioCyc: META:RXN0-14	carveMe
	Cuabc	Cuabc	atp[c] + h2o[c] + cu2[e] => adp[c] + pi[c] + h[c] + cu2[c]	3.6.3.4	(ANW18936)	0	1000	0		rhea/10376#2;rhea/10377#2;rhea/10378#2;rhea/10379#2;ec-code/3.6.3.4;metanetx.reaction/MNXR96952;seed.reaction/rxn10481	Transport		RHEA: 10376;10377;10378;10379 MetaNetX (MNX) Equation: MNXR19990 BioCyc: META:3.6.3.4-RXN;META:TRANS-RXN-178	carveMe
	CUabcpp	Copper transport via ABC system (periplasm)	atp[c] + h2o[c] + cu2[p] => adp[c] + pi[c] + h[c] + cu2[c]	3.6.3.4	((ANW22019) and (ANW22397))	0	1000	0		rhea/10376#2;rhea/10377#2;rhea/10378#2;rhea/10379#2;ec-code/3.6.3.4;metanetx.reaction/MNXR96952;seed.reaction/rxn10481	Transport, Inner Membrane		RHEA: 10376;10377;10378;10379 MetaNetX (MNX) Equation: MNXR19990 BioCyc: META:3.6.3.4-RXN;META:TRANS-RXN-178	carveMe
	Cut1	Copper export via ATPase	atp[c] + h2o[c] + cu2[c] => adp[c] + pi[c] + h[c] + cu2[e]	3.6.3.4	((ANW18936) or (ANW19317))	0	1000	0		rhea/10376#1;rhea/10377#1;rhea/10378#1;rhea/10379#1;ec-code/3.6.3;ec-code/3.6.3.4;biocyc/META:3.6.3.4-RXN;biocyc/META:TRANS-RXN-178;metanetx.reaction/MNXR96950;reactome/R-ATH-936895;reactome/R-BTA-936802;reactome/R-BTA-936895;reactome/R-CEL-936802;reactome/R-CEL-936895;reactome/R-CFA-936802;reactome/R-CFA-936895;reactome/R-DDI-936895;reactome/R-DME-936802;reactome/R-DME-936895;reactome/R-DRE-9368…	Transport		RHEA: 10376;10377;10378;10379 MetaNetX (MNX) Equation: MNXR19990 BioCyc: META:3.6.3.4-RXN;META:TRANS-RXN-178	carveMe
	CUtex	Copper (Cu+1) transport via diffusion (extracellular to periplasm)	cu[e] <=> cu[p]		(ANW18378)	-1000	1000	0		metanetx.reaction/MNXR96954	Transport, Outer Membrane Porin		MetaNetX (MNX) Equation: MNXR68598	carveMe
	CYO1a	CYO1a	2 h[c] + 2 ficytc[c] + qh2[c] => 2 h[e] + 2 focytc[c] + q[c]		((ANW20561) and (ANW20562) and (ANW20563))	0	1000	0		metanetx.reaction/MNXR142715	Redox Metabolism		MetaNetX (MNX) Equation: MNXR82071	carveMe
	CYO1b	CYO1b	0.5 o2[c] + 2 focytc[c] => h2o[c] + 2 ficytc[c]		((ANW20555) and (ANW20556) and (ANW20560) and (ANW22059))	0	1000	0		metanetx.reaction/MNXR96966	Oxidative Phosphorylation		MetaNetX (MNX) Equation: MNXR82072	carveMe
	CYS	L-cysteine	h2s[c] + ser__L[c] => h2o[c] + cys__L[c]	4.2.1.22	(ANW19434)	0	1000	0		ec-code/4.2.1.22;ec-code/4.4.1.1;metanetx.reaction/MNXR96986;reactome/R-ATH-1614614;reactome/R-BTA-1614614;reactome/R-CEL-1614614;reactome/R-CFA-1614614;reactome/R-DDI-1614614;reactome/R-DME-1614614;reactome/R-DRE-1614614;reactome/R-GGA-1614614;reactome/R-HSA-1614614;reactome/R-MMU-1614614;reactome/R-OSA-1614614;reactome/R-RNO-1614614;reactome/R-SCE-1614614;reactome/R-SPO-1614614;reactome/R-SSC-1…	Glycine, Serine and threonine metabolism		MetaNetX (MNX) Equation: MNXR35532 KEGG Reaction: R00891	carveMe
	CYSabc2pp	L-cysteine export via ABC system (cytoplasm to periplasm)	atp[c] + h2o[c] + cys__L[c] => adp[c] + pi[c] + h[c] + cys__L[p]	3.6.3.21	((ANW16943) or (ANW19303))	0	1000	0		rhea/29783#1;rhea/29784#1;rhea/29785#1;rhea/29786#1;ec-code/3.6.3.21;rhea/32795#2;rhea/32796#2;rhea/32797#2;rhea/32798#2;biocyc/META:RXN0-3;metanetx.reaction/MNXR97026;seed.reaction/rxn08280	Transport, Inner Membrane		RHEA: 29783;29784;29785;29786 MetaNetX (MNX) Equation: MNXR1366 BioCyc: META:RXN0-3;META:TRANS-RXN-265	carveMe
	CYSabcpp	L-cysteine uptake via ABC system (periplasm)	atp[c] + h2o[c] + cys__L[p] => adp[c] + pi[c] + h[c] + cys__L[c]	3.6.3.21	((ANW18203) and (ANW21606))	0	1000	0		rhea/29783#2;rhea/29784#2;rhea/29785#2;rhea/29786#2;ec-code/3.6.3.21;rhea/32795#1;rhea/32796#1;rhea/32797#1;rhea/32798#1;biocyc/META:TRANS-RXN-265;metanetx.reaction/MNXR97025;seed.reaction/rxn05237;seed.reaction/rxn08281	Transport, Inner Membrane		RHEA: 29783;29784;29785;29786 MetaNetX (MNX) Equation: MNXR1366 BioCyc: META:RXN0-3;META:TRANS-RXN-265	carveMe
	CYSDS	Cysteine Desulfhydrase	h2o[c] + cys__L[c] => nh4[c] + pyr[c] + h2s[c]	4.4.1.8	((ANW16764) or (ANW20789))	0	1000	0		rhea/24931;rhea/24932;rhea/24933;rhea/24934;ec-code/4.4.1.1;ec-code/4.4.1.28;ec-code/4.4.1.8;biocyc/META:LCYSDESULF-RXN;metanetx.reaction/MNXR96994;kegg.reaction/R00782;seed.reaction/rxn00566	Cysteine Metabolism		MetaNetX (MNX) Equation: MNXR82085	carveMe
	CYSDSF	Cysteine desulfurase	cys__L[c] => ala__L[c] + s[c]		(ANW19592)	0	1000	0		metanetx.reaction/MNXR138195	Cysteine Metabolism		MetaNetX (MNX) Equation: MNXR82086	carveMe
	CYSLY3	Cysteine lyase (nadph)	h[c] + nadph[c] + cys__L[c] => nadp[c] + h2s[c] + ala__L[c]		(ANW16726)	0	1000	0		metanetx.reaction/MNXR97005	Other		MetaNetX (MNX) Equation: MNXR82090	carveMe
	CYSS	Cysteine synthase	acser[c] + h2s[c] => h[c] + ac[c] + cys__L[c]	2.5.1.65	((ANW20013) or (ANW21949) or (ANW22112))	0	1000	0		rhea/14829;rhea/14830;rhea/14831;rhea/14832;ec-code/2.5.1.47;ec-code/2.5.1.65;biocyc/META:ACSERLY-RXN;metanetx.reaction/MNXR97007;kegg.reaction/R00897;seed.reaction/rxn00649	Cysteine Metabolism		BioCyc: META:ACSERLY-RXN BioPath Reaction: RXN00245 MetaNetX (MNX) Equation: MNXR30965 KEGG Reaction: R00897 RHEA: 14829;14830;14831;14832 UniPathway Reaction: UCR00897;UER00200	carveMe
	CYSTGL	Cystathionine g lyase	h2o[c] + cyst__L[c] => nh4[c] + 2obut[c] + cys__L[c]		(ANW16764)	0	1000	0		rhea/14005;rhea/14006;rhea/14007;rhea/14008;ec-code/4.4.1.1;biocyc/META:RXN-15130;metanetx.reaction/MNXR97012;reactome/R-ATH-1614583;reactome/R-BTA-1614583;reactome/R-CEL-1614583;reactome/R-CFA-1614583;reactome/R-DDI-1614583;reactome/R-DME-1614583;reactome/R-DRE-1614583;reactome/R-GGA-1614583;reactome/R-HSA-1614583;reactome/R-MMU-1614583;reactome/R-OSA-1614583;reactome/R-RNO-1614583;reactome/R-SC…	METHIONINE AND CYSTEINE METABOLISM		MetaNetX (MNX) Equation: MNXR82092	carveMe
	CYSTGL_1	Cystathionine g lyase	h2o[c] + cysth__L[c] => nh4[c] + 2obut[c] + cys__L[c]		(ANW16764)	0	1000	0		rhea/14005;rhea/14006;rhea/14007;rhea/14008;ec-code/4.4.1.1;biocyc/META:RXN-15130;metanetx.reaction/MNXR97012;reactome/R-ATH-1614583;reactome/R-BTA-1614583;reactome/R-CEL-1614583;reactome/R-CFA-1614583;reactome/R-DDI-1614583;reactome/R-DME-1614583;reactome/R-DRE-1614583;reactome/R-GGA-1614583;reactome/R-HSA-1614583;reactome/R-MMU-1614583;reactome/R-OSA-1614583;reactome/R-RNO-1614583;reactome/R-SC…	Unassigned			carveMe
	CYSTL	Cystathionine b-lyase	h2o[c] + cyst__L[c] => nh4[c] + pyr[c] + hcys__L[c]		(ANW16856)	0	1000	0		rhea/13965;rhea/13966;rhea/13967;rhea/13968;ec-code/4.4.1.8;metanetx.reaction/MNXR96469;kegg.reaction/R01286	Methionine Metabolism		MetaNetX (MNX) Equation: MNXR81870	carveMe
	CYStpp	L-cysteine export via facilitated transport	cys__L[c] => cys__L[p]		(ANW18145)	0	1000	0		rhea/29655;rhea/29656;rhea/29657;rhea/29658;biocyc/META:RXN0-1924;metanetx.reaction/MNXR97029;seed.reaction/rxn08284;seed.reaction/rxn08286;seed.reaction/rxn10998	Transport, Inner Membrane		MetaNetX (MNX) Equation: MNXR1369 BioCyc: META:RXN0-1924	carveMe
	CYSTS	Cystathionine beta synthase	hcys__L[c] + ser__L[c] => h2o[c] + cyst__L[c]	4.2.1.22	((ANW19434) or (ANW21982))	0	1000	0		rhea/10112;rhea/10113;rhea/10114;rhea/10115;ec-code/4.2.1.22;biocyc/META:CYSTATHIONINE-BETA-SYNTHASE-RXN;metanetx.reaction/MNXR97019;reactome/R-BTA-1614524;reactome/R-CEL-1614524;reactome/R-CFA-1614524;reactome/R-DDI-1614524;reactome/R-DME-1614524;reactome/R-DRE-1614524;reactome/R-GGA-1614524;reactome/R-HSA-1614524;reactome/R-MMU-1614524;reactome/R-RNO-1614524;reactome/R-SCE-1614524;reactome/R-TG…	METHIONINE AND CYSTEINE METABOLISM		BioCyc: META:CYSTATHIONINE-BETA-SYNTHASE-RXN BioPath Reaction: RXN01128 MetaNetX (MNX) Equation: MNXR68615 KEGG Reaction: R01290 RHEA: 10112;10113;10114;10115 UniPathway Reaction: UCR01290;UER00201	carveMe
	CYSTS_2	Cystathionine b synthase	hcys__L[c] + ser__L[c] => h2o[c] + cysth__L[c]			0	1000	0		rhea/10112;rhea/10113;rhea/10114;rhea/10115;ec-code/4.2.1.22;biocyc/META:CYSTATHIONINE-BETA-SYNTHASE-RXN;metanetx.reaction/MNXR97019;reactome/R-BTA-1614524;reactome/R-CEL-1614524;reactome/R-CFA-1614524;reactome/R-DDI-1614524;reactome/R-DME-1614524;reactome/R-DRE-1614524;reactome/R-GGA-1614524;reactome/R-HSA-1614524;reactome/R-MMU-1614524;reactome/R-RNO-1614524;reactome/R-SCE-1614524;reactome/R-TG…	Unassigned			carveMe
	CYTB_B2	Menaquinol oxidase 71 protons	2 h[c] + 0.5 o2[c] + mql7[c] => h2o[c] + 2 h[e] + mqn7[c]		((ANW19301) and (ANW19302))	0	1000	0		metanetx.reaction/MNXR97037	Exchange			carveMe
	CYTBD	Cytochrome oxidase bd (ubiquinol-8: 2 protons)	2 h[c] + 0.5 o2[c] + q8h2[c] => h2o[c] + 2 h[e] + q8[c]		((ANW19301) and (ANW19302))	0	1000	0		metanetx.reaction/MNXR97031;seed.reaction/rxn08288;seed.reaction/rxn10112;seed.reaction/rxn12494	Oxidative Phosphorylation		MetaNetX (MNX) Equation: MNXR55177	carveMe
	CYTBD2	CYTBD2	2 h[c] + 0.5 o2[c] + mql8[c] => h2o[c] + 2 h[e] + mqn8[c]		((ANW19301) and (ANW19302))	0	1000	0		metanetx.reaction/MNXR97032;seed.reaction/rxn08287;seed.reaction/rxn10806	Redox Metabolism		MetaNetX (MNX) Equation: MNXR68616	carveMe
	CYTBD2pp	Cytochrome oxidase bd (menaquinol-8: 2 protons) (periplasm)	2 h[c] + 0.5 o2[c] + mql8[c] => h2o[c] + 2 h[p] + mqn8[c]		((ANW19301) and (ANW19302) and (ANW19303))	0	1000	0		metanetx.reaction/MNXR97032;seed.reaction/rxn08287;seed.reaction/rxn10806	Oxidative Phosphorylation		MetaNetX (MNX) Equation: MNXR68616	carveMe
	CYTBDpp_1	Cytochrome oxidase bd (plastocianine-8 2 protons) (periplasm)	0.5 o2[p] + pqh2[p] => h2o[p] + pq[p]			0	1000	0		metanetx.reaction/MNXR97033	Oxidative phosphorylation		MetaNetX (MNX) Equation: MNXR82094	carveMe
	CYTD	Cytidine deaminase	h2o[c] + h[c] + cytd[c] => nh4[c] + uri[c]	3.5.4.5	(ANW18491)	0	1000	0		rhea/16069;rhea/16070;rhea/16071;rhea/16072;ec-code/3.5.4.5;biocyc/META:CYTIDEAM2-RXN;metanetx.reaction/MNXR97039;kegg.reaction/R01878;seed.reaction/rxn01368	Nucleotide Salvage Pathway		MetaNetX (MNX) Equation: MNXR82096	carveMe
	CYTDH	Cytidine hydrolase	h2o[c] + cytd[c] => csn[c] + rib__D[c]	3.2.2.8	(ANW21611)	0	1000	0		rhea/27958;rhea/27959;rhea/27960;rhea/27961;ec-code/3.2.2.3;ec-code/3.2.2.8;biocyc/META:RXN0-361;metanetx.reaction/MNXR97040;kegg.reaction/R02137;seed.reaction/rxn01541	Alternate Carbon Metabolism		RHEA: 27958;27959;27960;27961 BioCyc: META:RXN0-361 MetaNetX (MNX) Equation: MNXR68617 KEGG Reaction: R02137	carveMe
	CYTDK1	CYTDK1	atp[c] + cytd[c] => adp[c] + h[c] + cmp[c]	2.7.1.48	(ANW17552)	0	1000	0		ec-code/2.7.1.213;ec-code/2.7.1.48;rhea/24674;rhea/24675;rhea/24676;rhea/24677;biocyc/META:CYTIKIN-RXN;metanetx.reaction/MNXR97041;kegg.reaction/R00513;seed.reaction/rxn00365	Nucleotide Salvage Pathway		BioCyc: META:CYTIKIN-RXN BioPath Reaction: RXN01333 MetaNetX (MNX) Equation: MNXR1376 KEGG Reaction: R00513 RHEA: 24674;24675;24676;24677 UniPathway Reaction: UCR00513;UER00640	carveMe
	CYTDK2	Cytidine kinase (GTP)	gtp[c] + cytd[c] => h[c] + gdp[c] + cmp[c]	2.7.1.48	(ANW17552)	0	1000	0		ec-code/2.7.1.213;ec-code/2.7.1.48;rhea/28162;rhea/28163;rhea/28164;rhea/28165;biocyc/META:CYTIDINEKIN-RXN;metanetx.reaction/MNXR97042;kegg.reaction/R00517;seed.reaction/rxn00369	Nucleotide Salvage Pathway		RHEA: 28162;28163;28164;28165 BioCyc: META:CYTIDINEKIN-RXN MetaNetX (MNX) Equation: MNXR68618 KEGG Reaction: R00517	carveMe
	CYTDt2	Cytidine transport in via proton symport	h[e] + cytd[e] => h[c] + cytd[c]			0	1000	0		rhea/29983;rhea/29984;rhea/29985;rhea/29986;biocyc/META:TRANS-RXN-108B;metanetx.reaction/MNXR97044;seed.reaction/rxn05198;seed.reaction/rxn08289	Transport		MetaNetX (MNX) Equation: MNXR1379 BioCyc: META:TRANS-RXN-108B	carveMe
	CYTDt2pp	Cytidine transport in via proton symport (periplasm)	h[p] + cytd[p] <=> h[c] + cytd[c]			-1000	1000	0		rhea/29983;rhea/29984;rhea/29985;rhea/29986;biocyc/META:TRANS-RXN-108B;metanetx.reaction/MNXR97044;seed.reaction/rxn05198;seed.reaction/rxn08289	Tranpsort, Inner Membrane		MetaNetX (MNX) Equation: MNXR1379 BioCyc: META:TRANS-RXN-108B	carveMe
	CYTK1	Cytidylate kinase (CMP)	atp[c] + cmp[c] <=> adp[c] + cdp[c]	2.7.4.25	(ANW20895)	-1000	1000	0		rhea/11600;rhea/11601;rhea/11602;rhea/11603;ec-code/2.7.4.14;ec-code/2.7.4.25;biocyc/META:RXN-11832;metanetx.reaction/MNXR97047;kegg.reaction/R00512;seed.reaction/rxn00364	Nucleotide Salvage Pathway		BioCyc: META:RXN-11832 BioPath Reaction: RXN00034 MetaNetX (MNX) Equation: MNXR68619 KEGG Reaction: R00512 RHEA: 11600;11601;11602;11603 UniPathway Reaction: UCR00512;UER00641	carveMe
	CYTK2	Cytidylate kinase (dCMP)	atp[c] + dcmp[c] <=> adp[c] + dcdp[c]	2.7.4.25	(ANW20895)	-1000	1000	0		ec-code/2.7.4.13;ec-code/2.7.4.14;ec-code/2.7.4.25;rhea/25094;rhea/25095;rhea/25096;rhea/25097;biocyc/META:RXN-7913;metanetx.reaction/MNXR97053;kegg.reaction/R01665;seed.reaction/rxn01219	Nucleotide Salvage Pathway		BioCyc: META:RXN-7913 BioPath Reaction: RXN00572 MetaNetX (MNX) Equation: MNXR68625 RHEA: 25094;25095;25096;25097 KEGG Reaction: R01665	carveMe
	DAAOP	D alanyl aminopeptidase	h2o[e] + alaala[e] => 2 ala__D[e]		(ANW17375)	0	1000	0		rhea/20661;rhea/20662;rhea/20663;rhea/20664;ec-code/3.4.13.22;biocyc/META:3.4.13.22-RXN;metanetx.reaction/MNXR95675;kegg.reaction/R07651;seed.reaction/rxn07466	Amino acidand related molecules			carveMe
	DACTt3	Diacetyl transport out via proton antiport	h[e] + diact[c] => h[c] + diact[e]			0	1000	0		metanetx.reaction/MNXR97075	Transport		MetaNetX (MNX) Equation: MNXR82106	carveMe
	DADA	Deoxyadenosine deaminase	h2o[c] + h[c] + dad_2[c] => nh4[c] + din[c]	3.5.4.4	((ANW17817) or (ANW18646) or (ANW20270))	0	1000	0		rhea/28190;rhea/28191;rhea/28192;rhea/28193;ec-code/3.5.4.4;biocyc/META:ADDALT-RXN;metanetx.reaction/MNXR97076;kegg.reaction/R02556;seed.reaction/rxn01858	Nucleotide Salvage Pathway		MetaNetX (MNX) Equation: MNXR82107	carveMe
	DADK	Deoxyadenylate kinase	atp[c] + damp[c] <=> adp[c] + dadp[c]	2.7.4.3	((ANW18612) or (ANW19270))	-1000	1000	0		ec-code/2.7.4.11;ec-code/2.7.4.13;ec-code/2.7.4.3;rhea/23100;rhea/23101;rhea/23102;rhea/23103;biocyc/META:DEOXYADENYLATE-KINASE-RXN;metanetx.reaction/MNXR96117;reactome/R-BTA-110141;reactome/R-BTA-74220;reactome/R-CEL-110141;reactome/R-CEL-74220;reactome/R-CFA-110141;reactome/R-CFA-74220;reactome/R-DME-110141;reactome/R-DME-74220;reactome/R-DRE-110141;reactome/R-DRE-74220;reactome/R-GGA-110141;re…	Nucleotide Salvage Pathway		BioCyc: META:DEOXYADENYLATE-KINASE-RXN BioPath Reaction: RXN01182 MetaNetX (MNX) Equation: MNXR68634 RHEA: 23100;23101;23102;23103 KEGG Reaction: R01547	carveMe
	DADNtex	Deoxyadenosine transport via diffusion (extracellular to periplasm)	dad_2[e] <=> dad_2[p]			-1000	1000	0		metanetx.reaction/MNXR97081;seed.reaction/rxn08293;seed.reaction/rxn10939	Transport, Outer Membrane		MetaNetX (MNX) Equation: MNXR1407	carveMe
	DAGK120	Diacylglycerol kinase (n-C12:0)	12dgr120[c] + atp[c] => adp[c] + h[c] + pa120[c]		(ANW21849)	0	1000	0		metanetx.reaction/MNXR97091	Glycerophospholipid Metabolism		MetaNetX (MNX) Equation: MNXR68636	carveMe
	DAGK140	Diacylglycerol kinase (n-C14:0)	12dgr140[c] + atp[c] => adp[c] + h[c] + pa140[c]		(ANW21849)	0	1000	0		metanetx.reaction/MNXR97092	Glycerophospholipid Metabolism		MetaNetX (MNX) Equation: MNXR82116	carveMe
	DAGK141	Diacylglycerol kinase (n-C14:1)	12dgr141[c] + atp[c] => adp[c] + h[c] + pa141[c]		(ANW21849)	0	1000	0		metanetx.reaction/MNXR97093	Glycerophospholipid Metabolism		MetaNetX (MNX) Equation: MNXR68638	carveMe
	DAGK160	Diacylglycerol kinase (n-C16:0)	atp[c] + 12dgr160[c] => adp[c] + h[c] + pa160[c]	2.7.1.107	(ANW21849)	0	1000	0		ec-code/2.7.1.107;metanetx.reaction/MNXR97094	Glycerophospholipid Metabolism		MetaNetX (MNX) Equation: MNXR82117	carveMe
	DAGK161	Diacylglycerol kinase (n-C16:1)	12dgr161[c] + atp[c] => adp[c] + h[c] + pa161[c]		(ANW21849)	0	1000	0		metanetx.reaction/MNXR97097	Glycerophospholipid Metabolism		MetaNetX (MNX) Equation: MNXR68640	carveMe
	DAGK180	Diacylglycerol kinase (n-C18:0)	12dgr180[c] + atp[c] => adp[c] + h[c] + pa180[c]		(ANW21849)	0	1000	0		metanetx.reaction/MNXR97098	Glycerophospholipid Metabolism		MetaNetX (MNX) Equation: MNXR82120	carveMe
	DAGK181	Diacylglycerol kinase (n-C18:1)	12dgr181[c] + atp[c] => adp[c] + h[c] + pa181[c]		(ANW21849)	0	1000	0		metanetx.reaction/MNXR97100	Glycerophospholipid Metabolism		MetaNetX (MNX) Equation: MNXR68642	carveMe
	DALAOX	DALAOX	h2o[c] + o2[c] + ala__D[c] => nh4[c] + pyr[c] + h2o2[c]	1.4.3.3	(ANW17243)	0	1000	0		ec-code/1.4.3.19;ec-code/1.4.3.3;rhea/22688;rhea/22689;rhea/22690;rhea/22691;biocyc/META:RXN-8672;metanetx.reaction/MNXR97134;kegg.reaction/R05861;seed.reaction/rxn04092	Other Amino Acid Metabolism		MetaNetX (MNX) Equation: MNXR82146	carveMe
	DALAt2r	D-alanine transport via proton symport	h[e] + ala__D[e] <=> h[c] + ala__D[c]		(ANW21993)	-1000	1000	0		rhea/28903;rhea/28904;rhea/28905;rhea/28906;biocyc/META:TRANS-RXN-62A;metanetx.reaction/MNXR97135;seed.reaction/rxn05494;seed.reaction/rxn08301	TRANSPORT, EXTRACELLULAR		MetaNetX (MNX) Equation: MNXR1424 BioCyc: META:TRANS-RXN-62A	carveMe
	DALAtex	D-Alanine transport via diffusion (extracellular to periplasm)	ala__D[e] <=> ala__D[p]			-1000	1000	0		metanetx.reaction/MNXR95702;seed.reaction/rxn08302;seed.reaction/rxn10991	Transport, Outer Membrane Porin		MetaNetX (MNX) Equation: MNXR1425	carveMe
	DAMPtex	DAMP transport via diffusion (extracellular to periplasm)	damp[e] <=> damp[p]			-1000	1000	0		metanetx.reaction/MNXR97136;seed.reaction/rxn08303	Transport, Outer Membrane Porin		MetaNetX (MNX) Equation: MNXR1426	carveMe
	DAPDC	Diaminopimelate decarboxylase	h[c] + 26dap__M[c] => co2[c] + lys__L[c]	4.1.1.20	((ANW16732) or (ANW18094) or (ANW19435) or (ANW19874))	0	1000	0		rhea/15101;rhea/15102;rhea/15103;rhea/15104;ec-code/4.1.1.20;biocyc/META:DIAMINOPIMDECARB-RXN;metanetx.reaction/MNXR97141;kegg.reaction/R00451;seed.reaction/rxn00313	Threonine and Lysine Metabolism		BioCyc: META:DIAMINOPIMDECARB-RXN BioPath Reaction: RXN01425 MetaNetX (MNX) Equation: MNXR1430 KEGG Reaction: R00451 RHEA: 15101;15102;15103;15104 UniPathway Reaction: UCR00451;UER00027	carveMe
	DAPE	Diaminopimelate epimerase	26dap_LL[c] <=> 26dap__M[c]	5.1.1.7	(ANW17725)	-1000	1000	0		rhea/15393;rhea/15394;rhea/15395;rhea/15396;ec-code/5.1.1.7;biocyc/META:DIAMINOPIMEPIM-RXN;metanetx.reaction/MNXR97143;kegg.reaction/R02735;seed.reaction/rxn01974	Threonine and Lysine Metabolism		BioCyc: META:DIAMINOPIMEPIM-RXN BioPath Reaction: RXN00670 MetaNetX (MNX) Equation: MNXR1432 KEGG Reaction: R02735 RHEA: 15393;15394;15395;15396 UniPathway Reaction: UCR02735;UER00025	carveMe
	DARBabcpp	D-arabinose transport via ABC system (periplasm)	atp[c] + h2o[c] + arab__D[p] => adp[c] + pi[c] + h[c] + arab__D[c]		(ANW17330)	0	1000	0		metanetx.reaction/MNXR95934;seed.reaction/rxn10822	Transport, Inner Membrane		MetaNetX (MNX) Equation: MNXR766	carveMe
	DARBt3ipp	D-arabinose transport via proton antiport (periplasm)	h[p] + arab__D[c] => h[c] + arab__D[p]		((ANW16741) or (ANW19023))	0	1000	0		metanetx.reaction/MNXR97149	Transport, Inner Membrane		MetaNetX (MNX) Equation: MNXR29522	carveMe
	DARBtex	D-arabinose transport via diffusion (extracellular to periplasm)	arab__D[e] <=> arab__D[p]		(ANW20036)	-1000	1000	0		metanetx.reaction/MNXR95912;seed.reaction/rxn05499	Transport, Outer Membrane Porin		MetaNetX (MNX) Equation: MNXR751	carveMe
	DASYN120	CDP-diacylglycerol synthetase (n-C12:0)	h[c] + pa120[c] + ctp[c] => ppi[c] + cdpdddecg[c]	2.7.7.41		0	1000	0		ec-code/2.7.7.41;metanetx.reaction/MNXR97154;seed.reaction/rxn08306	Glycerophospholipid Metabolism		MetaNetX (MNX) Equation: MNXR68647	carveMe
	DASYN140	CDP-diacylglycerol synthetase (n-C14:0)	h[c] + pa140[c] + ctp[c] => ppi[c] + cdpdtdecg[c]	2.7.7.41		0	1000	0		ec-code/2.7.7.41;metanetx.reaction/MNXR97155;seed.reaction/rxn08307	Glycerophospholipid Metabolism		MetaNetX (MNX) Equation: MNXR82152	carveMe
	DASYN141	CDP-diacylglycerol synthetase (n-C14:1)	h[c] + pa141[c] + ctp[c] => ppi[c] + cdpdtdec7eg[c]	2.7.7.41		0	1000	0		ec-code/2.7.7.41;metanetx.reaction/MNXR97156;seed.reaction/rxn08308	Glycerophospholipid Metabolism		MetaNetX (MNX) Equation: MNXR68649	carveMe
	DASYN160	CDP-diacylglycerol synthetase (n-C16:0)	h[c] + pa160[c] + ctp[c] => ppi[c] + cdpdhdecg[c]	2.7.7.41	(ANW17827)	0	1000	0		ec-code/2.7.7.41;metanetx.reaction/MNXR97157;seed.reaction/rxn08309	Glycerophospholipid Metabolism		MetaNetX (MNX) Equation: MNXR82153	carveMe
	DASYN161	CDP-diacylglycerol synthetase (n-C16:1)	h[c] + pa161[c] + ctp[c] => ppi[c] + cdpdhdec9eg[c]	2.7.7.41		0	1000	0		ec-code/2.7.7.41;metanetx.reaction/MNXR97159;seed.reaction/rxn08310	Glycerophospholipid Metabolism		MetaNetX (MNX) Equation: MNXR68652	carveMe
	DASYN180	CDP-diacylglycerol synthetase (n-C18:0)	h[c] + pa180[c] + ctp[c] => ppi[c] + cdpdodecg[c]	2.7.7.41		0	1000	0		ec-code/2.7.7.41;metanetx.reaction/MNXR97160;seed.reaction/rxn08311	Glycerophospholipid Metabolism		MetaNetX (MNX) Equation: MNXR82154	carveMe
	DASYN181	CDP-diacylglycerol synthetase (n-C18:1)	h[c] + pa181[c] + ctp[c] => ppi[c] + cdpdodec11eg[c]	2.7.7.41		0	1000	0		ec-code/2.7.7.41;metanetx.reaction/MNXR97161;seed.reaction/rxn08312	Glycerophospholipid Metabolism		MetaNetX (MNX) Equation: MNXR68654	carveMe
	DATPHs	DATP amine hydrolysis (spontaneous)	h2o[c] + h[c] + datp[c] => nh4[c] + ditp[c]		(spontaneous)	0	1000	0		metanetx.reaction/MNXR97174;seed.reaction/rxn08313	Nucleotide Salvage Pathway		MetaNetX (MNX) Equation: MNXR82161	carveMe
	DB4PS	3,4-Dihydroxy-2-butanone-4-phosphate synthase	ru5p__D[c] => h[c] + for[c] + db4p[c]	4.1.99.12	(ANW21151)	0	1000	0		ec-code/4.1.99.12;metanetx.reaction/MNXR97178;kegg.reaction/R07281;seed.reaction/rxn05040	Cofactor and Prosthetic Group Biosynthesis		BioCyc: META:DIOHBUTANONEPSYN-RXN MetaNetX (MNX) Equation: MNXR26412 KEGG Reaction: R07281 RHEA: 18457;18458;18459;18460 UniPathway Reaction: UCR07281;UER00399	carveMe
	DCAtex	Decanoate transport via diffusion (extracellular to periplasm)	dca[e] <=> dca[p]			-1000	1000	0		metanetx.reaction/MNXR97181	Transport, Outer Membrane Porin		MetaNetX (MNX) Equation: MNXR1456	carveMe
	DCMPtex	DCMP transport via diffusion (extracellular to periplasm)	dcmp[e] <=> dcmp[p]			-1000	1000	0		metanetx.reaction/MNXR97186;seed.reaction/rxn08315	Transport, Outer Membrane Porin		MetaNetX (MNX) Equation: MNXR1462	carveMe
	DCPDPS	DCPDPS	frdp[c] + 7 ipdp[c] => 7 ppi[c] + decdp_tb[c]			0	1000	0		metanetx.reaction/MNXR97190	Polyprenyl Metabolism		MetaNetX (MNX) Equation: MNXR68662	carveMe
	DCTPD	DCTP deaminase	h2o[c] + h[c] + dctp[c] => nh4[c] + dutp[c]	3.5.4.13	(ANW19460)	0	1000	0		rhea/22680;rhea/22681;rhea/22682;rhea/22683;ec-code/3.5.4.13;biocyc/META:DCTP-DEAM-RXN;metanetx.reaction/MNXR97201;kegg.reaction/R02325;seed.reaction/rxn01672	Nucleotide Salvage Pathway		MetaNetX (MNX) Equation: MNXR82166	carveMe
	DCTPD2	DCTPD2	h2o[c] + h[c] + ctp[c] => nh4[c] + utp[c]	3.5.4.13	(ANW19460)	0	1000	0		ec-code/3.5.4.13;rhea/30335;rhea/30336;rhea/30337;rhea/30338;biocyc/META:RXN-14118;metanetx.reaction/MNXR97202;kegg.reaction/R00568;seed.reaction/rxn00407	Nucleotide Interconversion		MetaNetX (MNX) Equation: MNXR82167	carveMe
	DCYTtex	Deoxycytidine transport via diffusion (extracellular to periplasm)	dcyt[e] <=> dcyt[p]			-1000	1000	0		metanetx.reaction/MNXR97208;seed.reaction/rxn08317;seed.reaction/rxn11014	Transport, Outer Membrane		MetaNetX (MNX) Equation: MNXR1479	carveMe
	DDPA	3-deoxy-D-arabino-heptulosonate 7-phosphate synthetase	h2o[c] + pep[c] + e4p[c] => pi[c] + 2dda7p[c]	2.5.1.54	(ANW22045)	0	1000	0		rhea/14717;rhea/14718;rhea/14719;rhea/14720;ec-code/2.5.1.54;biocyc/META:DAHPSYN-RXN;metanetx.reaction/MNXR97218;reactome/R-MTU-964912;kegg.reaction/R01826;seed.reaction/rxn01332	Tyrosine, Tryptophan, and Phenylalanine Metabolism		BioCyc: META:DAHPSYN-RXN BioPath Reaction: RXN01379 MetaNetX (MNX) Equation: MNXR1486 KEGG Reaction: R01826 RHEA: 14717;14718;14719;14720 UniPathway Reaction: UCR01826;UER00084	carveMe
	DESAT16	Palmitoyl CoA desaturase n C160CoA n C161CoA	h[c] + o2[c] + nadph[c] + pmtcoa[c] => 2 h2o[c] + nadp[c] + hdcoa[c]	1.14.19.1	(ANW17157)	0	1000	0		ec-code/1.14.19.1;metanetx.reaction/MNXR97238	Fatty Acid Biosynthesis		MetaNetX (MNX) Equation: MNXR82176	carveMe
	DESAT18	Stearoyl CoA desaturase n C180CoA n C181CoA	h[c] + o2[c] + nadph[c] + stcoa[c] => 2 h2o[c] + nadp[c] + odecoa[c]	1.14.19.1	(ANW17257)	0	1000	0		ec-code/1.14.19.1;metanetx.reaction/MNXR97240	Fatty Acid Biosynthesis		MetaNetX (MNX) Equation: MNXR82178	carveMe
	DGK1	Deoxyguanylate kinase (dGMP:ATP)	atp[c] + dgmp[c] <=> adp[c] + dgdp[c]	2.7.4.8	(ANW21126)	-1000	1000	0		rhea/12697;rhea/12698;rhea/12699;rhea/12700;ec-code/2.7.4.12;ec-code/2.7.4.13;ec-code/2.7.4.8;biocyc/META:GMKALT-RXN;metanetx.reaction/MNXR97320;reactome/R-BTA-110133;reactome/R-BTA-73788;reactome/R-CEL-110133;reactome/R-CEL-73788;reactome/R-CFA-110133;reactome/R-CFA-73788;reactome/R-DDI-110133;reactome/R-DDI-73788;reactome/R-DME-110133;reactome/R-DME-73788;reactome/R-DRE-110133;reactome/R-DRE-73…	Nucleotide Salvage Pathway		BioCyc: META:GMKALT-RXN BioPath Reaction: RXN01294 MetaNetX (MNX) Equation: MNXR68689 RHEA: 12697;12698;12699;12700 KEGG Reaction: R02090	carveMe
	DGMPtex	DGMP transport via diffusion (extracellular to periplasm)	dgmp[e] <=> dgmp[p]			-1000	1000	0		metanetx.reaction/MNXR97322;seed.reaction/rxn08322	Transport, Outer Membrane Porin		MetaNetX (MNX) Equation: MNXR1526	carveMe
	DGSNtex	Deoxyguanosine transport via diffusion (extracellular to periplasm)	dgsn[e] <=> dgsn[p]			-1000	1000	0		metanetx.reaction/MNXR97324;seed.reaction/rxn08324	Transport, Outer Membrane Porin		MetaNetX (MNX) Equation: MNXR1528	carveMe
	DGUNC	Diguanylate cyclase	2 gtp[c] => 2 ppi[c] + cdigmp[c]		((ANW17044) or (ANW18457) or (ANW18478) or (ANW18994) or (ANW19026) or (ANW19304) or (ANW19893) or (ANW20056))	0	1000	0		metanetx.reaction/MNXR97353	Nucleotide Salvage Pathway		MetaNetX (MNX) Equation: MNXR82264	carveMe
	DH4MCHCDH	DH4MCHCDH	nad[c] + dh4mchc[c] => co2[c] + nadh[c] + 4mcat[c]	1.3.1.67		0	1000	0		ec-code/1.3.1.67;rhea/24228;rhea/24229;rhea/24230;rhea/24231;metanetx.reaction/MNXR97355;kegg.reaction/R05292;seed.reaction/rxn03604	Toluene Pathway		RHEA: 24228;24229;24230;24231 MetaNetX (MNX) Equation: MNXR26518 KEGG Reaction: R05292	carveMe
	DHACOAH	2,3-dehydroadipyl-CoA hydratase	h2o[c] + 23dhacoa[c] <=> 3hadpcoa[c]	4.2.1.17	((ANW17573) or (ANW21588))	-1000	1000	0		rhea/34863;rhea/34864;rhea/34865;rhea/34866;ec-code/4.2.1.17;metanetx.reaction/MNXR97357	Alternate Carbon Metabolism		RHEA: 34863;34864;34865;34866 MetaNetX (MNX) Equation: MNXR63951 BioCyc: META:RXN0-6513	carveMe
	DHAD1	Dihydroxy-acid dehydratase (2,3-dihydroxy-3-methylbutanoate)	23dhmb[c] => h2o[c] + 3mob[c]	4.2.1.9	((ANW19719) or (ANW20795))	0	1000	0		rhea/24809;rhea/24810;rhea/24811;rhea/24812;ec-code/4.2.1.9;biocyc/META:DIHYDROXYISOVALDEHYDRAT-RXN;metanetx.reaction/MNXR97358;kegg.reaction/R04441	Valine, Leucine, and Isoleucine Metabolism		BioCyc: META:DIHYDROXYISOVALDEHYDRAT-RXN BioPath Reaction: RXN00558 MetaNetX (MNX) Equation: MNXR68691 KEGG Reaction: R04441 RHEA: 24809;24810;24811;24812 UniPathway Reaction: UCR04441;UER00061	carveMe
	DHAD2	Dihydroxy-acid dehydratase (2,3-dihydroxy-3-methylpentanoate)	23dhmp[c] => h2o[c] + 3mop[c]	4.2.1.9	((ANW19719) or (ANW20795))	0	1000	0		rhea/27694;rhea/27695;rhea/27696;rhea/27697;ec-code/4.2.1.9;biocyc/META:DIHYDROXYMETVALDEHYDRAT-RXN;metanetx.reaction/MNXR97359;kegg.reaction/R05070	Valine, Leucine, and Isoleucine Metabolism		BioCyc: META:DIHYDROXYMETVALDEHYDRAT-RXN BioPath Reaction: RXN00766 MetaNetX (MNX) Equation: MNXR1536 KEGG Reaction: R05070 RHEA: 27694;27695;27696;27697 UniPathway Reaction: UCR05070;UER00057	carveMe
	DHAD3	Dihydroxy acid dehydratase 2 3 dihydroxy 3 methylpentanoate	23dhmp[c] => h2o[c] + 2o3mpt[c]		(ANW20795)	0	1000	0		metanetx.reaction/MNXR97360	Amino acidand related molecules			carveMe
	DHAK	Dihydroxyacetone kinase	atp[c] + dha[c] => adp[c] + h[c] + dhap[c]	2.7.1.29	(ANW22085)	0	1000	0		rhea/15773;rhea/15774;rhea/15775;rhea/15776;ec-code/2.7.1.29;biocyc/META:GLYCERONE-KINASE-RXN;metanetx.reaction/MNXR97361;kegg.reaction/R01011;seed.reaction/rxn00744	GLYCEROPHOSPHOLIPID METABOLISM		BioCyc: META:GLYCERONE-KINASE-RXN MetaNetX (MNX) Equation: MNXR1537 KEGG Reaction: R01011 RHEA: 15773;15774;15775;15776 UniPathway Reaction: UCR01011;UER00669	carveMe
	DHAPT	Dihydroxyacetone phosphotransferase	pep[c] + dha[c] => pyr[c] + dhap[c]	2.7.1.121	(((ANW21525) and (ANW22116)) or ((ANW21524) and (ANW21525) and (ANW22116)))	0	1000	0		rhea/18381;rhea/18382;rhea/18383;rhea/18384;ec-code/2.7.1.121;biocyc/META:2.7.1.121-RXN;metanetx.reaction/MNXR97364;kegg.reaction/R01012;seed.reaction/rxn00745	Alternate Carbon Metabolism		RHEA: 18381;18382;18383;18384 BioCyc: META:2.7.1.121-RXN MetaNetX (MNX) Equation: MNXR1539 KEGG Reaction: R01012	carveMe
	DHAt	Dihydroxyacetone transport via facilitated diffusion	dha[e] <=> dha[c]			-1000	1000	0		biocyc/META:TRANS-RXN0-559;metanetx.reaction/MNXR97367;seed.reaction/rxn05532;seed.reaction/rxn08325;seed.reaction/rxn08326	Transport, Extracellular		MetaNetX (MNX) Equation: MNXR1541 BioCyc: META:TRANS-RXN0-559	carveMe
	DHBS	2,3-dihydroxybenzoate adenylate synthase	atp[c] + h[c] + 23dhb[c] => ppi[c] + 23dhba[c]	2.7.7.58	(ANW18812)	0	1000	0		ec-code/2.7.7.58;rhea/20229;rhea/20230;rhea/20231;rhea/20232;biocyc/META:DHBAMPLIG-RXN;metanetx.reaction/MNXR97369;kegg.reaction/R01504;seed.reaction/rxn01093	Cofactor and Prosthetic Group Biosynthesis		RHEA: 20229;20230;20231;20232 BioCyc: META:DHBAMPLIG-RXN MetaNetX (MNX) Equation: MNXR1543 KEGG Reaction: R01504	carveMe
	DHBSH	2,3-dihydroxybenzoylserine hydrolase	h2o[c] + 23dhbzs[c] => ser__L[c] + 23dhb[c]			0	1000	0		metanetx.reaction/MNXR97370;seed.reaction/rxn08328	Cofactor and Prosthetic Group Biosynthesis		MetaNetX (MNX) Equation: MNXR68692	carveMe
	DHCINDO	2,3-dihydroxycinnamate 1,2-dioxygenase	o2[c] + dhcinnm[c] => h[c] + hkntd[c]	1.13.11.16		0	1000	0		ec-code/1.13.11.16;metanetx.reaction/MNXR97379;kegg.reaction/R06788;seed.reaction/rxn04603	Alternate Carbon Metabolism		MetaNetX (MNX) Equation: MNXR1547 KEGG Reaction: R06788	carveMe
	DHDPRy	Dihydrodipicolinate reductase (NADPH)	h[c] + nadph[c] + 23dhdp[c] => nadp[c] + thdp[c]	1.3.1.26	(ANW17766)	0	1000	0		ec-code/1.3.1.26;metanetx.reaction/MNXR134418;seed.reaction/rxn02929	Threonine and Lysine Metabolism		RHEA: 24344;24345;24346;24347 BioPath Reaction: RXN01489 MetaNetX (MNX) Equation: MNXR1556	carveMe
	DHDPS	Dihydrodipicolinate synthase	pyr[c] + aspsa[c] => 2 h2o[c] + h[c] + 23dhdp[c]		(ANW17761)	0	1000	0		rhea/14845;rhea/14846;rhea/14847;rhea/14848;metanetx.reaction/MNXR125801;seed.reaction/rxn01644	Threonine and Lysine Metabolism		RHEA: 14845;14846;14847;14848 BioPath Reaction: RXN00081 MetaNetX (MNX) Equation: MNXR1557	carveMe
	DHEDAA	2,4-dihydroxyhept-2-ene-1,7-dioic acid aldolase	24dhhed[c] => sucsal[c] + pyr[c]	4.1.2.52		0	1000	0		ec-code/4.1.2;ec-code/4.1.2.52;biocyc/META:RXN-14146;metanetx.reaction/MNXR138233;kegg.reaction/R01647;seed.reaction/rxn01203	Alternate Carbon metabolism		BioCyc: META:4-HYDROXY-2-KETOPIMELATE-LYSIS-RXN;META:RXN-14146 MetaNetX (MNX) Equation: MNXR59271 KEGG Reaction: R01645;R01647 RHEA: 25788;25789;25790;25791 UniPathway Reaction: UCR01647;UER00422	carveMe
	DHFR	Dihydrofolate reductase	h[c] + nadph[c] + dhf[c] <=> nadp[c] + thf[c]	1.5.1.3		-1000	1000	0		ec-code/1.5.1.3;rhea/15009;rhea/15010;rhea/15011;rhea/15012;metanetx.reaction/MNXR97401;reactome/R-BTA-197972;reactome/R-CEL-197972;reactome/R-CFA-197972;reactome/R-DDI-197972;reactome/R-DME-197972;reactome/R-DRE-197972;reactome/R-GGA-197972;reactome/R-HSA-197972;reactome/R-MMU-197972;reactome/R-RNO-197972;reactome/R-SCE-197972;reactome/R-SPO-197972;reactome/R-SSC-197972;reactome/R-TGU-197972;rea…	Cofactor and Prosthetic Group Biosynthesis		BioPath Reaction: RXN00447 MetaNetX (MNX) Equation: MNXR1561 KEGG Reaction: R00939 RHEA: 15009;15010;15011;15012 UniPathway Reaction: UCR00939;UER00158	carveMe
	DHFS	Dihydrofolate synthase	atp[c] + glu__L[c] + dhpt[c] => adp[c] + pi[c] + h[c] + dhf[c]	6.3.2.17	(ANW20225)	0	1000	0		rhea/23584;rhea/23585;rhea/23586;rhea/23587;ec-code/6.3.2.12;ec-code/6.3.2.17;biocyc/META:DIHYDROFOLATESYNTH-RXN;metanetx.reaction/MNXR140043;kegg.reaction/R02237;seed.reaction/rxn01603	Cofactor and Prosthetic Group Biosynthesis		BioCyc: META:DIHYDROFOLATESYNTH-RXN BioPath Reaction: RXN00210 MetaNetX (MNX) Equation: MNXR32670 KEGG Reaction: R02237 RHEA: 23584;23585;23586;23587 UniPathway Reaction: UCR02237;UER00157	carveMe
	DHNAOT4	1,4-dihydroxy-2-naphthoate octaprenyltransferase	h[c] + dhna[c] + octdp[c] => ppi[c] + co2[c] + 2dmmql8[c]	2.5.1.74	((ANW18708) and (ANW18709))	0	1000	0		ec-code/2.5.1.74;rhea/30099;rhea/30100;rhea/30101;rhea/30102;biocyc/META:DMK-RXN;metanetx.reaction/MNXR97408;seed.reaction/rxn08333	Cofactor and Prosthetic Group Biosynthesis		RHEA: 30099;30100;30101;30102 MetaNetX (MNX) Equation: MNXR55224 BioCyc: META:DMK-RXN	carveMe
	DHNAS	1,4-dihydroxy-6-naphthoate synthase	cdhxfut[c] => glyald[c] + dhna[c]		(ANW18917)	0	1000	0		metanetx.reaction/MNXR97411	Vitamins and Cofactor Biosynthesis		MetaNetX (MNX) Equation: MNXR82280	carveMe
	DHNPA_1	Dihydroneopterin aldolase	dhnpt[c] => gcald[c] + 2ahhmp[c]		(ANW19680)	0	1000	0		metanetx.reaction/MNXR138235	Folate Biosynthesis		MetaNetX (MNX) Equation: MNXR82283	carveMe
	DHNPA2r	Dihydroneopterin aldolase reversible	dhnpt[c] <=> gcald[c] + 6hmhpt[c]	4.1.2.25	(ANW19680)	-1000	1000	0		rhea/10540;rhea/10541;rhea/10542;rhea/10543;ec-code/4.1.2.25;biocyc/META:H2NEOPTERINALDOL-RXN;metanetx.reaction/MNXR125603;kegg.reaction/R03504;seed.reaction/rxn02504	Cofactor and Prosthetic Group Biosynthesis		BioCyc: META:H2NEOPTERINALDOL-RXN;META:RXN-10857 BioPath Reaction: RXN01527 MetaNetX (MNX) Equation: MNXR1567 KEGG Reaction: R03504 RHEA: 10540;10541;10542;10543 UniPathway Reaction: UCR03504;UER00154	carveMe
	DHORD2	Dihydoorotic acid dehydrogenase (quinone8)	q8[c] + dhor__S[c] => q8h2[c] + orot[c]		(ANW21124)	0	1000	0		rhea/28687;rhea/28688;rhea/28689;rhea/28690;metanetx.reaction/MNXR97418;seed.reaction/rxn08335	Purine and Pyrimidine Biosynthesis		RHEA: 28687;28688;28689;28690 MetaNetX (MNX) Equation: MNXR68704	carveMe
	DHORD3	DHORD3	dhor__S[c] + mqn6[c] <=> orot[c] + mql6[c]	1.3.3.1	(ANW21124)	-1000	1000	0		ec-code/1.3.3.1;metanetx.reaction/MNXR97419;seed.reaction/rxn10793	UTP/CTP de novo Synthesis		MetaNetX (MNX) Equation: MNXR68705	carveMe
	DHORD5	Dihydroorotic acid (menaquinone-8)	mqn8[c] + dhor__S[c] => mql8[c] + orot[c]		(ANW21124)	0	1000	0		rhea/29199;rhea/29200;rhea/29201;rhea/29202;metanetx.reaction/MNXR97421;seed.reaction/rxn08336	Purine and Pyrimidine Biosynthesis		RHEA: 29199;29200;29201;29202 MetaNetX (MNX) Equation: MNXR26702	carveMe
	DHORTS	Dihydroorotase	h2o[c] + dhor__S[c] <=> h[c] + cbasp[c]	3.5.2.3	((ANW18398) or (ANW21120))	-1000	1000	0		rhea/24296;rhea/24297;rhea/24298;rhea/24299;ec-code/3.5.2.3;biocyc/META:DIHYDROOROT-RXN;metanetx.reaction/MNXR97428;reactome/R-ATH-73571;reactome/R-BTA-73571;reactome/R-CEL-73571;reactome/R-CFA-73571;reactome/R-DDI-73571;reactome/R-DME-73571;reactome/R-DRE-73571;reactome/R-GGA-419465;reactome/R-GGA-73571;reactome/R-HSA-73571;reactome/R-MMU-73571;reactome/R-OSA-73571;reactome/R-PFA-73571;reactome/…	Purine and Pyrimidine Biosynthesis		BioCyc: META:DIHYDROOROT-RXN BioPath Reaction: RXN00773;RXN01007 MetaNetX (MNX) Equation: MNXR1576 KEGG Reaction: R01993 RHEA: 24296;24297;24298;24299 UniPathway Reaction: UCR01993;UER00117	carveMe
	DHPACCOAHIT	DHPACCOAHIT	2 h2o[c] + coa[c] + 2dhphaccoa[c] => h[c] + accoa[c] + 3hadpcoa[c] + h2[c]		(((ANW16906) and (ANW18304)) or ((ANW16906) and (ANW18304) and (ANW22072)))	0	1000	0		metanetx.reaction/MNXR97429;seed.reaction/rxn12772	Phenylacetyl-CoA pathway		MetaNetX (MNX) Equation: MNXR68709	carveMe
	DHPDO	3 4 dihydroxyphenylacetate 2 3 dioxygenase	o2[c] + 34dhpha[c] => h[c] + 5cmhmsa[c]	1.13.11.15	(ANW17610)	0	1000	0		ec-code/1.13.11.15;rhea/15633;rhea/15634;rhea/15635;rhea/15636;biocyc/META:1.13.11.15-RXN;metanetx.reaction/MNXR94835;kegg.reaction/R03303;seed.reaction/rxn02366	4 hydroxyphenylacetate catabolism		BioCyc: META:1.13.11.15-RXN MetaNetX (MNX) Equation: MNXR56777 KEGG Reaction: R03303 RHEA: 15633;15634;15635;15636 UniPathway Reaction: UCR03303;UER00417	carveMe
	DHPPDA	Diaminohydroxyphosphoribosylaminopyrimidine deaminase	h2o[c] + h[c] + 25dhpp[c] => nh4[c] + 5apru[c]		(ANW21148)	0	1000	0		metanetx.reaction/MNXR97430	Riboflavin Metabolism		MetaNetX (MNX) Equation: MNXR82286	carveMe
	DHPPDA2	Diaminohydroxyphosphoribosylaminopryrimidine deaminase (25drapp)	h2o[c] + h[c] + 25drapp[c] => nh4[c] + 5apru[c]	3.5.4.26	(ANW21148)	0	1000	0		rhea/21868;rhea/21869;rhea/21870;rhea/21871;ec-code/3.5.4.26;biocyc/META:RIBOFLAVINSYNDEAM-RXN;metanetx.reaction/MNXR97435;kegg.reaction/R03459	Cofactor and Prosthetic Group Biosynthesis		MetaNetX (MNX) Equation: MNXR82287	carveMe
	DHPS2	Dihydropteroate synthase	4abz[c] + 6hmhptpp[c] => ppi[c] + dhpt[c]	2.5.1.15	((ANW18307) or (ANW19682))	0	1000	0		rhea/19949;rhea/19950;rhea/19951;rhea/19952;ec-code/2.5.1.15;biocyc/META:H2PTEROATESYNTH-RXN;metanetx.reaction/MNXR140085;kegg.reaction/R03067;seed.reaction/rxn12954	Cofactor and Prosthetic Group Biosynthesis		BioCyc: META:H2PTEROATESYNTH-RXN BioPath Reaction: RXN00097 MetaNetX (MNX) Equation: MNXR69004 KEGG Reaction: R03067 RHEA: 19949;19950;19951;19952 UniPathway Reaction: UCR03067;UER00156	carveMe
	DHQS	3-dehydroquinate synthase	2dda7p[c] => pi[c] + 3dhq[c]	4.2.3.4	((ANW21111) or (ANW22367))	0	1000	0		rhea/21968;rhea/21969;rhea/21970;rhea/21971;ec-code/4.2.3.4;biocyc/META:3-DEHYDROQUINATE-SYNTHASE-RXN;metanetx.reaction/MNXR97447;kegg.reaction/R03083;seed.reaction/rxn02212	Tyrosine, Tryptophan, and Phenylalanine Metabolism		BioCyc: META:3-DEHYDROQUINATE-SYNTHASE-RXN BioPath Reaction: RXN01223 MetaNetX (MNX) Equation: MNXR1594 KEGG Reaction: R03083 RHEA: 21968;21969;21970;21971 UniPathway Reaction: UCR03083;UER00085	carveMe
	DHQTi	3-dehydroquinate dehydratase, irreversible	3dhq[c] => h2o[c] + 3dhsk[c]	4.2.1.10	(ANW21112)	0	1000	0		rhea/21096;rhea/21097;rhea/21098;rhea/21099;ec-code/4.2.1.10;biocyc/META:3-DEHYDROQUINATE-DEHYDRATASE-RXN;metanetx.reaction/MNXR97449;kegg.reaction/R03084;seed.reaction/rxn02213	Tyrosine, Tryptophan, and Phenylalanine Metabolism		BioCyc: META:3-DEHYDROQUINATE-DEHYDRATASE-RXN BioPath Reaction: RXN00107 MetaNetX (MNX) Equation: MNXR55233 KEGG Reaction: R03084 RHEA: 21096;21097;21098;21099 UniPathway Reaction: UCR03084;UER00086;UER00178	carveMe
	DHXFUTC	Dehypoxanthinylfutalosine cyclase	2 amet[c] + 2 flxr[c] + dhxfut[c] => 2 dad_5[c] + 2 met__L[c] + cdhxfut[c] + 2 flxso[c]		((ANW18706) or (ANW21890))	0	1000	0		metanetx.reaction/MNXR97454	Vitamins and Cofactor Biosynthesis		MetaNetX (MNX) Equation: MNXR82293	carveMe
	DIPEPabc15	Dipeptide transport via ABC system cgly	atp[c] + h2o[c] + cgly[e] => adp[c] + pi[c] + h[c] + cgly[c]		((ANW18321) and (ANW18322) and (ANW18324))	0	1000	0		metanetx.reaction/MNXR96656;seed.reaction/rxn05539;seed.reaction/rxn08210	Transport			carveMe
	DKMPPD2	2 3 diketo 5 methylthio 1 phosphopentane degradation reaction	3 h2o[c] + dkmpp[c] => pi[c] + 6 h[c] + for[c] + 2kmb[c]			0	1000	0		metanetx.reaction/MNXR138246;seed.reaction/rxn10075	Arginine and Proline Metabolism		MetaNetX (MNX) Equation: MNXR82299	carveMe
	DMATT	Dimethylallyltranstransferase	ipdp[c] + dmpp[c] => ppi[c] + grdp[c]	2.5.1.1	((ANW16759) or (ANW17225) or (ANW18681) or (ANW21290))	0	1000	0		ec-code/2.5.1.1;rhea/22408;rhea/22409;rhea/22410;rhea/22411;biocyc/META:GPPSYN-RXN;metanetx.reaction/MNXR97512;reactome/R-ATH-191322;reactome/R-BTA-191322;reactome/R-CEL-191322;reactome/R-CFA-191322;reactome/R-DDI-191322;reactome/R-DME-191322;reactome/R-DRE-191322;reactome/R-GGA-191322;reactome/R-HSA-191322;reactome/R-MMU-191322;reactome/R-OSA-191322;reactome/R-PFA-191322;reactome/R-RNO-191322;re…	Cofactor and Prosthetic Group Biosynthesis		BioCyc: META:GPPSYN-RXN BioPath Reaction: RXN00099 MetaNetX (MNX) Equation: MNXR55238 KEGG Reaction: R01658 RHEA: 22408;22409;22410;22411 UniPathway Reaction: UCR01658;UER00368	carveMe
	DMPPS	1-hydroxy-2-methyl-2-(E)-butenyl 4-diphosphate reductase (dmpp)	h[c] + nadh[c] + h2mb4p[c] => h2o[c] + nad[c] + dmpp[c]	1.17.1.2	((ANW18346) or (ANW20714))	0	1000	0		ec-code/1.17.1.2;metanetx.reaction/MNXR97524;seed.reaction/rxn08352	Cofactor and Prosthetic Group Biosynthesis		RHEA: 24821;24822;24823;24824 MetaNetX (MNX) Equation: MNXR68731 KEGG Reaction: R08210	carveMe
	DNMPPA	Dihydroneopterin monophosphate dephosphorylase	h2o[c] + dhpmp[c] => pi[c] + dhnpt[c]	3.6.1.-	((ANW17707) or (ANW19549))	0	1000	0		rhea/25306;rhea/25307;rhea/25308;rhea/25309;ec-code/3.6.1;ec-code/3.6.1.-;biocyc/META:DIHYDRONEOPTERIN-MONO-P-DEPHOS-RXN;metanetx.reaction/MNXR126238;kegg.reaction/R04621;seed.reaction/rxn03168	Cofactor and Prosthetic Group Biosynthesis		BioCyc: META:DIHYDRONEOPTERIN-MONO-P-DEPHOS-RXN MetaNetX (MNX) Equation: MNXR1716 KEGG Reaction: R04621 RHEA: 25306;25307;25308;25309 UniPathway Reaction: UCR04621;UER00153	carveMe
	DNTPPA	Dihydroneopterin triphosphate pyrophosphatase	h2o[c] + ahdt[c] => h[c] + ppi[c] + dhpmp[c]	3.6.1.67	((ANW17645) or (ANW17707) or (ANW18338) or (ANW19641) or (ANW20884))	0	1000	0		rhea/25302;rhea/25303;rhea/25304;rhea/25305;ec-code/3.6.1.67;biocyc/META:H2NEOPTERINP3PYROPHOSPHOHYDRO-RXN;metanetx.reaction/MNXR97680;kegg.reaction/R04638;seed.reaction/rxn03173	Cofactor and Prosthetic Group Biosynthesis		BioCyc: META:H2NEOPTERINP3PYROPHOSPHOHYDRO-RXN MetaNetX (MNX) Equation: MNXR1717 KEGG Reaction: R04638 RHEA: 25302;25303;25304;25305 UniPathway Reaction: UCR04638;UER00152	carveMe
	DPCOAK	Dephospho-CoA kinase	atp[c] + dpcoa[c] => adp[c] + h[c] + coa[c]	2.7.1.24	(ANW20715)	0	1000	0		rhea/18245;rhea/18246;rhea/18247;rhea/18248;ec-code/2.7.1.24;biocyc/META:DEPHOSPHOCOAKIN-RXN;metanetx.reaction/MNXR97762;reactome/R-ATH-196773;reactome/R-BTA-196773;reactome/R-CEL-196773;reactome/R-CFA-196773;reactome/R-DDI-196773;reactome/R-DME-196773;reactome/R-DRE-196773;reactome/R-GGA-196773;reactome/R-HSA-196773;reactome/R-MMU-196773;reactome/R-OSA-196773;reactome/R-PFA-196773;reactome/R-RNO…	Cofactor and Prosthetic Group Biosynthesis		BioCyc: META:DEPHOSPHOCOAKIN-RXN BioPath Reaction: RXN00293 MetaNetX (MNX) Equation: MNXR1772 KEGG Reaction: R00130 RHEA: 18245;18246;18247;18248 UniPathway Reaction: UCR00130;UER00356	carveMe
	DPPS	DPPS	frdp[c] + 7 ipdp[c] => 7 ppi[c] + decdp[c]	2.5.1.91		0	1000	0		ec-code/2.5.1.91;rhea/27802;rhea/27803;rhea/27804;rhea/27805;biocyc/META:RXN-9106;metanetx.reaction/MNXR97778;reactome/R-BTA-2162253;reactome/R-CFA-2162253;reactome/R-DME-2162253;reactome/R-DRE-2162253;reactome/R-GGA-2162253;reactome/R-HSA-2162253;reactome/R-MMU-2162253;reactome/R-RNO-2162253;reactome/R-SCE-2162253;reactome/R-SSC-2162253;reactome/R-TGU-2162253;reactome/R-XTR-2162253;kegg.reaction…	N-GLYCAN BIOSYNTHESIS		BioCyc: META:RXN-9106 MetaNetX (MNX) Equation: MNXR68755 RHEA: 27802;27803;27804;27805 KEGG Reaction: R09249	carveMe
	DPR	2-dehydropantoate 2-reductase	h[c] + nadph[c] + 2dhp[c] => nadp[c] + pant__R[c]	1.1.1.169	(ANW17930)	0	1000	0		ec-code/1.1.1.169;rhea/16233;rhea/16234;rhea/16235;rhea/16236;biocyc/META:2-DEHYDROPANTOATE-REDUCT-RXN;metanetx.reaction/MNXR97779;kegg.reaction/R02472;seed.reaction/rxn01790	Cofactor and Prosthetic Group Biosynthesis		BioCyc: META:2-DEHYDROPANTOATE-REDUCT-RXN BioPath Reaction: RXN00209 MetaNetX (MNX) Equation: MNXR1788 KEGG Reaction: R02472 RHEA: 16233;16234;16235;16236 UniPathway Reaction: UCR02472;UER00004	carveMe
	DRBK	Deoxyribokinase	atp[c] + drib[c] => adp[c] + h[c] + 2dr5p[c]	2.7.1.15	(ANW20725)	0	1000	0		ec-code/2.7.1.15;metanetx.reaction/MNXR97781;kegg.reaction/R02750;seed.reaction/rxn01987	Pentose Phosphate Pathway		RHEA: 30871;30872;30873;30874 MetaNetX (MNX) Equation: MNXR82393 BioCyc: META:RXN-14223	carveMe
	DRIBabc	Deoxyribose transport via ABC system	atp[c] + h2o[c] + drib[e] => adp[c] + pi[c] + h[c] + drib[c]		((ANW17329) and (ANW17330) and (ANW20973))	0	1000	0		metanetx.reaction/MNXR97782;seed.reaction/rxn05549	Transport			carveMe
	DRPA	Deoxyribose-phosphate aldolase	2dr5p[c] => acald[c] + g3p[c]	4.1.2.4	(ANW18473)	0	1000	0		rhea/12821;rhea/12822;rhea/12823;rhea/12824;ec-code/4.1.2.4;biocyc/META:DEOXYRIBOSE-P-ALD-RXN;metanetx.reaction/MNXR97787;reactome/R-BTA-6787321;reactome/R-CEL-6787321;reactome/R-CFA-6787321;reactome/R-DME-6787321;reactome/R-DRE-6787321;reactome/R-GGA-6787321;reactome/R-HSA-6787321;reactome/R-MMU-6787321;reactome/R-PFA-6787321;reactome/R-RNO-6787321;reactome/R-SSC-6787321;reactome/R-TGU-6787321;r…	Alternate Carbon Metabolism		BioCyc: META:DEOXYRIBOSE-P-ALD-RXN MetaNetX (MNX) Equation: MNXR50871 KEGG Reaction: R01066 RHEA: 12821;12822;12823;12824 UniPathway Reaction: UCR01066;UER00468	carveMe
	DSERDHr	D-serine dehydrogenase	nadp[c] + ser__D[c] <=> h[c] + nadph[c] + 2amsa[c]		(ANW18723)	-1000	1000	0		rhea/30107;rhea/30108;rhea/30109;rhea/30110;metanetx.reaction/MNXR97797;seed.reaction/rxn08371	Glycine and Serine Metabolism		RHEA: 30107;30108;30109;30110 MetaNetX (MNX) Equation: MNXR68763	carveMe
	DSERt2	DSERt2	h[e] + ser__D[e] <=> h[c] + ser__D[c]		(ANW21993)	-1000	1000	0		biocyc/META:RXN0-5130;metanetx.reaction/MNXR97798;seed.reaction/rxn05649;seed.reaction/rxn08372	Transport		MetaNetX (MNX) Equation: MNXR1803 BioCyc: META:RXN0-5130	carveMe
	DTARTD	D(-)-tartrate dehydratase	tartr__D[c] => h2o[c] + oaa[c]	4.2.1.81	(ANW21860)	0	1000	0		rhea/18289;rhea/18290;rhea/18291;rhea/18292;ec-code/4.2.1.81;biocyc/META:D--TARTRATE-DEHYDRATASE-RXN;metanetx.reaction/MNXR97802;kegg.reaction/R00340	Alternate Carbon Metabolism		RHEA: 18289;18290;18291;18292 BioCyc: META:D--TARTRATE-DEHYDRATASE-RXN MetaNetX (MNX) Equation: MNXR8544 KEGG Reaction: R00340	carveMe
	DTMPK	DTMP kinase	atp[c] + dtmp[c] <=> adp[c] + dtdp[c]	2.7.4.9	(ANW19580)	-1000	1000	0		rhea/13517;rhea/13518;rhea/13519;rhea/13520;ec-code/2.7.4.12;ec-code/2.7.4.13;ec-code/2.7.4.9;biocyc/META:DTMPKI-RXN;metanetx.reaction/MNXR97804;kegg.reaction/R02094;seed.reaction/rxn01513	Nucleotide Salvage Pathway		BioCyc: META:DTMPKI-RXN BioPath Reaction: RXN00496 MetaNetX (MNX) Equation: MNXR68764 RHEA: 13517;13518;13519;13520 KEGG Reaction: R02094	carveMe
	DTMPtex	DTMP transport via diffusion (extracellular to periplasm)	dtmp[e] <=> dtmp[p]			-1000	1000	0		metanetx.reaction/MNXR97806;seed.reaction/rxn08374	Transport, Outer Membrane Porin		MetaNetX (MNX) Equation: MNXR1807	carveMe
	DURIK1	Deoxyuridine kinase (ATP:Deoxyuridine)	atp[c] + duri[c] => adp[c] + h[c] + dump[c]	2.7.1.21	(ANW17687)	0	1000	0		ec-code/2.7.1.145;ec-code/2.7.1.21;rhea/28206;rhea/28207;rhea/28208;rhea/28209;biocyc/META:DURIDKI-RXN;metanetx.reaction/MNXR97817;kegg.reaction/R02099;seed.reaction/rxn01518	Nucleotide Salvage Pathway		BioCyc: META:DURIDKI-RXN BioPath Reaction: RXN00622 MetaNetX (MNX) Equation: MNXR1812 RHEA: 28206;28207;28208;28209 KEGG Reaction: R02099	carveMe
	DUTPDP	DUTP diphosphatase	h2o[c] + dutp[c] => h[c] + ppi[c] + dump[c]	3.6.1.23	((ANW17626) or (ANW17645))	0	1000	0		rhea/10248;rhea/10249;rhea/10250;rhea/10251;ec-code/3.6.1.-;ec-code/3.6.1.23;ec-code/3.6.1.9;biocyc/META:DUTP-PYROP-RXN;metanetx.reaction/MNXR97822;reactome/R-ATH-73666;reactome/R-BTA-73666;reactome/R-CEL-73666;reactome/R-CFA-73666;reactome/R-DDI-73666;reactome/R-DME-73666;reactome/R-DRE-73666;reactome/R-GGA-73666;reactome/R-HSA-73666;reactome/R-MMU-73666;reactome/R-OSA-73666;reactome/R-RNO-73666…	Nucleotide Salvage Pathway		BioCyc: META:DUTP-PYROP-RXN BioPath Reaction: RXN00353 MetaNetX (MNX) Equation: MNXR1816 KEGG Reaction: R02100 RHEA: 10248;10249;10250;10251 UniPathway Reaction: UCR02100;UER00666	carveMe
	DXPRIi	1-deoxy-D-xylulose reductoisomerase	h[c] + nadph[c] + dxyl5p[c] => nadp[c] + 2me4p[c]	1.1.1.267	(ANW17802)	0	1000	0		ec-code/1.1.1.267;rhea/13717;rhea/13718;rhea/13719;rhea/13720;biocyc/META:DXPREDISOM-RXN;metanetx.reaction/MNXR97830;kegg.reaction/R05688;seed.reaction/rxn03958	Cofactor and Prosthetic Group Biosynthesis		BioCyc: META:DXPREDISOM-RXN MetaNetX (MNX) Equation: MNXR1818 KEGG Reaction: R05688 RHEA: 13717;13718;13719;13720 UniPathway Reaction: UCR05688;UER00092	carveMe
	DXPS	1-deoxy-D-xylulose 5-phosphate synthase	h[c] + pyr[c] + g3p[c] => co2[c] + dxyl5p[c]	2.2.1.7	(ANW21803)	0	1000	0		rhea/12605;rhea/12606;rhea/12607;rhea/12608;ec-code/2.2.1.7;biocyc/META:DXS-RXN;metanetx.reaction/MNXR97831;kegg.reaction/R05636;seed.reaction/rxn03909	Cofactor and Prosthetic Group Biosynthesis		BioCyc: META:DXS-RXN MetaNetX (MNX) Equation: MNXR55306 KEGG Reaction: R05636 RHEA: 12605;12606;12607;12608 UniPathway Reaction: UCR05636;UER00091	carveMe
	E4PD	Erythrose 4-phosphate dehydrogenase	h2o[c] + nad[c] + e4p[c] <=> 2 h[c] + nadh[c] + 4per[c]	1.2.1.72	(ANW20747)	-1000	1000	0		ec-code/1.2.1.72;rhea/12056;rhea/12057;rhea/12058;rhea/12059;biocyc/META:ERYTH4PDEHYDROG-RXN;metanetx.reaction/MNXR97842;kegg.reaction/R01825;seed.reaction/rxn01331	Cofactor and Prosthetic Group Biosynthesis		BioCyc: META:ERYTH4PDEHYDROG-RXN MetaNetX (MNX) Equation: MNXR1822 KEGG Reaction: R01825 RHEA: 12056;12057;12058;12059 UniPathway Reaction: UCR01825;UER00309	carveMe
	EAR120y	Enoyl-[acyl-carrier-protein] reductase (NADPH) (n-C12:0)	h[c] + tddec2eACP[c] + nadph[c] => nadp[c] + ddcaACP[c]	2.3.1.86		0	1000	0		ec-code/2.3.1.86;metanetx.reaction/MNXR97848	Cell Envelope Biosynthesis		BioCyc: META:RXN-9534 MetaNetX (MNX) Equation: MNXR68771 KEGG Reaction: R04725	carveMe
	EAR121x	Enoyl-[acyl-carrier-protein] reductase (NADH) (n-C12:1)	h[c] + t3c5ddeceACP[c] + nadh[c] => nad[c] + cddec5eACP[c]	1.3.1.9		0	1000	0		ec-code/1.3.1.9;metanetx.reaction/MNXR97849	Cell Envelope Biosynthesis		MetaNetX (MNX) Equation: MNXR68772	carveMe
	EAR141y	Enoyl-[acyl-carrier-protein] reductase (NADPH) (n-C14:1)	h[c] + t3c7mrseACP[c] + nadph[c] => nadp[c] + tdeACP[c]	1.3.1.10		0	1000	0		ec-code/1.3.1.10;metanetx.reaction/MNXR97854	Cell Envelope Biosynthesis		MetaNetX (MNX) Equation: MNXR68776	carveMe
	EAR160x	Enoyl-[acyl-carrier-protein] reductase (NADH) (n-C16:0)	h[c] + tpalm2eACP[c] + nadh[c] => nad[c] + palmACP[c]	1.3.1.9		0	1000	0		ec-code/1.3.1.9;metanetx.reaction/MNXR97855	Cell Envelope Biosynthesis		MetaNetX (MNX) Equation: MNXR68777	carveMe
	EAR161x	Enoyl-[acyl-carrier-protein] reductase (NADH) (n-C16:1)	h[c] + t3c9palmeACP[c] + nadh[c] => nad[c] + hdeACP[c]	1.3.1.9		0	1000	0		ec-code/1.3.1.9;metanetx.reaction/MNXR97857	Cell Envelope Biosynthesis		MetaNetX (MNX) Equation: MNXR82413	carveMe
	EAR180x	Enoyl-[acyl-carrier-protein] reductase (NADH) (n-C18:0)	h[c] + toctd2eACP[c] + nadh[c] => nad[c] + ocdcaACP[c]	1.3.1.9		0	1000	0		ec-code/1.3.1.9;metanetx.reaction/MNXR97859	Cell Envelope Biosynthesis		MetaNetX (MNX) Equation: MNXR82415	carveMe
	EAR181x	Enoyl-[acyl-carrier-protein] reductase (NADH) (n-C18:1)	h[c] + t3c11vaceACP[c] + nadh[c] => nad[c] + octeACP[c]	1.3.1.9		0	1000	0		ec-code/1.3.1.9;metanetx.reaction/MNXR97861	Cell Envelope Biosynthesis		MetaNetX (MNX) Equation: MNXR82417	carveMe
	EAR40x	Enoyl-[acyl-carrier-protein] reductase (NADH) (n-C4:0)	h[c] + but2eACP[c] + nadh[c] => nad[c] + butACP[c]	2.3.1.-		0	1000	0		ec-code/2.3.1.-;metanetx.reaction/MNXR97863	Cell Envelope Biosynthesis		MetaNetX (MNX) Equation: MNXR1843 KEGG Reaction: R04429	carveMe
	EAR60x	Enoyl-[acyl-carrier-protein] reductase (NADH) (n-C6:0)	h[c] + thex2eACP[c] + nadh[c] => nad[c] + hexACP[c]	2.3.1.-		0	1000	0		ec-code/2.3.1.-;metanetx.reaction/MNXR97865	Cell Envelope Biosynthesis		BioCyc: META:RXN-9658 MetaNetX (MNX) Equation: MNXR68780 KEGG Reaction: R04955	carveMe
	EAR80y	Enoyl-[acyl-carrier-protein] reductase (NADPH) (n-C8:0)	h[c] + toct2eACP[c] + nadph[c] => nadp[c] + ocACP[c]	2.3.1.86		0	1000	0		ec-code/2.3.1.86;metanetx.reaction/MNXR97868	Cell Envelope Biosynthesis		BioCyc: META:RXN-9526 MetaNetX (MNX) Equation: MNXR68783 KEGG Reaction: R04959	carveMe
	ECOAH1	3-hydroxyacyl-CoA dehydratase (3-hydroxybutanoyl-CoA)	3hbcoa[c] <=> h2o[c] + b2coa[c]	4.2.1.55	((ANW17573) or (ANW17987) or (ANW18304) or (ANW18458) or (ANW21588) or (ANW22339))	-1000	1000	0		rhea/26558;rhea/26559;rhea/26560;rhea/26561;ec-code/4.2.1.150;ec-code/4.2.1.17;ec-code/4.2.1.55;biocyc/META:RXN-11667;metanetx.reaction/MNXR97883;reactome/R-BTA-77314;reactome/R-CEL-77314;reactome/R-CFA-77314;reactome/R-DDI-77314;reactome/R-DME-77314;reactome/R-DRE-77314;reactome/R-GGA-77314;reactome/R-HSA-77314;reactome/R-MMU-77314;reactome/R-RNO-77314;reactome/R-SCE-77314;reactome/R-SSC-77314;r…	Membrane Lipid Metabolism		BioCyc: META:RXN-11667 BioPath Reaction: RXN00285;RXN00497 MetaNetX (MNX) Equation: MNXR1863 RHEA: 26558;26559;26560;26561 KEGG Reaction: R03026	carveMe
	ECOAH12	ECOAH12	h2o[c] + 2mp2coa[c] => 3hibutcoa[c]	4.2.1.17		0	1000	0		rhea/31175;rhea/31176;rhea/31177;rhea/31178;ec-code/4.2.1.17;biocyc/META:METHYLACYLYLCOA-HYDROXY-RXN;metanetx.reaction/MNXR138263;kegg.reaction/R04224;seed.reaction/rxn02949	Valine, leucine and isoleucine degradation		BioCyc: META:METHYLACYLYLCOA-HYDROXY-RXN BioPath Reaction: RXN01130 MetaNetX (MNX) Equation: MNXR32870 RHEA: 31175;31176;31177;31178 KEGG Reaction: R04224	carveMe
	ECOAH2	3-hydroxyacyl-CoA dehydratase (3-hydroxyhexanoyl-CoA)	3hhcoa[c] <=> h2o[c] + hx2coa[c]	4.2.1.74	((ANW17573) or (ANW17987) or (ANW18304) or (ANW18458) or (ANW21588) or (ANW22339))	-1000	1000	0		rhea/30547;rhea/30548;rhea/30549;rhea/30550;ec-code/4.2.1.17;ec-code/4.2.1.74;biocyc/META:RXN-12567;metanetx.reaction/MNXR97886;reactome/R-BTA-77325;reactome/R-CEL-77325;reactome/R-CFA-77325;reactome/R-DDI-77325;reactome/R-DME-77325;reactome/R-DRE-77325;reactome/R-GGA-77325;reactome/R-HSA-77325;reactome/R-MMU-77325;reactome/R-RNO-77325;reactome/R-SCE-77325;reactome/R-SSC-77325;reactome/R-TGU-7732…	Membrane Lipid Metabolism		BioCyc: META:RXN-12567 BioPath Reaction: RXN01234 MetaNetX (MNX) Equation: MNXR1866 RHEA: 30547;30548;30549;30550 KEGG Reaction: R04749	carveMe
	ECOAH3	3-hydroxyacyl-CoA dehydratase (3-hydroxyoctanoyl-CoA)	3hocoa[c] <=> h2o[c] + oc2coa[c]	4.2.1.74	((ANW17573) or (ANW17987) or (ANW18304) or (ANW18458) or (ANW21588) or (ANW22339))	-1000	1000	0		rhea/31199;rhea/31200;rhea/31201;rhea/31202;ec-code/4.2.1.17;ec-code/4.2.1.74;metanetx.reaction/MNXR97888;reactome/R-BTA-77333;reactome/R-CEL-77333;reactome/R-CFA-77333;reactome/R-DDI-77333;reactome/R-DME-77333;reactome/R-DRE-77333;reactome/R-GGA-77333;reactome/R-HSA-77333;reactome/R-MMU-77333;reactome/R-RNO-77333;reactome/R-SCE-77333;reactome/R-SSC-77333;reactome/R-TGU-77333;reactome/R-XTR-77333…	Membrane Lipid Metabolism		BioCyc: META:RXN-14276 BioPath Reaction: RXN01410 MetaNetX (MNX) Equation: MNXR1867 RHEA: 31199;31200;31201;31202 KEGG Reaction: R04746	carveMe
	ECOAH4	3-hydroxyacyl-CoA dehydratase (3-hydroxydecanoyl-CoA)	3hdcoa[c] <=> h2o[c] + dc2coa[c]	4.2.1.74	((ANW17573) or (ANW17987) or (ANW18304) or (ANW18458) or (ANW21588) or (ANW22339))	-1000	1000	0		rhea/31191;rhea/31192;rhea/31193;rhea/31194;ec-code/4.2.1.17;ec-code/4.2.1.74;biocyc/META:RXN-13616;metanetx.reaction/MNXR97889;reactome/R-BTA-77344;reactome/R-CEL-77344;reactome/R-CFA-77344;reactome/R-DDI-77344;reactome/R-DME-77344;reactome/R-DRE-77344;reactome/R-GGA-77344;reactome/R-HSA-77344;reactome/R-MMU-77344;reactome/R-RNO-77344;reactome/R-SCE-77344;reactome/R-SSC-77344;reactome/R-TGU-7734…	Membrane Lipid Metabolism		BioCyc: META:RXN-13616 BioPath Reaction: RXN01141 MetaNetX (MNX) Equation: MNXR1868 RHEA: 31191;31192;31193;31194 KEGG Reaction: R04744	carveMe
	ECOAH5	3-hydroxyacyl-CoA dehydratase (3-hydroxydodecanoyl-CoA)	3hddcoa[c] <=> h2o[c] + dd2coa[c]	4.2.1.74	((ANW17573) or (ANW17987) or (ANW18304) or (ANW21588) or (ANW22339))	-1000	1000	0		rhea/31075;rhea/31076;rhea/31077;rhea/31078;ec-code/4.2.1.17;ec-code/4.2.1.74;metanetx.reaction/MNXR97890;reactome/R-BTA-77256;reactome/R-CEL-77256;reactome/R-CFA-77256;reactome/R-DDI-77256;reactome/R-DME-77256;reactome/R-DRE-77256;reactome/R-GGA-77256;reactome/R-HSA-77256;reactome/R-MMU-77256;reactome/R-RNO-77256;reactome/R-SCE-77256;reactome/R-SSC-77256;reactome/R-TGU-77256;reactome/R-XTR-77256…	Membrane Lipid Metabolism		BioPath Reaction: RXN00749 MetaNetX (MNX) Equation: MNXR1869 RHEA: 31075;31076;31077;31078 KEGG Reaction: R04170	carveMe
	ECOAH6	3-hydroxyacyl-CoA dehydratase (3-hydroxytetradecanoyl-CoA)	3htdcoa[c] <=> h2o[c] + td2coa[c]	4.2.1.74	((ANW17573) or (ANW17987) or (ANW18304) or (ANW18458) or (ANW21588) or (ANW22339))	-1000	1000	0		rhea/31171;rhea/31172;rhea/31173;rhea/31174;ec-code/4.2.1.17;ec-code/4.2.1.74;biocyc/META:RXN-14273;metanetx.reaction/MNXR97891;reactome/R-BTA-77277;reactome/R-CEL-77277;reactome/R-CFA-77277;reactome/R-DME-77277;reactome/R-GGA-77277;reactome/R-HSA-77277;reactome/R-MMU-77277;reactome/R-RNO-77277;reactome/R-SSC-77277;reactome/R-TGU-77277;reactome/R-XTR-77277;kegg.reaction/R04740;seed.reaction/rxn03…	Membrane Lipid Metabolism		BioCyc: META:RXN-14273 BioPath Reaction: RXN00436 MetaNetX (MNX) Equation: MNXR1870 RHEA: 31171;31172;31173;31174 KEGG Reaction: R04740	carveMe
	ECOAH7	3-hydroxyacyl-CoA dehydratase (3-hydroxyhexadecanoyl-CoA)	3hhdcoa[c] <=> h2o[c] + hdd2coa[c]	4.2.1.74	((ANW17573) or (ANW17987) or (ANW18304) or (ANW18458) or (ANW21588) or (ANW22339))	-1000	1000	0		rhea/31163;rhea/31164;rhea/31165;rhea/31166;ec-code/4.2.1.17;ec-code/4.2.1.74;biocyc/META:RXN-14272;metanetx.reaction/MNXR97892;reactome/R-BTA-77301;reactome/R-CEL-77301;reactome/R-CFA-77301;reactome/R-DME-77301;reactome/R-GGA-77301;reactome/R-HSA-77301;reactome/R-MMU-77301;reactome/R-RNO-77301;reactome/R-SSC-77301;reactome/R-TGU-77301;reactome/R-XTR-77301;kegg.reaction/R04738;seed.reaction/rxn03…	Membrane Lipid Metabolism		BioCyc: META:RXN-14272 BioPath Reaction: RXN00073 MetaNetX (MNX) Equation: MNXR1871 RHEA: 31163;31164;31165;31166 KEGG Reaction: R04738	carveMe
	ECOAH8	3-hydroxyacyl-CoA dehydratase (3-hydroxyoctadecanoyl-CoA)	3hodcoa[c] <=> h2o[c] + od2coa[c]	4.2.1.134	((ANW17573) or (ANW17987) or (ANW18304) or (ANW21588))	-1000	1000	0		ec-code/4.2.1.134;ec-code/4.2.1.17;metanetx.reaction/MNXR97893;seed.reaction/rxn08413	Membrane Lipid Metabolism		RHEA: 35347;35348;35349;35350 MetaNetX (MNX) Equation: MNXR55317 KEGG Reaction: R07760	carveMe
	ECOAH9ir	ECOAH9ir	h2o[c] + 2mb2coa[c] <=> 3hmbcoa[c]	4.2.1.17	(ANW18458)	-1000	1000	0		rhea/31119;rhea/31120;rhea/31121;rhea/31122;ec-code/4.2.1.17;biocyc/META:TIGLYLCOA-HYDROXY-RXN;metanetx.reaction/MNXR97894;kegg.reaction/R04204;seed.reaction/rxn02934	Valine, leucine and isoleucine degradation		BioCyc: META:TIGLYLCOA-HYDROXY-RXN BioPath Reaction: RXN00987 MetaNetX (MNX) Equation: MNXR1873 RHEA: 31119;31120;31121;31122 KEGG Reaction: R04204	carveMe
	EDA	2-dehydro-3-deoxy-phosphogluconate aldolase	2ddg6p[c] => pyr[c] + g3p[c]	4.1.2.55	(ANW20427)	0	1000	0		rhea/17089;rhea/17090;rhea/17091;rhea/17092;ec-code/4.1.2.14;ec-code/4.1.2.55;biocyc/META:KDPGALDOL-RXN;metanetx.reaction/MNXR97897;kegg.reaction/R05605;seed.reaction/rxn03884	Pentose Phosphate Pathway		BioCyc: META:KDPGALDOL-RXN BioPath Reaction: RXN01469 MetaNetX (MNX) Equation: MNXR55318 KEGG Reaction: R05605 RHEA: 17089;17090;17091;17092 UniPathway Reaction: UCR05605;UER00829	carveMe
	EDD	6-phosphogluconate dehydratase	6pgc[c] => h2o[c] + 2ddg6p[c]	4.2.1.12		0	1000	0		rhea/17277;rhea/17278;rhea/17279;rhea/17280;ec-code/4.2.1.12;biocyc/META:PGLUCONDEHYDRAT-RXN;metanetx.reaction/MNXR97898;kegg.reaction/R02036;seed.reaction/rxn01477	Pentose Phosphate Pathway		BioCyc: META:PGLUCONDEHYDRAT-RXN BioPath Reaction: RXN00482 MetaNetX (MNX) Equation: MNXR1874 RHEA: 17277;17278;17279;17280 KEGG Reaction: R02036	carveMe
	EDTXS1N	Endotoxin Synthesis (lauroyl transferase) (glucosediaminyl)	ddcaACP[c] + kdo2lipid4n[c] => ACP[c] + kdo2lipid4Ln[c]			0	1000	0		metanetx.reaction/MNXR97900	Lipopolysaccharide Biosynthesis / Recycling		MetaNetX (MNX) Equation: MNXR82421	carveMe
	EDTXS2N	Endotoxin Synthesis (myristoyl transferase) (glucosediaminyl)	myrsACP[c] + kdo2lipid4Ln[c] => ACP[c] + lipan[c]			0	1000	0		metanetx.reaction/MNXR97902	Lipopolysaccharide Biosynthesis / Recycling		MetaNetX (MNX) Equation: MNXR82422	carveMe
	ENO	Enolase	2pg[c] <=> h2o[c] + pep[c]	4.2.1.11	(ANW19850)	-1000	1000	0		rhea/10164;rhea/10165;rhea/10166;rhea/10167;ec-code/4.2.1.11;biocyc/META:2PGADEHYDRAT-RXN;metanetx.reaction/MNXR97932;reactome/R-ATH-70494;reactome/R-ATH-71660;reactome/R-BTA-70494;reactome/R-BTA-71660;reactome/R-CEL-70494;reactome/R-CEL-71660;reactome/R-CFA-70494;reactome/R-CFA-71660;reactome/R-DDI-70494;reactome/R-DDI-71660;reactome/R-DME-70494;reactome/R-DME-71660;reactome/R-DRE-70494;reactome…	Glycolysis/Gluconeogenesis		BioCyc: META:2PGADEHYDRAT-RXN BioPath Reaction: RXN01306 MetaNetX (MNX) Equation: MNXR1898 KEGG Reaction: R00658 RHEA: 10164;10165;10166;10167 UniPathway Reaction: UCR00658;UER00187	carveMe
	ENTCS	Enterochelin synthase	3 23dhba[c] + 3 seramp[c] => 9 h[c] + 6 amp[c] + enter[c]		((ANW20060) or (ANW21644))	0	1000	0		rhea/28566;rhea/28567;rhea/28568;rhea/28569;metanetx.reaction/MNXR97933;seed.reaction/rxn08420;seed.reaction/rxn13827	Cofactor and Prosthetic Group Biosynthesis		RHEA: 28566;28567;28568;28569 MetaNetX (MNX) Equation: MNXR82436	carveMe
	ENTERES2	Enterochelin Esterase (Fe containing)	3 h2o[c] + feenter[c] => 3 h[c] + 3 23dhbzs[c] + fe3[c]			0	1000	0		rhea/30111;rhea/30112;rhea/30113;rhea/30114;metanetx.reaction/MNXR97935	Inorganic Ion Transport and Metabolism		MetaNetX (MNX) Equation: MNXR68807	carveMe
	ETHAt6	ETHAt6	h[e] + etha[e] => h[c] + etha[c]		(ANW21016)	0	1000	0		metanetx.reaction/MNXR97975;seed.reaction/rxn05551;seed.reaction/rxn08423	Transport		MetaNetX (MNX) Equation: MNXR1925	carveMe
	ETHSabc	Ethanesulfonate transport via ABC system	atp[c] + h2o[c] + eths[e] => adp[c] + pi[c] + h[c] + eths[c]		((ANW17206) and (ANW17532))	0	1000	0		metanetx.reaction/MNXR97977;seed.reaction/rxn05552;seed.reaction/rxn08425	Transport			carveMe
	ETHSO3abcpp	Ethanesulfonate transport via ABC system (periplasm)	atp[c] + h2o[c] + ethso3[p] => adp[c] + pi[c] + h[c] + ethso3[c]		((ANW18764) or ((ANW17204) and (ANW17533)) or ((ANW17532) and (ANW17533)) or ((ANW17531) and (ANW17532) and (ANW17533)))	0	1000	0		metanetx.reaction/MNXR97977;seed.reaction/rxn05552;seed.reaction/rxn08425	Transport, Inner Membrane		MetaNetX (MNX) Equation: MNXR68817	carveMe
	ETHSO3tex	Ethanesulfonate transport via diffusion (extracellular to periplasm)	ethso3[e] <=> ethso3[p]		(ANW18378)	-1000	1000	0		metanetx.reaction/MNXR97978;seed.reaction/rxn08426	Transport, Outer Membrane Porin		MetaNetX (MNX) Equation: MNXR68818	carveMe
	ETOHtex	Ethanol transport via diffusion (extracellular to periplasm)	etoh[e] <=> etoh[p]		(ANW18378)	-1000	1000	0		rhea/35267;rhea/35268;rhea/35269;rhea/35270;biocyc/META:TRANS-RXN0-546;metanetx.reaction/MNXR97980;seed.reaction/rxn08428;seed.reaction/rxn09683;seed.reaction/rxn09764	Transport, Outer Membrane Porin		MetaNetX (MNX) Equation: MNXR1930 BioCyc: META:TRANS-RXN0-546	carveMe
	ETOHtrpp	Ethanol reversible transport via diffusion (periplasm)	etoh[p] <=> etoh[c]		(spontaneous)	-1000	1000	0		rhea/35267;rhea/35268;rhea/35269;rhea/35270;biocyc/META:TRANS-RXN0-546;metanetx.reaction/MNXR97980;seed.reaction/rxn08428;seed.reaction/rxn09683;seed.reaction/rxn09764	Transport, Inner Membrane		MetaNetX (MNX) Equation: MNXR1930 BioCyc: META:TRANS-RXN0-546	carveMe
	FA120ACPHi	Fatty-acyl-ACP hydrolase	h2o[c] + ddcaACP[c] => h[c] + ddca[c] + ACP[c]	3.1.2.21	(ANW18647)	0	1000	0		ec-code/3.1.2.21;metanetx.reaction/MNXR99087	Cell Envelope Biosynthesis		BioCyc: META:3.1.2.21-RXN MetaNetX (MNX) Equation: MNXR36855 KEGG Reaction: R04014	carveMe
	FA140ACPHi	Fatty-acyl-ACP hydrolase	h2o[c] + myrsACP[c] => h[c] + ttdca[c] + ACP[c]	3.1.2.14	(ANW18647)	0	1000	0		ec-code/3.1.2.14;metanetx.reaction/MNXR99089	Cell Envelope Biosynthesis		BioCyc: META:RXN-10727 MetaNetX (MNX) Equation: MNXR26747 KEGG Reaction: R08159	carveMe
	FA141ACPHi	Fatty-acyl-ACP hydrolase	h2o[c] + tdeACP[c] => h[c] + ttdcea[c] + ACP[c]	3.1.2.14	(ANW18647)	0	1000	0		ec-code/3.1.2.14;metanetx.reaction/MNXR99093	Cell Envelope Biosynthesis		MetaNetX (MNX) Equation: MNXR68837	carveMe
	FA160ACPHi	Fatty-acyl-ACP hydrolase	h2o[c] + palmACP[c] => h[c] + hdca[c] + ACP[c]	3.1.2.14	(ANW18647)	0	1000	0		ec-code/3.1.2.14;metanetx.reaction/MNXR99097	Cell Envelope Biosynthesis		MetaNetX (MNX) Equation: MNXR47365	carveMe
	FA161ACPHi	Fatty-acyl-ACP hydrolase	h2o[c] + hdeACP[c] => h[c] + hdcea[c] + ACP[c]	3.1.2.14	(ANW18647)	0	1000	0		ec-code/3.1.2.14;metanetx.reaction/MNXR99103	Cell Envelope Biosynthesis		MetaNetX (MNX) Equation: MNXR37888 BioCyc: META:RXN-9550	carveMe
	FACOAE100	Fatty-acid-CoA thioesterase (decanoate)	h2o[c] + dcacoa[c] => h[c] + coa[c] + dca[c]	3.1.2.2	(ANW20087)	0	1000	0		ec-code/3.1.2.2;metanetx.reaction/MNXR99127	Cell Envelope Biosynthesis		RHEA: 40059;40060;40061;40062 MetaNetX (MNX) Equation: MNXR1984 BioCyc: META:RXN-9628	carveMe
	FACOAE120	Fatty-acid-CoA thioesterase (dodecanoate)	h2o[c] + ddcacoa[c] => h[c] + ddca[c] + coa[c]	3.1.2.2	(ANW20087)	0	1000	0		ec-code/3.1.2.2;metanetx.reaction/MNXR99128	Cell Envelope Biosynthesis		RHEA: 30135;30136;30137;30138 MetaNetX (MNX) Equation: MNXR1985 BioCyc: META:RXN-9627	carveMe
	FACOAE140	Fatty-acid-CoA thioesterase (tetradecanoate)	h2o[c] + tdcoa[c] => h[c] + ttdca[c] + coa[c]	3.1.2.2	((ANW19919) or (ANW20087))	0	1000	0		ec-code/3.1.2.2;metanetx.reaction/MNXR99129	Cell Envelope Biosynthesis		RHEA: 40119;40120;40121;40122 MetaNetX (MNX) Equation: MNXR1986 BioCyc: META:RXN-9626	carveMe
	FACOAE141	Fatty-acid-CoA thioesterase (tetradecenoate)	h2o[c] + tdecoa[c] => h[c] + ttdcea[c] + coa[c]		(ANW20087)	0	1000	0		metanetx.reaction/MNXR99130	Cell Envelope Biosynthesis		MetaNetX (MNX) Equation: MNXR68847	carveMe
	FACOAE160	Fatty-acid-CoA thioesterase (hexadecanoate)	h2o[c] + pmtcoa[c] => h[c] + hdca[c] + coa[c]	3.1.2.22	((ANW19919) or (ANW20087))	0	1000	0		rhea/16645;rhea/16646;rhea/16647;rhea/16648;ec-code/3.1.2.2;ec-code/3.1.2.22;biocyc/META:PALMITOYL-COA-HYDROLASE-RXN;metanetx.reaction/MNXR99131;kegg.reaction/R01274;seed.reaction/rxn00943	Cell Envelope Biosynthesis		RHEA: 16645;16646;16647;16648 BioCyc: META:PALMITOYL-COA-HYDROLASE-RXN MetaNetX (MNX) Equation: MNXR1988 KEGG Reaction: R01274	carveMe
	FACOAE161	Fatty-acid-CoA thioesterase (hexadecenoate)	h2o[c] + hdcoa[c] => h[c] + hdcea[c] + coa[c]		((ANW19919) or (ANW20087))	0	1000	0		metanetx.reaction/MNXR99132	Cell Envelope Biosynthesis		MetaNetX (MNX) Equation: MNXR82688	carveMe
	FACOAE180	Fatty-acid-CoA thioesterase (octadecanoate)	h2o[c] + stcoa[c] => h[c] + ocdca[c] + coa[c]	3.1.2.2	(ANW20087)	0	1000	0		ec-code/3.1.2.2;rhea/30139;rhea/30140;rhea/30141;rhea/30142;biocyc/META:RXN-9624;metanetx.reaction/MNXR99133;kegg.reaction/R08174;seed.reaction/rxn08444	Cell Envelope Biosynthesis		RHEA: 30139;30140;30141;30142 BioCyc: META:RXN-9624 MetaNetX (MNX) Equation: MNXR1990 KEGG Reaction: R08174	carveMe
	FACOAE181	Fatty-acid-CoA thioesterase (octadecenoate)	h2o[c] + odecoa[c] => h[c] + ocdcea[c] + coa[c]		(ANW20087)	0	1000	0		metanetx.reaction/MNXR99134	Cell Envelope Biosynthesis		MetaNetX (MNX) Equation: MNXR82689	carveMe
	FACOAE60	Fatty-acid-CoA thioesterase (hexanoate)	h2o[c] + hxcoa[c] => h[c] + coa[c] + hxa[c]		(ANW20087)	0	1000	0		metanetx.reaction/MNXR99139	Cell Envelope Biosynthesis		RHEA: 40115;40116;40117;40118 MetaNetX (MNX) Equation: MNXR1992	carveMe
	FACOAE80	Fatty-acid-CoA thioesterase (octanoate)	h2o[c] + occoa[c] => h[c] + coa[c] + octa[c]		(ANW20087)	0	1000	0		rhea/30143;rhea/30144;rhea/30145;rhea/30146;metanetx.reaction/MNXR99140;seed.reaction/rxn08447	Cell Envelope Biosynthesis		RHEA: 30143;30144;30145;30146 MetaNetX (MNX) Equation: MNXR1993	carveMe
	FACOAL100t2pp	Fatty-acid-CoA ligase (decanoate transport via vectoral Co-A coupling)	atp[c] + h[p] + coa[c] + dca[p] => h[c] + amp[c] + ppi[c] + dcacoa[c]		((ANW17336) or (ANW17449) or (ANW18812) or (ANW18832) or (ANW19340) or (ANW21584) or (ANW21587))	0	1000	0		metanetx.reaction/MNXR99142	Cell Envelope Biosynthesis		MetaNetX (MNX) Equation: MNXR1995	carveMe
	FACOAL120t2pp	Fatty-acid-CoA ligase (dodecanoate transport via vectoral Co-A coupling)	atp[c] + h[p] + coa[c] + ddca[p] => h[c] + amp[c] + ppi[c] + ddcacoa[c]		((ANW17336) or (ANW17449) or (ANW18812) or (ANW18832) or (ANW19340) or (ANW21584) or (ANW21587))	0	1000	0		metanetx.reaction/MNXR99144	Cell Envelope Biosynthesis		MetaNetX (MNX) Equation: MNXR1997	carveMe
	FACOAL140	Fatty acid CoA ligase tetradecanoate	atp[c] + ttdca[c] + coa[c] => amp[c] + ppi[c] + tdcoa[c]		((ANW16945) or (ANW17449) or (ANW18832) or (ANW21346))	0	1000	0		metanetx.reaction/MNXR99145	FATTY ACID OXIDATION		RHEA: 33619;33620;33621;33622 MetaNetX (MNX) Equation: MNXR1998	carveMe
	FACOAL140_ISO	Fatty acid CoA ligase Iso C140	atp[c] + coa[c] + fa1[c] => amp[c] + ppi[c] + fa1coa[c]		((ANW16945) or (ANW17449) or (ANW18832))	0	1000	0		metanetx.reaction/MNXR99146	Lipids			carveMe
	FACOAL140t2pp	Fatty-acid-CoA ligase (tetradecanoate transport via vectoral Co-A coupling)	atp[c] + h[p] + coa[c] + ttdca[p] => h[c] + amp[c] + ppi[c] + tdcoa[c]		((ANW17336) or (ANW17449) or (ANW18812) or (ANW18832) or (ANW19340) or (ANW21584) or (ANW21587))	0	1000	0		metanetx.reaction/MNXR99147	Cell Envelope Biosynthesis		MetaNetX (MNX) Equation: MNXR1999	carveMe
	FACOAL141t2pp	Fatty-acid-CoA ligase (tetradecenoate transport via vectoral Co-A coupling)	atp[c] + h[p] + coa[c] + ttdcea[p] => h[c] + amp[c] + ppi[c] + tdecoa[c]		((ANW17336) or (ANW17449) or (ANW18812) or (ANW19340) or (ANW21584) or (ANW21587))	0	1000	0		metanetx.reaction/MNXR99149	Cell Envelope Biosynthesis		MetaNetX (MNX) Equation: MNXR68851	carveMe
	FACOAL150_anteiso	Fatty acid CoA ligase anteiso C150	atp[c] + coa[c] + fa4[c] => amp[c] + ppi[c] + fa4coa[c]		((ANW16945) or (ANW17449) or (ANW18832))	0	1000	0		metanetx.reaction/MNXR99152	Lipids			carveMe
	FACOAL150_ISO	Fatty acid CoA ligase Iso C150	atp[c] + coa[c] + fa3[c] => amp[c] + ppi[c] + fa3coa[c]		((ANW16945) or (ANW17449) or (ANW18832))	0	1000	0		metanetx.reaction/MNXR99151	Lipids			carveMe
	FACOAL160	Fatty acid CoA ligase hexadecanoate	atp[c] + hdca[c] + coa[c] => amp[c] + ppi[c] + pmtcoa[c]	6.2.1.3	((ANW16945) or (ANW17449) or (ANW18832) or (ANW20260) or (ANW21346))	0	1000	0		rhea/30751;rhea/30752;rhea/30753;rhea/30754;ec-code/6.2.1.3;biocyc/META:RXN-9623;metanetx.reaction/MNXR99153;kegg.reaction/R01280;seed.reaction/rxn00947	Fatty acid activation		RHEA: 30751;30752;30753;30754 BioCyc: META:RXN-9623 MetaNetX (MNX) Equation: MNXR2003 KEGG Reaction: R01280	carveMe
	FACOAL160_ISO	Fatty acid CoA ligase Iso C160	atp[c] + coa[c] + fa6[c] => amp[c] + ppi[c] + fa6coa[c]		((ANW16945) or (ANW17449) or (ANW18832))	0	1000	0		metanetx.reaction/MNXR99154	Lipids			carveMe
	FACOAL160t2pp	Fatty-acid-CoA ligase (hexadecanoate transport via vectoral Co-A coupling)	atp[c] + h[p] + coa[c] + hdca[p] => h[c] + amp[c] + ppi[c] + pmtcoa[c]		((ANW17336) or (ANW17449) or (ANW18812) or (ANW18832) or (ANW19340) or (ANW21584) or (ANW21587))	0	1000	0		rhea/51716;rhea/51717;rhea/51718;rhea/51719;metanetx.reaction/MNXR99155	Cell Envelope Biosynthesis		MetaNetX (MNX) Equation: MNXR2004	carveMe
	FACOAL161	Fatty acid CoA ligase hexadecenoate	atp[c] + hdcea[c] + coa[c] => amp[c] + ppi[c] + hdcoa[c]		((ANW16945) or (ANW17449) or (ANW18832) or (ANW21346))	0	1000	0		metanetx.reaction/MNXR99156	FATTY ACID OXIDATION		MetaNetX (MNX) Equation: MNXR68852	carveMe
	FACOAL161t2pp	Fatty-acid-CoA ligase (hexadecenoate transport via vectoral Co-A coupling)	atp[c] + h[p] + coa[c] + hdcea[p] => h[c] + amp[c] + ppi[c] + hdcoa[c]		((ANW17336) or (ANW17449) or (ANW18812) or (ANW19340) or (ANW21584) or (ANW21587))	0	1000	0		metanetx.reaction/MNXR99158	Cell Envelope Biosynthesis		MetaNetX (MNX) Equation: MNXR68853	carveMe
	FACOAL170_anteiso	Fatty acid CoA ligase anteiso C170	atp[c] + coa[c] + fa12[c] => amp[c] + ppi[c] + fa12coa[c]		((ANW16945) or (ANW17449) or (ANW18832))	0	1000	0		metanetx.reaction/MNXR99161	Lipids			carveMe
	FACOAL170_ISO	Fatty acid CoA ligase Iso C170	atp[c] + coa[c] + fa11[c] => amp[c] + ppi[c] + fa11coa[c]		((ANW16945) or (ANW17449) or (ANW18832))	0	1000	0		metanetx.reaction/MNXR99160	Lipids			carveMe
	FACOAL180	Fatty acid CoA ligase octadecanoate	atp[c] + ocdca[c] + coa[c] => amp[c] + ppi[c] + stcoa[c]	6.2.1.3	(ANW21346)	0	1000	0		rhea/33615;rhea/33616;rhea/33617;rhea/33618;ec-code/6.2.1.3;biocyc/META:RXN-16380;metanetx.reaction/MNXR99164;seed.reaction/rxn09449	Fatty acid activation		RHEA: 33615;33616;33617;33618 MetaNetX (MNX) Equation: MNXR2008 BioCyc: META:RXN-16380	carveMe
	FACOAL180_2	Fatty acid CoA ligase octadecanoate	atp[c] + ocdca[c] + coa[c] => amp[c] + ppi[c] + strcoa[c]		((ANW16945) or (ANW17449) or (ANW18832))	0	1000	0		rhea/33615;rhea/33616;rhea/33617;rhea/33618;ec-code/6.2.1.3;biocyc/META:RXN-16380;metanetx.reaction/MNXR99164;seed.reaction/rxn09449	Lipids			carveMe
	FACOAL180t2pp	Fatty-acid-CoA ligase (octadecanoate transport via vectoral Co-A coupling)	atp[c] + h[p] + coa[c] + ocdca[p] => h[c] + amp[c] + ppi[c] + stcoa[c]		((ANW17336) or (ANW17449) or (ANW18812) or (ANW19340) or (ANW21584) or (ANW21587))	0	1000	0		rhea/51720;rhea/51721;rhea/51722;rhea/51723;metanetx.reaction/MNXR99167	Cell Envelope Biosynthesis		MetaNetX (MNX) Equation: MNXR2009	carveMe
	FACOAL181	Fatty acid CoA ligase octadecenoate	atp[c] + ocdcea[c] + coa[c] => amp[c] + ppi[c] + odecoa[c]		((ANW16945) or (ANW17449) or (ANW18832) or (ANW21346))	0	1000	0		metanetx.reaction/MNXR99168	Fatty acid activation		MetaNetX (MNX) Equation: MNXR82695	carveMe
	FACOAL181t2pp	Fatty-acid-CoA ligase (octadecenoate transport via vectoral Co-A coupling)	atp[c] + h[p] + coa[c] + ocdcea[p] => h[c] + amp[c] + ppi[c] + odecoa[c]		((ANW17336) or (ANW17449) or (ANW18812) or (ANW19340) or (ANW21584) or (ANW21587))	0	1000	0		metanetx.reaction/MNXR99173	Cell Envelope Biosynthesis		MetaNetX (MNX) Equation: MNXR82699	carveMe
	FACOAL200	FACOAL200	atp[c] + coa[c] + arach[c] => amp[c] + ppi[c] + arachcoa[c]		(ANW21346)	0	1000	0		metanetx.reaction/MNXR99181;seed.reaction/rxn10706	FATTY ACID OXIDATION		MetaNetX (MNX) Equation: MNXR2021	carveMe
	FACOAL40It2pp	Fatty-acid--CoA ligase (isobutanoate transport via vectoral Co-A coupling)	atp[c] + h[p] + coa[c] + ibt[p] => h[c] + amp[c] + ppi[c] + ibcoa[c]		(ANW21318)	0	1000	0		metanetx.reaction/MNXR99199	Transport, Inner Membrane		MetaNetX (MNX) Equation: MNXR82710	carveMe
	FACOAL40t2pp	Fatty-acid--CoA ligase (butanoate transport via vectoral Co-A coupling)	atp[c] + h[p] + coa[c] + but[p] => h[c] + amp[c] + ppi[c] + btcoa[c]		(ANW21318)	0	1000	0		metanetx.reaction/MNXR99201	Transport, Inner Membrane		MetaNetX (MNX) Equation: MNXR82711	carveMe
	FACOAL50It2pp	Fatty-acid--CoA ligase (isovalerate transport via vectoral Co-A coupling)	atp[c] + h[p] + coa[c] + 3mb[p] => h[c] + amp[c] + ppi[c] + ivcoa[c]		(ANW21318)	0	1000	0		metanetx.reaction/MNXR99202	Transport, Inner Membrane		MetaNetX (MNX) Equation: MNXR82712	carveMe
	FACOAL60t2pp	Fatty-acid-CoA ligase (hexanoate transport via vectoral Co-A coupling)	atp[c] + h[p] + coa[c] + hxa[p] => h[c] + amp[c] + ppi[c] + hxcoa[c]		((ANW17336) or (ANW17449) or (ANW18812) or (ANW18832) or (ANW19340) or (ANW21584) or (ANW21587))	0	1000	0		metanetx.reaction/MNXR99204	Cell Envelope Biosynthesis		MetaNetX (MNX) Equation: MNXR2040	carveMe
	FACOAL80	FACOAL80	atp[c] + coa[c] + octa[c] => amp[c] + ppi[c] + occoa[c]		(ANW21346)	0	1000	0		rhea/33631;rhea/33632;rhea/33633;rhea/33634;ec-code/6.2.1.3;biocyc/META:R223-RXN;metanetx.reaction/MNXR99205;seed.reaction/rxn09444	FATTY ACID OXIDATION			carveMe
	FACOAL80t2pp	Fatty-acid-CoA ligase (octanoate transport via vectoral Co-A coupling)	atp[c] + h[p] + coa[c] + octa[p] => h[c] + amp[c] + ppi[c] + occoa[c]		((ANW17336) or (ANW17449) or (ANW18812) or (ANW18832) or (ANW19340) or (ANW21584) or (ANW21587))	0	1000	0		rhea/51824;rhea/51825;rhea/51826;rhea/51827;metanetx.reaction/MNXR99206	Cell Envelope Biosynthesis		MetaNetX (MNX) Equation: MNXR2042	carveMe
	FACOALPREPH	FACOALPREPH	atp[c] + coa[c] + prephth[c] => amp[c] + ppi[c] + prephthcoa[c]		(ANW21346)	0	1000	0		metanetx.reaction/MNXR99208;seed.reaction/rxn10688	Membrane Metabolism		MetaNetX (MNX) Equation: MNXR68870	carveMe
	FADMQOR	Menaquinone:FAD oxidoreductase	fadh2[c] + mqn8[c] => fad[c] + mql8[c]		((ANW16848) or ((ANW19462) and (ANW21476)) or ((ANW16848) and (ANW19462) and (ANW21476)) or ((ANW19462) and (ANW21475) and (ANW21476)))	0	1000	0		metanetx.reaction/MNXR99213	Energy Metabolism		MetaNetX (MNX) Equation: MNXR82715	carveMe
	FADRx	FAD reductase	h[c] + nadh[c] + fad[c] => nad[c] + fadh2[c]	1.5.1.45	(ANW18801)	0	1000	0		ec-code/1.5.1.36;ec-code/1.5.1.37;ec-code/1.5.1.45;rhea/30147;rhea/30148;rhea/30149;rhea/30150;biocyc/META:RXN-8506;metanetx.reaction/MNXR99215;kegg.reaction/R09748;seed.reaction/rxn08458	Cofactor and Prosthetic Group Biosynthesis		RHEA: 30147;30148;30149;30150 BioCyc: META:RXN-8506 MetaNetX (MNX) Equation: MNXR82717 KEGG Reaction: R09748	carveMe
	FADRx2	FAD reductase	h[c] + nadph[c] + fad[c] => nadp[c] + fadh2[c]	1.5.1.45	(ANW19392)	0	1000	0		ec-code/1.5.1.30;ec-code/1.5.1.45;rhea/30151;rhea/30152;rhea/30153;rhea/30154;metanetx.reaction/MNXR99216;kegg.reaction/R09520;seed.reaction/rxn08459	Cofactor and Prosthetic Group Biosynthesis		RHEA: 30151;30152;30153;30154 BioCyc: META:RXN-13750 MetaNetX (MNX) Equation: MNXR82718 KEGG Reaction: R09520	carveMe
	FALDH2	Formaldehyde dehydrogenase	nad[c] + hmgth[c] <=> h[c] + nadh[c] + Sfglutth[c]		((ANW18804) or (ANW20422))	-1000	1000	0		ec-code/1.1.1;ec-code/1.1.1.284;rhea/19985;rhea/19986;rhea/19987;rhea/19988;biocyc/META:RXN0-276;metanetx.reaction/MNXR99237;reactome/R-ATH-5692237;reactome/R-BTA-5692237;reactome/R-CEL-5692237;reactome/R-CFA-5692237;reactome/R-DDI-5692237;reactome/R-DME-5692237;reactome/R-DRE-5692237;reactome/R-GGA-5692237;reactome/R-HSA-5692237;reactome/R-MMU-5692237;reactome/R-OSA-5692237;reactome/R-RNO-569223…	Cofactor and Prosthetic Group Biosynthesis		MetaNetX (MNX) Equation: MNXR68882	carveMe
	FALGTHLs	Formaldehyde glutathione ligase (spontaneous)	fald[c] + gthrd[c] <=> hmgth[c]		(spontaneous)	-1000	1000	0		rhea/22488;rhea/22489;rhea/22490;rhea/22491;ec-code/4.4.1.22;biocyc/META:RXN-2961;metanetx.reaction/MNXR99239;kegg.reaction/R06982;seed.reaction/rxn04791;seed.reaction/rxn08463	Cofactor and Prosthetic Group Biosynthesis		MetaNetX (MNX) Equation: MNXR82730	carveMe
	FAO1	FAO1	atp[c] + 6 h2o[c] + ttdca[c] + 7 coa[c] + 6 nad[c] + 6 fad[c] => 6 h[c] + amp[c] + ppi[c] + 6 nadh[c] + 7 accoa[c] + 6 fadh2[c]		((ANW20401) or ((ANW17249) and (ANW17250) and (ANW18039) and (ANW21033)))	0	1000	0		metanetx.reaction/MNXR99245	Membrane Lipid Metabolism		MetaNetX (MNX) Equation: MNXR82731	carveMe
	FAO10	FAO10	atp[c] + 8 h2o[c] + ocdcea[c] + 9 coa[c] + 8 nad[c] + 7 fad[c] => 8 h[c] + amp[c] + ppi[c] + 8 nadh[c] + 9 accoa[c] + 7 fadh2[c]		((ANW17249) and (ANW17250) and (ANW18039) and (ANW21033))	0	1000	0		metanetx.reaction/MNXR99246	Fatty Acid Metabolism		MetaNetX (MNX) Equation: MNXR82732	carveMe
	FAO11	FAO11	atp[c] + 7 h2o[c] + hdcea[c] + 8 coa[c] + 7 nad[c] + 6 fad[c] => 7 h[c] + amp[c] + ppi[c] + 7 nadh[c] + 8 accoa[c] + 6 fadh2[c]		((ANW17249) and (ANW17250) and (ANW18039) and (ANW21033))	0	1000	0		metanetx.reaction/MNXR99247	Fatty Acid Metabolism		MetaNetX (MNX) Equation: MNXR82733	carveMe
	FAO2	FAO2	atp[c] + 7 h2o[c] + hdca[c] + 8 coa[c] + 7 nad[c] + 7 fad[c] => 7 h[c] + amp[c] + ppi[c] + 7 nadh[c] + 8 accoa[c] + 7 fadh2[c]		((ANW20401) or ((ANW17249) and (ANW17250) and (ANW18039) and (ANW21033)))	0	1000	0		metanetx.reaction/MNXR99257;seed.reaction/rxn10104	Membrane Lipid Metabolism		MetaNetX (MNX) Equation: MNXR82738	carveMe
	FAO3	FAO3	atp[c] + 8 h2o[c] + ocdca[c] + 9 coa[c] + 8 nad[c] + 8 fad[c] => 8 h[c] + amp[c] + ppi[c] + 8 nadh[c] + 9 accoa[c] + 8 fadh2[c]		((ANW20401) or ((ANW17249) and (ANW17250) and (ANW18039) and (ANW21033)))	0	1000	0		metanetx.reaction/MNXR99259;seed.reaction/rxn10106	Membrane Lipid Metabolism		MetaNetX (MNX) Equation: MNXR82740	carveMe
	FAS100	Fatty acid synthase n C100	3 h[c] + 2 nadph[c] + octa[c] + malcoa[c] => h2o[c] + co2[c] + coa[c] + 2 nadp[c] + dca[c]	2.3.1.85	((ANW18647) or (ANW20850))	0	1000	0		ec-code/2.3.1.85;metanetx.reaction/MNXR99382	Fatty Acid Biosynthesis		MetaNetX (MNX) Equation: MNXR2126	carveMe
	FAS120	Fatty acid synthase n C120	3 h[c] + 2 nadph[c] + dca[c] + malcoa[c] => h2o[c] + ddca[c] + co2[c] + coa[c] + 2 nadp[c]	2.3.1.85	((ANW18647) or (ANW20850))	0	1000	0		ec-code/2.3.1.85;metanetx.reaction/MNXR99386	Fatty Acid Biosynthesis		MetaNetX (MNX) Equation: MNXR2129	carveMe
	FAS140	Fatty acid synthase n C140	3 h[c] + ddca[c] + 2 nadph[c] + malcoa[c] => h2o[c] + ttdca[c] + co2[c] + coa[c] + 2 nadp[c]	2.3.1.85	((ANW18647) or (ANW20353) or (ANW20850))	0	1000	0		ec-code/2.3.1.85;metanetx.reaction/MNXR99390	Fatty Acid Biosynthesis		MetaNetX (MNX) Equation: MNXR2132	carveMe
	FAS160	Fatty acid synthase n C160	3 h[c] + ttdca[c] + 2 nadph[c] + malcoa[c] => h2o[c] + hdca[c] + co2[c] + coa[c] + 2 nadp[c]	2.3.1.85	((ANW18647) or (ANW20850))	0	1000	0		ec-code/2.3.1.85;metanetx.reaction/MNXR99396	Fatty Acid Biosynthesis		MetaNetX (MNX) Equation: MNXR2136	carveMe
	FAS161	Fatty acid synthase n C161	4 h[c] + ttdca[c] + o2[c] + 3 nadph[c] + malcoa[c] => 3 h2o[c] + hdcea[c] + co2[c] + coa[c] + 3 nadp[c]		(ANW20850)	0	1000	0		metanetx.reaction/MNXR99400	Fatty Acid Biosynthesis		MetaNetX (MNX) Equation: MNXR2139	carveMe
	FAS180	Fatty acid synthase n C180	3 h[c] + hdca[c] + 2 nadph[c] + malcoa[c] => h2o[c] + ocdca[c] + co2[c] + coa[c] + 2 nadp[c]	2.3.1.85	((ANW18647) or (ANW20850))	0	1000	0		ec-code/2.3.1.85;metanetx.reaction/MNXR99402;seed.reaction/rxn09429	Fatty Acid Biosynthesis		MetaNetX (MNX) Equation: MNXR2141	carveMe
	FAS181	Fatty acid synthase n C181	4 h[c] + hdca[c] + o2[c] + 3 nadph[c] + malcoa[c] => 3 h2o[c] + ocdcea[c] + co2[c] + coa[c] + 3 nadp[c]		(ANW20850)	0	1000	0		metanetx.reaction/MNXR99406	Fatty Acid Biosynthesis		MetaNetX (MNX) Equation: MNXR2144	carveMe
	FAS200	FAS200	3 h[c] + ocdca[c] + 2 nadph[c] + malcoa[c] => h2o[c] + co2[c] + coa[c] + 2 nadp[c] + arach[c]		(ANW20850)	0	1000	0		metanetx.reaction/MNXR99409;seed.reaction/rxn10647	Fatty Acid Metabolism		MetaNetX (MNX) Equation: MNXR2147	carveMe
	FAS80_L	Fatty acid synthase n C80 lumped reaction	8 h[c] + 6 nadph[c] + accoa[c] + 3 malcoa[c] => 2 h2o[c] + 3 co2[c] + 4 coa[c] + 6 nadp[c] + octa[c]	2.3.1.85	((ANW18647) or (ANW20850))	0	1000	0		ec-code/2.3.1.85;metanetx.reaction/MNXR99416;seed.reaction/rxn09420	Fatty Acid Biosynthesis		MetaNetX (MNX) Equation: MNXR2152	carveMe
	FASC120ACP	Fatty acid biosynthesis (n-C12:0)	3 h[c] + 2 nadph[c] + malACP[c] + dcaACP[c] => h2o[c] + co2[c] + 2 nadp[c] + ACP[c] + ddcaACP[c]		(((ANW17510) and (ANW20684) and (ANW20833)) or ((ANW17510) and (ANW20684) and (ANW21226)))	0	1000	0		metanetx.reaction/MNXR99388	Fatty Acid Synthesis		MetaNetX (MNX) Equation: MNXR68938	carveMe
	FASC140ACP	Fatty acid biosynthesis (n-C14:0)	3 h[c] + 2 nadph[c] + malACP[c] + ddcaACP[c] => h2o[c] + co2[c] + 2 nadp[c] + ACP[c] + myrsACP[c]		(((ANW17510) and (ANW20684) and (ANW20833)) or ((ANW17510) and (ANW20684) and (ANW21226)))	0	1000	0		metanetx.reaction/MNXR99392	Fatty Acid Synthesis		MetaNetX (MNX) Equation: MNXR55397	carveMe
	FASC141ACP	Fatty acid biosynthesis (n-C14:1)	2 h[c] + nadph[c] + malACP[c] + ddcaACP[c] => h2o[c] + co2[c] + nadp[c] + ACP[c] + tdeACP[c]		(((ANW17510) and (ANW20684) and (ANW20833)) or ((ANW17510) and (ANW20684) and (ANW21226)))	0	1000	0		metanetx.reaction/MNXR99417	Fatty Acid Synthesis		MetaNetX (MNX) Equation: MNXR82776	carveMe
	FASC160ACP	Fatty acid biosynthesis (n-C16:0)	3 h[c] + 2 nadph[c] + malACP[c] + myrsACP[c] => h2o[c] + co2[c] + 2 nadp[c] + ACP[c] + palmACP[c]		(((ANW17510) and (ANW20684) and (ANW20833)) or ((ANW17510) and (ANW20684) and (ANW21226)))	0	1000	0		metanetx.reaction/MNXR99398	Fatty Acid Synthesis		MetaNetX (MNX) Equation: MNXR47380	carveMe
	FASC161ACP	Fatty acid biosynthesis (n-C16:1)	2 h[c] + nadph[c] + malACP[c] + myrsACP[c] => h2o[c] + co2[c] + nadp[c] + ACP[c] + hdeACP[c]		(((ANW17510) and (ANW20684) and (ANW20833)) or ((ANW17510) and (ANW20684) and (ANW21226)))	0	1000	0		metanetx.reaction/MNXR99418	Fatty Acid Synthesis		MetaNetX (MNX) Equation: MNXR82777	carveMe
	FASC180ACP	Fatty acid biosynthesis (n-C18:0)	3 h[c] + 2 nadph[c] + malACP[c] + palmACP[c] => h2o[c] + co2[c] + 2 nadp[c] + ACP[c] + ocdcaACP[c]		(((ANW17510) and (ANW20684) and (ANW20833)) or ((ANW17510) and (ANW20684) and (ANW21226)))	0	1000	0		metanetx.reaction/MNXR99404	Fatty Acid Synthesis		MetaNetX (MNX) Equation: MNXR47382	carveMe
	FASC181ACP	Fatty acid biosynthesis (n-C18:1)	2 h[c] + nadph[c] + malACP[c] + palmACP[c] => h2o[c] + co2[c] + nadp[c] + ACP[c] + octeACP[c]		(((ANW17510) and (ANW20684) and (ANW20833)) or ((ANW17510) and (ANW20684) and (ANW21226)))	0	1000	0		metanetx.reaction/MNXR99419	Fatty Acid Synthesis		MetaNetX (MNX) Equation: MNXR82778	carveMe
	FASC200ACP	Fatty acid biosynthesis (n-C20:0)	3 h[c] + 2 nadph[c] + malACP[c] + ocdcaACP[c] => h2o[c] + co2[c] + 2 nadp[c] + ACP[c] + arachACP[c]		(((ANW17510) and (ANW20684) and (ANW20833)) or ((ANW17510) and (ANW20684) and (ANW21226)))	0	1000	0		metanetx.reaction/MNXR99421	Fatty Acid Synthesis		MetaNetX (MNX) Equation: MNXR82780	carveMe
	FASm220	FASm220	3 h[c] + 2 nadph[c] + arach[c] + mmcoa__S[c] => h2o[c] + co2[c] + coa[c] + 2 nadp[c] + mbhn[c]		(ANW16835)	0	1000	0		metanetx.reaction/MNXR99434;seed.reaction/rxn10705	Membrane Metabolism		MetaNetX (MNX) Equation: MNXR82792	carveMe
	FASm240	FASm240	3 h[c] + 2 nadph[c] + mmcoa__S[c] + mbhn[c] => h2o[c] + co2[c] + coa[c] + 2 nadp[c] + dmlgnc[c]		(ANW16835)	0	1000	0		metanetx.reaction/MNXR99437;seed.reaction/rxn10725	Membrane Metabolism		MetaNetX (MNX) Equation: MNXR82795	carveMe
	FASm260	FASm260	3 h[c] + 2 nadph[c] + mmcoa__S[c] + dmlgnc[c] => h2o[c] + co2[c] + coa[c] + 2 nadp[c] + tmhexc[c]		(ANW16835)	0	1000	0		metanetx.reaction/MNXR99440;seed.reaction/rxn10715	Membrane Metabolism		MetaNetX (MNX) Equation: MNXR82798	carveMe
	FASm280	FASm280	3 h[c] + 2 nadph[c] + mmcoa__S[c] + tmhexc[c] => h2o[c] + co2[c] + coa[c] + 2 nadp[c] + tamocta[c]		(ANW16835)	0	1000	0		metanetx.reaction/MNXR99443;seed.reaction/rxn10738	Membrane Metabolism		MetaNetX (MNX) Equation: MNXR82801	carveMe
	FBA	Fructose-bisphosphate aldolase	fdp[c] <=> dhap[c] + g3p[c]	4.1.2.13	((ANW18957) or (ANW19478))	-1000	1000	0		rhea/14729;rhea/14730;rhea/14731;rhea/14732;ec-code/4.1.2.13;metanetx.reaction/MNXR99459;kegg.reaction/R01068;seed.reaction/rxn00786	Glycolysis/Gluconeogenesis		RHEA: 14729;14730;14731;14732 KEGG Reaction: R01068 UniPathway Reaction: UCR01068;UER00183 MetaNetX (MNX) Equation: MNXR13125	carveMe
	FBP	Fructose-bisphosphatase	h2o[c] + fdp[c] => pi[c] + f6p[c]	3.1.3.11	((ANW18242) or (ANW18352))	0	1000	0		rhea/11064;rhea/11065;rhea/11066;rhea/11067;ec-code/3.1.3.11;metanetx.reaction/MNXR99465	Glycolysis/Gluconeogenesis		MetaNetX (MNX) Equation: MNXR82809 KEGG Reaction: R00762	carveMe
	FCLT	Ferrochelatase	fe2[c] + ppp9[c] => 2 h[c] + pheme[c]	4.99.1.1	(ANW17618)	0	1000	0		rhea/22584;rhea/22585;rhea/22586;rhea/22587;ec-code/4.99.1.1;biocyc/META:PROTOHEMEFERROCHELAT-RXN;metanetx.reaction/MNXR99471;kegg.reaction/R00310	Cofactor and Prosthetic Group Biosynthesis		BioCyc: META:PROTOHEMEFERROCHELAT-RXN BioPath Reaction: RXN00238 MetaNetX (MNX) Equation: MNXR70157 KEGG Reaction: R00310 RHEA: 22584;22585;22586;22587 UniPathway Reaction: UCR00310;UER00325	carveMe
	FCOAH2	FCOAH2	h2o[c] + forcoa[c] => h[c] + coa[c] + for[c]	3.1.2.10	(ANW21305)	0	1000	0		rhea/19741;rhea/19742;rhea/19743;rhea/19744;ec-code/3.1.2.10;biocyc/META:FORMYL-COA-HYDROLASE-RXN;metanetx.reaction/MNXR99473;reactome/R-HSA-389580;kegg.reaction/R00521;seed.reaction/rxn00372	FATTY ACID OXIDATION		BioCyc: META:FORMYL-COA-HYDROLASE-RXN BioPath Reaction: RXN01511 MetaNetX (MNX) Equation: MNXR2197 RHEA: 19741;19742;19743;19744 KEGG Reaction: R00521	carveMe
	FDH	Formate dehydrogenase	nad[c] + for[c] => co2[c] + nadh[c]	1.2.1.2	((ANW17173) or (ANW17460) or ((ANW17334) and (ANW20710)))	0	1000	0		ec-code/1.2.1.2;rhea/15985;rhea/15986;rhea/15987;rhea/15988;biocyc/META:1.2.1.2-RXN;metanetx.reaction/MNXR99475;kegg.reaction/R00519;seed.reaction/rxn00371	Central Metabolism		BioCyc: META:1.2.1.2-RXN BioPath Reaction: RXN01003 MetaNetX (MNX) Equation: MNXR2200 RHEA: 15985;15986;15987;15988 KEGG Reaction: R00519	carveMe
	FDH7	Formate Dehydrogenase(Ferredoxin dependent)	h[c] + co2[c] + fdxr_42[c] => fdxo_42[c] + for[c]		((ANW17174) or (ANW17460))	0	1000	0		metanetx.reaction/MNXR99484	Wood Ljungadhl Pathway		MetaNetX (MNX) Equation: MNXR82814	carveMe
	FDMO	FMNH2-dependent monooxygenase	o2[c] + fmnh2[c] + isetac[c] => h2o[c] + h[c] + gcald[c] + so3[c] + fmn[c]	1.14.14.5	((ANW21806) or (ANW22322))	0	1000	0		ec-code/1.14.14.5;rhea/29715;rhea/29716;rhea/29717;rhea/29718;biocyc/META:RXN-13418;metanetx.reaction/MNXR99485;seed.reaction/rxn08467	Inorganic Ion Transport and Metabolism		RHEA: 29715;29716;29717;29718 MetaNetX (MNX) Equation: MNXR82815 BioCyc: META:RXN-13418	carveMe
	FDMO1	FMN dependent monooxygenase ethanesulfonate	o2[c] + eths[c] + fmnRD[c] => h2o[c] + h[c] + acald[c] + so3[c] + fmn[c]		(ANW18771)	0	1000	0		metanetx.reaction/MNXR99486	Phosphate and sulfur			carveMe
	FDMO_1	FmnRD dependent monooxygenase methanesulfonate	o2[c] + fmnRD[c] + mso3[c] => h2o[c] + h[c] + fald[c] + so3[c] + fmn[c]		(ANW18771)	0	1000	0		metanetx.reaction/MNXR99497	Phosphate and sulfur			carveMe
	FDMO2	FMNH2-dependent monooxygenase (methanesulfonate)	o2[c] + fmnh2[c] + mso3[c] => h2o[c] + h[c] + fald[c] + so3[c] + fmn[c]	1.14.14.5	((ANW21806) or (ANW22322))	0	1000	0		ec-code/1.14.14.34;ec-code/1.14.14.5;ec-code/1.14.14.ah;rhea/29307;rhea/29308;rhea/29309;rhea/29310;biocyc/META:RXN-18086;metanetx.reaction/MNXR99487;kegg.reaction/R10206;seed.reaction/rxn08468	Inorganic Ion Transport and Metabolism		RHEA: 29307;29308;29309;29310 MetaNetX (MNX) Equation: MNXR82816 KEGG Reaction: R10206	carveMe
	FDMO2_1	FMN dependent monooxygenase butanesulfonate	o2[c] + buts[c] + fmnRD[c] => h2o[c] + h[c] + btal[c] + so3[c] + fmn[c]		(ANW18771)	0	1000	0		metanetx.reaction/MNXR99488	Phosphate and sulfur			carveMe
	FDMO3	FMNH2-dependent monooxygenase (ethanesulfonate)	o2[c] + ethso3[c] + fmnh2[c] => h2o[c] + h[c] + acald[c] + so3[c] + fmn[c]		((ANW21806) or (ANW22322))	0	1000	0		rhea/29727;rhea/29728;rhea/29729;rhea/29730;metanetx.reaction/MNXR99489;seed.reaction/rxn08469	Inorganic Ion Transport and Metabolism		RHEA: 29727;29728;29729;29730 MetaNetX (MNX) Equation: MNXR82817	carveMe
	FDMO3_1	FMN dependent monooxygenase hexanesulfonate	o2[c] + fmnRD[c] + hexs[c] => h2o[c] + h[c] + hxal[c] + so3[c] + fmn[c]		(ANW18771)	0	1000	0		metanetx.reaction/MNXR99490	Phosphate and sulfur			carveMe
	FDMO4	FMNH2-dependent monooxygenase (butanesulfonate)	o2[c] + butso3[c] + fmnh2[c] => h2o[c] + h[c] + btal[c] + so3[c] + fmn[c]	1.14.14.5	((ANW21806) or (ANW22322))	0	1000	0		ec-code/1.14.14.5;metanetx.reaction/MNXR99491;seed.reaction/rxn08470	Inorganic Ion Transport and Metabolism		RHEA: 29735;29736;29737;29738 MetaNetX (MNX) Equation: MNXR82818 BioCyc: META:RXN0-6973	carveMe
	FDMO4_1	FMN dependent monooxygenase taurine	o2[c] + fmnRD[c] + taur[c] => h2o[c] + h[c] + amacald[c] + so3[c] + fmn[c]		(ANW18771)	0	1000	0		metanetx.reaction/MNXR99492	Phosphate and sulfur			carveMe
	FDMO5_1	FMN dependent monooxygenase sulfoacetate	o2[c] + fmnRD[c] + sula[c] => h2o[c] + h[c] + so3[c] + fmn[c] + glx[c]		(ANW18771)	0	1000	0		metanetx.reaction/MNXR99494	Phosphate and sulfur			carveMe
	FDMO6	FMNH2-dependent monooxygenase (sulfoacetate)	o2[c] + fmnh2[c] + sulfac[c] => h2o[c] + h[c] + so3[c] + fmn[c] + glx[c]		((ANW21806) or (ANW22322))	0	1000	0		rhea/29311;rhea/29312;rhea/29313;rhea/29314;metanetx.reaction/MNXR99495;seed.reaction/rxn08471	Inorganic Ion Transport and Metabolism		RHEA: 29311;29312;29313;29314 MetaNetX (MNX) Equation: MNXR82820	carveMe
	FDMO6_1	FMN dependent monooxygenase isethionate	o2[c] + fmnRD[c] + istnt[c] => h2o[c] + h[c] + gcald[c] + so3[c] + fmn[c]		(ANW18771)	0	1000	0		metanetx.reaction/MNXR99496	Phosphate and sulfur			carveMe
	FDMOtau	FDMOtau	o2[c] + fmnh2[c] + taur[c] => h2o[c] + h[c] + aacald[c] + so3[c] + fmn[c]		(ANW22322)	0	1000	0		metanetx.reaction/MNXR99498;seed.reaction/rxn05737	Sulfur Metabolism		MetaNetX (MNX) Equation: MNXR82821	carveMe
	FE2abc	Iron (II) transport via ABC system	atp[c] + h2o[c] + fe2[e] => adp[c] + pi[c] + h[c] + fe2[c]		((ANW21619) or ((ANW20543) and (ANW22658)) or ((ANW17491) and (ANW17492) and (ANW17493)))	0	1000	0		metanetx.reaction/MNXR99504;seed.reaction/rxn05555;seed.reaction/rxn08472	Transport		MetaNetX (MNX) Equation: MNXR2211	carveMe
	FE2abcpp	Iron (II) transport via ABC system (periplasm)	atp[c] + h2o[c] + fe2[p] => adp[c] + pi[c] + h[c] + fe2[c]		((ANW16845) or (ANW18343))	0	1000	0		metanetx.reaction/MNXR99504;seed.reaction/rxn05555;seed.reaction/rxn08472	Inorganic Ion Transport and Metabolism		MetaNetX (MNX) Equation: MNXR2211	carveMe
	FE2Gabcpp	Iron (II) transport via ABC system (GTP) (periplasm)	h2o[c] + gtp[c] + fe2[p] => pi[c] + h[c] + gdp[c] + fe2[c]		(ANW20239)	0	1000	0		metanetx.reaction/MNXR99502	Transport, Inner Membrane		MetaNetX (MNX) Equation: MNXR82823	carveMe
	FE2t3pp	Iron (Fe+2) transport out via proton antiport (periplasm)	h[p] + fe2[c] => h[c] + fe2[p]		(ANW19940)	0	1000	0		rhea/29439;rhea/29440;rhea/29441;rhea/29442;biocyc/META:RXN0-6;metanetx.reaction/MNXR99506;seed.reaction/rxn08474	Inorganic Ion Transport and Metabolism		MetaNetX (MNX) Equation: MNXR2213 BioCyc: META:RXN0-2421;META:RXN0-6	carveMe
	FE2t4pp	Iron(II) transport out via antiport (periplasm)	h[p] + k[p] + fe2[c] => h[c] + k[c] + fe2[p]		((ANW16725) or (ANW20549) or ((ANW16725) and (ANW20549)))	0	1000	0		metanetx.reaction/MNXR99507	Transport, Inner Membrane		MetaNetX (MNX) Equation: MNXR82825	carveMe
	FE2tex	Iron (II) transport via diffusion (extracellular to periplasm)	fe2[e] <=> fe2[p]		(ANW18378)	-1000	1000	0		rhea/28486;rhea/28487;rhea/28488;rhea/28489;biocyc/META:TRANS-RXN-8;metanetx.reaction/MNXR99505;seed.reaction/rxn08475;seed.reaction/rxn08476;seed.reaction/rxn10963;seed.reaction/rxn13286	Transport, Outer Membrane Porin		MetaNetX (MNX) Equation: MNXR2212 BioCyc: META:TRANS-RXN-8	carveMe
	FE3abc	FE3abc	atp[c] + h2o[c] + fe3[e] => adp[c] + pi[c] + h[c] + fe3[c]	3.6.3.30	((ANW20011) or (ANW20450) or (ANW21995) or ((ANW20011) and (ANW21995)) or ((ANW20450) and (ANW21995)) or ((ANW20543) and (ANW22658)))	0	1000	0		rhea/12332#1;rhea/12333#1;rhea/12334#1;rhea/12335#1;ec-code/3.6.3.30;biocyc/META:3.6.3.30-RXN;metanetx.reaction/MNXR99525;seed.reaction/rxn05195;seed.reaction/rxn08477	Transport		RHEA: 12332;12333;12334;12335 MetaNetX (MNX) Equation: MNXR2227 BioCyc: META:3.6.3.30-RXN	carveMe
	FE3abcpp	Iron (III) transport via ABC system (periplasm to cytoplasm)	atp[c] + h2o[c] + fe3[p] => adp[c] + pi[c] + h[c] + fe3[c]	3.6.3.30	(ANW17493)	0	1000	0		rhea/12332#1;rhea/12333#1;rhea/12334#1;rhea/12335#1;ec-code/3.6.3.30;biocyc/META:3.6.3.30-RXN;metanetx.reaction/MNXR99525;seed.reaction/rxn05195;seed.reaction/rxn08477	Inorganic Ion Transport and Metabolism		RHEA: 12332;12333;12334;12335 MetaNetX (MNX) Equation: MNXR2227 BioCyc: META:3.6.3.30-RXN	carveMe
	FE3Gabcpp	Iron (III) transport via ABC system (GTP) (periplasm)	h2o[c] + gtp[c] + fe3[p] => pi[c] + h[c] + gdp[c] + fe3[c]		(ANW20239)	0	1000	0		metanetx.reaction/MNXR99513	Transport, Inner Membrane		MetaNetX (MNX) Equation: MNXR82829	carveMe
	FE3t	Ferric iron uptake, plasma membrane	fe3[e] => fe3[c]		(ANW19316)	0	1000	0		rhea/34971;rhea/34972;rhea/34973;rhea/34974;metanetx.reaction/MNXR99522;reactome/R-BTA-442368;reactome/R-CFA-442368;reactome/R-GGA-442368;reactome/R-HSA-442368;reactome/R-MMU-442368;reactome/R-RNO-442368;reactome/R-SSC-442368;reactome/R-TGU-442368;seed.reaction/rxn05292;seed.reaction/rxn08492	TRANSPORT, EXTRACELLULAR		MetaNetX (MNX) Equation: MNXR2228	carveMe
	FE3tex	Iron (III) transport via diffusion (extracellular to periplasm)	fe3[e] <=> fe3[p]		(ANW18378)	-1000	1000	0		rhea/34971;rhea/34972;rhea/34973;rhea/34974;metanetx.reaction/MNXR99522;reactome/R-BTA-442368;reactome/R-CFA-442368;reactome/R-GGA-442368;reactome/R-HSA-442368;reactome/R-MMU-442368;reactome/R-RNO-442368;reactome/R-SSC-442368;reactome/R-TGU-442368;seed.reaction/rxn05292;seed.reaction/rxn08492	Transport, Outer Membrane Porin		MetaNetX (MNX) Equation: MNXR2228	carveMe
	FEDCabc	FEDCabc	atp[c] + h2o[c] + 2 cit[e] + fe3[e] => adp[c] + pi[c] + h[c] + 2 cit[c] + fe3[c]		(ANW20166)	0	1000	0		metanetx.reaction/MNXR99538;seed.reaction/rxn05557	Transport		MetaNetX (MNX) Equation: MNXR2236	carveMe
	FEENTER2tpp	Enterochelin transport2 via ABC system periplasm	atp[c] + h2o[c] + enter[c] => adp[c] + pi[c] + h[c] + enter[p]		(ANW20102)	0	1000	0		metanetx.reaction/MNXR99542	Transport Inner Membrane		MetaNetX (MNX) Equation: MNXR82838	carveMe
	FEENTERabcpp	Fe-enterobactin transport via ABC system (periplasm)	atp[c] + h2o[c] + feenter[p] => adp[c] + pi[c] + h[c] + feenter[c]	3.6.3.34	((ANW20874) or ((ANW20874) and (ANW21379) and (ANW21380)))	0	1000	0		ec-code/3.6.3.34;metanetx.reaction/MNXR99546	Inorganic Ion Transport and Metabolism		MetaNetX (MNX) Equation: MNXR68984 BioCyc: META:ABC-10-RXN	carveMe
	FEENTERR3	Fe-enterobactin reduction (Fe(III)-unloading)	2 feenter[c] + rbflvrd[c] => 2 h[c] + 2 enter[c] + 2 fe2[c] + ribflv[c]			0	1000	0		metanetx.reaction/MNXR99545	Inorganic Ion Transport and Metabolism		MetaNetX (MNX) Equation: MNXR82841	carveMe
	FEENTERtex	Enterochelin transport (secretion periplasm)	h[p] + enter[p] => h[c] + enter[e]			0	1000	0		metanetx.reaction/MNXR99548;seed.reaction/rxn08506	Inorganic Ion Transport and Metabolism		MetaNetX (MNX) Equation: MNXR2242	carveMe
	FEENTERtonex	Fe-enterobactin transport via ton system (extracellular)	h[p] + feenter[e] => h[c] + feenter[p]			0	1000	0		metanetx.reaction/MNXR99549	Transport, Outer Membrane		MetaNetX (MNX) Equation: MNXR68986	carveMe
	FEENTERtpp	Enterochelin transport (secretion)	h[p] + enter[c] => h[c] + enter[p]		(ANW20459)	0	1000	0		rhea/29435;rhea/29436;rhea/29437;rhea/29438;metanetx.reaction/MNXR99550;seed.reaction/rxn08508	Transport, Inner Membrane		MetaNetX (MNX) Equation: MNXR2242	carveMe
	FEROpp	Ferroxidase	4 h[p] + o2[p] + 4 fe2[p] => 2 h2o[p] + 4 fe3[p]	1.16.3.1	(ANW20953)	0	1000	0		ec-code/1.16.3.1;rhea/11148;rhea/11149;rhea/11150;rhea/11151;rhea/11436;rhea/11437;rhea/11438;rhea/11439;biocyc/META:RXN0-1483;metanetx.reaction/MNXR99561;kegg.reaction/R00078;seed.reaction/rxn00056	Inorganic Ion Transport and Metabolism		BioCyc: META:RXN0-1483 MetaNetX (MNX) Equation: MNXR2250 RHEA: 11148;11149;11150;11151;11436;11437;11438;11439 KEGG Reaction: R00078	carveMe
	FFSD	Beta-fructofuranosidase	h2o[c] + suc6p[c] => g6p[c] + fru[c]	3.2.1.26		0	1000	0		ec-code/3.2.1.26;metanetx.reaction/MNXR99590;kegg.reaction/R03921;seed.reaction/rxn02760	Alternate Carbon Metabolism		MetaNetX (MNX) Equation: MNXR82862	carveMe
	FGLU_1	Formimidoylglutamase	h2o[c] + forglu[c] => glu__L[c] + frmd[c]			0	1000	0		rhea/22492;rhea/22493;rhea/22494;rhea/22495;ec-code/3.5.3.8;biocyc/META:FORMIMINOGLUTAMASE-RXN;metanetx.reaction/MNXR99593;kegg.reaction/R02285;seed.reaction/rxn01639	Amino acidand related molecules			carveMe
	FLDR	Flavodoxin reductase (NADPH)	h[c] + nadph[c] + fldox[c] => nadp[c] + fldrd[c]		(ANW22074)	0	1000	0		ec-code/1.19.1.1;ec-code/1.19.1.a;biocyc/META:FLAVONADPREDUCT-RXN;metanetx.reaction/MNXR99598;kegg.reaction/R11485	Unassigned		MetaNetX (MNX) Equation: MNXR31380	carveMe
	FLNDPR2r	Flavodoxin : nadp reductase	h[c] + nadh[c] + 2 nadp[c] + 2 flxr[c] <=> nad[c] + 2 nadph[c] + 2 flxso[c]		(ANW18690)	-1000	1000	0		metanetx.reaction/MNXR99600	Energy Metabolism		MetaNetX (MNX) Equation: MNXR82865	carveMe
	FLVR	Flavin reductase	h[c] + nadph[c] + ribflv[c] => nadp[c] + rbflvrd[c]	1.5.1.41	(ANW19392)	0	1000	0		ec-code/1.5.1.30;ec-code/1.5.1.41;rhea/19377;rhea/19378;rhea/19379;rhea/19380;biocyc/META:NADPH-DEHYDROGENASE-FLAVIN-RXN;metanetx.reaction/MNXR99601;kegg.reaction/R05707;seed.reaction/rxn03976	Cofactor and Prosthetic Group Biosynthesis		RHEA: 19377;19378;19379;19380 BioCyc: META:NADPH-DEHYDROGENASE-FLAVIN-RXN;META:RXN-12445 MetaNetX (MNX) Equation: MNXR82866 KEGG Reaction: R05707	carveMe
	FMNAT	FMN adenylyltransferase	atp[c] + h[c] + fmn[c] => ppi[c] + fad[c]	2.7.7.2	(ANW17786)	0	1000	0		rhea/17237;rhea/17238;rhea/17239;rhea/17240;ec-code/2.7.7.2;biocyc/META:FADSYN-RXN;metanetx.reaction/MNXR95501;reactome/R-ATH-196929;reactome/R-BTA-196929;reactome/R-CEL-196929;reactome/R-CFA-196929;reactome/R-DDI-196929;reactome/R-DME-196929;reactome/R-DRE-196929;reactome/R-GGA-196929;reactome/R-HSA-196929;reactome/R-MMU-196929;reactome/R-PFA-196929;reactome/R-RNO-196929;reactome/R-SCE-196929;re…	Cofactor and Prosthetic Group Biosynthesis		BioCyc: META:FADSYN-RXN MetaNetX (MNX) Equation: MNXR81572 KEGG Reaction: R00161 RHEA: 17237;17238;17239;17240 UniPathway Reaction: UCR00161;UER00407	carveMe
	FMNRx	FMN reductase	h[c] + nadh[c] + fmn[c] => nad[c] + fmnh2[c]	1.5.1.42	((ANW19350) or (ANW20803) or (ANW22319))	0	1000	0		ec-code/1.5.1.-;ec-code/1.5.1.36;ec-code/1.5.1.39;ec-code/1.5.1.41;ec-code/1.5.1.42;rhea/21620;rhea/21621;rhea/21622;rhea/21623;biocyc/META:RXN-9510;metanetx.reaction/MNXR99607;kegg.reaction/R05705;seed.reaction/rxn03974	Cofactor and Prosthetic Group Biosynthesis		RHEA: 21620;21621;21622;21623 BioCyc: META:RXN-9510 MetaNetX (MNX) Equation: MNXR69003 KEGG Reaction: R05705	carveMe
	FMNRx2	FMN reductase	h[c] + nadph[c] + fmn[c] => nadp[c] + fmnh2[c]	1.5.1.39	((ANW19350) or (ANW19392) or (ANW22319))	0	1000	0		ec-code/1.5.1.-;ec-code/1.5.1.38;ec-code/1.5.1.39;rhea/21624;rhea/21625;rhea/21626;rhea/21627;rhea/50756;rhea/50757;rhea/50758;rhea/50759;biocyc/META:RXN-12444;metanetx.reaction/MNXR99597;kegg.reaction/R05706;seed.reaction/rxn03975;seed.reaction/rxn13930;seed.reaction/rxn13939	Cofactor and Prosthetic Group Biosynthesis		RHEA: 21624;21625;21626;21627 BioCyc: META:FMNREDUCT-RXN;META:RXN-12444 MetaNetX (MNX) Equation: MNXR68997 KEGG Reaction: R05706	carveMe
	FMNRy	FMN reductase NADPH dependent	h[c] + nadph[c] + fmn[c] => nadp[c] + fmnRD[c]			0	1000	0		metanetx.reaction/MNXR99608	Membrane bioenergetics			carveMe
	FOLD3	FOLD3	4abz[c] + 2ahhmd[c] => ppi[c] + dhpt[c]		((ANW18307) or (ANW19679) or (ANW19682))	0	1000	0		ec-code/2.5.1.15;metanetx.reaction/MNXR143108;seed.reaction/rxn02201	Folate Biosynthesis		MetaNetX (MNX) Equation: MNXR82870	carveMe
	FOMETRi	Aminomethyltransferase	h[c] + 5fthf[c] => h2o[c] + methf[c]	2.1.2.10	(ANW20169)	0	1000	0		ec-code/2.1.2.10;rhea/34767;rhea/34768;rhea/34769;rhea/34770;metanetx.reaction/MNXR99614;kegg.reaction/R02300;seed.reaction/rxn01652	Folate Metabolism		RHEA: 34767;34768;34769;34770 MetaNetX (MNX) Equation: MNXR2272 KEGG Reaction: R02300	carveMe
	FORAMD	FORAMD	h2o[c] + frmd[c] => nh4[c] + for[c]	3.5.1.49	(ANW20052)	0	1000	0		rhea/21948;rhea/21949;rhea/21950;rhea/21951;ec-code/3.5.1.49;biocyc/META:FORMAMIDASE-RXN;metanetx.reaction/MNXR99615;kegg.reaction/R00524;seed.reaction/rxn00374	Others		MetaNetX (MNX) Equation: MNXR82871	carveMe
	FORCT	Formyl-CoA Transferase	forcoa[c] + oxa[c] <=> for[c] + oxalcoa[c]	2.8.3.16	(ANW20670)	-1000	1000	0		rhea/16545;rhea/16546;rhea/16547;rhea/16548;ec-code/2.8.3.16;biocyc/META:RXN0-1382;metanetx.reaction/MNXR99616;kegg.reaction/R07290;seed.reaction/rxn05044	Alternate Carbon Metabolism		BioCyc: META:RXN0-1382 MetaNetX (MNX) Equation: MNXR8463 KEGG Reaction: R07290 RHEA: 16545;16546;16547;16548 UniPathway Reaction: UCR07290;UER00598	carveMe
	FORGLUIH	FORGLUIH	h2o[c] + 2 h[c] + forglu[c] => nh3[c] + Nforglu[c]	3.5.3.13	(ANW19877)	0	1000	0		rhea/22832;rhea/22833;rhea/22834;rhea/22835;ec-code/3.5.3.13;biocyc/META:FORMIMINOGLUTAMATE-DEIMINASE-RXN;metanetx.reaction/MNXR99617;kegg.reaction/R02286;seed.reaction/rxn01640	Histidine Metabolism		BioCyc: META:FORMIMINOGLUTAMATE-DEIMINASE-RXN MetaNetX (MNX) Equation: MNXR2274 KEGG Reaction: R02286 RHEA: 22832;22833;22834;22835 UniPathway Reaction: UCR02286;UER00553	carveMe
	FORtex	Formate transport via diffusion (extracellular to periplasm)	for[e] <=> for[p]		(ANW18378)	-1000	1000	0		rhea/29679;rhea/29680;rhea/29681;rhea/29682;biocyc/META:TRANS-RXN-1;metanetx.reaction/MNXR99620;reactome/R-HSA-6803255;seed.reaction/rxn08525;seed.reaction/rxn08526;seed.reaction/rxn09682;seed.reaction/rxn09754	Transport, Outer Membrane Porin		MetaNetX (MNX) Equation: MNXR2277 BioCyc: META:TRANS-RXN-1	carveMe
	FRD2	Fumarate reductase	fum[c] + mql8[c] => succ[c] + mqn8[c]		(((ANW18335) and (ANW18511) and (ANW18512) and (ANW18513)) or ((ANW18336) and (ANW18511) and (ANW18512) and (ANW18513)) or ((ANW18511) and (ANW18512) and (ANW18513) and (ANW18514)))	0	1000	0		rhea/29215;rhea/29216;rhea/29217;rhea/29218;metanetx.reaction/MNXR99637;seed.reaction/rxn08527	Citric Acid Cycle		RHEA: 29215;29216;29217;29218 MetaNetX (MNX) Equation: MNXR26704	carveMe
	FRD2rpp	Fumarate reductase / succinate dehydrogenase (irreversible) (periplasmic, membrane potential dissipating)	2 h[p] + succ[c] + mqn8[c] => 2 h[c] + fum[c] + mql8[c]		((ANW17041) and (ANW17042))	0	1000	0		metanetx.reaction/MNXR99638	Central Metabolism		MetaNetX (MNX) Equation: MNXR82875	carveMe
	FRD3	Fumarate reductase	fum[c] + 2dmmql8[c] => succ[c] + 2dmmq8[c]	1.3.99.1	(((ANW18335) and (ANW18511) and (ANW18512) and (ANW18513)) or ((ANW18336) and (ANW18511) and (ANW18512) and (ANW18513)) or ((ANW18511) and (ANW18512) and (ANW18513) and (ANW18514)))	0	1000	0		ec-code/1.3.99.1;metanetx.reaction/MNXR99639;seed.reaction/rxn08528	Citric Acid Cycle		MetaNetX (MNX) Equation: MNXR69006	carveMe
	FRDO	FRDO	nadp[c] + fdxrd[c] <=> h[c] + nadph[c] + fdxox[c]		((ANW21333) and (ANW21885))	-1000	1000	0		ec-code/1.18.1.2;metanetx.reaction/MNXR99642;seed.reaction/rxn05937	Respiratory chain		MetaNetX (MNX) Equation: MNXR82869	carveMe
	FRNDPR2r	Ferredoxin : nadp reductase	h[c] + nadh[c] + 2 nadp[c] + fdxr_42[c] => nad[c] + 2 nadph[c] + fdxo_42[c]		(ANW18690)	0	1000	0		metanetx.reaction/MNXR99648	Energy Metabolism		MetaNetX (MNX) Equation: MNXR82878	carveMe
	FRUK	Fructose-1-phosphate kinase	atp[c] + f1p[c] => adp[c] + h[c] + fdp[c]	2.7.1.56	(ANW18958)	0	1000	0		rhea/14213;rhea/14214;rhea/14215;rhea/14216;ec-code/2.7.1.56;metanetx.reaction/MNXR99652;seed.reaction/rxn01492	Alternate Carbon Metabolism		MetaNetX (MNX) Equation: MNXR2301	carveMe
	FRUpts	D-fructose transport via PEP:Pyr PTS	pep[c] + fru[e] => pyr[c] + f1p[c]		(ANW21193)	0	1000	0		metanetx.reaction/MNXR99661;seed.reaction/rxn05560;seed.reaction/rxn08536	Transport		MetaNetX (MNX) Equation: MNXR82881	carveMe
	FRUptspp	D-fructose transport via PEP:Pyr PTS (periplasm)	pep[c] + fru[p] => pyr[c] + f1p[c]		(ANW17691)	0	1000	0		metanetx.reaction/MNXR99661;seed.reaction/rxn05560;seed.reaction/rxn08536	Transport, Inner Membrane		MetaNetX (MNX) Equation: MNXR82881	carveMe
	FRUt3	D-fructose transport in via proton symport (periplasm)	h[p] + fru[p] => h[c] + fru[c]		(ANW17856)	0	1000	0		metanetx.reaction/MNXR99664;seed.reaction/rxn09681	Transport		MetaNetX (MNX) Equation: MNXR82883	carveMe
	FTHFCL	5 formethyltetrahydrofolate cyclo ligase	atp[c] + 5fthf[c] => adp[c] + pi[c] + methf[c]	6.3.3.2	(ANW19760)	0	1000	0		rhea/10488;rhea/10489;rhea/10490;rhea/10491;ec-code/6.3.3.2;metanetx.reaction/MNXR99668;kegg.reaction/R02301;seed.reaction/rxn01653	Vitamins and Cofactor Biosynthesis		RHEA: 10488;10489;10490;10491 MetaNetX (MNX) Equation: MNXR2316 KEGG Reaction: R02301	carveMe
	FTHFD	Formyltetrahydrofolate deformylase	h2o[c] + 10fthf[c] => h[c] + thf[c] + for[c]	3.5.1.10	(ANW18817)	0	1000	0		rhea/19833;rhea/19834;rhea/19835;rhea/19836;ec-code/3.5.1.10;metanetx.reaction/MNXR99669;kegg.reaction/R00944	Folate Metabolism		RHEA: 19833;19834;19835;19836 KEGG Reaction: R00944 UniPathway Reaction: UCR00944;UER00170 MetaNetX (MNX) Equation: MNXR2317	carveMe
	FUM	Fumarase	h2o[c] + fum[c] <=> mal__L[c]	4.2.1.2	((ANW18356) or (ANW21860))	-1000	1000	0		rhea/12460;rhea/12461;rhea/12462;rhea/12463;ec-code/4.2.1.2;biocyc/META:FUMHYDR-RXN;metanetx.reaction/MNXR99705;reactome/R-ATH-451033;reactome/R-ATH-70982;reactome/R-BTA-451033;reactome/R-BTA-70982;reactome/R-CEL-451033;reactome/R-CEL-70982;reactome/R-CFA-451033;reactome/R-CFA-70982;reactome/R-DDI-451033;reactome/R-DDI-70982;reactome/R-DME-451033;reactome/R-DME-70982;reactome/R-DRE-451033;reactom…	Citric Acid Cycle		BioCyc: META:FUMHYDR-RXN BioPath Reaction: RXN00540 MetaNetX (MNX) Equation: MNXR2338 KEGG Reaction: R01082 RHEA: 12460;12461;12462;12463 UniPathway Reaction: UCR01082;UER01007	carveMe
	FUMAC	Fumarylacetoacetase	h2o[c] + 4fumacac[c] => h[c] + acac[c] + fum[c]	3.7.1.2	(ANW18683)	0	1000	0		rhea/10244;rhea/10245;rhea/10246;rhea/10247;ec-code/3.7.1.2;biocyc/META:FUMARYLACETOACETASE-RXN;metanetx.reaction/MNXR99706;reactome/R-ATH-71181;reactome/R-BTA-71181;reactome/R-CEL-71181;reactome/R-CFA-71181;reactome/R-DDI-71181;reactome/R-DME-71181;reactome/R-DRE-71181;reactome/R-GGA-71181;reactome/R-HSA-71181;reactome/R-MMU-71181;reactome/R-OSA-71181;reactome/R-RNO-71181;reactome/R-SSC-71181;re…	Tyrosine metabolism		BioCyc: META:FUMARYLACETOACETASE-RXN BioPath Reaction: RXN01097 MetaNetX (MNX) Equation: MNXR2339 KEGG Reaction: R01364 RHEA: 10244;10245;10246;10247 UniPathway Reaction: UCR01364;UER00341	carveMe
	FUTH	Futalosine hydrolase	h2o[c] + fut[c] => dhxfut[c] + hxan[c]	3.2.2.26		0	1000	0		rhea/25904;rhea/25905;rhea/25906;rhea/25907;ec-code/3.2.2.26;biocyc/META:RXN-9780;metanetx.reaction/MNXR99765;kegg.reaction/R08587;seed.reaction/rxn14263	Vitamins and Cofactor Biosynthesis		RHEA: 25904;25905;25906;25907 BioCyc: META:RXN-9780 MetaNetX (MNX) Equation: MNXR8900 KEGG Reaction: R08587	carveMe
	FUTS	Futalosine synthase	h[c] + pep[c] + chor[c] + imp[c] => 2 pi[c] + co2[c] + pyr[c] + fut[c]		(ANW18701)	0	1000	0		metanetx.reaction/MNXR99766	Vitamins and Cofactor Biosynthesis		MetaNetX (MNX) Equation: MNXR82910	carveMe
	G1PACT	Glucosamine-1-phosphate N-acetyltransferase	accoa[c] + gam1p[c] => h[c] + coa[c] + acgam1p[c]	2.3.1.157	((ANW17233) or (ANW19826))	0	1000	0		ec-code/2.3.1.157;ec-code/2.3.1.4;metanetx.reaction/MNXR99841;seed.reaction/rxn03638	Cell Envelope Biosynthesis		BioCyc: META:2.3.1.157-RXN MetaNetX (MNX) Equation: MNXR2417 KEGG Reaction: R05332 RHEA: 13725;13726;13727;13728 UniPathway Reaction: UCR05332;UER00532	carveMe
	G1PCTYT	Alpha-D-glucose cytidylyltransferase	h[c] + g1p[c] + ctp[c] <=> ppi[c] + cdpglc[c]	2.7.7.33	(ANW16775)	-1000	1000	0		ec-code/2.7.7.33;biocyc/META:2.7.7.33-RXN;metanetx.reaction/MNXR99842;kegg.reaction/R00956;seed.reaction/rxn00702	Nucleotide sugar metabolism		BioCyc: META:2.7.7.33-RXN MetaNetX (MNX) Equation: MNXR71287 KEGG Reaction: R00956 RHEA: 18213;18214;18215;18216 UniPathway Reaction: UCR00956;UER00511	carveMe
	G1PTT	Glucose-1-phosphate thymidylyltransferase	h[c] + g1p[c] + dttp[c] => ppi[c] + dtdpglu[c]	2.7.7.24	(ANW16775)	0	1000	0		rhea/15225;rhea/15226;rhea/15227;rhea/15228;ec-code/2.7.7.24;biocyc/META:DTDPGLUCOSEPP-RXN;metanetx.reaction/MNXR99846;kegg.reaction/R02328;seed.reaction/rxn01675	Cell Envelope Biosynthesis		BioCyc: META:DTDPGLUCOSEPP-RXN BioPath Reaction: RXN00424 MetaNetX (MNX) Equation: MNXR69063 RHEA: 15225;15226;15227;15228 KEGG Reaction: R02328	carveMe
	G1SAT	Glutamate-1-semialdehyde aminotransferase	glu1sa[c] <=> 5aop[c]	5.4.3.8	((ANW16768) or (ANW18717))	-1000	1000	0		rhea/14265;rhea/14266;rhea/14267;rhea/14268;ec-code/5.4.3.8;biocyc/META:GSAAMINOTRANS-RXN;metanetx.reaction/MNXR99850;kegg.reaction/R02272;seed.reaction/rxn01629	Cofactor and Prosthetic Group Biosynthesis		BioCyc: META:GSAAMINOTRANS-RXN BioPath Reaction: RXN00998 MetaNetX (MNX) Equation: MNXR2422 KEGG Reaction: R02272 RHEA: 14265;14266;14267;14268 UniPathway Reaction: UCR02272;UER00317	carveMe
	G2PP	Glycerol-2-phosphate phosphatase	h2o[c] + glyc2p[c] => pi[c] + glyc[c]	3.1.3.19	(ANW17641)	0	1000	0		rhea/13105;rhea/13106;rhea/13107;rhea/13108;ec-code/3.1.3.19;biocyc/META:GLYCEROL-2-PHOSPHATASE-RXN;metanetx.reaction/MNXR99852;kegg.reaction/R01043;seed.reaction/rxn00766	Alternate Carbon Metabolism		RHEA: 13105;13106;13107;13108 BioCyc: META:GLYCEROL-2-PHOSPHATASE-RXN MetaNetX (MNX) Equation: MNXR69064 KEGG Reaction: R01043	carveMe
	G3PAT120	Glycerol-3-phosphate acyltransferase (C12:0)	ddcaACP[c] + glyc3p[c] => ACP[c] + 1ddecg3p[c]	2.3.1.15	(ANW20352)	0	1000	0		ec-code/2.3.1.15;metanetx.reaction/MNXR99854	Glycerophospholipid Metabolism		MetaNetX (MNX) Equation: MNXR55513	carveMe
	G3PAT140	Glycerol-3-phosphate acyltransferase (C14:0)	myrsACP[c] + glyc3p[c] => ACP[c] + 1tdecg3p[c]	2.3.1.15	(ANW20352)	0	1000	0		ec-code/2.3.1.15;metanetx.reaction/MNXR99855	Glycerophospholipid Metabolism		MetaNetX (MNX) Equation: MNXR69065	carveMe
	G3PAT141	Glycerol-3-phosphate acyltransferase (C14:1)	tdeACP[c] + glyc3p[c] => ACP[c] + 1tdec7eg3p[c]	2.3.1.15	(ANW20352)	0	1000	0		ec-code/2.3.1.15;metanetx.reaction/MNXR99856	Glycerophospholipid Metabolism		MetaNetX (MNX) Equation: MNXR69066	carveMe
	G3PAT160	Glycerol-3-phosphate acyltransferase (C16:0)	palmACP[c] + glyc3p[c] => ACP[c] + 1hdecg3p[c]	2.3.1.15	(ANW20352)	0	1000	0		ec-code/2.3.1.15;metanetx.reaction/MNXR99857	Glycerophospholipid Metabolism		MetaNetX (MNX) Equation: MNXR69067	carveMe
	G3PAT161	Glycerol-3-phosphate acyltransferase (C16:1)	hdeACP[c] + glyc3p[c] => ACP[c] + 1hdec9eg3p[c]	2.3.1.15	(ANW20352)	0	1000	0		ec-code/2.3.1.15;metanetx.reaction/MNXR99859	Glycerophospholipid Metabolism		MetaNetX (MNX) Equation: MNXR82925	carveMe
	G3PAT180	Glycerol-3-phosphate acyltransferase (C18:0)	ocdcaACP[c] + glyc3p[c] => ACP[c] + 1odecg3p[c]	2.3.1.15	(ANW20352)	0	1000	0		ec-code/2.3.1.15;metanetx.reaction/MNXR99860	Glycerophospholipid Metabolism		MetaNetX (MNX) Equation: MNXR82926	carveMe
	G3PAT181	Glycerol-3-phosphate acyltransferase (C18:1)	octeACP[c] + glyc3p[c] => ACP[c] + 1odec11eg3p[c]	2.3.1.15	(ANW20352)	0	1000	0		ec-code/2.3.1.15;metanetx.reaction/MNXR99862	Glycerophospholipid Metabolism		MetaNetX (MNX) Equation: MNXR82928	carveMe
	G3PCabcpp	Sn-glycerol-3-phosphocholine transport via ABC system (periplasm)	atp[c] + h2o[c] + g3pc[p] => adp[c] + pi[c] + h[c] + g3pc[c]		(ANW18962)	0	1000	0		metanetx.reaction/MNXR99873;seed.reaction/rxn08553	Transport, Inner Membrane		MetaNetX (MNX) Equation: MNXR2435	carveMe
	G3PCT	Glycerol-3-phosphate cytidylyltransferase	h[c] + ctp[c] + glyc3p[c] => ppi[c] + cdpglyc[c]	2.7.7.39		0	1000	0		rhea/13361;rhea/13362;rhea/13363;rhea/13364;ec-code/2.7.7.39;biocyc/META:2.7.7.39-RXN;metanetx.reaction/MNXR99872;kegg.reaction/R00856;seed.reaction/rxn00621	Unassigned		RHEA: 13361;13362;13363;13364 BioCyc: META:2.7.7.39-RXN MetaNetX (MNX) Equation: MNXR69072 KEGG Reaction: R00856	carveMe
	G3PCtex	Glycero-3-phosphocholine transport via diffusion (extracellular to periplasm)	g3pc[e] <=> g3pc[p]			-1000	1000	0		rhea/32911;rhea/32912;rhea/32913;rhea/32914;metanetx.reaction/MNXR99874;seed.reaction/rxn08554;seed.reaction/rxn13291	Transport, Outer Membrane Porin		MetaNetX (MNX) Equation: MNXR2436	carveMe
	G3PD1	G3PD1	nad[c] + glyc3p[c] <=> h[c] + nadh[c] + dhap[c]	1.1.1.94	((ANW17013) or (ANW17872) or (ANW18568))	-1000	1000	0		ec-code/1.1.1.8;ec-code/1.1.1.94;rhea/11092;rhea/11093;rhea/11094;rhea/11095;biocyc/META:1.1.1.8-RXN;metanetx.reaction/MNXR99876;reactome/R-ATH-75889;reactome/R-BTA-75889;reactome/R-CEL-75889;reactome/R-CFA-75889;reactome/R-DME-75889;reactome/R-DRE-75889;reactome/R-GGA-75889;reactome/R-HSA-75889;reactome/R-MMU-75889;reactome/R-OSA-75889;reactome/R-PFA-75889;reactome/R-RNO-75889;reactome/R-SCE-758…	Phosphoglycerolipid metabolism		BioCyc: META:1.1.1.8-RXN BioPath Reaction: RXN00456 MetaNetX (MNX) Equation: MNXR2438 RHEA: 11092;11093;11094;11095 KEGG Reaction: R00842	carveMe
	G3PEabcpp	Sn-glycerol-3-phosphoethanolamine transport via ABC system (periplasm)	atp[c] + h2o[c] + g3pe[p] => adp[c] + pi[c] + h[c] + g3pe[c]		(ANW18962)	0	1000	0		metanetx.reaction/MNXR99883;seed.reaction/rxn08559	Transport, Inner Membrane		MetaNetX (MNX) Equation: MNXR2444	carveMe
	G3PEtex	Glycero-3-phosphoethanolamine transport via diffusion (extracellular to periplasm)	g3pe[e] <=> g3pe[p]			-1000	1000	0		metanetx.reaction/MNXR99884;seed.reaction/rxn08560	Transport, Outer Membrane Porin		MetaNetX (MNX) Equation: MNXR2445	carveMe
	G3PGabcpp	Sn-glycerol-3-phosphoglycerol transport via ABC system (periplasm)	atp[c] + h2o[c] + g3pg[p] => adp[c] + pi[c] + h[c] + g3pg[c]		(ANW18962)	0	1000	0		metanetx.reaction/MNXR99885;seed.reaction/rxn08561	Transport, Inner Membrane		MetaNetX (MNX) Equation: MNXR2446	carveMe
	G3PIabcpp	Sn-glycerol-3-phosphoethanolamine transport via ABC system (periplasm)	atp[c] + h2o[c] + g3pi[p] => adp[c] + pi[c] + h[c] + g3pi[c]		(ANW18962)	0	1000	0		metanetx.reaction/MNXR99887;seed.reaction/rxn08563	Transport, Inner Membrane		MetaNetX (MNX) Equation: MNXR2448	carveMe
	G3PItex	Glycero-3-phospho-1-inositol transport via diffusion (extracellular to periplasm)	g3pi[e] <=> g3pi[p]			-1000	1000	0		rhea/32915;rhea/32916;rhea/32917;rhea/32918;metanetx.reaction/MNXR99888;seed.reaction/rxn08564;seed.reaction/rxn13292	Transport, Outer Membrane Porin		MetaNetX (MNX) Equation: MNXR2449	carveMe
	G3POA_BS	Glycerol 3 phosphate O acyltransferase	0.03 tdcoa[c] + 0.1 pmtcoa[c] + 0.07 fa11coa[c] + 0.17 fa12coa[c] + 0.01 fa1coa[c] + 0.2 fa3coa[c] + 0.34 fa4coa[c] + 0.05 fa6coa[c] + 0.03 strcoa[c] + glyc3p[c] => coa[c] + 0.01 1ag3p_BS[c]			0	1000	0		metanetx.reaction/MNXR143119	Lipids			carveMe
	G3PSabcpp	Sn-glycerol-3-phosphoserine transport via ABC system (periplasm)	atp[c] + h2o[c] + g3ps[p] => adp[c] + pi[c] + h[c] + g3ps[c]		(ANW18962)	0	1000	0		metanetx.reaction/MNXR99892;seed.reaction/rxn08565	Transport, Inner Membrane		MetaNetX (MNX) Equation: MNXR82938	carveMe
	G3PStex	Glycerophosphserine transport via diffusion (extracellular to periplasm)	g3ps[e] <=> g3ps[p]			-1000	1000	0		metanetx.reaction/MNXR99893;seed.reaction/rxn08566	Transport, Outer Membrane Porin		MetaNetX (MNX) Equation: MNXR82538	carveMe
	G3PT	Glycerol-3-phosphatase	h2o[c] + glyc3p[c] => pi[c] + glyc[c]	3.1.3.21	(ANW22372)	0	1000	0		ec-code/3.1.3.2;ec-code/3.1.3.21;biocyc/META:RXN-14965;metanetx.reaction/MNXR99894;kegg.reaction/R00841;seed.reaction/rxn00610	Alternate Carbon Metabolism		BioCyc: META:RXN-14965 BioPath Reaction: RXN01129 MetaNetX (MNX) Equation: MNXR69078 KEGG Reaction: R00841	carveMe
	G5SADs	L-glutamate 5-semialdehyde dehydratase (spontaneous)	glu5sa[c] => h2o[c] + h[c] + 1pyr5c[c]		(spontaneous)	0	1000	0		rhea/28234;rhea/28235;rhea/28236;rhea/28237;biocyc/META:SPONTPRO-RXN;metanetx.reaction/MNXR99897;reactome/R-HSA-70655;reactome/R-HSA-70667;kegg.reaction/R03314;seed.reaction/rxn02374;seed.reaction/rxn11220	Arginine and Proline Metabolism		BioCyc: META:SPONTPRO-RXN BioPath Reaction: RXN01473 MetaNetX (MNX) Equation: MNXR69079 KEGG Reaction: R03314 RHEA: 28234;28235;28236;28237 UniPathway Reaction: UCR03314	carveMe
	G5SD	Glutamate-5-semialdehyde dehydrogenase	h[c] + nadph[c] + glu5p[c] => pi[c] + nadp[c] + glu5sa[c]	1.2.1.41	(ANW20244)	0	1000	0		ec-code/1.2.1.41;rhea/19541;rhea/19542;rhea/19543;rhea/19544;biocyc/META:GLUTSEMIALDEHYDROG-RXN;metanetx.reaction/MNXR99896;kegg.reaction/R03313;seed.reaction/rxn02373	Arginine and Proline Metabolism		BioCyc: META:GLUTSEMIALDEHYDROG-RXN BioPath Reaction: RXN00224 MetaNetX (MNX) Equation: MNXR2454 KEGG Reaction: R03313 RHEA: 19541;19542;19543;19544 UniPathway Reaction: UCR03313;UER00360	carveMe
	G5SD2	Glutamate 5 semialdehyde dehydrogenase	h[c] + nadh[c] + glu5p[c] => pi[c] + nad[c] + glu5sa[c]	1.2.1.41	(ANW20244)	0	1000	0		ec-code/1.2.1.41;metanetx.reaction/MNXR99898;seed.reaction/rxn09412	Proline Biosynthesis		MetaNetX (MNX) Equation: MNXR2455	carveMe
	G6PDA	Glucosamine-6-phosphate deaminase	h2o[c] + gam6p[c] => nh4[c] + f6p[c]	3.5.99.6	(ANW21521)	0	1000	0		ec-code/3.5.99.6;metanetx.reaction/MNXR99905;kegg.reaction/R00765;seed.reaction/rxn00552	Alternate Carbon Metabolism		MetaNetX (MNX) Equation: MNXR82944	carveMe
	G6PDH2r	Glucose 6-phosphate dehydrogenase	nadp[c] + g6p[c] <=> h[c] + nadph[c] + 6pgl[c]	1.1.1.49	(ANW20757)	-1000	1000	0		ec-code/1.1.1.363;ec-code/1.1.1.49;rhea/15841;rhea/15842;rhea/15843;rhea/15844;biocyc/META:GLU6PDEHYDROG-RXN;metanetx.reaction/MNXR99907;kegg.reaction/R00835;seed.reaction/rxn00604	Pentose Phosphate Pathway		BioCyc: META:RXN-14819 MetaNetX (MNX) Equation: MNXR69082 KEGG Reaction: R00835 RHEA: 15841;15842;15843;15844 UniPathway Reaction: UCR00835;UER00408	carveMe
	GADktpp	GADktpp	fad[c] + glcn[p] <=> 2dhglcn[p] + fadh2[c]	1.1.99.3	(ANW17126)	-1000	1000	0		ec-code/1.1.99.3;metanetx.reaction/MNXR99921;seed.reaction/rxn12740	Glycolysis		RHEA: 30779;30780;30781;30782 BioCyc: META:RXN-14204 MetaNetX (MNX) Equation: MNXR82947 KEGG Reaction: R01741	carveMe
	GALabc	D-galactose transport via ABC system	atp[c] + h2o[c] + gal[e] => adp[c] + pi[c] + h[c] + gal[c]		((ANW17330) or ((ANW20493) and (ANW20494)))	0	1000	0		ec-code/3.6.3.17;biocyc/META:ABC-18-RXN;metanetx.reaction/MNXR100023;seed.reaction/rxn05162;seed.reaction/rxn08573	Transport		MetaNetX (MNX) Equation: MNXR50923	carveMe
	GALabcpp	D-galactose transport via ABC system (periplasm)	atp[c] + h2o[c] + gal[p] => adp[c] + pi[c] + h[c] + gal[c]		((ANW17330) or (ANW17576) or (ANW18494) or (ANW20974))	0	1000	0		ec-code/3.6.3.17;biocyc/META:ABC-18-RXN;metanetx.reaction/MNXR100023;seed.reaction/rxn05162;seed.reaction/rxn08573	Transport, Inner Membrane		MetaNetX (MNX) Equation: MNXR50923	carveMe
	GALBDtex	Beta D-galactose transport via diffusion (extracellular to periplasm)	gal_bD[e] <=> gal_bD[p]			-1000	1000	0		metanetx.reaction/MNXR99953;seed.reaction/rxn08574	Transport, Outer Membrane Porin		MetaNetX (MNX) Equation: MNXR69091	carveMe
	GALCTNt2r	D-galactonate transport via proton symport, reversible	h[e] + galctn__D[e] <=> h[c] + galctn__D[c]		(ANW18724)	-1000	1000	0		rhea/29835;rhea/29836;rhea/29837;rhea/29838;biocyc/META:TRANS-RXN-16;metanetx.reaction/MNXR99960;seed.reaction/rxn08578;seed.reaction/rxn10160	Transport		MetaNetX (MNX) Equation: MNXR2503 BioCyc: META:TRANS-RXN-16	carveMe
	GALKr	Galactokinase	atp[c] + gal[c] <=> adp[c] + h[c] + gal1p[c]	2.7.1.6	(ANW19817)	-1000	1000	0		rhea/13553;rhea/13554;rhea/13555;rhea/13556;ec-code/2.7.1.6;biocyc/META:GALACTOKIN-RXN;metanetx.reaction/MNXR99985;kegg.reaction/R01092;seed.reaction/rxn00808	Alternate Carbon Metabolism		MetaNetX (MNX) Equation: MNXR32659	carveMe
	GALM2pp	Aldose-1-epimerase	gal_bD[p] => gal[p]	5.1.3.3	(ANW17236)	0	1000	0		rhea/28675;rhea/28676;rhea/28677;rhea/28678;ec-code/5.1.3.3;biocyc/META:ALDOSE1EPIM-RXN;metanetx.reaction/MNXR99987;seed.reaction/rxn08582	Alternate Carbon Metabolism		MetaNetX (MNX) Equation: MNXR69100	carveMe
	GALS3	A-galactosidase (melibiose)	h2o[c] + melib[c] => glc__D[c] + gal[c]	3.2.1.22	(ANW17217)	0	1000	0		ec-code/3.2.1.22;biocyc/META:ALPHAGALACTOSID-RXN;metanetx.reaction/MNXR138470	Alternate Carbon Metabolism		MetaNetX (MNX) Equation: MNXR31035 KEGG Reaction: R01101;R06091	carveMe
	GALT	Galactose 1 phosphate uridylyltransferase	h[c] + utp[c] + gal1p[c] <=> ppi[c] + udpgal[c]	2.7.7.64	(ANW19815)	-1000	1000	0		rhea/14209;rhea/14210;rhea/14211;rhea/14212;ec-code/2.7.7.10;ec-code/2.7.7.64;biocyc/META:UTPHEXPURIDYLYLTRANS-RXN;metanetx.reaction/MNXR100014;kegg.reaction/R00502;seed.reaction/rxn00355	Galactose metabolism		BioCyc: META:UTPHEXPURIDYLYLTRANS-RXN BioPath Reaction: RXN01472 MetaNetX (MNX) Equation: MNXR69103 RHEA: 14209;14210;14211;14212 KEGG Reaction: R00502	carveMe
	GALTpts	Galactitol transport via PEP:Pyr PTS	pep[c] + galt[e] => pyr[c] + galt1p[c]			0	1000	0		metanetx.reaction/MNXR100018;seed.reaction/rxn05567;seed.reaction/rxn08586	Transport, Extracellular		MetaNetX (MNX) Equation: MNXR2532	carveMe
	GALUi	UTP-glucose-1-phosphate uridylyltransferase (irreversible)	h[c] + g1p[c] + utp[c] => ppi[c] + udpg[c]	2.7.7.9	((ANW19761) or (ANW22691))	0	1000	0		rhea/19889;rhea/19890;rhea/19891;rhea/19892;ec-code/2.7.7.64;ec-code/2.7.7.9;biocyc/META:GLUC1PURIDYLTRANS-RXN;metanetx.reaction/MNXR143121;reactome/R-ATH-70286;reactome/R-BTA-70286;reactome/R-CEL-70286;reactome/R-CFA-70286;reactome/R-DDI-70286;reactome/R-DME-70286;reactome/R-DRE-70286;reactome/R-GGA-70286;reactome/R-HSA-70286;reactome/R-MMU-70286;reactome/R-OSA-70286;reactome/R-RNO-70286;reactom…	Cell Envelope Biosynthesis		BioCyc: META:GLUC1PURIDYLTRANS-RXN BioPath Reaction: RXN00643 MetaNetX (MNX) Equation: MNXR69105 RHEA: 19889;19890;19891;19892 KEGG Reaction: R00289	carveMe
	GALURt2rpp	D-galacturonate transport via proton symport, reversible (periplasm)	h[p] + galur[p] <=> h[c] + galur[c]		(ANW19583)	-1000	1000	0		metanetx.reaction/MNXR100020;seed.reaction/rxn05673;seed.reaction/rxn08588	Transport, Inner Membrane		MetaNetX (MNX) Equation: MNXR55544	carveMe
	GALURtex	D-galacturonate transport via diffusion (extracellular to periplasm)	galur[e] <=> galur[p]		(ANW18378)	-1000	1000	0		metanetx.reaction/MNXR100021;seed.reaction/rxn08589	Transport, Outer Membrane Porin		MetaNetX (MNX) Equation: MNXR55545	carveMe
	GAMpts	D-glucosamine transport via PEP:Pyr PTS	pep[c] + gam[e] => pyr[c] + gam6p[c]		((ANW20016) and (ANW21193))	0	1000	0		metanetx.reaction/MNXR100034;seed.reaction/rxn05569;seed.reaction/rxn08592	Transport, Extracellular		MetaNetX (MNX) Equation: MNXR2545	carveMe
	GAPD	Glyceraldehyde-3-phosphate dehydrogenase	pi[c] + nad[c] + g3p[c] <=> h[c] + nadh[c] + 13dpg[c]	1.2.1.59	((ANW16901) or (ANW20747))	-1000	1000	0		ec-code/1.2.1.12;ec-code/1.2.1.59;rhea/10300;rhea/10301;rhea/10302;rhea/10303;biocyc/META:GAPOXNPHOSPHN-RXN;metanetx.reaction/MNXR100040;reactome/R-ATH-70449;reactome/R-ATH-70482;reactome/R-BTA-70449;reactome/R-BTA-70482;reactome/R-CEL-70449;reactome/R-CEL-70482;reactome/R-CFA-70449;reactome/R-CFA-70482;reactome/R-DDI-70449;reactome/R-DDI-70482;reactome/R-DME-70449;reactome/R-DME-70482;reactome/R…	Glycolysis/Gluconeogenesis		BioCyc: META:GAPOXNPHOSPHN-RXN BioPath Reaction: RXN01471 MetaNetX (MNX) Equation: MNXR50924 KEGG Reaction: R01061 RHEA: 10300;10301;10302;10303 UniPathway Reaction: UCR01061;UER00184	carveMe
	GARFT	Phosphoribosylglycinamide formyltransferase	10fthf[c] + gar[c] <=> h[c] + thf[c] + fgam[c]	2.1.2.2	(ANW18542)	-1000	1000	0		rhea/15053;rhea/15054;rhea/15055;rhea/15056;ec-code/2.1.2.2;metanetx.reaction/MNXR99623;kegg.reaction/R04325	Purine and Pyrimidine Biosynthesis		BioPath Reaction: RXN00351 MetaNetX (MNX) Equation: MNXR2551 KEGG Reaction: R04325 RHEA: 15053;15054;15055;15056 UniPathway Reaction: UCR04325;UER00126	carveMe
	GBBTNabc	Gamma butyrobetaine transport in via ABC system	atp[c] + h2o[c] + gbbtn[e] => adp[c] + pi[c] + h[c] + gbbtn[c]		((ANW16843) and (ANW22387) and (ANW22388))	0	1000	0		metanetx.reaction/MNXR100052;seed.reaction/rxn05570	Transport			carveMe
	GCALDD	Glycolaldehyde dehydrogenase	h2o[c] + nad[c] + gcald[c] => 2 h[c] + nadh[c] + glyclt[c]	1.2.1.21	((ANW18767) or (ANW19667) or (ANW21865))	0	1000	0		ec-code/1.2.1.21;rhea/20001;rhea/20002;rhea/20003;rhea/20004;biocyc/META:GLYCOLALD-DEHYDROG-RXN;metanetx.reaction/MNXR100060;kegg.reaction/R01333;seed.reaction/rxn00979	Folate Metabolism		RHEA: 20001;20002;20003;20004 BioCyc: META:GLYCOLALD-DEHYDROG-RXN MetaNetX (MNX) Equation: MNXR2565 KEGG Reaction: R01333	carveMe
	GCCa	Glycine-cleavage complex	h[c] + gly[c] + lpro[c] => co2[c] + alpro[c]	1.4.4.2	((ANW20534) or (ANW21206))	0	1000	0		ec-code/1.4.4.2;metanetx.reaction/MNXR100067;kegg.reaction/R03425;seed.reaction/rxn06377	Folate Metabolism		MetaNetX (MNX) Equation: MNXR55549 KEGG Reaction: R03425	carveMe
	GCCb	Glycine cleavage complex	thf[c] + alpro[c] => nh4[c] + mlthf[c] + dhlpro[c]	2.1.2.10	(ANW17960)	0	1000	0		ec-code/2.1.2.10;metanetx.reaction/MNXR100068;kegg.reaction/R04125	Amino Acid Metabolism		MetaNetX (MNX) Equation: MNXR82977	carveMe
	GCCc	Glycine-cleavage complex	nad[c] + dhlpro[c] => h[c] + nadh[c] + lpro[c]	1.8.1.4	((ANW20534) or ((ANW17028) and (ANW18465)))	0	1000	0		ec-code/1.8.1.4;metanetx.reaction/MNXR100069;kegg.reaction/R03815;seed.reaction/rxn06493	Amino Acid Metabolism		MetaNetX (MNX) Equation: MNXR2572 KEGG Reaction: R03815	carveMe
	GDBTALDH	GDBTALDH	h2o[c] + nad[c] + gdbtal[c] => 2 h[c] + nadh[c] + 4gudbutn[c]	1.2.1.54	(ANW20408)	0	1000	0		ec-code/1.2.1.54;rhea/14381;rhea/14382;rhea/14383;rhea/14384;biocyc/META:1.2.1.54-RXN;metanetx.reaction/MNXR100083;kegg.reaction/R03177;seed.reaction/rxn02273	Arginine and Proline Metabolism		RHEA: 14381;14382;14383;14384 BioCyc: META:1.2.1.54-RXN MetaNetX (MNX) Equation: MNXR2580 KEGG Reaction: R03177	carveMe
	GDPDPK	GDP diphosphokinase	atp[c] + gdp[c] => h[c] + amp[c] + ppgpp[c]	2.7.6.5	(ANW17724)	0	1000	0		ec-code/2.7.6.5;rhea/28098;rhea/28099;rhea/28100;rhea/28101;biocyc/META:GDPPYPHOSKIN-RXN;metanetx.reaction/MNXR100088;seed.reaction/rxn08598	Cofactor and Prosthetic Group Biosynthesis		RHEA: 28098;28099;28100;28101 MetaNetX (MNX) Equation: MNXR69117 BioCyc: META:GDPPYPHOSKIN-RXN	carveMe
	GDPMNP	GDP-mannose phyrophosphatase	h2o[c] + gdpmann[c] => 2 h[c] + gmp[c] + man1p[c]	3.6.1.21	(ANW20140)	0	1000	0		rhea/27978;rhea/27979;rhea/27980;rhea/27981;ec-code/3.6.1.-;ec-code/3.6.1.21;biocyc/META:RXN0-5108;metanetx.reaction/MNXR100092;kegg.reaction/R00881;seed.reaction/rxn00639	Cell Envelope Biosynthesis		RHEA: 27978;27979;27980;27981 BioCyc: META:RXN0-5108 MetaNetX (MNX) Equation: MNXR2586 KEGG Reaction: R00881	carveMe
	GDPTPDP	Guanosine 3'-diphosphate 5'-triphosphate 3'-diphosphatase	h2o[c] + gdptp[c] => ppi[c] + gtp[c]	3.1.7.2	((ANW17724) or (ANW19846))	0	1000	0		ec-code/3.1.7.2;rhea/33055;rhea/33056;rhea/33057;rhea/33058;biocyc/META:RXN0-6427;metanetx.reaction/MNXR100094	Cofactor and Prosthetic Group Biosynthesis		RHEA: 33055;33056;33057;33058 MetaNetX (MNX) Equation: MNXR78000 BioCyc: META:RXN0-6427	carveMe
	GF6PTA	Glutamine-fructose-6-phosphate transaminase	gln__L[c] + f6p[c] => glu__L[c] + gam6p[c]	2.6.1.16	((ANW18222) or (ANW18598) or (ANW18961) or (ANW20073))	0	1000	0		ec-code/2.6.1.16;biocyc/META:L-GLN-FRUCT-6-P-AMINOTRANS-RXN;metanetx.reaction/MNXR100107	Cell Envelope Biosynthesis		MetaNetX (MNX) Equation: MNXR79233 KEGG Reaction: R00768 RHEA: 13237;13238;13239;13240 UniPathway Reaction: UCR00768;UER00528	carveMe
	GGGABADr	Gamma-glutamyl-gamma aminobutyric acid dehydrogenase	h2o[c] + nadp[c] + ggbutal[c] <=> 2 h[c] + nadph[c] + gg4abut[c]	1.2.1.-	(ANW18767)	-1000	1000	0		ec-code/1.2.1.-;rhea/28410;rhea/28411;rhea/28412;rhea/28413;metanetx.reaction/MNXR100113;kegg.reaction/R07418;seed.reaction/rxn05127	Alternate Carbon Metabolism		BioCyc: META:RXN0-3922 MetaNetX (MNX) Equation: MNXR2598 KEGG Reaction: R07418 RHEA: 28410;28411;28412;28413 UniPathway Reaction: UCR07418;UER00990	carveMe
	GGGABAH	Gamma-glutamyl-gamma-aminobutyric acid hydrolase	h2o[c] + gg4abut[c] => 4abut[c] + glu__L[c]	3.5.1.94		0	1000	0		rhea/19737;rhea/19738;rhea/19739;rhea/19740;ec-code/3.5.1.94;biocyc/META:RXN0-3942;metanetx.reaction/MNXR100114;kegg.reaction/R07419;seed.reaction/rxn05128	Alternate Carbon Metabolism		BioCyc: META:RXN0-3942 MetaNetX (MNX) Equation: MNXR31549 KEGG Reaction: R07419 RHEA: 19737;19738;19739;19740 UniPathway Reaction: UCR07419;UER00883	carveMe
	GGLUCT2	GGLUCT2	gluala[c] => ala__L[c] + 5oxpro[c]			0	1000	0		metanetx.reaction/MNXR143125;seed.reaction/rxn10753	Membrane Metabolism		MetaNetX (MNX) Equation: MNXR82988	carveMe
	GGPTRCO	Gamma glutamyl putrescine oxidase	h2o[c] + o2[c] + ggptrc[c] => nh4[c] + h2o2[c] + ggbutal[c]		((ANW17811) or (ANW18979))	0	1000	0		metanetx.reaction/MNXR100131;seed.reaction/rxn08603	Alternate Carbon Metabolism		MetaNetX (MNX) Equation: MNXR82990	carveMe
	GGPTRCS	Gamma glutamyl putrescine synthase	atp[c] + glu__L[c] + ptrc[c] => adp[c] + pi[c] + h[c] + ggptrc[c]	6.3.1.11	(ANW17613)	0	1000	0		ec-code/6.3.1.11;metanetx.reaction/MNXR100132;seed.reaction/rxn08604	Alternate Carbon Metabolism		BioCyc: META:RXN0-3901 MetaNetX (MNX) Equation: MNXR33952 KEGG Reaction: R07414 RHEA: 13633;13634;13635;13636 UniPathway Reaction: UCR07414;UER00880	carveMe
	GGTAe2	Gamma glutamyltransferase	h2o[e] + gthrd[e] <=> cgly[e] + glu__L[e]		(ANW17411)	-1000	1000	0		rhea/28807;rhea/28808;rhea/28809;rhea/28810;ec-code/3.4.19;ec-code/3.4.19.13;biocyc/META:RXN-12618;biocyc/META:RXN-15856;metanetx.reaction/MNXR100136;reactome/R-ATH-8943279;reactome/R-BTA-8943279;reactome/R-CEL-8943279;reactome/R-CFA-8943279;reactome/R-DME-8943279;reactome/R-DRE-8943279;reactome/R-GGA-8943279;reactome/R-HSA-8943279;reactome/R-MMU-8943279;reactome/R-OSA-8943279;reactome/R-RNO-8943…	GLUTATHIONE METABOLISM			carveMe
	GHBDHx	Gamma-hydroxybutyrate dehydrogenase (NADH)	h[c] + nadh[c] + sucsal[c] <=> nad[c] + ghb[c]	1.1.1.61	(ANW20137)	-1000	1000	0		ec-code/1.1.1.61;rhea/23948;rhea/23949;rhea/23950;rhea/23951;biocyc/META:4-HYDROXYBUTYRATE-DEHYDROGENASE-RXN;metanetx.reaction/MNXR100140;kegg.reaction/R01644;seed.reaction/rxn01201	Arginine and Proline Metabolism		BioCyc: META:4-HYDROXYBUTYRATE-DEHYDROGENASE-RXN BioPath Reaction: RXN00170 MetaNetX (MNX) Equation: MNXR5495 RHEA: 23948;23949;23950;23951 KEGG Reaction: R01644	carveMe
	GHMT2r	Glycine hydroxymethyltransferase, reversible	thf[c] + ser__L[c] <=> h2o[c] + gly[c] + mlthf[c]	2.1.2.1	((ANW17962) or (ANW18083) or (ANW18524))	-1000	1000	0		rhea/15481;rhea/15482;rhea/15483;rhea/15484;ec-code/2.1.2.1;metanetx.reaction/MNXR100142;kegg.reaction/R00945	Glycine and Serine Metabolism		RHEA: 15481;15482;15483;15484 KEGG Reaction: R00945 UniPathway Reaction: UCR00945;UER00914;UER01023 MetaNetX (MNX) Equation: MNXR2619	carveMe
	GK1	Guanylate kinase (GMP:ATP)	atp[c] + gmp[c] <=> adp[c] + gdp[c]	2.7.4.8	(ANW21126)	-1000	1000	0		ec-code/2.7.4.8;rhea/20780;rhea/20781;rhea/20782;rhea/20783;biocyc/META:GUANYL-KIN-RXN;metanetx.reaction/MNXR100144;kegg.reaction/R00332;seed.reaction/rxn00239	Nucleotide Salvage Pathway		BioCyc: META:GUANYL-KIN-RXN BioPath Reaction: RXN00728 MetaNetX (MNX) Equation: MNXR69138 RHEA: 20780;20781;20782;20783 KEGG Reaction: R00332	carveMe
	GLBRAN2	1,4-alpha-glucan branching enzyme (glycogen -> bglycogen)	glycogen[c] => bglycogen[c]	2.4.1.18	(ANW18006)	0	1000	0		ec-code/2.4.1.18;metanetx.reaction/MNXR100155;seed.reaction/rxn08605	Glycolysis/Gluconeogenesis		MetaNetX (MNX) Equation: MNXR69142	carveMe
	GLCabc	GLCabc	atp[c] + h2o[c] + glc__D[e] => adp[c] + pi[c] + h[c] + glc__D[c]		(((ANW20493) and (ANW20494)) or ((ANW21532) and (ANW21851) and (ANW22032)))	0	1000	0		ec-code/3.6.3.17;biocyc/META:TRANS-RXN-320;metanetx.reaction/MNXR100236;seed.reaction/rxn05147;seed.reaction/rxn08606	Transport		MetaNetX (MNX) Equation: MNXR2686	carveMe
	GLCabcpp	D-glucose transport via ABC system (periplasm)	atp[c] + h2o[c] + glc__D[p] => adp[c] + pi[c] + h[c] + glc__D[c]		((ANW17330) or (ANW18494) or (ANW20974) or ((ANW21479) and (ANW21480)))	0	1000	0		ec-code/3.6.3.17;biocyc/META:TRANS-RXN-320;metanetx.reaction/MNXR100236;seed.reaction/rxn05147;seed.reaction/rxn08606	Transport, Inner Membrane		MetaNetX (MNX) Equation: MNXR2686	carveMe
	GLCDpp	Glucose dehydrogenase (ubiquinone-8 as acceptor) (periplasm)	h2o[p] + q8[c] + glc__D[p] => h[p] + q8h2[c] + glcn[p]		((ANW17934) or (ANW19551))	0	1000	0		metanetx.reaction/MNXR100177;seed.reaction/rxn08608;seed.reaction/rxn10116	Oxidative Phosphorylation		MetaNetX (MNX) Equation: MNXR55580	carveMe
	GLCNt2ir	D gluconate transport via proton symport	h[e] + glcn__D[e] => h[c] + glcn__D[c]		(ANW18393)	0	1000	0		rhea/28831;rhea/28832;rhea/28833;rhea/28834;biocyc/META:TRANS-RXN0-209;metanetx.reaction/MNXR100209;seed.reaction/rxn05571;seed.reaction/rxn08609	Transport			carveMe
	GLCNt2r	D-gluconate transport via proton symport, reversible	h[e] + glcn[e] <=> h[c] + glcn[c]		(ANW18393)	-1000	1000	0		rhea/28831;rhea/28832;rhea/28833;rhea/28834;biocyc/META:TRANS-RXN0-209;metanetx.reaction/MNXR100209;seed.reaction/rxn05571;seed.reaction/rxn08609	Transport		MetaNetX (MNX) Equation: MNXR2667 BioCyc: META:TRANS-RXN0-209	carveMe
	GLCNt2rpp	D-gluconate transport via proton symport, reversible (periplasm)	h[p] + glcn[p] <=> h[c] + glcn[c]		((ANW18393) or (ANW20949))	-1000	1000	0		rhea/28831;rhea/28832;rhea/28833;rhea/28834;biocyc/META:TRANS-RXN0-209;metanetx.reaction/MNXR100209;seed.reaction/rxn05571;seed.reaction/rxn08609	Transport, Inner Membrane		MetaNetX (MNX) Equation: MNXR2667 BioCyc: META:TRANS-RXN0-209	carveMe
	GLCOAS	Glutaryl-CoA synthetase	atp[c] + coa[c] + glutar[c] => adp[c] + pi[c] + glutcoa[c]	6.2.1.6		0	1000	0		rhea/14169;rhea/14170;rhea/14171;rhea/14172;ec-code/6.2.1.6;biocyc/META:GLUTARATE--COA-LIGASE-RXN;metanetx.reaction/MNXR100212;kegg.reaction/R02402;seed.reaction/rxn01730	Lysine Metabolism		RHEA: 14169;14170;14171;14172 BioCyc: META:GLUTARATE--COA-LIGASE-RXN MetaNetX (MNX) Equation: MNXR2669 KEGG Reaction: R02402	carveMe
	GLCP	Glycogen phosphorylase	pi[c] + glycogen[c] => g1p[c]		((ANW18002) or (ANW18006))	0	1000	0		metanetx.reaction/MNXR100214;seed.reaction/rxn13299	Glycolysis/Gluconeogenesis		MetaNetX (MNX) Equation: MNXR69153	carveMe
	GLCpts	D-glucose transport via PEP:Pyr PTS	pep[c] + glc__D[e] => g6p[c] + pyr[c]		((ANW20016) or (ANW21193) or ((ANW20016) and (ANW21194)) or ((ANW20017) and (ANW21194)))	0	1000	0		metanetx.reaction/MNXR100237;seed.reaction/rxn05226;seed.reaction/rxn08612	Transport, Extracellular		MetaNetX (MNX) Equation: MNXR69163	carveMe
	GLCptspp	D-glucose transport via PEP:Pyr PTS (periplasm)	pep[c] + glc__D[p] => g6p[c] + pyr[c]		((ANW20016) or (ANW21194))	0	1000	0		metanetx.reaction/MNXR100237;seed.reaction/rxn05226;seed.reaction/rxn08612	Transport, Inner Membrane		MetaNetX (MNX) Equation: MNXR69163	carveMe
	GLCRAL	5-dehydro-4-deoxyglucarate aldolase	5dh4dglc[c] => pyr[c] + 2h3oppan[c]	4.1.2.20		0	1000	0		rhea/27726;rhea/27727;rhea/27728;rhea/27729;ec-code/4.1.2.20;biocyc/META:KDGALDOL-RXN;metanetx.reaction/MNXR100219;kegg.reaction/R02754;seed.reaction/rxn01990	Alternate Carbon Metabolism		BioCyc: META:KDGALDOL-RXN MetaNetX (MNX) Equation: MNXR2674 KEGG Reaction: R02754 RHEA: 27726;27727;27728;27729 UniPathway Reaction: UCR02754;UER00630	carveMe
	GLCRAL_1	5 dehydro 4 deoxyglucarate aldolase	5d4dglcr[c] => pyr[c] + 2h3opp[c]			0	1000	0		rhea/27726;rhea/27727;rhea/27728;rhea/27729;ec-code/4.1.2.20;biocyc/META:KDGALDOL-RXN;metanetx.reaction/MNXR100219;kegg.reaction/R02754;seed.reaction/rxn01990	Carbohydrateand related molecules			carveMe
	GLCRD	Glucarate dehydratase	glcr[c] => h2o[c] + 5dh4dglc[c]	4.2.1.40	(ANW22510)	0	1000	0		rhea/14573;rhea/14574;rhea/14575;rhea/14576;ec-code/4.2.1.40;biocyc/META:GLUCARDEHYDRA-RXN;metanetx.reaction/MNXR100220;kegg.reaction/R02752;seed.reaction/rxn01989	Alternate Carbon Metabolism		BioCyc: META:GLUCARDEHYDRA-RXN MetaNetX (MNX) Equation: MNXR2675 KEGG Reaction: R02752 RHEA: 14573;14574;14575;14576 UniPathway Reaction: UCR02752;UER00627	carveMe
	GLCRD_1	Glucarate dehydratase	glcr[c] => h2o[c] + 5d4dglcr[c]		(ANW22510)	0	1000	0		rhea/14573;rhea/14574;rhea/14575;rhea/14576;ec-code/4.2.1.40;biocyc/META:GLUCARDEHYDRA-RXN;metanetx.reaction/MNXR100220;kegg.reaction/R02752;seed.reaction/rxn01989	Carbohydrateand related molecules			carveMe
	GLCRt2r	D-glucarate transport via proton symport, reversible	h[e] + glcr[e] <=> h[c] + glcr[c]		(ANW19176)	-1000	1000	0		metanetx.reaction/MNXR100221;seed.reaction/rxn05572;seed.reaction/rxn08613	Putative Transporters		MetaNetX (MNX) Equation: MNXR2676	carveMe
	GLCt2pp	D-glucose transport in via proton symport (periplasm)	h[p] + glc__D[p] => h[c] + glc__D[c]		(ANW17856)	0	1000	0		biocyc/META:RXN0-7077;metanetx.reaction/MNXR100238;seed.reaction/rxn05573;seed.reaction/rxn08616	Transport, Inner Membrane		MetaNetX (MNX) Equation: MNXR2688 BioCyc: META:RXN0-7077	carveMe
	GLCTR4N	Glucosyltransferase (LPS core synthesis) (glucosediamine) (glucosyl-(1->4Hep1)-heptosyl-(1->3)-heptosyl-(1->5)-kdo2-lipidA)	udpg[c] + hhlipan[c] => h[c] + udp[c] + ghhlipan[c]			0	1000	0		metanetx.reaction/MNXR143141	Lipopolysaccharide Biosynthesis / Recycling		MetaNetX (MNX) Equation: MNXR83015	carveMe
	GLCURt2r	D-glucuronate transport via proton symport, reversible	h[e] + glcur[e] <=> h[c] + glcur[c]		(ANW18997)	-1000	1000	0		rhea/28955;rhea/28956;rhea/28957;rhea/28958;metanetx.reaction/MNXR100234;seed.reaction/rxn05574;seed.reaction/rxn08622	Transport		MetaNetX (MNX) Equation: MNXR2684	carveMe
	GLCURt2rpp	D-glucuronate transport via proton symport, reversible (periplasm)	h[p] + glcur[p] <=> h[c] + glcur[c]		(ANW19583)	-1000	1000	0		rhea/28955;rhea/28956;rhea/28957;rhea/28958;metanetx.reaction/MNXR100234;seed.reaction/rxn05574;seed.reaction/rxn08622	Transport, Inner Membrane		MetaNetX (MNX) Equation: MNXR2684	carveMe
	GLCURtex	D-glucuronat transport via diffusion (extracellular to periplasm)	glcur[e] <=> glcur[p]		(ANW18378)	-1000	1000	0		metanetx.reaction/MNXR100235;seed.reaction/rxn08623	Transport, Outer Membrane Porin		MetaNetX (MNX) Equation: MNXR2685	carveMe
	GLDBRAN2	Glycogen debranching enzyme (bglycogen -> glycogen)	bglycogen[c] => glycogen[c]	2.4.1.18	(ANW17542)	0	1000	0		ec-code/2.4.1.18;metanetx.reaction/MNXR100155;seed.reaction/rxn08605	Glycolysis/Gluconeogenesis		MetaNetX (MNX) Equation: MNXR69142	carveMe
	GLNabc	GLNabc	atp[c] + h2o[c] + gln__L[e] => adp[c] + pi[c] + h[c] + gln__L[c]	3.6.3.21	(((ANW18202) and (ANW18204) and (ANW20049)) or ((ANW18203) and (ANW18204) and (ANW20051)) or ((ANW17413) and (ANW17414) and (ANW17735) and (ANW17736)))	0	1000	0		rhea/29895#1;rhea/29896#1;rhea/29897#1;rhea/29898#1;ec-code/3.6.3.21;biocyc/META:ABC-12-RXN;metanetx.reaction/MNXR100258;seed.reaction/rxn05155;seed.reaction/rxn05196;seed.reaction/rxn08624;seed.reaction/rxn11101;seed.reaction/rxn11233	Transport, Extracellular		RHEA: 29895;29896;29897;29898 MetaNetX (MNX) Equation: MNXR2704 BioCyc: META:ABC-12-RXN	carveMe
	GLNabcpp	L-glutamine transport via ABC system (periplasm)	atp[c] + h2o[c] + gln__L[p] => adp[c] + pi[c] + h[c] + gln__L[c]	3.6.3.21	((ANW19351) or ((ANW18203) and (ANW18204)) or ((ANW18202) and (ANW18204) and (ANW20049)) or ((ANW18204) and (ANW20049) and (ANW21605)))	0	1000	0		rhea/29895#1;rhea/29896#1;rhea/29897#1;rhea/29898#1;ec-code/3.6.3.21;biocyc/META:ABC-12-RXN;metanetx.reaction/MNXR100258;seed.reaction/rxn05155;seed.reaction/rxn05196;seed.reaction/rxn08624;seed.reaction/rxn11101;seed.reaction/rxn11233	Transport, Inner Membrane		RHEA: 29895;29896;29897;29898 MetaNetX (MNX) Equation: MNXR2704 BioCyc: META:ABC-12-RXN	carveMe
	GLNS	Glutamine synthetase	atp[c] + nh4[c] + glu__L[c] => adp[c] + pi[c] + h[c] + gln__L[c]	6.3.1.2	((ANW17613) or (ANW20507) or ((ANW20474) and (ANW20517) and (ANW21017)))	0	1000	0		rhea/16169;rhea/16170;rhea/16171;rhea/16172;ec-code/6.3.1.2;biocyc/META:GLUTAMINESYN-RXN;metanetx.reaction/MNXR100024;reactome/R-ATH-70606;reactome/R-BTA-70606;reactome/R-CEL-70606;reactome/R-CFA-70606;reactome/R-DME-70606;reactome/R-DRE-70606;reactome/R-GGA-70606;reactome/R-HSA-70606;reactome/R-MMU-70606;reactome/R-OSA-70606;reactome/R-RNO-70606;reactome/R-SCE-70606;reactome/R-SPO-70606;reactome…	Glutamate Metabolism		MetaNetX (MNX) Equation: MNXR82966	carveMe
	GLNtex	L-glutamine transport via diffusion (extracellular to periplasm)	gln__L[e] <=> gln__L[p]			-1000	1000	0		biocyc/META:TRANS-RXN-233;metanetx.reaction/MNXR100259;reactome/R-BTA-212614;reactome/R-CFA-212614;reactome/R-GGA-212614;reactome/R-HSA-212614;reactome/R-HSA-212651;reactome/R-MMU-212614;reactome/R-RNO-212614;reactome/R-SCE-212614;reactome/R-SSC-212614;reactome/R-TGU-212614;seed.reaction/rxn08625;seed.reaction/rxn10928	Transport, Outer Membrane Porin		MetaNetX (MNX) Equation: MNXR2708 BioCyc: META:TRANS-RXN-233	carveMe
	GLS	Glucan hydrolysis by beta-1,4- and beta-1,3 glucosidase	3 h2o[c] + glucan4[c] => 4 glc__D[c]		(ANW22526)	0	1000	0		metanetx.reaction/MNXR100270	Glucan Metabolism		MetaNetX (MNX) Equation: MNXR83025	carveMe
	GLS2	Glucan hydrolysis by beta-1,4- and beta-1,3 glucosidase	5 h2o[c] + glucan6[c] => 6 glc__D[c]		(ANW22526)	0	1000	0		metanetx.reaction/MNXR100271	Glucan Metabolism		MetaNetX (MNX) Equation: MNXR83026	carveMe
	GLTPD	Galactitol-1-phosphate dehydrogenase	nad[c] + galt1p[c] <=> h[c] + nadh[c] + tag6p__D[c]	1.1.1.M6	((ANW17358) or (ANW20434))	-1000	1000	0		ec-code/1.1.1.251;ec-code/1.1.1.M6;metanetx.reaction/MNXR100275;kegg.reaction/R05571;seed.reaction/rxn03856	Alternate Carbon Metabolism		RHEA: 28106;28107;28108;28109 BioCyc: META:GALACTITOLPDEHYD-RXN MetaNetX (MNX) Equation: MNXR2713 KEGG Reaction: R05571	carveMe
	GLU5K	Glutamate 5-kinase	atp[c] + glu__L[c] => adp[c] + glu5p[c]	2.7.2.11	(ANW20243)	0	1000	0		rhea/14877;rhea/14878;rhea/14879;rhea/14880;ec-code/2.7.2.11;biocyc/META:GLUTKIN-RXN;metanetx.reaction/MNXR100277;kegg.reaction/R00239;seed.reaction/rxn00179	Arginine and Proline Metabolism		BioCyc: META:GLUTKIN-RXN BioPath Reaction: RXN00674 MetaNetX (MNX) Equation: MNXR32778 KEGG Reaction: R00239 RHEA: 14877;14878;14879;14880 UniPathway Reaction: UCR00239;UER00359	carveMe
	GLUabc	L-glutamate transport via ABC system	atp[c] + h2o[c] + glu__L[e] => adp[c] + pi[c] + h[c] + glu__L[c]	3.6.3.21	(((ANW17413) and (ANW17735)) or ((ANW18204) and (ANW22121)))	0	1000	0		rhea/29035#1;rhea/29036#1;rhea/29037#1;rhea/29038#1;ec-code/3.6.3.21;biocyc/META:ABC-13-RXN;metanetx.reaction/MNXR100299;seed.reaction/rxn05146;seed.reaction/rxn08627;seed.reaction/rxn11235	Transport		RHEA: 29035;29036;29037;29038 MetaNetX (MNX) Equation: MNXR39726 BioCyc: META:ABC-13-RXN	carveMe
	GLUabcpp	L-glutamate transport via ABC system (periplasm)	atp[c] + h2o[c] + glu__L[p] => adp[c] + pi[c] + h[c] + glu__L[c]	3.6.3.21	((ANW17413) or (ANW17735) or (ANW21606) or ((ANW17413) and (ANW17735)) or ((ANW17735) and (ANW17738)))	0	1000	0		rhea/29035#1;rhea/29036#1;rhea/29037#1;rhea/29038#1;ec-code/3.6.3.21;biocyc/META:ABC-13-RXN;metanetx.reaction/MNXR100299;seed.reaction/rxn05146;seed.reaction/rxn08627;seed.reaction/rxn11235	Transport, Inner Membrane		RHEA: 29035;29036;29037;29038 MetaNetX (MNX) Equation: MNXR39726 BioCyc: META:ABC-13-RXN	carveMe
	GLUABUTt7pp	4-aminobutyrate/glutamate antiport (periplasm)	4abut[c] + glu__L[p] <=> glu__L[c] + 4abut[p]			-1000	1000	0		rhea/28919;rhea/28920;rhea/28921;rhea/28922;biocyc/META:TRANS-RXN-261;metanetx.reaction/MNXR100276;seed.reaction/rxn08628;seed.reaction/rxn10136	Transport, Inner Membrane		MetaNetX (MNX) Equation: MNXR31598 BioCyc: META:TRANS-RXN-261	carveMe
	GLUCAN2abc	Glucan transport via ATP transporter	atp[c] + h2o[c] + glucan6[e] => adp[c] + pi[c] + h[c] + glucan6[c]			0	1000	0		metanetx.reaction/MNXR100279	Transport		MetaNetX (MNX) Equation: MNXR83030	carveMe
	GLUCANabc	Glucan transport via ATP transporter	atp[c] + h2o[c] + glucan4[e] => adp[c] + pi[c] + h[c] + glucan4[c]			0	1000	0		metanetx.reaction/MNXR100280	Transport		MetaNetX (MNX) Equation: MNXR83031	carveMe
	GLUCYS	Gamma-glutamylcysteine synthetase	atp[c] + glu__L[c] + cys__L[c] => adp[c] + pi[c] + h[c] + glucys[c]	6.3.2.2	(ANW17034)	0	1000	0		rhea/13285;rhea/13286;rhea/13287;rhea/13288;ec-code/6.3.2.2;biocyc/META:GLUTCYSLIG-RXN;metanetx.reaction/MNXR100074;reactome/R-BTA-174367;reactome/R-CEL-174367;reactome/R-CFA-174367;reactome/R-DME-174367;reactome/R-DRE-174367;reactome/R-HSA-174367;reactome/R-MMU-174367;reactome/R-RNO-174367;reactome/R-SPO-174367;reactome/R-SSC-174367;reactome/R-TGU-174367;reactome/R-XTR-174367;kegg.reaction/R0089…	Cofactor and Prosthetic Group Biosynthesis		BioCyc: META:GLUTCYSLIG-RXN BioPath Reaction: RXN01173 MetaNetX (MNX) Equation: MNXR32879 KEGG Reaction: R00894 RHEA: 13285;13286;13287;13288 UniPathway Reaction: UCR00894;UER00209	carveMe
	GLUDC	Glutamate Decarboxylase	h[c] + glu__L[c] => co2[c] + 4abut[c]	4.1.1.15	((ANW17614) or (ANW19670))	0	1000	0		rhea/17785;rhea/17786;rhea/17787;rhea/17788;ec-code/4.1.1.15;biocyc/META:GLUTDECARBOX-RXN;metanetx.reaction/MNXR95942;kegg.reaction/R00261;seed.reaction/rxn00194	Glutamate Metabolism		BioCyc: META:GLUTDECARBOX-RXN BioPath Reaction: RXN01408 MetaNetX (MNX) Equation: MNXR31600 RHEA: 17785;17786;17787;17788 KEGG Reaction: R00261	carveMe
	GLU_Dt2	D glutamate transport in via proton symport	h[e] + glu__D[e] => h[c] + glu__D[c]			0	1000	0		metanetx.reaction/MNXR100298;seed.reaction/rxn05672	Transport			carveMe
	GLUDxi	Glutamate dehydrogenase NAD	h2o[c] + nad[c] + glu__L[c] => h[c] + nh4[c] + nadh[c] + akg[c]	1.4.1.4	((ANW17213) or (ANW19953))	0	1000	0		ec-code/1.4.1.2;ec-code/1.4.1.3;ec-code/1.4.1.4;rhea/15133;rhea/15134;rhea/15135;rhea/15136;biocyc/META:GLUTAMATE-DEHYDROGENASE-RXN;metanetx.reaction/MNXR100085;kegg.reaction/R00243;seed.reaction/rxn00182	Glutamate metabolism		MetaNetX (MNX) Equation: MNXR82979	carveMe
	GLUPRT	Glutamine phosphoribosyldiphosphate amidotransferase	h2o[c] + gln__L[c] + prpp[c] => ppi[c] + glu__L[c] + pram[c]	2.4.2.14	((ANW19087) or (ANW20655))	0	1000	0		rhea/14905;rhea/14906;rhea/14907;rhea/14908;ec-code/2.4.2.14;biocyc/META:PRPPAMIDOTRANS-RXN;metanetx.reaction/MNXR100287;reactome/R-ATH-73815;reactome/R-BTA-73815;reactome/R-CEL-73815;reactome/R-CFA-73815;reactome/R-DDI-73815;reactome/R-DME-73815;reactome/R-DRE-73815;reactome/R-GGA-419152;reactome/R-GGA-73815;reactome/R-HSA-73815;reactome/R-MMU-73815;reactome/R-OSA-73815;reactome/R-RNO-73815;reac…	Purine and Pyrimidine Biosynthesis		BioCyc: META:PRPPAMIDOTRANS-RXN BioPath Reaction: RXN01011 MetaNetX (MNX) Equation: MNXR69167 KEGG Reaction: R01072 RHEA: 14905;14906;14907;14908 UniPathway Reaction: UCR01072;UER00124	carveMe
	GLUR	Glutamate racemase	glu__D[c] <=> glu__L[c]	5.1.1.3	(ANW22113)	-1000	1000	0		rhea/12813;rhea/12814;rhea/12815;rhea/12816;ec-code/5.1.1.3;biocyc/META:GLUTRACE-RXN;metanetx.reaction/MNXR100288;kegg.reaction/R00260;seed.reaction/rxn00193	Cell Envelope Biosynthesis		RHEA: 12813;12814;12815;12816 BioCyc: META:GLUTRACE-RXN MetaNetX (MNX) Equation: MNXR31606 KEGG Reaction: R00260	carveMe
	GLUSy	Glutamate synthase (NADPH)	h[c] + nadph[c] + akg[c] + gln__L[c] => nadp[c] + 2 glu__L[c]	1.4.1.13	((ANW20675) and (ANW20676))	0	1000	0		ec-code/1.4.1.13;rhea/15501;rhea/15502;rhea/15503;rhea/15504;biocyc/META:GLUTAMATESYN-RXN;metanetx.reaction/MNXR100291;kegg.reaction/R00114;seed.reaction/rxn00085	Glutamate Metabolism		BioCyc: META:GLUTAMATESYN-RXN BioPath Reaction: RXN00859 MetaNetX (MNX) Equation: MNXR31609 KEGG Reaction: R00114 RHEA: 15501;15502;15503;15504 UniPathway Reaction: UCR00114;UER00689	carveMe
	GLUt2rpp	L-glutamate transport via proton symport, reversible (periplasm)	h[p] + glu__L[p] <=> h[c] + glu__L[c]		(ANW18703)	-1000	1000	0		metanetx.reaction/MNXR100300;reactome/R-BTA-8875623;reactome/R-CEL-8875623;reactome/R-CFA-8875623;reactome/R-DDI-8875623;reactome/R-DME-8875623;reactome/R-DRE-8875623;reactome/R-GGA-8875623;reactome/R-HSA-8875623;reactome/R-MMU-8875623;reactome/R-RNO-8875623;reactome/R-SCE-8875623;reactome/R-SSC-8875623;reactome/R-TGU-8875623;reactome/R-XTR-8875623;seed.reaction/rxn05297;seed.reaction/rxn08631;se…	Transport, Inner Membrane		MetaNetX (MNX) Equation: MNXR31615	carveMe
	GLUt4	Na+/glutamate symport	glu__L[e] + na1[e] => na1[c] + glu__L[c]		(ANW18703)	0	1000	0		rhea/29031;rhea/29032;rhea/29033;rhea/29034;metanetx.reaction/MNXR100285;seed.reaction/rxn05298;seed.reaction/rxn08632	TRANSPORT, EXTRACELLULAR		MetaNetX (MNX) Equation: MNXR31616	carveMe
	GLUTCOADHc	GLUTCOADHc	h[c] + fad[c] + glutcoa[c] => co2[c] + fadh2[c] + b2coa[c]	1.3.99.7	(ANW20905)	0	1000	0		ec-code/1.3.8.6;ec-code/1.3.99.7;rhea/13389;rhea/13390;rhea/13391;rhea/13392;rhea/30847;rhea/30848;rhea/30849;rhea/30850;metanetx.reaction/MNXR100293;reactome/R-ATH-71046;reactome/R-BTA-71046;reactome/R-CEL-71046;reactome/R-CFA-71046;reactome/R-DDI-71046;reactome/R-DME-71046;reactome/R-DRE-71046;reactome/R-GGA-71046;reactome/R-HSA-71046;reactome/R-MMU-71046;reactome/R-OSA-71046;reactome/R-RNO-710…	Aromatic Compound degradation		RHEA: 13389;13390;13391;13392;30847;30848;30849;30850 MetaNetX (MNX) Equation: MNXR83034 KEGG Reaction: R02487	carveMe
	GLUTRR	Glutamyl-tRNA reductase	h[c] + nadph[c] + glutrna[c] => nadp[c] + glu1sa[c] + trnaglu[c]	1.2.1.70	(ANW19738)	0	1000	0		ec-code/1.2.1.70;metanetx.reaction/MNXR100294;kegg.reaction/R04109;seed.reaction/rxn06591	Cofactor and Prosthetic Group Biosynthesis		KEGG Reaction: R04109 UniPathway Reaction: UCR04109;UER00316 MetaNetX (MNX) Equation: MNXR48203	carveMe
	GLUTRS	Glutamyl-tRNA synthetase	atp[c] + glu__L[c] + trnaglu[c] => amp[c] + ppi[c] + glutrna[c]	6.1.1.24		0	1000	0		ec-code/6.1.1;ec-code/6.1.1.17;ec-code/6.1.1.24;metanetx.reaction/MNXR100295;reactome/R-HSA-379861;reactome/R-HSA-380216;kegg.reaction/R05578;seed.reaction/rxn06937	tRNA Charging		MetaNetX (MNX) Equation: MNXR48752 KEGG Reaction: R05578	carveMe
	GLXCL	Glyoxalate carboligase	h[c] + 2 glx[c] => co2[c] + 2h3oppan[c]	4.1.1.47	(ANW22449)	0	1000	0		rhea/10136;rhea/10137;rhea/10138;rhea/10139;ec-code/4.1.1.47;biocyc/META:GLYOCARBOLIG-RXN;metanetx.reaction/MNXR100303;kegg.reaction/R00013;seed.reaction/rxn00010	Glyoxylate Metabolism		BioCyc: META:GLYOCARBOLIG-RXN BioPath Reaction: RXN00883 MetaNetX (MNX) Equation: MNXR2736 KEGG Reaction: R00013 RHEA: 10136;10137;10138;10139 UniPathway Reaction: UCR00013;UER00831	carveMe
	GLXO1	GLXO1	h2o[c] + nad[c] + glx[c] => 2 h[c] + nadh[c] + oxa[c]		((ANW16758) or (ANW19667) or (ANW21865))	0	1000	0		metanetx.reaction/MNXR100304;seed.reaction/rxn05734	GLYOXYLATE AND DICARBOXYLATE METABOLISM		MetaNetX (MNX) Equation: MNXR2737	carveMe
	GLYabcpp	GLYabcpp	atp[c] + h2o[c] + gly[p] => adp[c] + pi[c] + h[c] + gly[c]		((ANW19351) or ((ANW17735) and (ANW17738)))	0	1000	0		metanetx.reaction/MNXR100367;seed.reaction/rxn10862;seed.reaction/rxn12799	Transport		MetaNetX (MNX) Equation: MNXR2777	carveMe
	GLYALDDr	GLYALDDr	h2o[c] + nad[c] + glyald[c] => 2 h[c] + nadh[c] + glyc__R[c]	1.2.1.3	((ANW16758) or (ANW19667) or (ANW21865))	0	1000	0		ec-code/1.2.1.3;rhea/30783;rhea/30784;rhea/30785;rhea/30786;metanetx.reaction/MNXR100310;reactome/R-ATH-6813749;reactome/R-BTA-6813749;reactome/R-CEL-6813749;reactome/R-CFA-6813749;reactome/R-GGA-6813749;reactome/R-HSA-6813749;reactome/R-MMU-6813749;reactome/R-OSA-6813749;reactome/R-RNO-6813749;reactome/R-SCE-6813749;reactome/R-SSC-6813749;reactome/R-TGU-6813749;reactome/R-XTR-6813749;kegg.reacti…	UNASSIGNED		RHEA: 30783;30784;30785;30786 MetaNetX (MNX) Equation: MNXR2740 KEGG Reaction: R01752	carveMe
	GLYAT	Glycine C-acetyltransferase	accoa[c] + gly[c] <=> coa[c] + 2aobut[c]	2.3.1.37	(ANW16747)	-1000	1000	0		ec-code/2.3.1.29;ec-code/2.3.1.37;rhea/20736;rhea/20737;rhea/20738;rhea/20739;biocyc/META:AKBLIG-RXN;metanetx.reaction/MNXR100313;kegg.reaction/R00371;seed.reaction/rxn00274	Glycine and Serine Metabolism		BioCyc: META:AKBLIG-RXN BioPath Reaction: RXN01455 MetaNetX (MNX) Equation: MNXR69171 KEGG Reaction: R00371 RHEA: 20736;20737;20738;20739 UniPathway Reaction: UCR00371;UER00506	carveMe
	GLYATi	Glycine C acetyltransferase irreversible	coa[c] + 2aobut[c] => accoa[c] + gly[c]	2.3.1.37	(ANW16747)	0	1000	0			Unassigned		BioCyc: META:AKBLIG-RXN BioPath Reaction: RXN01455 MetaNetX (MNX) Equation: MNXR69171 KEGG Reaction: R00371 RHEA: 20736;20737;20738;20739 UniPathway Reaction: UCR00371;UER00506	carveMe
	GLYBabc	Glycine betaine transport via ABC system	atp[c] + h2o[c] + glyb[e] => adp[c] + pi[c] + h[c] + glyb[c]		((ANW21012) or (ANW22389) or ((ANW19683) and (ANW22387)) or ((ANW21012) and (ANW22075)) or ((ANW16843) and (ANW22387) and (ANW22388)) or ((ANW20764) and (ANW22387) and (ANW22677)) or ((ANW16977) and (ANW16978) and (ANW16979) and (ANW16980)))	0	1000	0		rhea/32783#1;rhea/32784#1;rhea/32785#1;rhea/32786#1;biocyc/META:TRANS-RXN-283;metanetx.reaction/MNXR100314;seed.reaction/rxn05181;seed.reaction/rxn08637;seed.reaction/rxn11216	Transport		RHEA: 32783;32784;32785;32786 MetaNetX (MNX) Equation: MNXR2744	carveMe
	GLYBabcpp	Glycine betaine transport via ABC system (periplasm)	atp[c] + h2o[c] + glyb[p] => adp[c] + pi[c] + h[c] + glyb[c]		((ANW20764) or ((ANW19683) and (ANW22677)) or ((ANW20764) and (ANW22387)) or ((ANW22387) and (ANW22677)) or ((ANW19683) and (ANW19684) and (ANW22677)) or ((ANW20764) and (ANW22387) and (ANW22677)))	0	1000	0		rhea/32783#1;rhea/32784#1;rhea/32785#1;rhea/32786#1;biocyc/META:TRANS-RXN-283;metanetx.reaction/MNXR100314;seed.reaction/rxn05181;seed.reaction/rxn08637;seed.reaction/rxn11216	Transport, Inner Membrane		RHEA: 32783;32784;32785;32786 MetaNetX (MNX) Equation: MNXR2744	carveMe
	GLYBtex	Glycine betaine transport via diffusion (extracellular to periplasm)	glyb[e] <=> glyb[p]			-1000	1000	0		rhea/28943;rhea/28944;rhea/28945;rhea/28946;biocyc/META:TRANS-RXN0-490;metanetx.reaction/MNXR100317;reactome/R-HSA-6797957;seed.reaction/rxn08639;seed.reaction/rxn12430	Transport, Outer Membrane Porin		MetaNetX (MNX) Equation: MNXR2747 BioCyc: META:TRANS-RXN0-490	carveMe
	GLYC2Pabcpp	Sn-Glycerol 2-phosphate transport via ABC system (periplasm)	atp[c] + h2o[c] + glyc2p[p] => adp[c] + pi[c] + h[c] + glyc2p[c]		(ANW18962)	0	1000	0		rhea/34759#1;rhea/34760#1;rhea/34761#1;rhea/34762#1;metanetx.reaction/MNXR100318	Transport, Inner Membrane		RHEA: 34759;34760;34761;34762 MetaNetX (MNX) Equation: MNXR65695	carveMe
	GLYC2Ptex	Glycerol-2-phosphate transport via diffusion (extracellular to periplasm)	glyc2p[e] <=> glyc2p[p]			-1000	1000	0		metanetx.reaction/MNXR100319;seed.reaction/rxn08640	Transport, Outer Membrane Porin		MetaNetX (MNX) Equation: MNXR2749	carveMe
	GLYC3Pabc	Sn-Glycerol 3-phosphate transport via ABC system	atp[c] + h2o[c] + glyc3p[e] => adp[c] + pi[c] + h[c] + glyc3p[c]	3.6.3.20	((ANW17038) or (ANW18962) or (ANW20492) or ((ANW17089) and (ANW17579) and (ANW18982) and (ANW19979)))	0	1000	0		rhea/21668#1;rhea/21669#1;rhea/21670#1;rhea/21671#1;ec-code/3.6.3.20;biocyc/META:3.6.3.20-RXN;biocyc/META:ABC-34-RXN;metanetx.reaction/MNXR100320;seed.reaction/rxn05158;seed.reaction/rxn08641	Transport, Extracellular		RHEA: 21668;21669;21670;21671 MetaNetX (MNX) Equation: MNXR2750 BioCyc: META:3.6.3.20-RXN;META:ABC-34-RXN	carveMe
	GLYC3Pabcpp	Sn-Glycerol 3-phosphate transport via ABC system (periplasm)	atp[c] + h2o[c] + glyc3p[p] => adp[c] + pi[c] + h[c] + glyc3p[c]	3.6.3.20	(ANW18962)	0	1000	0		rhea/21668#1;rhea/21669#1;rhea/21670#1;rhea/21671#1;ec-code/3.6.3.20;biocyc/META:3.6.3.20-RXN;biocyc/META:ABC-34-RXN;metanetx.reaction/MNXR100320;seed.reaction/rxn05158;seed.reaction/rxn08641	Transport, Inner Membrane		RHEA: 21668;21669;21670;21671 MetaNetX (MNX) Equation: MNXR2750 BioCyc: META:3.6.3.20-RXN;META:ABC-34-RXN	carveMe
	GLYCK	Glycerate kinase	atp[c] + glyc__R[c] => adp[c] + h[c] + 3pg[c]	2.7.1.31	(ANW20565)	0	1000	0		ec-code/2.7.1.31;rhea/23516;rhea/23517;rhea/23518;rhea/23519;biocyc/META:GLY3KIN-RXN;metanetx.reaction/MNXR100328;reactome/R-BTA-6799495;reactome/R-CEL-6799495;reactome/R-CFA-6799495;reactome/R-DME-6799495;reactome/R-DRE-6799495;reactome/R-GGA-6799495;reactome/R-HSA-6799495;reactome/R-MMU-6799495;reactome/R-RNO-6799495;reactome/R-SSC-6799495;reactome/R-TGU-6799495;reactome/R-XTR-6799495;kegg.reac…	Glyoxylate Metabolism		BioCyc: META:GLY3KIN-RXN BioPath Reaction: RXN00057 MetaNetX (MNX) Equation: MNXR2756 KEGG Reaction: R01514 RHEA: 23516;23517;23518;23519 UniPathway Reaction: UCR01514;UER00833;UER00917	carveMe
	GLYCK2	Glycerate kinase	atp[c] + glyc__R[c] => adp[c] + h[c] + 2pg[c]	2.7.1.31	(ANW20565)	0	1000	0		ec-code/2.7.1.165;ec-code/2.7.1.31;rhea/27377;rhea/27378;rhea/27379;rhea/27380;biocyc/META:GKI-RXN;metanetx.reaction/MNXR100329;kegg.reaction/R08572;seed.reaction/rxn08647	Glycine and Serine Metabolism		BioCyc: META:GKI-RXN BioPath Reaction: RXN00660 MetaNetX (MNX) Equation: MNXR2757 RHEA: 27377;27378;27379;27380 KEGG Reaction: R08572	carveMe
	GLYCL	Glycine Cleavage System	nad[c] + thf[c] + gly[c] => co2[c] + nh4[c] + nadh[c] + mlthf[c]	2.1.2.10	((ANW17961) or (ANW20169) or (ANW21206) or ((ANW17960) and (ANW20534)) or ((ANW17961) and (ANW20169)))	0	1000	0		ec-code/1.4.4.2;ec-code/1.8.1.4;ec-code/2.1.2.10;rhea/27758;rhea/27759;rhea/27760;rhea/27761;metanetx.reaction/MNXR100330;kegg.reaction/R01221	Folate Metabolism		MetaNetX (MNX) Equation: MNXR83036	carveMe
	GLYCL_2	GLYCL 2	co2[c] + nh4[c] + nadh[c] + mlthf[c] => nad[c] + thf[c] + gly[c]	2.1.2.10	((ANW17960) or (ANW20169))	0	1000	0		ec-code/1.4.4.2;ec-code/1.8.1.4;ec-code/2.1.2.10;rhea/27758;rhea/27759;rhea/27760;rhea/27761;metanetx.reaction/MNXR100330;kegg.reaction/R01221	Nitrogen metabolism		MetaNetX (MNX) Equation: MNXR83036	carveMe
	GLYCLTDx	Glycolate dehydrogenase (NAD)	h[c] + nadh[c] + glx[c] => nad[c] + glyclt[c]	1.1.1.79	(ANW16854)	0	1000	0		ec-code/1.1.1.26;ec-code/1.1.1.29;ec-code/1.1.1.79;rhea/18229;rhea/18230;rhea/18231;rhea/18232;biocyc/META:GLYCOLATE-REDUCTASE-RXN;metanetx.reaction/MNXR100331;kegg.reaction/R00717;seed.reaction/rxn00512	Glyoxylate Metabolism		BioCyc: META:GLYCOLATE-REDUCTASE-RXN BioPath Reaction: RXN00110;RXN00522 MetaNetX (MNX) Equation: MNXR2759 RHEA: 18229;18230;18231;18232 KEGG Reaction: R00717	carveMe
	GLYCOGENt	Glycogen transport in	glycogen[e] => glycogen[c]			0	1000	0		metanetx.reaction/MNXR100211;seed.reaction/rxn05580;seed.reaction/rxn13298	Transport			carveMe
	GLYCt1	Glycerol transport via uniport (facilitated diffusion)	glyc[e] => glyc[c]		(ANW20979)	0	1000	0			Unassigned		MetaNetX (MNX) Equation: MNXR69175 BioCyc: META:TRANS-RXN-131	carveMe
	GLYCtex	Glycerol transport via diffusion (extracellular to periplasm)	glyc[e] <=> glyc[p]		(ANW18378)	-1000	1000	0		rhea/29675;rhea/29676;rhea/29677;rhea/29678;biocyc/META:TRANS-RXN-131;metanetx.reaction/MNXR100343;reactome/R-BTA-432049;reactome/R-BTA-432074;reactome/R-BTA-507869;reactome/R-BTA-507871;reactome/R-CEL-432049;reactome/R-CEL-432074;reactome/R-CEL-507869;reactome/R-CEL-507871;reactome/R-CFA-432049;reactome/R-CFA-432074;reactome/R-CFA-507869;reactome/R-CFA-507871;reactome/R-DRE-432049;reactome/R-DRE…	Transport, Outer Membrane Porin		MetaNetX (MNX) Equation: MNXR69175 BioCyc: META:TRANS-RXN-131	carveMe
	GLYCTO1	GLYCTO1	o2[c] + glyclt[c] => h2o2[c] + glx[c]	1.1.3.15	((ANW18875) or (ANW19998) or (ANW22156))	0	1000	0		ec-code/1.1.3.15;rhea/25311;rhea/25312;rhea/25313;rhea/25314;biocyc/META:RXN-969;metanetx.reaction/MNXR100338;reactome/R-ATH-389842;reactome/R-BTA-389842;reactome/R-CEL-389842;reactome/R-CFA-389842;reactome/R-DDI-389842;reactome/R-DME-389842;reactome/R-DRE-389842;reactome/R-GGA-389842;reactome/R-HSA-389842;reactome/R-MMU-389842;reactome/R-OSA-389842;reactome/R-RNO-389842;reactome/R-SCE-389842;rea…	Others		BioCyc: META:RXN-969 BioPath Reaction: RXN00927 MetaNetX (MNX) Equation: MNXR2764 KEGG Reaction: R00475 RHEA: 25311;25312;25313;25314 UniPathway Reaction: UCR00475;UER00912	carveMe
	GLYCTO2	Glycolate oxidase	q8[c] + glyclt[c] => q8h2[c] + glx[c]		((ANW18875) or (ANW19998))	0	1000	0		metanetx.reaction/MNXR100339;seed.reaction/rxn08655	Alternate Carbon Metabolism		MetaNetX (MNX) Equation: MNXR55600	carveMe
	GLYCTO3	Glycolate oxidase	mqn8[c] + glyclt[c] => mql8[c] + glx[c]		((ANW18875) or (ANW19998))	0	1000	0		metanetx.reaction/MNXR100340;seed.reaction/rxn08656	Alternate Carbon Metabolism		MetaNetX (MNX) Equation: MNXR69173	carveMe
	GLYCTO4	Glycolate oxidase	2dmmq8[c] + glyclt[c] => 2dmmql8[c] + glx[c]		((ANW18875) or (ANW19998))	0	1000	0		metanetx.reaction/MNXR100341;seed.reaction/rxn08657	Alternate Carbon Metabolism		MetaNetX (MNX) Equation: MNXR69174	carveMe
	GLYCtpp	Glycerol transport via channel (periplasm)	glyc[c] <=> glyc[p]		(spontaneous)	-1000	1000	0		rhea/29675;rhea/29676;rhea/29677;rhea/29678;biocyc/META:TRANS-RXN-131;metanetx.reaction/MNXR100343;reactome/R-BTA-432049;reactome/R-BTA-432074;reactome/R-BTA-507869;reactome/R-BTA-507871;reactome/R-CEL-432049;reactome/R-CEL-432074;reactome/R-CEL-507869;reactome/R-CEL-507871;reactome/R-CFA-432049;reactome/R-CFA-432074;reactome/R-CFA-507869;reactome/R-CFA-507871;reactome/R-DRE-432049;reactome/R-DRE…	Transport, Inner Membrane		MetaNetX (MNX) Equation: MNXR69175 BioCyc: META:TRANS-RXN-131	carveMe
	GLYK	Glycerol kinase	atp[c] + glyc[c] => adp[c] + h[c] + glyc3p[c]	2.7.1.30	((ANW17082) or (ANW20978) or (ANW21186))	0	1000	0		ec-code/2.7.1.30;rhea/21644;rhea/21645;rhea/21646;rhea/21647;biocyc/META:GLYCEROL-KIN-RXN;metanetx.reaction/MNXR100348;reactome/R-ATH-75887;reactome/R-BTA-75887;reactome/R-CEL-75887;reactome/R-CFA-75887;reactome/R-DDI-75887;reactome/R-DME-75887;reactome/R-DRE-75887;reactome/R-GGA-75887;reactome/R-HSA-75887;reactome/R-MMU-75887;reactome/R-OSA-75887;reactome/R-PFA-75887;reactome/R-RNO-75887;reactom…	Alternate Carbon Metabolism		BioCyc: META:GLYCEROL-KIN-RXN BioPath Reaction: RXN00925 MetaNetX (MNX) Equation: MNXR69177 KEGG Reaction: R00847 RHEA: 21644;21645;21646;21647 UniPathway Reaction: UCR00847;UER00672	carveMe
	GLYOX	Hydroxyacylglutathione hydrolase	h2o[c] + lgt__S[c] => h[c] + lac__D[c] + gthrd[c]		((ANW19553) or (ANW21097))	0	1000	0		rhea/25245;rhea/25246;rhea/25247;rhea/25248;ec-code/3.1.2.6;biocyc/META:GLYOXII-RXN;metanetx.reaction/MNXR100353;kegg.reaction/R01736;seed.reaction/rxn01274	Methylglyoxal Metabolism		MetaNetX (MNX) Equation: MNXR83039	carveMe
	GLYtex	Glycine transport via diffusion (extracellular to periplasm)	gly[e] <=> gly[p]			-1000	1000	0		biocyc/META:TRANS-RXN0-537;metanetx.reaction/MNXR100371;reactome/R-BTA-351963;reactome/R-CEL-351963;reactome/R-CFA-351963;reactome/R-DRE-351963;reactome/R-GGA-351963;reactome/R-HSA-351963;reactome/R-MMU-351963;reactome/R-RNO-351963;reactome/R-SSC-351963;reactome/R-TGU-351963;seed.reaction/rxn05218;seed.reaction/rxn08662;seed.reaction/rxn13111	Transport, Outer Membrane Porin		MetaNetX (MNX) Equation: MNXR2782 BioCyc: META:TRANS-RXN0-537	carveMe
	GM2LIPAabcpp	Geobacter metallireucens modelified lipid A transport via ABC system (periplasm)	atp[c] + h2o[c] + hghhlipan[c] => adp[c] + pi[c] + h[c] + hghhlipan[p]		(ANW20315)	0	1000	0		metanetx.reaction/MNXR100375	Lipopolysaccharide Biosynthesis / Recycling		MetaNetX (MNX) Equation: MNXR83047	carveMe
	GM2LIPAabctex	G. metallireducens core lipid A transport via ABC system (periplasm to extracellular)	atp[c] + h2o[c] + gm2lipa[p] => adp[c] + pi[c] + h[c] + gm2lipa[e]		(ANW19351)	0	1000	0		metanetx.reaction/MNXR100376	Lipopolysaccharide Biosynthesis / Recycling		MetaNetX (MNX) Equation: MNXR83048	carveMe
	GMHEPAT	D-glycero-D-manno-hepose 1-phosphate adenyltransferase	atp[c] + h[c] + gmhep1p[c] => ppi[c] + adphep_DD[c]	2.7.7.70		0	1000	0		ec-code/2.7.7.70;rhea/27465;rhea/27466;rhea/27467;rhea/27468;biocyc/META:RXN0-4342;metanetx.reaction/MNXR100378;kegg.reaction/R05644;seed.reaction/rxn03916;seed.reaction/rxn13940	Lipopolysaccharide Biosynthesis / Recycling		BioCyc: META:RXN0-4342 MetaNetX (MNX) Equation: MNXR74523 KEGG Reaction: R05644 RHEA: 27465;27466;27467;27468 UniPathway Reaction: UCR05644;UER00439	carveMe
	GMHEPK	D-glycero-D-manno-heptose 7-phosphate kinase	atp[c] + gmhep7p[c] => adp[c] + h[c] + gmhep17bp[c]			0	1000	0		metanetx.reaction/MNXR143147	Lipopolysaccharide Biosynthesis / Recycling		MetaNetX (MNX) Equation: MNXR83049	carveMe
	GMHEPPA	D-glycero-D-manno-heptose 1,7-bisphosphate phosphatase	h2o[c] + gmhep17bp[c] => pi[c] + gmhep1p[c]			0	1000	0		metanetx.reaction/MNXR100380	Lipopolysaccharide Biosynthesis / Recycling		MetaNetX (MNX) Equation: MNXR83050	carveMe
	GMPS	GMP synthase	atp[c] + nh4[c] + xmp[c] => 2 h[c] + amp[c] + ppi[c] + gmp[c]	6.3.5.2	(ANW17481)	0	1000	0		rhea/18301;rhea/18302;rhea/18303;rhea/18304;ec-code/6.3.5.2;biocyc/META:GMP-SYN-NH3-RXN;metanetx.reaction/MNXR100383;kegg.reaction/R01230;seed.reaction/rxn00916	Purine and Pyrimidine Biosynthesis		MetaNetX (MNX) Equation: MNXR83052	carveMe
	GMPS2	GMP synthase	atp[c] + h2o[c] + gln__L[c] + xmp[c] => 2 h[c] + amp[c] + ppi[c] + glu__L[c] + gmp[c]	6.3.5.2	((ANW17481) or (ANW18561))	0	1000	0		rhea/11680;rhea/11681;rhea/11682;rhea/11683;ec-code/6.3.5.2;biocyc/META:GMP-SYN-GLUT-RXN;metanetx.reaction/MNXR100384;kegg.reaction/R01231;seed.reaction/rxn00917	Purine and Pyrimidine Biosynthesis		BioCyc: META:GMP-SYN-GLUT-RXN BioPath Reaction: RXN00486 MetaNetX (MNX) Equation: MNXR32727 KEGG Reaction: R01231 RHEA: 11680;11681;11682;11683 UniPathway Reaction: UCR01231;UER00296	carveMe
	GMPtex	GMP transport via diffusion (extracellular to periplasm)	gmp[e] <=> gmp[p]			-1000	1000	0		biocyc/META:TRANS-RXN0-565;metanetx.reaction/MNXR100386;seed.reaction/rxn08664	Transport, Outer Membrane Porin		MetaNetX (MNX) Equation: MNXR2790 BioCyc: META:TRANS-RXN0-565	carveMe
	GND	Phosphogluconate dehydrogenase	nadp[c] + 6pgc[c] => co2[c] + nadph[c] + ru5p__D[c]	1.1.1.44	((ANW17069) or (ANW19254))	0	1000	0		ec-code/1.1.1.351;ec-code/1.1.1.44;rhea/10116;rhea/10117;rhea/10118;rhea/10119;biocyc/META:RXN-9952;metanetx.reaction/MNXR100389;reactome/R-ATH-71299;reactome/R-BTA-71299;reactome/R-CEL-71299;reactome/R-CFA-71299;reactome/R-DDI-71299;reactome/R-DME-71299;reactome/R-DRE-71299;reactome/R-GGA-71299;reactome/R-HSA-71299;reactome/R-MMU-71299;reactome/R-OSA-71299;reactome/R-PFA-71299;reactome/R-SCE-712…	Pentose Phosphate Pathway		BioCyc: META:6PGLUCONDEHYDROG-RXN;META:RXN-9952 BioPath Reaction: RXN01411 MetaNetX (MNX) Equation: MNXR2793 KEGG Reaction: R01528 RHEA: 10116;10117;10118;10119 UniPathway Reaction: UCR01528;UER00410	carveMe
	GNK	Gluconokinase	atp[c] + glcn[c] => adp[c] + h[c] + 6pgc[c]	2.7.1.12	(ANW20950)	0	1000	0		rhea/19433;rhea/19434;rhea/19435;rhea/19436;ec-code/2.7.1.12;biocyc/META:GLUCONOKIN-RXN;metanetx.reaction/MNXR100390;kegg.reaction/R01737;seed.reaction/rxn01275	Alternate Carbon Metabolism		BioCyc: META:GLUCONOKIN-RXN BioPath Reaction: RXN00650 MetaNetX (MNX) Equation: MNXR2794 RHEA: 19433;19434;19435;19436 KEGG Reaction: R01737	carveMe
	GNKr	Gluconokinase	atp[c] + glcn__D[c] => adp[c] + h[c] + 6pgc[c]			0	1000	0		rhea/19433;rhea/19434;rhea/19435;rhea/19436;ec-code/2.7.1.12;biocyc/META:GLUCONOKIN-RXN;metanetx.reaction/MNXR100390;kegg.reaction/R01737;seed.reaction/rxn01275	Exchange			carveMe
	GPDDA1	Glycerophosphodiester phosphodiesterase (Glycerophosphocholine)	h2o[c] + g3pc[c] => h[c] + chol[c] + glyc3p[c]	3.1.4.46	(ANW20729)	0	1000	0		rhea/16061;rhea/16062;rhea/16063;rhea/16064;ec-code/3.1.4.2;ec-code/3.1.4.46;biocyc/META:3.1.4.2-RXN;metanetx.reaction/MNXR100410;reactome/R-HSA-1483116;reactome/R-HSA-6814132;reactome/R-MMU-1483112;reactome/R-MMU-6814137;kegg.reaction/R01030;seed.reaction/rxn00758	Glycerophospholipid Metabolism		BioCyc: META:3.1.4.2-RXN BioPath Reaction: RXN00606 MetaNetX (MNX) Equation: MNXR2802 RHEA: 16061;16062;16063;16064 KEGG Reaction: R01030	carveMe
	GPDDA2	Glycerophosphodiester phosphodiesterase (Glycerophosphoethanolamine)	h2o[c] + g3pe[c] => h[c] + etha[c] + glyc3p[c]	3.1.4.46	((ANW19328) or (ANW20729) or (ANW21052) or (ANW21168))	0	1000	0		rhea/29319;rhea/29320;rhea/29321;rhea/29322;ec-code/3.1.4.2;ec-code/3.1.4.46;biocyc/META:RXN-14160;metanetx.reaction/MNXR100411;kegg.reaction/R01470;seed.reaction/rxn01073	Glycerophospholipid Metabolism		BioCyc: META:RXN-14160 BioPath Reaction: RXN00830 MetaNetX (MNX) Equation: MNXR2803 RHEA: 29319;29320;29321;29322 KEGG Reaction: R01470	carveMe
	GPDDA3	Glycerophosphodiester phosphodiesterase (Glycerophosphoserine)	h2o[c] + g3ps[c] => h[c] + ser__L[c] + glyc3p[c]	3.1.4.46	(ANW20729)	0	1000	0		rhea/29875;rhea/29876;rhea/29877;rhea/29878;ec-code/3.1.4.46;biocyc/META:RXN-14136;metanetx.reaction/MNXR100412;seed.reaction/rxn08668	Glycerophospholipid Metabolism		MetaNetX (MNX) Equation: MNXR83062 BioCyc: META:RXN-14136	carveMe
	GPDDA4	Glycerophosphodiester phosphodiesterase (Glycerophosphoglycerol)	h2o[c] + g3pg[c] => h[c] + glyc[c] + glyc3p[c]	3.1.4.46	(ANW20729)	0	1000	0		ec-code/3.1.4.46;biocyc/META:RXN-14073;metanetx.reaction/MNXR100413;seed.reaction/rxn08669	Glycerophospholipid Metabolism		RHEA: 29907;29908;29909;29910 MetaNetX (MNX) Equation: MNXR69183 BioCyc: META:RXN-14073	carveMe
	GPDDA5	Glycerophosphodiester phosphodiesterase (Glycerophosphoinositol)	h2o[c] + g3pi[c] => h[c] + inost[c] + glyc3p[c]	3.1.4.44	(ANW20729)	0	1000	0		rhea/16501;rhea/16502;rhea/16503;rhea/16504;ec-code/3.1.4.44;biocyc/META:3.1.4.44-RXN;metanetx.reaction/MNXR100414;reactome/R-BTA-6813740;reactome/R-CEL-6813740;reactome/R-CFA-6813740;reactome/R-DDI-6813740;reactome/R-DME-6813740;reactome/R-DRE-6813740;reactome/R-GGA-6813740;reactome/R-HSA-6813740;reactome/R-MMU-6813740;reactome/R-RNO-6813740;reactome/R-SSC-6813740;reactome/R-TGU-6813740;reactome…	Glycerophospholipid Metabolism		RHEA: 16501;16502;16503;16504 BioCyc: META:3.1.4.44-RXN MetaNetX (MNX) Equation: MNXR2806 KEGG Reaction: R01193	carveMe
	GRTT	Geranyltranstransferase	ipdp[c] + grdp[c] => ppi[c] + frdp[c]	2.5.1.10	((ANW16759) or (ANW17227) or (ANW18372) or (ANW18681) or (ANW21290))	0	1000	0		rhea/19361;rhea/19362;rhea/19363;rhea/19364;ec-code/2.5.1.10;biocyc/META:FPPSYN-RXN;metanetx.reaction/MNXR99634;reactome/R-ATH-191303;reactome/R-BTA-191303;reactome/R-CEL-191303;reactome/R-CFA-191303;reactome/R-DDI-191303;reactome/R-DME-191303;reactome/R-DRE-191303;reactome/R-GGA-191303;reactome/R-HSA-191303;reactome/R-MMU-191303;reactome/R-OSA-191303;reactome/R-PFA-191303;reactome/R-RNO-191303;r…	Cofactor and Prosthetic Group Biosynthesis		BioCyc: META:FPPSYN-RXN BioPath Reaction: RXN00933 MetaNetX (MNX) Equation: MNXR69185 KEGG Reaction: R02003 RHEA: 19361;19362;19363;19364 UniPathway Reaction: UCR02003;UER00369	carveMe
	GSNt2pp	Guanosine transport in via proton symport (periplasm)	h[p] + gsn[p] => h[c] + gsn[c]			0	1000	0		metanetx.reaction/MNXR100434;seed.reaction/rxn05204;seed.reaction/rxn08671;seed.reaction/rxn09747	Transport, Inner Membrane		RHEA: 29583;29584;29585;29586 MetaNetX (MNX) Equation: MNXR2819 BioCyc: META:RXN0-22	carveMe
	GSPMDA	Glutathionylspermidine amidase	h2o[c] + gtspmd[c] => gthrd[c] + spmd[c]		(ANW18526)	0	1000	0		rhea/17173;rhea/17174;rhea/17175;rhea/17176;ec-code/3.5.1.-;ec-code/3.5.1.78;biocyc/META:GSPAMID-RXN;metanetx.reaction/MNXR100437;kegg.reaction/R01918;seed.reaction/rxn01404	Arginine and Proline Metabolism		MetaNetX (MNX) Equation: MNXR83066	carveMe
	GSPMDS	Glutathionylspermidine synthetase	atp[c] + gthrd[c] + spmd[c] => adp[c] + pi[c] + h[c] + gtspmd[c]		(ANW18526)	0	1000	0		rhea/21272;rhea/21273;rhea/21274;rhea/21275;ec-code/6.3.1.8;ec-code/6.3.1.9;biocyc/META:GSPSYN-RXN;metanetx.reaction/MNXR100438;kegg.reaction/R01917;seed.reaction/rxn01403	Arginine and Proline Metabolism		MetaNetX (MNX) Equation: MNXR83067	carveMe
	GTHOr	Glutathione oxidoreductase	h[c] + nadph[c] + gthox[c] <=> nadp[c] + 2 gthrd[c]	1.8.1.7	(ANW20077)	-1000	1000	0		ec-code/1.8.1.7;rhea/11740;rhea/11741;rhea/11742;rhea/11743;biocyc/META:GLUTATHIONE-REDUCT-NADPH-RXN;metanetx.reaction/MNXR100098;reactome/R-ATH-3323079;reactome/R-ATH-71682;reactome/R-BTA-3323079;reactome/R-BTA-71682;reactome/R-CEL-3323079;reactome/R-CEL-71682;reactome/R-CFA-3323079;reactome/R-CFA-71682;reactome/R-DDI-3323079;reactome/R-DDI-71682;reactome/R-DRE-3323079;reactome/R-DRE-71682;react…	Cofactor and Prosthetic Group Biosynthesis		MetaNetX (MNX) Equation: MNXR82983	carveMe
	GTHPi	Glutathione peridoxase	h2o2[c] + 2 gthrd[c] => 2 h2o[c] + gthox[c]	1.11.1.9	(ANW21304)	0	1000	0		ec-code/1.11.1.9;rhea/16833;rhea/16834;rhea/16835;rhea/16836;biocyc/META:GLUTATHIONE-PEROXIDASE-RXN;metanetx.reaction/MNXR100446;reactome/R-BTA-3341277;reactome/R-BTA-3341397;reactome/R-BTA-3343700;reactome/R-CEL-3323013;reactome/R-CEL-3341277;reactome/R-CEL-3341397;reactome/R-CEL-3343700;reactome/R-CEL-71676;reactome/R-CFA-3323013;reactome/R-CFA-3341277;reactome/R-CFA-3341397;reactome/R-CFA-3343…	Unassigned		MetaNetX (MNX) Equation: MNXR83072	carveMe
	GTHRDabc2pp	Glutathione export via ABC system (cytoplasm to periplasm)	atp[c] + h2o[c] + gthrd[c] => adp[c] + pi[c] + h[c] + gthrd[p]		((ANW16943) or (ANW19303) or (ANW21308))	0	1000	0		rhea/29787#1;rhea/29788#1;rhea/29789#1;rhea/29790#1;rhea/29791#2;rhea/29792#2;rhea/29793#2;rhea/29794#2;biocyc/META:RXN0-21;metanetx.reaction/MNXR100447;seed.reaction/rxn08675;seed.reaction/rxn13712	Transport, Inner Membrane		MetaNetX (MNX) Equation: MNXR83074	carveMe
	GTHRDabcpp	Reduced glutathione via ABC system (periplasm)	atp[c] + h2o[c] + gthrd[p] => adp[c] + pi[c] + h[c] + gthrd[c]		(((ANW17954) and (ANW18272)) or ((ANW17954) and (ANW17956) and (ANW18272)) or ((ANW17954) and (ANW17956) and (ANW18147) and (ANW18272)) or ((ANW17954) and (ANW17956) and (ANW18272) and (ANW21228)))	0	1000	0		rhea/29787#2;rhea/29788#2;rhea/29789#2;rhea/29790#2;rhea/29791#1;rhea/29792#1;rhea/29793#1;rhea/29794#1;biocyc/META:RXN0-11;metanetx.reaction/MNXR100448;seed.reaction/rxn08676;seed.reaction/rxn13306	Transport, Inner Membrane		MetaNetX (MNX) Equation: MNXR83074	carveMe
	GTHRDHpp	Glutathione hydralase (periplasmic)	h2o[p] + gthrd[p] => cgly[p] + glu__L[p]		(ANW17411)	0	1000	0		rhea/28807;rhea/28808;rhea/28809;rhea/28810;ec-code/3.4.19;ec-code/3.4.19.13;biocyc/META:RXN-12618;biocyc/META:RXN-15856;metanetx.reaction/MNXR100136;reactome/R-ATH-8943279;reactome/R-BTA-8943279;reactome/R-CEL-8943279;reactome/R-CFA-8943279;reactome/R-DME-8943279;reactome/R-DRE-8943279;reactome/R-GGA-8943279;reactome/R-HSA-8943279;reactome/R-MMU-8943279;reactome/R-OSA-8943279;reactome/R-RNO-8943…	Cofactor and Prosthetic Group Biosynthesis		MetaNetX (MNX) Equation: MNXR83073	carveMe
	GTHS	Glutathione synthetase	atp[c] + gly[c] + glucys[c] => adp[c] + pi[c] + h[c] + gthrd[c]			0	1000	0		rhea/13557;rhea/13558;rhea/13559;rhea/13560;ec-code/6.3.2.3;biocyc/META:GLUTATHIONE-SYN-RXN;metanetx.reaction/MNXR100450;reactome/R-ATH-174394;reactome/R-BTA-174394;reactome/R-CEL-174394;reactome/R-CFA-174394;reactome/R-DDI-174394;reactome/R-DME-174394;reactome/R-DRE-174394;reactome/R-GGA-174394;reactome/R-HSA-174394;reactome/R-MMU-174394;reactome/R-OSA-174394;reactome/R-PFA-174394;reactome/R-RNO…	Cofactor and Prosthetic Group Biosynthesis		MetaNetX (MNX) Equation: MNXR83075	carveMe
	GTMLT	G glutamyltransferase	ala__L[c] + gthrd[c] => cgly[c] + gluala[c]		(ANW17411)	0	1000	0		ec-code/2.3.2.2;metanetx.reaction/MNXR100451;seed.reaction/rxn09521	Others		MetaNetX (MNX) Equation: MNXR83076	carveMe
	GTPCI	GTP cyclohydrolase I	h2o[c] + gtp[c] => h[c] + for[c] + ahdt[c]	3.5.4.16	(ANW19677)	0	1000	0		rhea/17473;rhea/17474;rhea/17475;rhea/17476;ec-code/3.5.4.16;biocyc/META:GTP-CYCLOHYDRO-I-RXN;metanetx.reaction/MNXR100453;reactome/R-ATH-1474146;reactome/R-BTA-1474146;reactome/R-CEL-1474146;reactome/R-CFA-1474146;reactome/R-DDI-1474146;reactome/R-DME-1474146;reactome/R-DRE-1474146;reactome/R-GGA-1474146;reactome/R-HSA-1474146;reactome/R-MMU-1474146;reactome/R-OSA-1474146;reactome/R-PFA-1474146;…	Cofactor and Prosthetic Group Biosynthesis		BioCyc: META:GTP-CYCLOHYDRO-I-RXN MetaNetX (MNX) Equation: MNXR2834 KEGG Reaction: R00424 RHEA: 17473;17474;17475;17476 UniPathway Reaction: UER00151	carveMe
	GTPCII	GTP cyclohydrolase II	3 h2o[c] + gtp[c] => 2 h[c] + ppi[c] + for[c] + 25dhpp[c]		(ANW21151)	0	1000	0		metanetx.reaction/MNXR100454	Unassigned		MetaNetX (MNX) Equation: MNXR69190	carveMe
	GTPCII2	GTP cyclohydrolase II (25drapp)	3 h2o[c] + gtp[c] => 2 h[c] + ppi[c] + for[c] + 25drapp[c]	3.5.4.25	(ANW21151)	0	1000	0		rhea/23704;rhea/23705;rhea/23706;rhea/23707;ec-code/3.5.4.25;biocyc/META:GTP-CYCLOHYDRO-II-RXN;metanetx.reaction/MNXR100455;kegg.reaction/R00425	Cofactor and Prosthetic Group Biosynthesis		BioCyc: META:GTP-CYCLOHYDRO-II-RXN MetaNetX (MNX) Equation: MNXR2835 KEGG Reaction: R00425 RHEA: 23704;23705;23706;23707 UniPathway Reaction: UCR00425;UER00400	carveMe
	GTPDPK	GTP diphosphokinase	atp[c] + gtp[c] => h[c] + amp[c] + gdptp[c]	2.7.6.5	(ANW21093)	0	1000	0		ec-code/2.7.6.5;rhea/22088;rhea/22089;rhea/22090;rhea/22091;biocyc/META:GTPPYPHOSKIN-RXN;metanetx.reaction/MNXR100457;kegg.reaction/R00429;seed.reaction/rxn00303	Cofactor and Prosthetic Group Biosynthesis		BioCyc: META:GTPPYPHOSKIN-RXN MetaNetX (MNX) Equation: MNXR69192 KEGG Reaction: R00429 RHEA: 22088;22089;22090;22091 UniPathway Reaction: UCR00429;UER00884	carveMe
	GTPH1	GTP diphosphohydrolase	2 h2o[c] + gtp[c] => 2 pi[c] + 2 h[c] + gmp[c]	3.6.1.5	(ANW21093)	0	1000	0		ec-code/3.6.1.5;biocyc/META:RXN-14201;metanetx.reaction/MNXR100458;seed.reaction/rxn10791	Nucleotide Salvage Pathway		MetaNetX (MNX) Equation: MNXR2840 BioCyc: META:RXN-14201	carveMe
	GTPHs	GTP amine hydrolysis (spontaneous)	h2o[c] + h[c] + gtp[c] => nh4[c] + xtp[c]		(spontaneous)	0	1000	0		metanetx.reaction/MNXR100459;seed.reaction/rxn08679	Nucleotide Salvage Pathway		MetaNetX (MNX) Equation: MNXR83077	carveMe
	GUAD	Guanine deaminase	h2o[c] + h[c] + gua[c] => nh4[c] + xan[c]	3.5.4.3	((ANW18725) or (ANW21646))	0	1000	0		rhea/14665;rhea/14666;rhea/14667;rhea/14668;ec-code/3.5.4.3;biocyc/META:GUANINE-DEAMINASE-RXN;metanetx.reaction/MNXR100464;reactome/R-BTA-74255;reactome/R-CFA-74255;reactome/R-DDI-74255;reactome/R-DME-74255;reactome/R-DRE-74255;reactome/R-GGA-74255;reactome/R-HSA-74255;reactome/R-MMU-74255;reactome/R-OSA-74255;reactome/R-RNO-74255;reactome/R-SCE-74255;reactome/R-SPO-74255;reactome/R-SSC-74255;rea…	Nucleotide Salvage Pathway		MetaNetX (MNX) Equation: MNXR83078	carveMe
	GUAPRT	Guanine phosphoribosyltransferase	prpp[c] + gua[c] => ppi[c] + gmp[c]	2.4.2.8	((ANW19461) or (ANW20154))	0	1000	0		ec-code/2.4.2.22;ec-code/2.4.2.7;ec-code/2.4.2.8;rhea/25424;rhea/25425;rhea/25426;rhea/25427;biocyc/META:GUANPRIBOSYLTRAN-RXN;metanetx.reaction/MNXR100409;kegg.reaction/R01229;seed.reaction/rxn00915	Nucleotide Salvage Pathway		BioCyc: META:GUANPRIBOSYLTRAN-RXN BioPath Reaction: RXN00706 MetaNetX (MNX) Equation: MNXR69194 KEGG Reaction: R01229 RHEA: 25424;25425;25426;25427 UniPathway Reaction: UCR01229;UER00887	carveMe
	GUAtex	Guanine transport via diffusion (extracellular to periplasm)	gua[e] <=> gua[p]		(ANW18378)	-1000	1000	0		biocyc/META:TRANS-RXN0-578;metanetx.reaction/MNXR100465;seed.reaction/rxn08682;seed.reaction/rxn08683;seed.reaction/rxn09746;seed.reaction/rxn10142	Transport, Outer Membrane		MetaNetX (MNX) Equation: MNXR2846 BioCyc: META:TRANS-RXN0-578	carveMe
	GUDBUTNAH	GUDBUTNAH	h2o[c] + 4gudbutn[c] => 4abut[c] + urea[c]	3.5.3.7	(ANW20090)	0	1000	0		rhea/19501;rhea/19502;rhea/19503;rhea/19504;ec-code/3.5.3.7;biocyc/META:GUANIDINOBUTYRASE-RXN;metanetx.reaction/MNXR100467;kegg.reaction/R01990;seed.reaction/rxn01462	Arginine and Proline Metabolism		BioCyc: META:GUANIDINOBUTYRASE-RXN BioPath Reaction: RXN01543 MetaNetX (MNX) Equation: MNXR2848 RHEA: 19501;19502;19503;19504 KEGG Reaction: R01990	carveMe
	H2CO3D	H2CO3D	h2o[c] + co2[c] <=> h2co3[c]		((ANW19562) or (ANW21653) or (ANW22137))	-1000	1000	0		metanetx.reaction/MNXR138493	Miscellaneous		MetaNetX (MNX) Equation: MNXR50951	carveMe
	H2Otex	H2O transport via diffusion (extracellular to periplasm)	h2o[e] <=> h2o[p]		((ANW17103) or (ANW18378) or (spontaneous))	-1000	1000	0		rhea/29667;rhea/29668;rhea/29669;rhea/29670;biocyc/META:TRANS-RXN-145;biocyc/META:TRANS-RXN0-547;metanetx.reaction/MNXR98641;reactome/R-ATH-432010;reactome/R-ATH-432054;reactome/R-ATH-432065;reactome/R-ATH-432067;reactome/R-ATH-507868;reactome/R-ATH-507870;reactome/R-BTA-432010;reactome/R-BTA-432054;reactome/R-BTA-432065;reactome/R-BTA-432067;reactome/R-BTA-445714;reactome/R-BTA-507868;reactome/R…	Transport, Outer Membrane Porin		MetaNetX (MNX) Equation: MNXR2865 BioCyc: META:TRANS-RXN0-547;META:TRANS-RXN-145	carveMe
	H2Otpp	H2O transport via diffusion (periplasm)	h2o[p] <=> h2o[c]		(spontaneous)	-1000	1000	0		rhea/29667;rhea/29668;rhea/29669;rhea/29670;biocyc/META:TRANS-RXN-145;biocyc/META:TRANS-RXN0-547;metanetx.reaction/MNXR98641;reactome/R-ATH-432010;reactome/R-ATH-432054;reactome/R-ATH-432065;reactome/R-ATH-432067;reactome/R-ATH-507868;reactome/R-ATH-507870;reactome/R-BTA-432010;reactome/R-BTA-432054;reactome/R-BTA-432065;reactome/R-BTA-432067;reactome/R-BTA-445714;reactome/R-BTA-507868;reactome/R…	Transport, Inner Membrane		MetaNetX (MNX) Equation: MNXR2865 BioCyc: META:TRANS-RXN0-547;META:TRANS-RXN-145	carveMe
	H2St	H2St	h2s[e] <=> h2s[c]		(spontaneous)	-1000	1000	0			Unassigned		MetaNetX (MNX) Equation: MNXR31666	carveMe
	H2tex	Hydrogen transport via diffusion (extracellular to periplasm)	h2[e] <=> h2[p]		(ANW18378)	-1000	1000	0		metanetx.reaction/MNXR100495;seed.reaction/rxn08691;seed.reaction/rxn08692;seed.reaction/rxn10542	Transport, Outer Membrane Porin		MetaNetX (MNX) Equation: MNXR69200	carveMe
	H2tpp	Hydrogen transport diffusion (periplasm)	h2[p] <=> h2[c]		(spontaneous)	-1000	1000	0		metanetx.reaction/MNXR100495;seed.reaction/rxn08691;seed.reaction/rxn08692;seed.reaction/rxn10542	Transport, Inner Membrane		MetaNetX (MNX) Equation: MNXR69200	carveMe
	HACD1	3-hydroxyacyl-CoA dehydrogenase (acetoacetyl-CoA)	h[c] + nadh[c] + aacoa[c] <=> nad[c] + 3hbcoa[c]	1.1.1.35	((ANW17573) or (ANW18053))	-1000	1000	0		ec-code/1.1.1.35;rhea/30799;rhea/30800;rhea/30801;rhea/30802;biocyc/META:RXN-11662;metanetx.reaction/MNXR100541;reactome/R-ATH-77312;reactome/R-BTA-77312;reactome/R-CEL-77312;reactome/R-CFA-77312;reactome/R-DDI-77312;reactome/R-DRE-77312;reactome/R-GGA-77312;reactome/R-HSA-77312;reactome/R-MMU-77312;reactome/R-OSA-77312;reactome/R-RNO-77312;reactome/R-SSC-77312;reactome/R-TGU-77312;reactome/R-XTR…	Membrane Lipid Metabolism		BioCyc: META:RXN-11662 BioPath Reaction: RXN01071 MetaNetX (MNX) Equation: MNXR2899 RHEA: 30799;30800;30801;30802 KEGG Reaction: R01975	carveMe
	HACD2	3-hydroxyacyl-CoA dehydrogenase (3-oxohexanoyl-CoA)	h[c] + nadh[c] + 3ohcoa[c] <=> nad[c] + 3hhcoa[c]	1.1.1.35	((ANW17573) or (ANW18053))	-1000	1000	0		ec-code/1.1.1.211;ec-code/1.1.1.35;rhea/31143;rhea/31144;rhea/31145;rhea/31146;biocyc/META:RXN-12570;metanetx.reaction/MNXR100543;reactome/R-ATH-77323;reactome/R-BTA-77323;reactome/R-CEL-77323;reactome/R-CFA-77323;reactome/R-DDI-77323;reactome/R-DRE-77323;reactome/R-GGA-77323;reactome/R-HSA-77323;reactome/R-MMU-77323;reactome/R-OSA-77323;reactome/R-RNO-77323;reactome/R-SSC-77323;reactome/R-TGU-77…	Membrane Lipid Metabolism		BioCyc: META:RXN-12570 BioPath Reaction: RXN01362 MetaNetX (MNX) Equation: MNXR2901 RHEA: 31143;31144;31145;31146 KEGG Reaction: R04748	carveMe
	HACD3	3-hydroxyacyl-CoA dehydrogenase (3-oxooctanoyl-CoA)	h[c] + nadh[c] + 3oocoa[c] <=> nad[c] + 3hocoa[c]	1.1.1.35	((ANW17573) or (ANW18053))	-1000	1000	0		ec-code/1.1.1.211;ec-code/1.1.1.35;rhea/31195;rhea/31196;rhea/31197;rhea/31198;metanetx.reaction/MNXR100544;reactome/R-ATH-77331;reactome/R-BTA-77331;reactome/R-CEL-77331;reactome/R-CFA-77331;reactome/R-DDI-77331;reactome/R-DRE-77331;reactome/R-GGA-77331;reactome/R-HSA-77331;reactome/R-MMU-77331;reactome/R-OSA-77331;reactome/R-RNO-77331;reactome/R-SSC-77331;reactome/R-TGU-77331;reactome/R-XTR-773…	Membrane Lipid Metabolism		BioCyc: META:RXN-14275 BioPath Reaction: RXN00413 MetaNetX (MNX) Equation: MNXR2902 RHEA: 31195;31196;31197;31198 KEGG Reaction: R04745	carveMe
	HACD4	3-hydroxyacyl-CoA dehydrogenase (3-oxodecanoyl-CoA)	h[c] + nadh[c] + 3odcoa[c] <=> nad[c] + 3hdcoa[c]	1.1.1.35	((ANW17573) or (ANW18053))	-1000	1000	0		ec-code/1.1.1.211;ec-code/1.1.1.35;rhea/31187;rhea/31188;rhea/31189;rhea/31190;biocyc/META:RXN-12490;metanetx.reaction/MNXR100545;reactome/R-ATH-77342;reactome/R-BTA-77342;reactome/R-CEL-77342;reactome/R-CFA-77342;reactome/R-DDI-77342;reactome/R-DRE-77342;reactome/R-GGA-77342;reactome/R-HSA-77342;reactome/R-MMU-77342;reactome/R-OSA-77342;reactome/R-RNO-77342;reactome/R-SSC-77342;reactome/R-TGU-77…	Membrane Lipid Metabolism		BioCyc: META:RXN-12490 BioPath Reaction: RXN00359 MetaNetX (MNX) Equation: MNXR2903 RHEA: 31187;31188;31189;31190 KEGG Reaction: R04743	carveMe
	HACD5	3-hydroxyacyl-CoA dehydrogenase (3-oxododecanoyl-CoA)	h[c] + nadh[c] + 3oddcoa[c] <=> nad[c] + 3hddcoa[c]	1.1.1.35	((ANW17573) or (ANW18053))	-1000	1000	0		ec-code/1.1.1.211;ec-code/1.1.1.35;rhea/31179;rhea/31180;rhea/31181;rhea/31182;metanetx.reaction/MNXR100546;reactome/R-ATH-77254;reactome/R-BTA-77254;reactome/R-CEL-77254;reactome/R-CFA-77254;reactome/R-DDI-77254;reactome/R-DRE-77254;reactome/R-GGA-77254;reactome/R-HSA-77254;reactome/R-MMU-77254;reactome/R-OSA-77254;reactome/R-RNO-77254;reactome/R-SSC-77254;reactome/R-TGU-77254;reactome/R-XTR-772…	Membrane Lipid Metabolism		RHEA: 31179;31180;31181;31182 BioPath Reaction: RXN00663 MetaNetX (MNX) Equation: MNXR2904 KEGG Reaction: R04741	carveMe
	HACD6	3-hydroxyacyl-CoA dehydrogenase (3-oxotetradecanoyl-CoA)	h[c] + nadh[c] + 3otdcoa[c] <=> nad[c] + 3htdcoa[c]	1.1.1.35	((ANW17573) or (ANW18053))	-1000	1000	0		ec-code/1.1.1.211;ec-code/1.1.1.35;rhea/31167;rhea/31168;rhea/31169;rhea/31170;biocyc/META:RXN-12507;metanetx.reaction/MNXR100547;reactome/R-BTA-77283;reactome/R-CEL-77283;reactome/R-CFA-77283;reactome/R-DME-77283;reactome/R-GGA-77283;reactome/R-HSA-77283;reactome/R-MMU-77283;reactome/R-RNO-77283;reactome/R-SSC-77283;reactome/R-TGU-77283;reactome/R-XTR-77283;kegg.reaction/R04739;seed.reaction/rxn…	Membrane Lipid Metabolism		RHEA: 31167;31168;31169;31170 BioCyc: META:RXN-12507 MetaNetX (MNX) Equation: MNXR2905 KEGG Reaction: R04739	carveMe
	HACD7	3-hydroxyacyl-CoA dehydrogenase (3-oxohexadecanoyl-CoA)	h[c] + nadh[c] + 3ohdcoa[c] <=> nad[c] + 3hhdcoa[c]	1.1.1.35	((ANW17573) or (ANW18053))	-1000	1000	0		ec-code/1.1.1.211;ec-code/1.1.1.35;rhea/31159;rhea/31160;rhea/31161;rhea/31162;biocyc/META:RXN-14271;metanetx.reaction/MNXR100548;reactome/R-BTA-77303;reactome/R-CEL-77303;reactome/R-CFA-77303;reactome/R-DME-77303;reactome/R-GGA-77303;reactome/R-HSA-77303;reactome/R-MMU-77303;reactome/R-RNO-77303;reactome/R-SSC-77303;reactome/R-TGU-77303;reactome/R-XTR-77303;kegg.reaction/R04737;seed.reaction/rxn…	Membrane Lipid Metabolism		BioCyc: META:RXN-14271 BioPath Reaction: RXN00078 MetaNetX (MNX) Equation: MNXR2906 RHEA: 31159;31160;31161;31162 KEGG Reaction: R04737	carveMe
	HACD8	3-hydroxyacyl-CoA dehydrogenase (3-oxooctadecanoyl-CoA), peroxisomal	h[c] + nadh[c] + 3ohodcoa[c] <=> nad[c] + 3hodcoa[c]		((ANW17573) or (ANW18053))	-1000	1000	0		ec-code/1.1.1.35;metanetx.reaction/MNXR100549;seed.reaction/rxn08700	Membrane Lipid Metabolism		RHEA: 35275;35276;35277;35278 MetaNetX (MNX) Equation: MNXR55617	carveMe
	HACD9	HACD9	nad[c] + 3hmbcoa[c] <=> h[c] + nadh[c] + 2maacoa[c]	1.1.1.35		-1000	1000	0		ec-code/1.1.1.178;ec-code/1.1.1.35;rhea/13281;rhea/13282;rhea/13283;rhea/13284;biocyc/META:1.1.1.178-RXN;metanetx.reaction/MNXR100550;kegg.reaction/R04203;seed.reaction/rxn02933	Valine, leucine and isoleucine degradation		BioCyc: META:1.1.1.178-RXN BioPath Reaction: RXN00605 MetaNetX (MNX) Equation: MNXR2909 RHEA: 13281;13282;13283;13284 KEGG Reaction: R04203	carveMe
	HADPCOADH3	3-hydroxyadipyl-CoA dehydrogenase (NAD+)	nad[c] + 3hadpcoa[c] <=> h[c] + nadh[c] + oxadpcoa[c]	1.1.1.35	(ANW17383)	-1000	1000	0		ec-code/1.1.1.157;ec-code/1.1.1.35;rhea/34851;rhea/34852;rhea/34853;rhea/34854;biocyc/META:RXN0-2044;metanetx.reaction/MNXR100555;kegg.reaction/R06941;seed.reaction/rxn04750	Alternate Carbon Metabolism		RHEA: 34851;34852;34853;34854 BioCyc: META:RXN0-2044 MetaNetX (MNX) Equation: MNXR60328 KEGG Reaction: R06941	carveMe
	HBZOPT	Hydroxybenzoate octaprenyltransferase	4hbz[c] + octdp[c] => ppi[c] + 3ophb[c]	2.5.1.39		0	1000	0		ec-code/2.5.1.39;rhea/27782;rhea/27783;rhea/27784;rhea/27785;biocyc/META:4OHBENZOATE-OCTAPRENYLTRANSFER-RXN;metanetx.reaction/MNXR100566;kegg.reaction/R05615;seed.reaction/rxn03893	Cofactor and Prosthetic Group Biosynthesis		RHEA: 27782;27783;27784;27785 BioCyc: META:4OHBENZOATE-OCTAPRENYLTRANSFER-RXN MetaNetX (MNX) Equation: MNXR55621 KEGG Reaction: R05615	carveMe
	HCINNMt2r	3-hydroxycinnamic acid transport via proton symport, reversible	h[e] + 3hcinnm[e] <=> h[c] + 3hcinnm[c]		(ANW18797)	-1000	1000	0		biocyc/META:TRANS-RXN0-457;metanetx.reaction/MNXR100570;seed.reaction/rxn08701;seed.reaction/rxn10135	Putative Transporters		MetaNetX (MNX) Equation: MNXR2923 BioCyc: META:TRANS-RXN0-457	carveMe
	HCINNMt2rpp	3-hydroxycinnamic acid transport via proton symport, reversible (periplasm)	h[p] + 3hcinnm[p] <=> h[c] + 3hcinnm[c]		((ANW18797) or (ANW20904))	-1000	1000	0		biocyc/META:TRANS-RXN0-457;metanetx.reaction/MNXR100570;seed.reaction/rxn08701;seed.reaction/rxn10135	Transport, Inner Membrane		MetaNetX (MNX) Equation: MNXR2923 BioCyc: META:TRANS-RXN0-457	carveMe
	HCO3E	HCO3 equilibration reaction	h2o[c] + co2[c] <=> h[c] + hco3[c]	4.2.1.1	((ANW17441) or (ANW19562) or (ANW21653) or (ANW22137) or (ANW22409) or (spontaneous))	-1000	1000	0		rhea/10748;rhea/10749;rhea/10750;rhea/10751;ec-code/4.2.1.1;biocyc/META:CARBODEHYDRAT-RXN;biocyc/META:RXN0-5224;metanetx.reaction/MNXR100482;reactome/R-ATH-1237045;reactome/R-ATH-1237047;reactome/R-ATH-1237059;reactome/R-ATH-1237081;reactome/R-ATH-1475017;reactome/R-ATH-1475022;reactome/R-ATH-1475025;reactome/R-ATH-1475026;reactome/R-ATH-1475028;reactome/R-ATH-1475032;reactome/R-ATH-1475435;react…	Unassigned		BioCyc: META:CARBODEHYDRAT-RXN;META:RXN0-5224 BioPath Reaction: RXN00996 MetaNetX (MNX) Equation: MNXR2856 RHEA: 10748;10749;10750;10751 KEGG Reaction: R00132;R10092	carveMe
	HCO3tex	Bicarbonate transport via diffusion (extracellular to periplasm)	hco3[e] <=> hco3[p]			-1000	1000	0		rhea/28695;rhea/28696;rhea/28697;rhea/28698;metanetx.reaction/MNXR100484;reactome/R-BTA-2752067;reactome/R-CEL-2752067;reactome/R-CFA-2752067;reactome/R-DME-2752067;reactome/R-DRE-2752067;reactome/R-GGA-2752067;reactome/R-HSA-2752067;reactome/R-MMU-2752067;reactome/R-RNO-2752067;reactome/R-SSC-2752067;reactome/R-TGU-2752067;reactome/R-XTR-2752067;seed.reaction/rxn10826;seed.reaction/rxn13310	Transport: Outer Membrane		MetaNetX (MNX) Equation: MNXR69197	carveMe
	HCYSMT	Homocysteine S-methyltransferase	amet[c] + hcys__L[c] => h[c] + ahcys[c] + met__L[c]	2.1.1.10	((ANW17603) or (ANW19740))	0	1000	0		ec-code/2.1.1;ec-code/2.1.1.10;rhea/21820;rhea/21821;rhea/21822;rhea/21823;biocyc/META:HOMOCYSTEINE-S-METHYLTRANSFERASE-RXN;metanetx.reaction/MNXR100577;kegg.reaction/R00650;seed.reaction/rxn00452	Methionine Metabolism		RHEA: 21820;21821;21822;21823 BioCyc: META:HOMOCYSTEINE-S-METHYLTRANSFERASE-RXN MetaNetX (MNX) Equation: MNXR69219 KEGG Reaction: R00650	carveMe
	HEPT1N	Heptosyltransferase I (LPS core synthesis) (glucosediaminyl)	adphep_LD[c] + lipan[c] => adp[c] + h[c] + hlipan[c]			0	1000	0		metanetx.reaction/MNXR100603	Lipopolysaccharide Biosynthesis / Recycling		MetaNetX (MNX) Equation: MNXR83106	carveMe
	HEPT2N	Heptosyltransferase II (LPS core synthesis) (glucosediaminyl)	adphep_LD[c] + hlipan[c] => adp[c] + h[c] + hhlipan[c]			0	1000	0		metanetx.reaction/MNXR100605	Lipopolysaccharide Biosynthesis / Recycling		MetaNetX (MNX) Equation: MNXR83107	carveMe
	HEPT5N	Heptosyltransferase (LPS core synthesis) (glucosediamine) (heptosyl-(1->3Hep2)-glucosyl-(1->4Hep1)-heptosyl-(1->3)-heptosyl-(1->5)-kdo2-lipidA)	adphep_LD[c] + ghhlipan[c] => adp[c] + h[c] + hghhlipan[c]			0	1000	0		metanetx.reaction/MNXR100609	Lipopolysaccharide Biosynthesis / Recycling		MetaNetX (MNX) Equation: MNXR83111	carveMe
	HEX1	Hexokinase (D-glucose:ATP)	atp[c] + glc__D[c] => adp[c] + h[c] + g6p[c]	2.7.1.2	((ANW17422) or (ANW20585) or (ANW21477))	0	1000	0		rhea/17825;rhea/17826;rhea/17827;rhea/17828;ec-code/2.7.1.1;ec-code/2.7.1.2;biocyc/META:GLUCOKIN-RXN;metanetx.reaction/MNXR100612;kegg.reaction/R00299;seed.reaction/rxn00216	Glycolysis/Gluconeogenesis		BioCyc: META:RXN66-521 MetaNetX (MNX) Equation: MNXR69234 KEGG Reaction: R00299 RHEA: 17825;17826;17827;17828 UniPathway Reaction: UCR00299;UER00180	carveMe
	HEX4	Hexokinase (D-mannose:ATP)	atp[c] + man[c] => adp[c] + h[c] + man6p[c]	2.7.1.7	(ANW21487)	0	1000	0		rhea/11028;rhea/11029;rhea/11030;rhea/11031;ec-code/2.7.1.1;ec-code/2.7.1.7;biocyc/META:MANNKIN-RXN;metanetx.reaction/MNXR95795;kegg.reaction/R01326;seed.reaction/rxn00975	Alternate Carbon Metabolism		RHEA: 11028;11029;11030;11031 BioCyc: META:MANNKIN-RXN MetaNetX (MNX) Equation: MNXR2949 KEGG Reaction: R01326	carveMe
	HEX7	Hexokinase (D-fructose:ATP)	atp[c] + fru[c] => adp[c] + h[c] + f6p[c]	2.7.1.4	((ANW20738) or (ANW21147) or (ANW21487))	0	1000	0		ec-code/2.7.1.1;ec-code/2.7.1.4;metanetx.reaction/MNXR100614;kegg.reaction/R00867	Alternate Carbon Metabolism		RHEA: 16125;16126;16127;16128 MetaNetX (MNX) Equation: MNXR79250 KEGG Reaction: R00760	carveMe
	HEXSabc	Hexanesulfonate transport via ABC system	atp[c] + h2o[c] + hexs[e] => adp[c] + pi[c] + h[c] + hexs[c]		((ANW17206) and (ANW17532))	0	1000	0		metanetx.reaction/MNXR100620;seed.reaction/rxn05585	Transport			carveMe
	HEXt2rpp	Hexanoate transport via proton symport, reversible (periplasm)	h[p] + hxa[p] <=> h[c] + hxa[c]			-1000	1000	0		metanetx.reaction/MNXR100622;seed.reaction/rxn08714;seed.reaction/rxn12596	Transport, Inner Membrane		MetaNetX (MNX) Equation: MNXR2955	carveMe
	HG2t3pp	Mercury (Hg+2) transport out via proton antiport (periplasm)	h[p] + hg2[c] => h[c] + hg2[p]		(ANW19940)	0	1000	0		metanetx.reaction/MNXR100624;seed.reaction/rxn08716	Inorganic Ion Transport and Metabolism		MetaNetX (MNX) Equation: MNXR2957	carveMe
	HG2tex	Mercury (Hg+2) transport via diffusion (extracellular to periplasm)	hg2[e] <=> hg2[p]			-1000	1000	0		rhea/32815;rhea/32816;rhea/32817;rhea/32818;metanetx.reaction/MNXR100625;seed.reaction/rxn05586;seed.reaction/rxn08717	Transport, Outer Membrane Porin		MetaNetX (MNX) Equation: MNXR2958	carveMe
	HGNTOR	Homogentisateoxygen 1 2 oxidoreductase decyclizing	o2[c] + hgentis[c] => h[c] + 4mlacac[c]	1.13.11.5	(ANW20933)	0	1000	0		ec-code/1.13.11.5;rhea/15449;rhea/15450;rhea/15451;rhea/15452;biocyc/META:HOMOGENTISATE-12-DIOXYGENASE-RXN;metanetx.reaction/MNXR100628;reactome/R-ATH-71164;reactome/R-BTA-71164;reactome/R-CEL-71164;reactome/R-CFA-71164;reactome/R-DDI-71164;reactome/R-DME-71164;reactome/R-DRE-71164;reactome/R-GGA-71164;reactome/R-HSA-71164;reactome/R-MMU-71164;reactome/R-OSA-71164;reactome/R-RNO-71164;reactome/R-…	Tyrosine metabolism		BioCyc: META:HOMOGENTISATE-12-DIOXYGENASE-RXN BioPath Reaction: RXN00259 MetaNetX (MNX) Equation: MNXR2959 KEGG Reaction: R02519 RHEA: 15449;15450;15451;15452 UniPathway Reaction: UCR02519;UER00339	carveMe
	HHDDI	2-hydroxyhepta-2,4-diene-1,7-dioate isomerase	2hh24dd[c] <=> 2ohed[c]		((ANW17609) or (ANW20035))	-1000	1000	0		metanetx.reaction/MNXR143163	Exchange		MetaNetX (MNX) Equation: MNXR83115	carveMe
	HIBDkt	HIBDkt	3hmp[c] + nad[c] => h[c] + nadh[c] + mmtsa[c]	1.1.1.35	(ANW22340)	0	1000	0		ec-code/1.1.1.35;metanetx.reaction/MNXR100633	Valine leucine and isoleucine biosynthesis		MetaNetX (MNX) Equation: MNXR2960	carveMe
	HISabc	L-histidine transport via ABC system	atp[c] + h2o[c] + his__L[e] => adp[c] + pi[c] + h[c] + his__L[c]	3.6.3.21	(ANW18204)	0	1000	0		rhea/29891#1;rhea/29892#1;rhea/29893#1;rhea/29894#1;ec-code/3.6.3.21;biocyc/META:ABC-14-RXN;metanetx.reaction/MNXR100644;seed.reaction/rxn05164;seed.reaction/rxn08718	Transport, ABC system		RHEA: 29891;29892;29893;29894 MetaNetX (MNX) Equation: MNXR2971 BioCyc: META:ABC-14-RXN	carveMe
	HISabcpp	L-histidine transport via ABC system (periplasm)	atp[c] + h2o[c] + his__L[p] => adp[c] + pi[c] + h[c] + his__L[c]	3.6.3.21	((ANW18204) or (ANW19351) or ((ANW17735) and (ANW17738)) or ((ANW18203) and (ANW18204)))	0	1000	0		rhea/29891#1;rhea/29892#1;rhea/29893#1;rhea/29894#1;ec-code/3.6.3.21;biocyc/META:ABC-14-RXN;metanetx.reaction/MNXR100644;seed.reaction/rxn05164;seed.reaction/rxn08718	Transport, Inner Membrane		RHEA: 29891;29892;29893;29894 MetaNetX (MNX) Equation: MNXR2971 BioCyc: META:ABC-14-RXN	carveMe
	HISDr	Histidase r	his__L[c] => nh4[c] + urcan[c]	4.3.1.3	((ANW16950) or (ANW18456))	0	1000	0		rhea/21232;rhea/21233;rhea/21234;rhea/21235;ec-code/4.3.1.3;biocyc/META:HISTIDINE-AMMONIA-LYASE-RXN;metanetx.reaction/MNXR100639;reactome/R-ATH-70899;reactome/R-BTA-70899;reactome/R-CEL-70899;reactome/R-CFA-70899;reactome/R-DDI-70899;reactome/R-DRE-70899;reactome/R-GGA-70899;reactome/R-HSA-70899;reactome/R-MMU-70899;reactome/R-OSA-70899;reactome/R-RNO-70899;reactome/R-SSC-70899;reactome/R-TGU-708…	HISTIDINE METABOLISM		MetaNetX (MNX) Equation: MNXR83116	carveMe
	HISTD	Histidinol dehydrogenase	h2o[c] + 2 nad[c] + histd[c] => 3 h[c] + 2 nadh[c] + his__L[c]	1.1.1.23	(ANW20652)	0	1000	0		ec-code/1.1.1.23;rhea/20641;rhea/20642;rhea/20643;rhea/20644;biocyc/META:RXN-8001;metanetx.reaction/MNXR100587;kegg.reaction/R01158;seed.reaction/rxn00859	Histidine Metabolism		BioCyc: META:RXN-8001 BioPath Reaction: RXN00505 MetaNetX (MNX) Equation: MNXR2968 KEGG Reaction: R01158 RHEA: 20641;20642;20643;20644 UniPathway Reaction: UCR01158;UER00014	carveMe
	HIStex	L-histidine transport via diffusion (extracellular to periplasm)	his__L[e] <=> his__L[p]			-1000	1000	0		metanetx.reaction/MNXR100649;seed.reaction/rxn08721;seed.reaction/rxn10932	Transport, Outer Membrane Porin		MetaNetX (MNX) Equation: MNXR2975	carveMe
	HISTP	Histidinol-phosphatase	h2o[c] + hisp[c] => pi[c] + histd[c]	3.1.3.15	(ANW17619)	0	1000	0		rhea/14465;rhea/14466;rhea/14467;rhea/14468;ec-code/3.1.3.15;biocyc/META:HISTIDPHOS-RXN;metanetx.reaction/MNXR100642;kegg.reaction/R03013;seed.reaction/rxn02160	Histidine Metabolism		BioCyc: META:HISTIDPHOS-RXN BioPath Reaction: RXN00548 MetaNetX (MNX) Equation: MNXR2969 KEGG Reaction: R03013 RHEA: 14465;14466;14467;14468 UniPathway Reaction: UCR03013;UER00013	carveMe
	HKNDDH	2-hydroxy-6-ketonona-2,4-dienedioic acid hydrolase	h2o[c] + hkndd[c] => h[c] + succ[c] + op4en[c]	3.7.1.14	(ANW20435)	0	1000	0		ec-code/3.7.1.14;metanetx.reaction/MNXR138518	Alternate Carbon Metabolism		RHEA: 24789;24790;24791;24792 KEGG Reaction: R02603 UniPathway Reaction: UCR02603;UER00795 MetaNetX (MNX) Equation: MNXR71753	carveMe
	HKNTDH	2-hydroxy-6-ketononotrienedioate hydrolase	h2o[c] + hkntd[c] => h[c] + fum[c] + op4en[c]	3.7.1.14	(ANW20435)	0	1000	0		ec-code/3.7.1.14;metanetx.reaction/MNXR138519	Alternate Carbon Metabolism		RHEA: 25046;25047;25048;25049 MetaNetX (MNX) Equation: MNXR79300 KEGG Reaction: R06789	carveMe
	HKtpp	H+/K+ gastric/non-gastric P-ATPase and ABC ATPase (periplasm)	atp[c] + h2o[c] + k[p] => adp[c] + pi[c] + h[p] + k[c]	3.6.3.12	((ANW17306) and (ANW17308))	0	1000	0		rhea/16777#1;rhea/16778#1;rhea/16779#1;rhea/16780#1;ec-code/3.6.3.10;ec-code/3.6.3.12;biocyc/META:3.6.3.10-RXN;biocyc/META:3.6.3.12-RXN;biocyc/META:TRANS-RXN-2;metanetx.reaction/MNXR100657;seed.reaction/rxn08762;seed.reaction/rxn10168;seed.reaction/rxn10558	Transport, Inner Membrane		RHEA: 16777;16778;16779;16780 MetaNetX (MNX) Equation: MNXR2979 BioCyc: META:3.6.3.12-RXN;META:TRANS-RXN-2	carveMe
	HMBS	Hydroxymethylbilane synthase	h2o[c] + 4 ppbng[c] => 4 nh4[c] + hmbil[c]	4.3.1.8	((ANW18012) or (ANW19739) or (ANW20513))	0	1000	0		rhea/13185;rhea/13186;rhea/13187;rhea/13188;ec-code/2.5.1.61;ec-code/4.3.1.8;biocyc/META:OHMETHYLBILANESYN-RXN;metanetx.reaction/MNXR100658;reactome/R-ATH-189406;reactome/R-BTA-189406;reactome/R-CFA-189406;reactome/R-DDI-189406;reactome/R-DME-189406;reactome/R-DRE-189406;reactome/R-GGA-189406;reactome/R-GGA-421439;reactome/R-HSA-189406;reactome/R-MMU-189406;reactome/R-OSA-189406;reactome/R-PFA-18…	Cofactor and Prosthetic Group Biosynthesis		MetaNetX (MNX) Equation: MNXR83118	carveMe
	HMGCOASi	Hydroxymethylglutaryl CoA synthase (ir)	h2o[c] + accoa[c] + aacoa[c] => h[c] + coa[c] + hmgcoa[c]	2.3.3.10		0	1000	0			Unassigned		BioCyc: META:HYDROXYMETHYLGLUTARYL-COA-SYNTHASE-RXN BioPath Reaction: RXN00820 MetaNetX (MNX) Equation: MNXR2982 KEGG Reaction: R01978 RHEA: 10188;10189;10190;10191 UniPathway Reaction: UCR01978;UER00102	carveMe
	HMGL	HMGL	hmgcoa[c] => accoa[c] + acac[c]	4.1.3.4	(ANW20081)	0	1000	0		ec-code/4.1.3.4;metanetx.reaction/MNXR100662	Valine, leucine and isoleucine degradation		BioCyc: META:HYDROXYMETHYLGLUTARYL-COA-LYASE-RXN BioPath Reaction: RXN00934 MetaNetX (MNX) Equation: MNXR2984 KEGG Reaction: R01360 RHEA: 24404;24405;24406;24407 UniPathway Reaction: UCR01360;UER00863	carveMe
	HMPK1	Hydroxymethylpyrimidine kinase (ATP)	atp[c] + 4ahmmp[c] => adp[c] + h[c] + 4ampm[c]	2.7.1.49	((ANW17868) or (ANW20346))	0	1000	0		ec-code/2.7.1.49;metanetx.reaction/MNXR143164;seed.reaction/rxn02484	Cofactor and Prosthetic Group Biosynthesis		BioCyc: META:OHMETPYRKIN-RXN MetaNetX (MNX) Equation: MNXR2985 KEGG Reaction: R03471 RHEA: 23096;23097;23098;23099 UniPathway Reaction: UCR03471;UER00137	carveMe
	HMPK2	HMPK2	4ahmmp[c] + ctp[c] => h[c] + 4ampm[c] + cdp[c]		(ANW17868)	0	1000	0		metanetx.reaction/MNXR143165;seed.reaction/rxn10625	Vitamins and Cofactor Biosynthesis		MetaNetX (MNX) Equation: MNXR69241	carveMe
	HMPK3	HMPK3	4ahmmp[c] + utp[c] => h[c] + 4ampm[c] + udp[c]		(ANW17868)	0	1000	0		metanetx.reaction/MNXR143166;seed.reaction/rxn10622	Vitamins and Cofactor Biosynthesis		MetaNetX (MNX) Equation: MNXR69242	carveMe
	HMPK4	HMPK4	gtp[c] + 4ahmmp[c] => h[c] + 4ampm[c] + gdp[c]		(ANW17868)	0	1000	0		metanetx.reaction/MNXR143167;seed.reaction/rxn10620	Vitamins and Cofactor Biosynthesis		MetaNetX (MNX) Equation: MNXR69243	carveMe
	HMSH	HMSH	h2o[c] + 2hmcnsad[c] => 2 h[c] + for[c] + op4en[c]	3.7.1.9	(ANW21336)	0	1000	0		rhea/14549;rhea/14550;rhea/14551;rhea/14552;ec-code/3.7.1.9;biocyc/META:3.7.1.9-RXN;metanetx.reaction/MNXR125782	Toluene Pathway		BioCyc: META:3.7.1.9-RXN BioPath Reaction: RXN00624 MetaNetX (MNX) Equation: MNXR69246 RHEA: 14549;14550;14551;14552 KEGG Reaction: R02604	carveMe
	HMSH2	HMSH2	h2o[c] + hmccms[c] => h[c] + for[c] + 2hchd[c]	3.7.1.9	(ANW21336)	0	1000	0		ec-code/3.7.1.9;metanetx.reaction/MNXR138520;kegg.reaction/R05865;seed.reaction/rxn04096	Toluene Pathway		MetaNetX (MNX) Equation: MNXR83120 KEGG Reaction: R05865	carveMe
	HOPNTAL2	HOPNTAL2	4hoxoh[c] => pyr[c] + ppal[c]	4.1.3.43		0	1000	0		ec-code/4.1.2;ec-code/4.1.2.n4;ec-code/4.1.3.39;ec-code/4.1.3.43;metanetx.reaction/MNXR100680;kegg.reaction/R05298;seed.reaction/rxn03610	Toluene Pathway		MetaNetX (MNX) Equation: MNXR2998 KEGG Reaction: R05298	carveMe
	HOPNTAL3	HOPNTAL3	4h2opntn[c] => acald[c] + pyr[c]	4.1.3.39		0	1000	0			Unassigned		BioCyc: META:MHPELY-RXN BioPath Reaction: RXN01058 MetaNetX (MNX) Equation: MNXR2997 UniPathway Reaction: UCR00750;UER00797;UER00907 KEGG Reaction: R00750	carveMe
	HOXPRx	2 hydroxy 3 oxopropionate reductase NAD	nad[c] + glyc__R[c] <=> h[c] + nadh[c] + 2h3opp[c]			-1000	1000	0		ec-code/1.1.1;ec-code/1.1.1.60;rhea/18845;rhea/18846;rhea/18847;rhea/18848;biocyc/META:RXN0-5289;metanetx.reaction/MNXR100682;kegg.reaction/R01745;seed.reaction/rxn01280	Carbohydrateand related molecules			carveMe
	HPA3MO	4 hydroxyphenylacetate 3 monooxygenase nadh	h[c] + o2[c] + nadh[c] + 4hphac[c] => h2o[c] + nad[c] + 34dhpha[c]	1.14.14.9	((ANW18801) or (ANW18954))	0	1000	0		ec-code/1.14.14.9;metanetx.reaction/MNXR95019	4 hydroxyphenylacetate catabolism		RHEA: 16681;16682;16683;16684 KEGG Reaction: R02698 UniPathway Reaction: UCR02698;UER00416 MetaNetX (MNX) Equation: MNXR72011	carveMe
	HPAtex	4-hydroxyphenylacetate transport via diffusion (extracellular to periplasm)	4hphac[e] <=> 4hphac[p]		(ANW20036)	-1000	1000	0		metanetx.reaction/MNXR95054	Transport, Outer Membrane		MetaNetX (MNX) Equation: MNXR69251	carveMe
	HPPK	HPPK	atp[c] + 2ahhmp[c] => h[c] + amp[c] + 2ahhmd[c]		(ANW19679)	0	1000	0		metanetx.reaction/MNXR138523	Amino Acid Metabolism		MetaNetX (MNX) Equation: MNXR83125	carveMe
	HPPK2	6-hydroxymethyl-dihydropterin pyrophosphokinase	atp[c] + 6hmhpt[c] => h[c] + amp[c] + 6hmhptpp[c]	2.7.6.3	(ANW19679)	0	1000	0		rhea/11412;rhea/11413;rhea/11414;rhea/11415;ec-code/2.7.6.3;biocyc/META:H2PTERIDINEPYROPHOSPHOKIN-RXN;metanetx.reaction/MNXR100694;kegg.reaction/R03503	Cofactor and Prosthetic Group Biosynthesis		BioCyc: META:H2PTERIDINEPYROPHOSPHOKIN-RXN BioPath Reaction: RXN00974 MetaNetX (MNX) Equation: MNXR55638 KEGG Reaction: R03503 RHEA: 11412;11413;11414;11415 UniPathway Reaction: UCR03503;UER00155	carveMe
	HPPPNDO	2,3-dihydroxypheylpropionate 1,2-dioxygenase	o2[c] + dhpppn[c] => h[c] + hkndd[c]	1.13.11.16		0	1000	0		ec-code/1.13.11.16;rhea/23840;rhea/23841;rhea/23842;rhea/23843;biocyc/META:1.13.11.16-RXN;metanetx.reaction/MNXR100695;kegg.reaction/R04376;seed.reaction/rxn03038	Alternate Carbon Metabolism		KEGG Reaction: R04376 UniPathway Reaction: UCR04376;UER00794 MetaNetX (MNX) Equation: MNXR75896	carveMe
	HPPPNt2r	3-(3-hydroxyphenyl)propionate transport via proton symport, reversible	h[e] + 3hpppn[e] <=> h[c] + 3hpppn[c]		(ANW18797)	-1000	1000	0		rhea/28907;rhea/28908;rhea/28909;rhea/28910;biocyc/META:TRANS-RXN-61;metanetx.reaction/MNXR100696;seed.reaction/rxn08725;seed.reaction/rxn10134	Putative Transporters		RHEA: 28907;28908;28909;28910 MetaNetX (MNX) Equation: MNXR3009 BioCyc: META:TRANS-RXN-61	carveMe
	HPPPNt2rpp	3-(3-hydroxyphenyl)propionate transport via proton symport, reversible (periplasm)	h[p] + 3hpppn[p] <=> h[c] + 3hpppn[c]		((ANW18797) or (ANW20904))	-1000	1000	0		rhea/28907;rhea/28908;rhea/28909;rhea/28910;biocyc/META:TRANS-RXN-61;metanetx.reaction/MNXR100696;seed.reaction/rxn08725;seed.reaction/rxn10134	Transport, Inner Membrane		RHEA: 28907;28908;28909;28910 MetaNetX (MNX) Equation: MNXR3009 BioCyc: META:TRANS-RXN-61	carveMe
	HPYRRx	Hydroxypyruvate reductase (NADH)	h[c] + nadh[c] + hpyr[c] => nad[c] + glyc__R[c]	1.1.1.81	(ANW16926)	0	1000	0		ec-code/1.1.1.26;ec-code/1.1.1.29;ec-code/1.1.1.81;rhea/17905;rhea/17906;rhea/17907;rhea/17908;biocyc/META:GLYCERATE-DEHYDROGENASE-RXN;metanetx.reaction/MNXR100325;kegg.reaction/R01388;seed.reaction/rxn01011	Alternate Carbon Metabolism		BioCyc: META:GLYCERATE-DEHYDROGENASE-RXN BioPath Reaction: RXN00734 MetaNetX (MNX) Equation: MNXR2769 KEGG Reaction: R01388 RHEA: 17905;17906;17907;17908 UniPathway Reaction: UCR01388;UER00916;UER00983	carveMe
	HQNt6	Hydroquinone transport inout via proton symport	h[e] + hqn[e] <=> h[c] + hqn[c]			-1000	1000	0		metanetx.reaction/MNXR100703;seed.reaction/rxn05678	Transport			carveMe
	HSDy	Homoserine dehydrogenase (NADPH)	nadp[c] + hom__L[c] <=> h[c] + nadph[c] + aspsa[c]	1.1.1.3	(ANW21841)	-1000	1000	0		ec-code/1.1.1.3;rhea/15761;rhea/15762;rhea/15763;rhea/15764;metanetx.reaction/MNXR100734;kegg.reaction/R01775;seed.reaction/rxn01302	Threonine and Lysine Metabolism		BioCyc: META:HOMOSERDEHYDROG-RXN BioPath Reaction: RXN01170 MetaNetX (MNX) Equation: MNXR3045 KEGG Reaction: R01775 RHEA: 15761;15762;15763;15764 UniPathway Reaction: UCR01775;UER00950	carveMe
	HSERTA	Homoserine O trans acetylase	accoa[c] + hom__L[c] <=> coa[c] + achms[c]	2.3.1.31	((ANW16857) or (ANW19244))	-1000	1000	0		rhea/13701;rhea/13702;rhea/13703;rhea/13704;ec-code/2.3.1.31;biocyc/META:HOMOSERINE-O-ACETYLTRANSFERASE-RXN;metanetx.reaction/MNXR100736;kegg.reaction/R01776;seed.reaction/rxn01303	Methionine Metabolism		BioCyc: META:HOMOSERINE-O-ACETYLTRANSFERASE-RXN MetaNetX (MNX) Equation: MNXR3046 KEGG Reaction: R01776 RHEA: 13701;13702;13703;13704 UniPathway Reaction: UCR01776;UER00074	carveMe
	HSK	Homoserine kinase	atp[c] + hom__L[c] => adp[c] + h[c] + phom[c]	2.7.1.39	(ANW18092)	0	1000	0		rhea/13985;rhea/13986;rhea/13987;rhea/13988;ec-code/2.7.1.39;biocyc/META:HOMOSERKIN-RXN;metanetx.reaction/MNXR100737;kegg.reaction/R01771;seed.reaction/rxn01300	Threonine and Lysine Metabolism		BioCyc: META:HOMOSERKIN-RXN BioPath Reaction: RXN01457 MetaNetX (MNX) Equation: MNXR3047 KEGG Reaction: R01771 RHEA: 13985;13986;13987;13988 UniPathway Reaction: UCR01771;UER00064	carveMe
	HSST	Homoserine O-succinyltransferase	succoa[c] + hom__L[c] => coa[c] + suchms[c]	2.3.1.46		0	1000	0		ec-code/2.3.1.46;rhea/22008;rhea/22009;rhea/22010;rhea/22011;biocyc/META:HOMSUCTRAN-RXN;metanetx.reaction/MNXR100741;kegg.reaction/R01777;seed.reaction/rxn01304	Methionine Metabolism		BioCyc: META:HOMSUCTRAN-RXN BioPath Reaction: RXN01415 MetaNetX (MNX) Equation: MNXR3051 KEGG Reaction: R01777 RHEA: 22008;22009;22010;22011 UniPathway Reaction: UCR01777;UER00075	carveMe
	HSTPT	Histidinol-phosphate transaminase	glu__L[c] + imacp[c] => akg[c] + hisp[c]	2.6.1.9	((ANW19300) or (ANW20653) or (ANW20811))	0	1000	0		ec-code/2.6.1.9;rhea/23744;rhea/23745;rhea/23746;rhea/23747;biocyc/META:HISTAMINOTRANS-RXN;metanetx.reaction/MNXR95852;kegg.reaction/R03243;seed.reaction/rxn02320	Histidine Metabolism		BioCyc: META:HISTAMINOTRANS-RXN MetaNetX (MNX) Equation: MNXR31722 KEGG Reaction: R03243 RHEA: 23744;23745;23746;23747 UniPathway Reaction: UCR03243;UER00012	carveMe
	Htex	Proton transport via diffusion (extracellular to periplasm)	h[e] <=> h[p]		(ANW18378)	-1000	1000	0		rhea/34979;rhea/34980;rhea/34981;rhea/34982;biocyc/META:RXN-14452;metanetx.reaction/MNXR100765;reactome/R-ATH-170026;reactome/R-ATH-74723;reactome/R-BTA-170026;reactome/R-BTA-2534378;reactome/R-BTA-74723;reactome/R-CEL-170026;reactome/R-CEL-74723;reactome/R-CFA-170026;reactome/R-CFA-2534378;reactome/R-CFA-74723;reactome/R-DDI-74723;reactome/R-DME-170026;reactome/R-DME-74723;reactome/R-DRE-170026;…	Transport, Outer Membrane Porin		MetaNetX (MNX) Equation: MNXR3066 BioCyc: META:RXN-14452	carveMe
	HXAND	Hypoxanthine dehydrogenase	h2o[c] + nad[c] + hxan[c] => h[c] + nadh[c] + xan[c]	1.17.1.4	((ANW17486) or (ANW17487) or (ANW17488) or (ANW17489) or (ANW19982) or (ANW21992) or ((ANW17489) and (ANW21992)) or ((ANW19982) and (ANW21992)))	0	1000	0		ec-code/1.17.1.4;rhea/24670;rhea/24671;rhea/24672;rhea/24673;biocyc/META:RXN-7682;metanetx.reaction/MNXR100747;reactome/R-GGA-421161;kegg.reaction/R01768;seed.reaction/rxn01297	Nucleotide Salvage Pathway		BioCyc: META:RXN-7682 MetaNetX (MNX) Equation: MNXR3054 KEGG Reaction: R01768 RHEA: 24670;24671;24672;24673 UniPathway Reaction: UCR01768;UER00661	carveMe
	HXCT	Acetyl-CoA:hexanoate-CoA transferase	accoa[c] + hxa[c] => ac[c] + hxcoa[c]	2.8.3.8	(ANW20686)	0	1000	0		ec-code/2.8.3.8;metanetx.reaction/MNXR100751	Alternate Carbon Metabolism		MetaNetX (MNX) Equation: MNXR3058	carveMe
	HXPRT	Hypoxanthine phosphoribosyltransferase (Hypoxanthine)	prpp[c] + hxan[c] => ppi[c] + imp[c]	2.4.2.8	((ANW19461) or (ANW21971))	0	1000	0		rhea/17973;rhea/17974;rhea/17975;rhea/17976;ec-code/2.4.2.8;biocyc/META:HYPOXANPRIBOSYLTRAN-RXN;metanetx.reaction/MNXR100752;kegg.reaction/R01132;seed.reaction/rxn00836	Nucleotide Salvage Pathway		BioCyc: META:HYPOXANPRIBOSYLTRAN-RXN BioPath Reaction: RXN01159 MetaNetX (MNX) Equation: MNXR69265 KEGG Reaction: R01132 RHEA: 17973;17974;17975;17976 UniPathway Reaction: UCR01132;UER00648	carveMe
	HYD1	Hydrogenase (ubiquinone-8: 2 protons)	2 h[c] + q8[c] + h2[c] => 2 h[e] + q8h2[c]		((ANW21437) or ((ANW21437) and (ANW21438)))	0	1000	0		rhea/29059#1;rhea/29060#1;rhea/29061#1;rhea/29062#1;metanetx.reaction/MNXR100753;seed.reaction/rxn08734;seed.reaction/rxn10118	Oxidative Phosphorylation		RHEA: 29059;29060;29061;29062 MetaNetX (MNX) Equation: MNXR69266	carveMe
	HYD1pp	Hydrogenase (ubiquinone-8: 2 protons) (periplasm)	2 h[c] + q8[c] + h2[c] => 2 h[p] + q8h2[c]		((ANW21437) or ((ANW21437) and (ANW21438)))	0	1000	0		rhea/29059#1;rhea/29060#1;rhea/29061#1;rhea/29062#1;metanetx.reaction/MNXR100753;seed.reaction/rxn08734;seed.reaction/rxn10118	Oxidative Phosphorylation		RHEA: 29059;29060;29061;29062 MetaNetX (MNX) Equation: MNXR69266	carveMe
	HYD2	Hydrogenase (menaquinone8: 2 protons)	2 h[c] + mqn8[c] + h2[c] => 2 h[e] + mql8[c]		((ANW21437) or ((ANW21431) and (ANW21438)) or ((ANW21437) and (ANW21438)))	0	1000	0		rhea/29051#1;rhea/29052#1;rhea/29053#1;rhea/29054#1;metanetx.reaction/MNXR100754;seed.reaction/rxn08735;seed.reaction/rxn10119	Energy Metabolism		RHEA: 29051;29052;29053;29054 MetaNetX (MNX) Equation: MNXR69267	carveMe
	HYD2pp	Hydrogenase (menaquinone8: 2 protons) (periplasm)	2 h[c] + mqn8[c] + h2[c] => 2 h[p] + mql8[c]		((ANW21437) or ((ANW21437) and (ANW21438)))	0	1000	0		rhea/29051#1;rhea/29052#1;rhea/29053#1;rhea/29054#1;metanetx.reaction/MNXR100754;seed.reaction/rxn08735;seed.reaction/rxn10119	Oxidative Phosphorylation		RHEA: 29051;29052;29053;29054 MetaNetX (MNX) Equation: MNXR69267	carveMe
	HYD3	Hydrogenase (Demethylmenaquinone-8: 2 protons)	2 h[c] + 2dmmq8[c] + h2[c] => 2 h[e] + 2dmmql8[c]	1.18.99.1	((ANW21437) or ((ANW21437) and (ANW21438)))	0	1000	0		ec-code/1.18.99.1;metanetx.reaction/MNXR100755;seed.reaction/rxn08736;seed.reaction/rxn10117	Oxidative Phosphorylation		MetaNetX (MNX) Equation: MNXR69268	carveMe
	HYD3pp	Hydrogenase (Demethylmenaquinone-8: 2 protons) (periplasm)	2 h[c] + 2dmmq8[c] + h2[c] => 2 h[p] + 2dmmql8[c]	1.18.99.1	((ANW21437) or ((ANW21437) and (ANW21438)))	0	1000	0		ec-code/1.18.99.1;metanetx.reaction/MNXR100755;seed.reaction/rxn08736;seed.reaction/rxn10117	Oxidative Phosphorylation		MetaNetX (MNX) Equation: MNXR69268	carveMe
	HYDA1	HYDA1	2 h[c] + mqn6[c] + h2[e] => 2 h[e] + mql6[c]		(ANW21438)	0	1000	0		metanetx.reaction/MNXR100758;seed.reaction/rxn10968	Respiratory chain		MetaNetX (MNX) Equation: MNXR69269	carveMe
	HYPOE	Hypothetical enyme	h2o[c] + pyam5p[c] => pi[c] + pydam[c]	3.1.3.74	(ANW20037)	0	1000	0		rhea/25135;rhea/25136;rhea/25137;rhea/25138;ec-code/3.1.3.74;biocyc/META:RXN-14046;metanetx.reaction/MNXR100763;kegg.reaction/R02494;seed.reaction/rxn01808	Cofactor and Prosthetic Group Biosynthesis		BioCyc: META:RXN-14046 MetaNetX (MNX) Equation: MNXR3064 KEGG Reaction: R02494 RHEA: 25135;25136;25137;25138 UniPathway Reaction: UCR02494;UER00302	carveMe
	HYXNtex	Hypoxanthine transport via diffusion (extracellular to periplasm)	hxan[e] <=> hxan[p]		(ANW18378)	-1000	1000	0		biocyc/META:TRANS-RXN0-562;biocyc/META:TRANS-RXN0-579;metanetx.reaction/MNXR100749;seed.reaction/rxn08737;seed.reaction/rxn08738;seed.reaction/rxn10143	Transport, Outer Membrane Porin		MetaNetX (MNX) Equation: MNXR3056 BioCyc: META:TRANS-RXN0-562;META:TRANS-RXN0-579	carveMe
	I2FE2SR	ISC [2Fe-2S] regeneration	2fe1s[c] + iscssh[c] + iscu[c] => 4 h[c] + iscs[c] + iscu_2fe2s[c]		((ANW19592) or (ANW21837))	0	1000	0		metanetx.reaction/MNXR100766	Cofactor and Prosthetic Group Biosynthesis		MetaNetX (MNX) Equation: MNXR83138	carveMe
	I2FE2SS2	ISC [2Fe-2S] Synthesis II	fadh2[c] + 2 fe2[c] + 2 iscssh[c] + iscu_2fe2s[c] => 6 h[c] + fad[c] + 2 iscs[c] + iscu_2fe2s2[c]		((ANW19592) or (ANW21837))	0	1000	0		metanetx.reaction/MNXR100768	Cofactor and Prosthetic Group Biosynthesis		MetaNetX (MNX) Equation: MNXR83140	carveMe
	I2FE2ST	ISC [2Fe-2S] Transfer	4 h[c] + iscu_2fe2s[c] => 2fe2s[c] + iscu[c]		((ANW19592) or (ANW21837))	0	1000	0		metanetx.reaction/MNXR100769	Cofactor and Prosthetic Group Biosynthesis		MetaNetX (MNX) Equation: MNXR83141	carveMe
	I4FE4SR	ISC [4Fe-4S] Reduction	2 h[c] + fadh2[c] + iscu_2fe2s2[c] => fad[c] + iscu_4fe4s[c]		((ANW19592) or (ANW21837))	0	1000	0		metanetx.reaction/MNXR100770	Cofactor and Prosthetic Group Biosynthesis		MetaNetX (MNX) Equation: MNXR83142	carveMe
	I4FE4ST	ISC [4Fe-4S] Transfer	4 h[c] + iscu_4fe4s[c] => iscu[c] + 4fe4s[c]		((ANW19592) or (ANW21837))	0	1000	0		metanetx.reaction/MNXR100771	Cofactor and Prosthetic Group Biosynthesis		MetaNetX (MNX) Equation: MNXR83143	carveMe
	IBTMr	Isobutyryl-CoA mutase	btcoa[c] <=> ibcoa[c]	5.4.99.13	((ANW18506) and (ANW18551))	-1000	1000	0		rhea/13141;rhea/13142;rhea/13143;rhea/13144;ec-code/5.4.99.13;biocyc/META:ISOBUTYRYL-COA-MUTASE-RXN;metanetx.reaction/MNXR100777;kegg.reaction/R01181;seed.reaction/rxn00877	Central Metabolism		RHEA: 13141;13142;13143;13144 BioCyc: META:ISOBUTYRYL-COA-MUTASE-RXN MetaNetX (MNX) Equation: MNXR8579 KEGG Reaction: R01181	carveMe
	IBTtex	Isobutyrate transport via diffusion (extracellular to periplasm)	ibt[e] <=> ibt[p]		(ANW18378)	-1000	1000	0		metanetx.reaction/MNXR100778	Transport, Outer Membrane		MetaNetX (MNX) Equation: MNXR82565	carveMe
	ICDHyr	Isocitrate dehydrogenase (NADP)	nadp[c] + icit[c] <=> co2[c] + nadph[c] + akg[c]	1.1.1.42	(ANW22080)	-1000	1000	0		ec-code/1.1.1.42;rhea/19629;rhea/19630;rhea/19631;rhea/19632;metanetx.reaction/MNXR100781;kegg.reaction/R00267;seed.reaction/rxn00198	Citric Acid Cycle		MetaNetX (MNX) Equation: MNXR31729 KEGG Reaction: R00267 RHEA: 19629;19630;19631;19632 UniPathway Reaction: UCR00267;UER00995	carveMe
	ICITt_kt	ICITt kt	h[p] + icit[p] <=> h[c] + icit[c]		(ANW20934)	-1000	1000	0		metanetx.reaction/MNXR100787;seed.reaction/rxn05590;seed.reaction/rxn12802	Transport		MetaNetX (MNX) Equation: MNXR31731	carveMe
	ICL	Isocitrate lyase	icit[c] => succ[c] + glx[c]	4.1.3.1	(ANW22332)	0	1000	0		rhea/13245;rhea/13246;rhea/13247;rhea/13248;ec-code/4.1.3.1;metanetx.reaction/MNXR100789;kegg.reaction/R00479;seed.reaction/rxn00336	Anaplerotic Reactions		RHEA: 13245;13246;13247;13248 KEGG Reaction: R00479 UniPathway Reaction: UCR00479;UER00719 MetaNetX (MNX) Equation: MNXR31733	carveMe
	ICYSDS	ISC Cysteine desulfuration	cys__L[c] + iscs[c] => ala__L[c] + iscssh[c]		((ANW19592) or (ANW21837))	0	1000	0		metanetx.reaction/MNXR100790	Cofactor and Prosthetic Group Biosynthesis		MetaNetX (MNX) Equation: MNXR83144	carveMe
	IDONt2r	L-idonate transport via proton symport, reversible	h[e] + idon__L[e] <=> h[c] + idon__L[c]	3.6.3	(ANW18393)	-1000	1000	0		rhea/29571;rhea/29572;rhea/29573;rhea/29574;ec-code/3.6.3;biocyc/META:TRANS-RXN-181A;metanetx.reaction/MNXR100803;seed.reaction/rxn08742;seed.reaction/rxn10167	Transport, Extracellular		MetaNetX (MNX) Equation: MNXR69276 BioCyc: META:TRANS-RXN-181A	carveMe
	IDONt2rpp	L-idonate transport via proton symport, reversible (periplasm)	h[p] + idon__L[p] <=> h[c] + idon__L[c]	3.6.3	(ANW18393)	-1000	1000	0		rhea/29571;rhea/29572;rhea/29573;rhea/29574;ec-code/3.6.3;biocyc/META:TRANS-RXN-181A;metanetx.reaction/MNXR100803;seed.reaction/rxn08742;seed.reaction/rxn10167	Transport, Inner Membrane		MetaNetX (MNX) Equation: MNXR69276 BioCyc: META:TRANS-RXN-181A	carveMe
	IG3PS	Imidazole-glycerol-3-phosphate synthase	gln__L[c] + prlp[c] => h[c] + glu__L[c] + aicar[c] + eig3p[c]	4.1.3.-	(ANW20658)	0	1000	0		ec-code/2.4.2.-;rhea/24793;rhea/24794;rhea/24795;rhea/24796;ec-code/4.1.3.-;ec-code/4.3.2.M2;biocyc/META:GLUTAMIDOTRANS-RXN;metanetx.reaction/MNXR100811;kegg.reaction/R04558;seed.reaction/rxn03135	Histidine Metabolism		BioCyc: META:GLUTAMIDOTRANS-RXN BioPath Reaction: RXN01139 MetaNetX (MNX) Equation: MNXR31741 KEGG Reaction: R04558 RHEA: 24793;24794;24795;24796 UniPathway Reaction: UCR04558;UER00010;UER00899	carveMe
	IGPDH	Imidazoleglycerol-phosphate dehydratase	eig3p[c] => h2o[c] + imacp[c]	4.2.1.19	(ANW20654)	0	1000	0		rhea/11040;rhea/11041;rhea/11042;rhea/11043;ec-code/4.2.1.19;biocyc/META:IMIDPHOSDEHYD-RXN;metanetx.reaction/MNXR100813;kegg.reaction/R03457;seed.reaction/rxn02473	Histidine Metabolism		BioCyc: META:IMIDPHOSDEHYD-RXN BioPath Reaction: RXN01204 MetaNetX (MNX) Equation: MNXR3090 KEGG Reaction: R03457 RHEA: 11040;11041;11042;11043 UniPathway Reaction: UCR03457;UER00011	carveMe
	IGPS	Indole-3-glycerol-phosphate synthase	h[c] + 2cpr5p[c] => h2o[c] + co2[c] + 3ig3p[c]	4.1.1.48	(ANW20663)	0	1000	0		rhea/23476;rhea/23477;rhea/23478;rhea/23479;ec-code/4.1.1.48;biocyc/META:IGPSYN-RXN;metanetx.reaction/MNXR100814;kegg.reaction/R03508;seed.reaction/rxn02507	Tyrosine, Tryptophan, and Phenylalanine Metabolism		BioCyc: META:IGPSYN-RXN BioPath Reaction: RXN00321 MetaNetX (MNX) Equation: MNXR3091 KEGG Reaction: R03508 RHEA: 23476;23477;23478;23479 UniPathway Reaction: UCR03508;UER00043	carveMe
	ILEabc	L-isoleucine transport via ABC system	atp[c] + h2o[c] + ile__L[e] => adp[c] + pi[c] + h[c] + ile__L[c]		(((ANW20704) and (ANW20705)) or ((ANW20705) and (ANW20707) and (ANW20737)))	0	1000	0		rhea/29819#1;rhea/29820#1;rhea/29821#1;rhea/29822#1;biocyc/META:ABC-15-RXN;metanetx.reaction/MNXR100821;seed.reaction/rxn05179;seed.reaction/rxn08745	Transport, ABC system		RHEA: 29819;29820;29821;29822 MetaNetX (MNX) Equation: MNXR3094 BioCyc: META:ABC-15-RXN	carveMe
	ILEabcpp	L-isoleucine transport via ABC system (periplasm)	atp[c] + h2o[c] + ile__L[p] => adp[c] + pi[c] + h[c] + ile__L[c]		((ANW20705) or ((ANW17735) and (ANW17738)) or ((ANW20704) and (ANW20705)) or ((ANW20705) and (ANW20707)) or ((ANW20705) and (ANW20708)) or ((ANW20705) and (ANW20737)) or ((ANW20706) and (ANW20708)) or ((ANW20705) and (ANW20707) and (ANW20737)) or ((ANW20705) and (ANW20706) and (ANW20707) and (ANW20708)))	0	1000	0		rhea/29819#1;rhea/29820#1;rhea/29821#1;rhea/29822#1;biocyc/META:ABC-15-RXN;metanetx.reaction/MNXR100821;seed.reaction/rxn05179;seed.reaction/rxn08745	Transport, Inner Membrane		RHEA: 29819;29820;29821;29822 MetaNetX (MNX) Equation: MNXR3094 BioCyc: META:ABC-15-RXN	carveMe
	ILEDHr	Isoleucine dehydrogenase	h2o[c] + nad[c] + ile__L[c] <=> h[c] + nh4[c] + nadh[c] + 2o3mpt[c]		(ANW19084)	-1000	1000	0		ec-code/1.4.1.20;ec-code/1.4.1.9;metanetx.reaction/MNXR100816;seed.reaction/rxn09896	Amino acidand related molecules			carveMe
	ILETA	Isoleucine transaminase	akg[c] + ile__L[c] <=> glu__L[c] + 3mop[c]	2.6.1.42	((ANW17911) or (ANW21067))	-1000	1000	0		ec-code/2.6.1.42;rhea/24801;rhea/24802;rhea/24803;rhea/24804;biocyc/META:BRANCHED-CHAINAMINOTRANSFERILEU-RXN;metanetx.reaction/MNXR96228;kegg.reaction/R02199;seed.reaction/rxn01575	Valine, Leucine, and Isoleucine Metabolism		BioCyc: META:BRANCHED-CHAINAMINOTRANSFERILEU-RXN MetaNetX (MNX) Equation: MNXR31743 KEGG Reaction: R02199 RHEA: 24801;24802;24803;24804 UniPathway Reaction: UCR02199;UER00058	carveMe
	ILEtex	L-isoleucine transport via diffusion (extracellular to periplasm)	ile__L[e] <=> ile__L[p]		(ANW18378)	-1000	1000	0		metanetx.reaction/MNXR100824;seed.reaction/rxn08747;seed.reaction/rxn10933;seed.reaction/rxn13323	Transport, Outer Membrane Porin		MetaNetX (MNX) Equation: MNXR3097	carveMe
	IMPC	IMP cyclohydrolase	h2o[c] + imp[c] <=> fprica[c]	3.5.4.10	(ANW18541)	-1000	1000	0		rhea/18445;rhea/18446;rhea/18447;rhea/18448;ec-code/2.1.2.3;ec-code/3.5.4.10;biocyc/META:IMPCYCLOHYDROLASE-RXN;metanetx.reaction/MNXR100783;reactome/R-ATH-73797;reactome/R-BTA-73797;reactome/R-CFA-73797;reactome/R-DDI-73797;reactome/R-DME-73797;reactome/R-DRE-73797;reactome/R-GGA-419253;reactome/R-GGA-73797;reactome/R-HSA-73797;reactome/R-MMU-73797;reactome/R-OSA-73797;reactome/R-RNO-73797;reacto…	Purine and Pyrimidine Biosynthesis		BioCyc: META:IMPCYCLOHYDROLASE-RXN BioPath Reaction: RXN00218 MetaNetX (MNX) Equation: MNXR3099 KEGG Reaction: R01127 RHEA: 18445;18446;18447;18448 UniPathway Reaction: UCR01127;UER00135	carveMe
	IMPD	IMP dehydrogenase	h2o[c] + nad[c] + imp[c] => h[c] + nadh[c] + xmp[c]	1.1.1.205	((ANW18503) or (ANW18570) or ((ANW18570) and (ANW18571) and (ANW21138)))	0	1000	0		ec-code/1.1.1.205;rhea/11708;rhea/11709;rhea/11710;rhea/11711;biocyc/META:IMP-DEHYDROG-RXN;metanetx.reaction/MNXR100830;reactome/R-ATH-73794;reactome/R-BTA-73794;reactome/R-CFA-73794;reactome/R-DDI-73794;reactome/R-DME-73794;reactome/R-DRE-73794;reactome/R-GGA-421222;reactome/R-GGA-73794;reactome/R-HSA-73794;reactome/R-MMU-73794;reactome/R-OSA-73794;reactome/R-PFA-73794;reactome/R-RNO-73794;react…	Purine and Pyrimidine Biosynthesis		BioCyc: META:IMP-DEHYDROG-RXN BioPath Reaction: RXN00783 MetaNetX (MNX) Equation: MNXR3100 KEGG Reaction: R01130 RHEA: 11708;11709;11710;11711 UniPathway Reaction: UCR01130;UER00295	carveMe
	IMPtex	IMP transport via diffusion (extracellular to periplasm)	imp[e] <=> imp[p]			-1000	1000	0		biocyc/META:TRANS-RXN0-566;metanetx.reaction/MNXR100831;seed.reaction/rxn08749	Transport, Outer Membrane Porin		MetaNetX (MNX) Equation: MNXR3101 BioCyc: META:TRANS-RXN0-566	carveMe
	INOSR	Ketoinositol reductase	nadp[c] + inost[c] <=> h[c] + nadph[c] + 2ins[c]		((ANW17327) or (ANW21310))	-1000	1000	0		metanetx.reaction/MNXR100838	Alternate Carbon Metabolism		MetaNetX (MNX) Equation: MNXR83150	carveMe
	INS2D	Inositol 2-dehydrogenase	nad[c] + inost[c] => h[c] + nadh[c] + 2ins[c]	1.1.1.18	((ANW17327) or (ANW17427))	0	1000	0		ec-code/1.1.1.18;rhea/16949;rhea/16950;rhea/16951;rhea/16952;biocyc/META:MYO-INOSITOL-2-DEHYDROGENASE-RXN;metanetx.reaction/MNXR100842;kegg.reaction/R01183;seed.reaction/rxn00879	Central Metabolism		BioCyc: META:MYO-INOSITOL-2-DEHYDROGENASE-RXN MetaNetX (MNX) Equation: MNXR3109 KEGG Reaction: R01183 RHEA: 16949;16950;16951;16952 UniPathway Reaction: UCR01183;UER00143	carveMe
	INSCR	Inositol catabolic reactions lumped	atp[c] + 2ins[c] => adp[c] + 2 h[c] + msa[c] + dhap[c]		((ANW20118) and (ANW20120))	0	1000	0		metanetx.reaction/MNXR100843;seed.reaction/rxn05743	Carbohydrateand related molecules			carveMe
	INSt2pp	Inosine transport in via proton symport (periplasm)	h[p] + ins[p] <=> h[c] + ins[c]			-1000	1000	0		rhea/29963;rhea/29964;rhea/29965;rhea/29966;biocyc/META:TRANS-RXN-108G;metanetx.reaction/MNXR100850;seed.reaction/rxn05316;seed.reaction/rxn08753	Transport, Inner Membrane		MetaNetX (MNX) Equation: MNXR3116 BioCyc: META:RXN0-18;META:TRANS-RXN-108G	carveMe
	INSTabc	Inositol transport in via ABC transport	atp[c] + h2o[c] + inost[e] => adp[c] + pi[c] + h[c] + inost[c]		((ANW18015) and (ANW18016) and (ANW18017) and (ANW21532))	0	1000	0		metanetx.reaction/MNXR100846	Transport		MetaNetX (MNX) Equation: MNXR83151	carveMe
	IPDDI	Isopentenyl-diphosphate D-isomerase	ipdp[c] <=> dmpp[c]	5.3.3.2	((ANW17237) or (ANW20947))	-1000	1000	0		rhea/23284;rhea/23285;rhea/23286;rhea/23287;ec-code/5.3.3.2;biocyc/META:IPPISOM-RXN;metanetx.reaction/MNXR100796;reactome/R-ATH-191382;reactome/R-BTA-191382;reactome/R-CEL-191382;reactome/R-CFA-191382;reactome/R-DDI-191382;reactome/R-DME-191382;reactome/R-DRE-191382;reactome/R-GGA-191382;reactome/R-HSA-191382;reactome/R-MMU-191382;reactome/R-OSA-191382;reactome/R-RNO-191382;reactome/R-SCE-191382;…	Cofactor and Prosthetic Group Biosynthesis		BioCyc: META:IPPISOM-RXN BioPath Reaction: RXN01114 MetaNetX (MNX) Equation: MNXR69289 KEGG Reaction: R01123 RHEA: 23284;23285;23286;23287 UniPathway Reaction: UCR01123;UER00104	carveMe
	IPDPS	1-hydroxy-2-methyl-2-(E)-butenyl 4-diphosphate reductase (ipdp)	h[c] + nadh[c] + h2mb4p[c] => h2o[c] + nad[c] + ipdp[c]	1.17.1.2	((ANW18346) or (ANW20714))	0	1000	0		ec-code/1.17.1.2;metanetx.reaction/MNXR100874;seed.reaction/rxn08756	Cofactor and Prosthetic Group Biosynthesis		RHEA: 24492;24493;24494;24495 MetaNetX (MNX) Equation: MNXR55660 KEGG Reaction: R08209	carveMe
	IPMD	3-isopropylmalate dehydrogenase	nad[c] + 3c2hmp[c] => h[c] + nadh[c] + 3c4mop[c]	1.1.1.85	((ANW16790) or (ANW17912))	0	1000	0		ec-code/1.1.1.85;rhea/10892;rhea/10893;rhea/10894;rhea/10895;biocyc/META:3-ISOPROPYLMALDEHYDROG-RXN;metanetx.reaction/MNXR100878;kegg.reaction/R04426;seed.reaction/rxn03062	Valine, Leucine, and Isoleucine Metabolism		BioCyc: META:3-ISOPROPYLMALDEHYDROG-RXN MetaNetX (MNX) Equation: MNXR3132 KEGG Reaction: R04426 RHEA: 10892;10893;10894;10895 UniPathway Reaction: UCR04426	carveMe
	IPPMIa	3-isopropylmalate dehydratase	3c2hmp[c] <=> h2o[c] + 2ippm[c]	4.2.1.33	((ANW17878) and (ANW17879))	-1000	1000	0		rhea/10676;rhea/10677;rhea/10678;rhea/10679;ec-code/4.2.1.33;biocyc/META:RXN-8991;metanetx.reaction/MNXR100827;kegg.reaction/R04001;seed.reaction/rxn02811	Valine, Leucine, and Isoleucine Metabolism		BioCyc: META:RXN-8991 BioPath Reaction: RXN00952 MetaNetX (MNX) Equation: MNXR3133 KEGG Reaction: R04001 RHEA: 10676;10677;10678;10679 UniPathway Reaction: UCR04001	carveMe
	IPPMIb	2-isopropylmalate hydratase	h2o[c] + 2ippm[c] <=> 3c3hmp[c]	4.2.1.33	((ANW17878) and (ANW17879))	-1000	1000	0		rhea/16293;rhea/16294;rhea/16295;rhea/16296;ec-code/4.2.1.33;biocyc/META:3-ISOPROPYLMALISOM-RXN;metanetx.reaction/MNXR100826;kegg.reaction/R03968;seed.reaction/rxn02789	Valine, Leucine, and Isoleucine Metabolism		BioCyc: META:3-ISOPROPYLMALISOM-RXN BioPath Reaction: RXN01202 MetaNetX (MNX) Equation: MNXR3134 KEGG Reaction: R03968 RHEA: 16293;16294;16295;16296 UniPathway Reaction: UCR03968	carveMe
	IPPS	2-isopropylmalate synthase	h2o[c] + accoa[c] + 3mob[c] => h[c] + coa[c] + 3c3hmp[c]	2.3.3.13	((ANW17896) or (ANW20284) or (ANW22596))	0	1000	0		ec-code/2.3.3.13;rhea/21524;rhea/21525;rhea/21526;rhea/21527;biocyc/META:2-ISOPROPYLMALATESYN-RXN;metanetx.reaction/MNXR100879;kegg.reaction/R01213;seed.reaction/rxn00902	Valine, Leucine, and Isoleucine Metabolism		BioCyc: META:2-ISOPROPYLMALATESYN-RXN BioPath Reaction: RXN01115 MetaNetX (MNX) Equation: MNXR3135 KEGG Reaction: R01213 RHEA: 21524;21525;21526;21527 UniPathway Reaction: UCR01213;UER00070	carveMe
	ISETACabcpp	Isethionate transport via ABC system (periplasm)	atp[c] + h2o[c] + isetac[p] => adp[c] + pi[c] + h[c] + isetac[c]		((ANW17204) or (ANW17533) or (ANW18764) or ((ANW17204) and (ANW17533)) or ((ANW17532) and (ANW17533)) or ((ANW17531) and (ANW17532) and (ANW17533)))	0	1000	0		metanetx.reaction/MNXR100880;seed.reaction/rxn05594;seed.reaction/rxn08758	Transport, Inner Membrane		MetaNetX (MNX) Equation: MNXR3136	carveMe
	ISETACtex	Isethionate transport via diffusion (extracellular to periplasm)	isetac[e] <=> isetac[p]		(ANW18378)	-1000	1000	0		metanetx.reaction/MNXR100881;seed.reaction/rxn08759	Transport, Outer Membrane Porin		MetaNetX (MNX) Equation: MNXR3137	carveMe
[truncated: 1,124 more rows]

## Sheet: METS
#	ID	NAME	UNCONSTRAINED	MIRIAM	COMPOSITION	InChI	COMPARTMENT	REPLACEMENT ID	CHARGE
[truncated: 1,518 more rows]

## Sheet: COMPS
#	ABBREVIATION	NAME	INSIDE	MIRIAM
	c	cytoplasm
	e	extracellular
	p	periplasm

## Sheet: GENES
#	NAME	MIRIAM	SHORT NAME	COMPARTMENT
[truncated: 1,234 more rows]

## Sheet: MODEL
#	ID	DESCRIPTION	TAXONOMY	DEFAULT LOWER	DEFAULT UPPER	CONTACT GIVEN NAME	CONTACT FAMILY NAME	CONTACT EMAIL	ORGANIZATION	NOTES
[truncated: 1 more rows]

[truncated: 2 more sheets: MIRIAM_rxns, MIRIAM_mets]
