# Supplementary material for: TCA Cycle and Its Relationship with Clavulanic Acid Production: A Further Interpretation by Using a Reduced Genome-Scale Metabolic Model of Streptomyces clavuligerus
Source: Bioengineering (Basel). 2021 Jul 22;8(8):103. doi: 10.3390/bioengineering8080103 (PMC8389198; doi:10.3390/bioengineering8080103)
Supplement: Supplementary file 1 [file bioengineering-08-00103-s001.zip › FileS3/reduction-validation-shadowprices/sclav_red_draft_7.xlsx]

## Sheet: RXNS
#	ID	NAME	EQUATION	EC-NUMBER	GENE ASSOCIATION	LOWER BOUND	UPPER BOUND	OBJECTIVE	COMPARTMENT	MIRIAM	SUBSYSTEM	REPLACEMENT ID	NOTE	REFERENCE	CONFIDENCE SCORE
	EX_4CRSOL	R_EX_4CRSOL	4crsol[c] <=>			0	1000				Exchange			Ataman et al. 2017 https://doi.org/10.1371/journal.pcbi.1005444
	EX_5DRIB	R_EX_5DRIB	5drib[c] <=>			0	1000				Exchange			Ataman et al. 2017 https://doi.org/10.1371/journal.pcbi.1005444
	EX_AMOB	R_EX_AMOB	amob[c] <=>			0	1000				Exchange			Ataman et al. 2017 https://doi.org/10.1371/journal.pcbi.1005444
	EX_MTHTHF	R_EX_MTHTHF	mththf[c] <=>			0	1000				Exchange			Ataman et al. 2017 https://doi.org/10.1371/journal.pcbi.1005444
	EX_ac_e	R_EX_ac_e	ac[e] =>			0	1000			rhea/27814;rhea/27815;rhea/27816;rhea/27817;biocyc/META:RXN0-1981;biocyc/META:TRANS-RXN0-567;metanetx.reaction/MNXR95431;seed.reaction/rxn08063;seed.reaction/rxn09787;seed.reaction/rxn09866;seed.reaction/rxn10904	Exchange			Gomez-Rios et al. 2020 https://doi.org/10.3390/microorganisms8091255
	EX_acald_e	R_EX_acald_e	acald[e] =>			0	1000			metanetx.reaction/MNXR95212;reactome/R-HSA-449872;seed.reaction/rxn08032;seed.reaction/rxn08033;seed.reaction/rxn09700;seed.reaction/rxn13212	Exchange			Gomez-Rios et al. 2020 https://doi.org/10.3390/microorganisms8091255
	EX_acser_e	R_EX_acser_e	acser[e] =>			0	1000			rhea/29659;rhea/29660;rhea/29661;rhea/29662;biocyc/META:RXN0-1923;metanetx.reaction/MNXR95416;seed.reaction/rxn08059;seed.reaction/rxn08060	Exchange			Gomez-Rios et al. 2020 https://doi.org/10.3390/microorganisms8091255
	EX_akg_e	R_EX_akg_e	akg[e] =>			0	1000			metanetx.reaction/MNXR95663;seed.reaction/rxn08096;seed.reaction/rxn10923;seed.reaction/rxn13220	Exchange			Gomez-Rios et al. 2020 https://doi.org/10.3390/microorganisms8091255
	EX_ala__D_e	R_EX_ala__D_e	ala__D[e] =>			0	1000			metanetx.reaction/MNXR95702;seed.reaction/rxn08302;seed.reaction/rxn10991	Exchange			Gomez-Rios et al. 2020 https://doi.org/10.3390/microorganisms8091255
	EX_ala__L_e	R_EX_ala__L_e	ala__L[e] =>			0	1000			metanetx.reaction/MNXR95706;seed.reaction/rxn08104;seed.reaction/rxn10921;seed.reaction/rxn13221	Exchange			Gomez-Rios et al. 2020 https://doi.org/10.3390/microorganisms8091255
	EX_alaala_e	R_EX_alaala_e	alaala[e] =>			0	1000			metanetx.reaction/MNXR95679;seed.reaction/rxn08099	Exchange			Gomez-Rios et al. 2020 https://doi.org/10.3390/microorganisms8091255
	EX_arg__L_e	R_EX_arg__L_e	arg__L[e] =>			0	1000			rhea/32143;rhea/32144;rhea/32145;rhea/32146;biocyc/META:RXN66-448;metanetx.reaction/MNXR95951;seed.reaction/rxn08155;seed.reaction/rxn10840	Exchange			Gomez-Rios et al. 2020 https://doi.org/10.3390/microorganisms8091255
	EX_asn__L_e	R_EX_asn__L_e	asn__L[e] =>			0	1000			metanetx.reaction/MNXR96069;seed.reaction/rxn05220;seed.reaction/rxn08162	Exchange			Gomez-Rios et al. 2020 https://doi.org/10.3390/microorganisms8091255
	EX_asp__L_e	R_EX_asp__L_e	asp__L[e] =>			0	1000			biocyc/META:TRANS-RXN0-554;metanetx.reaction/MNXR96107;seed.reaction/rxn08170;seed.reaction/rxn10906;seed.reaction/rxn13232	Exchange			Gomez-Rios et al. 2020 https://doi.org/10.3390/microorganisms8091255
	EX_ca2_e	R_EX_ca2_e	ca2[e] <=>			-1000	1000			rhea/29671;rhea/29672;rhea/29673;rhea/29674;ec-code/3.6.3.8;biocyc/META:TRANS-RXN-144;biocyc/META:TRANS-RXN0-497;metanetx.reaction/MNXR96436;reactome/R-ATH-2685505;reactome/R-ATH-418309;reactome/R-BTA-139854;reactome/R-BTA-139855;reactome/R-BTA-2089943;reactome/R-BTA-210420;reactome/R-BTA-2534359;reactome/R-BTA-265645;reactome/R-BTA-2685505;reactome/R-BTA-2855020;reactome/R-BTA-3295579;reactome/R…	Exchange			Gomez-Rios et al. 2020 https://doi.org/10.3390/microorganisms8091255
	EX_cbl1_e	R_EX_cbl1_e	cbl1[e] <=>			-0.01	1000			rhea/29719;rhea/29720;rhea/29721;rhea/29722;biocyc/META:RXN0-1565;metanetx.reaction/MNXR123114	Exchange			Ataman et al. 2017 https://doi.org/10.1371/journal.pcbi.1005444
	EX_cit_e	R_EX_cit_e	cit[e] <=>			-1	1000			rhea/33183;rhea/33184;rhea/33185;rhea/33186;metanetx.reaction/MNXR96756;seed.reaction/rxn08217;seed.reaction/rxn10946	Exchange			Gomez-Rios et al. 2020 https://doi.org/10.3390/microorganisms8091255
	EX_cl_e	R_EX_cl_e	cl[e] <=>			-1000	1000			rhea/29823;rhea/29824;rhea/29825;rhea/29826;biocyc/META:TRANS-RXN-139;metanetx.reaction/MNXR96797;reactome/R-ATH-2684901;reactome/R-ATH-427570;reactome/R-BTA-2684901;reactome/R-BTA-2744228;reactome/R-BTA-2744242;reactome/R-BTA-2744349;reactome/R-BTA-2744361;reactome/R-BTA-427570;reactome/R-BTA-975340;reactome/R-BTA-975389;reactome/R-BTA-975449;reactome/R-CEL-2684901;reactome/R-CEL-2744228;reactom…	Exchange			Gomez-Rios et al. 2020 https://doi.org/10.3390/microorganisms8091255
	EX_co2_e	R_EX_co2_e	co2[e] =>			0	1000			biocyc/META:TRANS-RXN0-545;metanetx.reaction/MNXR96810;reactome/R-ATH-1237042;reactome/R-ATH-1247649;reactome/R-BTA-1237042;reactome/R-BTA-1237069;reactome/R-BTA-1247645;reactome/R-BTA-1247649;reactome/R-CEL-1237069;reactome/R-CEL-1247645;reactome/R-CFA-1237042;reactome/R-CFA-1237069;reactome/R-CFA-1247645;reactome/R-CFA-1247649;reactome/R-DDI-1237042;reactome/R-DDI-1237069;reactome/R-DDI-1247645…	Exchange			Gomez-Rios et al. 2020 https://doi.org/10.3390/microorganisms8091255
	EX_cobalt2_e	R_EX_cobalt2_e	cobalt2[e] <=>			-1000	1000			rhea/28578;rhea/28579;rhea/28580;rhea/28581;biocyc/META:TRANS-RXN-141A;metanetx.reaction/MNXR96821;seed.reaction/rxn08241;seed.reaction/rxn08242;seed.reaction/rxn10474	Exchange			Gomez-Rios et al. 2020 https://doi.org/10.3390/microorganisms8091255
	EX_colipa_e	R_EX_colipa_e	colipa[e] <=>			0	1000			metanetx.reaction/MNXR96846;seed.reaction/rxn08244	Exchange			Ataman et al. 2017 https://doi.org/10.1371/journal.pcbi.1005444
	EX_cu2_e	R_EX_cu2_e	cu2[e] <=>			-1000	1000			rhea/28703;rhea/28704;rhea/28705;rhea/28706;biocyc/META:RXN0-14;metanetx.reaction/MNXR96951;reactome/R-BTA-437300;reactome/R-CFA-437300;reactome/R-DME-437300;reactome/R-DRE-437300;reactome/R-GGA-437300;reactome/R-HSA-437300;reactome/R-MMU-437300;reactome/R-RNO-437300;reactome/R-SCE-437300;reactome/R-SSC-437300;reactome/R-TGU-437300;reactome/R-XTR-437300;seed.reaction/rxn05212;seed.reaction/rxn082…	Exchange			Gomez-Rios et al. 2020 https://doi.org/10.3390/microorganisms8091255
	EX_cys__L_e	R_EX_cys__L_e	cys__L[e] <=>			0	1000			rhea/29655;rhea/29656;rhea/29657;rhea/29658;biocyc/META:RXN0-1924;metanetx.reaction/MNXR97029;seed.reaction/rxn08284;seed.reaction/rxn08286;seed.reaction/rxn10998	Exchange			Ataman et al. 2017 https://doi.org/10.1371/journal.pcbi.1005444
	EX_dha_e	R_EX_dha_e	dha[e] =>			0	1000			biocyc/META:TRANS-RXN0-559;metanetx.reaction/MNXR97367;seed.reaction/rxn05532;seed.reaction/rxn08325;seed.reaction/rxn08326	Exchange			Gomez-Rios et al. 2020 https://doi.org/10.3390/microorganisms8091255
	EX_enter_e	R_EX_enter_e	enter[e] <=>			0	1000			biocyc/META:RXN0-8;biocyc/META:TRANS-RXN0-496;metanetx.reaction/MNXR123417	Exchange			Ataman et al. 2017 https://doi.org/10.1371/journal.pcbi.1005444
	EX_etoh_e	R_EX_etoh_e	etoh[e] =>			0	1000			rhea/35267;rhea/35268;rhea/35269;rhea/35270;biocyc/META:TRANS-RXN0-546;metanetx.reaction/MNXR97980;seed.reaction/rxn08428;seed.reaction/rxn09683;seed.reaction/rxn09764	Exchange			Gomez-Rios et al. 2020 https://doi.org/10.3390/microorganisms8091255
	EX_fe2_e	R_EX_fe2_e	fe2[e] <=>			-1000	1000			rhea/28486;rhea/28487;rhea/28488;rhea/28489;biocyc/META:TRANS-RXN-8;metanetx.reaction/MNXR99505;seed.reaction/rxn08475;seed.reaction/rxn08476;seed.reaction/rxn10963;seed.reaction/rxn13286	Exchange			Gomez-Rios et al. 2020 https://doi.org/10.3390/microorganisms8091255
	EX_fe3_e	R_EX_fe3_e	fe3[e] <=>			-1000	1000			rhea/34971;rhea/34972;rhea/34973;rhea/34974;metanetx.reaction/MNXR99522;reactome/R-BTA-442368;reactome/R-CFA-442368;reactome/R-GGA-442368;reactome/R-HSA-442368;reactome/R-MMU-442368;reactome/R-RNO-442368;reactome/R-SSC-442368;reactome/R-TGU-442368;seed.reaction/rxn05292;seed.reaction/rxn08492	Exchange			Gomez-Rios et al. 2020 https://doi.org/10.3390/microorganisms8091255
	EX_glc_e	R_EX_glc_e	glc__D[e] <=>			0	1000				Exchange			Ataman et al. 2017 https://doi.org/10.1371/journal.pcbi.1005444
	EX_glcn_e	R_EX_glcn_e	glcn[e] =>			0	1000			metanetx.reaction/MNXR100210;seed.reaction/rxn08610;seed.reaction/rxn12424	Exchange			Gomez-Rios et al. 2020 https://doi.org/10.3390/microorganisms8091255
	EX_glu__L_e	R_EX_glu__L_e	glu__L[e] =>			0	1000			biocyc/META:TRANS-RXN-232;biocyc/META:TRANS-RXN-234;metanetx.reaction/MNXR100301;reactome/R-BTA-210439;reactome/R-CEL-210439;reactome/R-CFA-210439;reactome/R-DME-210439;reactome/R-DRE-210439;reactome/R-GGA-210439;reactome/R-HSA-210439;reactome/R-HSA-212658;reactome/R-MMU-210439;reactome/R-RNO-210439;reactome/R-SSC-210439;reactome/R-TGU-210439;reactome/R-XTR-210439;seed.reaction/rxn08633;seed.reac…	Exchange			Gomez-Rios et al. 2020 https://doi.org/10.3390/microorganisms8091255
	EX_gly_e	R_EX_gly_e	gly[e] =>			0	1000			biocyc/META:TRANS-RXN0-537;metanetx.reaction/MNXR100371;reactome/R-BTA-351963;reactome/R-CEL-351963;reactome/R-CFA-351963;reactome/R-DRE-351963;reactome/R-GGA-351963;reactome/R-HSA-351963;reactome/R-MMU-351963;reactome/R-RNO-351963;reactome/R-SSC-351963;reactome/R-TGU-351963;seed.reaction/rxn05218;seed.reaction/rxn08662;seed.reaction/rxn13111	Exchange			Gomez-Rios et al. 2020 https://doi.org/10.3390/microorganisms8091255
	EX_glyc_e	R_EX_glyc_e	glyc[e] <=>			-10	10			rhea/29675;rhea/29676;rhea/29677;rhea/29678;biocyc/META:TRANS-RXN-131;metanetx.reaction/MNXR100343;reactome/R-BTA-432049;reactome/R-BTA-432074;reactome/R-BTA-507869;reactome/R-BTA-507871;reactome/R-CEL-432049;reactome/R-CEL-432074;reactome/R-CEL-507869;reactome/R-CEL-507871;reactome/R-CFA-432049;reactome/R-CFA-432074;reactome/R-CFA-507869;reactome/R-CFA-507871;reactome/R-DRE-432049;reactome/R-DRE…	Exchange			Gomez-Rios et al. 2020 https://doi.org/10.3390/microorganisms8091255
	EX_glyc__R_e	R_EX_glyc__R_e	glyc__R[e] <=>			0	0			biocyc/META:TRANS-RXN0-523;metanetx.reaction/MNXR100323;seed.reaction/rxn08645	Exchange			Ataman et al. 2017 https://doi.org/10.1371/journal.pcbi.1005444
	EX_glycogenn1_c	R_EX_glycogenn1_c	glycogenn1[c] <=>			0	1000				Exchange			Ataman et al. 2017 https://doi.org/10.1371/journal.pcbi.1005444
	EX_glyclt_e	R_EX_glyclt_e	glyclt[e] <=>			0	0			rhea/29447;rhea/29448;rhea/29449;rhea/29450;biocyc/META:RXN0-5111;metanetx.reaction/MNXR100333;seed.reaction/rxn08653;seed.reaction/rxn12426	Exchange			Ataman et al. 2017 https://doi.org/10.1371/journal.pcbi.1005444
	EX_gthrd_e	R_EX_gthrd_e	gthrd[e] =>			0	1000			metanetx.reaction/MNXR100449;reactome/R-HSA-1247915;reactome/R-HSA-1500817;seed.reaction/rxn08677;seed.reaction/rxn10829	Exchange			Gomez-Rios et al. 2020 https://doi.org/10.3390/microorganisms8091255
	EX_h_e	R_EX_h_e	h[e] <=>			-1000	1000			rhea/34979;rhea/34980;rhea/34981;rhea/34982;biocyc/META:RXN-14452;metanetx.reaction/MNXR100765;reactome/R-ATH-170026;reactome/R-ATH-74723;reactome/R-BTA-170026;reactome/R-BTA-2534378;reactome/R-BTA-74723;reactome/R-CEL-170026;reactome/R-CEL-74723;reactome/R-CFA-170026;reactome/R-CFA-2534378;reactome/R-CFA-74723;reactome/R-DDI-74723;reactome/R-DME-170026;reactome/R-DME-74723;reactome/R-DRE-170026;…	Exchange			Gomez-Rios et al. 2020 https://doi.org/10.3390/microorganisms8091255
	EX_h2o_e	R_EX_h2o_e	h2o[e] <=>			-1000	1000			rhea/29667;rhea/29668;rhea/29669;rhea/29670;biocyc/META:TRANS-RXN-145;biocyc/META:TRANS-RXN0-547;metanetx.reaction/MNXR98641;reactome/R-ATH-432010;reactome/R-ATH-432054;reactome/R-ATH-432065;reactome/R-ATH-432067;reactome/R-ATH-507868;reactome/R-ATH-507870;reactome/R-BTA-432010;reactome/R-BTA-432054;reactome/R-BTA-432065;reactome/R-BTA-432067;reactome/R-BTA-445714;reactome/R-BTA-507868;reactome/R…	Exchange			Gomez-Rios et al. 2020 https://doi.org/10.3390/microorganisms8091255
	EX_his__L_e	R_EX_his__L_e	his__L[e] =>			0	1000			metanetx.reaction/MNXR100649;seed.reaction/rxn08721;seed.reaction/rxn10932	Exchange			Gomez-Rios et al. 2020 https://doi.org/10.3390/microorganisms8091255
	EX_ile__L_e	R_EX_ile__L_e	ile__L[e] =>			0	1000			metanetx.reaction/MNXR100824;seed.reaction/rxn08747;seed.reaction/rxn10933;seed.reaction/rxn13323	Exchange			Gomez-Rios et al. 2020 https://doi.org/10.3390/microorganisms8091255
	EX_k_e	R_EX_k_e	k[e] <=>			-1000	1000			rhea/29463;rhea/29464;rhea/29465;rhea/29466;biocyc/META:TRANS-RXN-143;biocyc/META:TRANS-RXN-185;biocyc/META:TRANS-RXN-186;biocyc/META:TRANS-RXN-187;biocyc/META:TRANS-RXN-190;metanetx.reaction/MNXR100950;reactome/R-ATH-1296043;reactome/R-BTA-1013020;reactome/R-BTA-1296024;reactome/R-BTA-1296035;reactome/R-BTA-1296037;reactome/R-BTA-1296039;reactome/R-BTA-1296043;reactome/R-BTA-1296045;reactome/R-B…	Exchange			Gomez-Rios et al. 2020 https://doi.org/10.3390/microorganisms8091255
	EX_lac__D_e	R_lac__D_e	lac__D[e] <=>			0	1000			metanetx.reaction/MNXR97840;seed.reaction/rxn08351	Exchange			Ataman et al. 2017 https://doi.org/10.1371/journal.pcbi.1005444
	EX_leu__L_e	R_EX_leu__L_e	leu__L[e] =>			0	1000			biocyc/META:RXN66-447;metanetx.reaction/MNXR101057;seed.reaction/rxn08786;seed.reaction/rxn11003	Exchange			Gomez-Rios et al. 2020 https://doi.org/10.3390/microorganisms8091255
	EX_lys__L_e	R_EX_lys__L_e	lys__L[e] =>			0	1000			biocyc/META:TRANS-RXN0-569;metanetx.reaction/MNXR101269;seed.reaction/rxn08856;seed.reaction/rxn10834	Exchange			Gomez-Rios et al. 2020 https://doi.org/10.3390/microorganisms8091255
	EX_mal__L_e	R_EX_mal__L_e	mal__L[e] =>			0	1000			biocyc/META:TRANS-RXN-224;biocyc/META:TRANS-RXN-225;metanetx.reaction/MNXR101367;seed.reaction/rxn08868;seed.reaction/rxn10967	Exchange			Gomez-Rios et al. 2020 https://doi.org/10.3390/microorganisms8091255
	EX_meoh_e	R_EX_meoh_e	meoh[e] =>			0	1000			rhea/34871;rhea/34872;rhea/34873;rhea/34874;biocyc/META:TRANS-RXN0-459;metanetx.reaction/MNXR101464;seed.reaction/rxn10570	Exchange			Gomez-Rios et al. 2020 https://doi.org/10.3390/microorganisms8091255
	EX_mg2_e	R_EX_mg2_e	mg2[e] <=>			-1000	1000			rhea/29827;rhea/29828;rhea/29829;rhea/29830;biocyc/META:TRANS-RXN-141;metanetx.reaction/MNXR101507;reactome/R-ATH-5336453;reactome/R-ATH-5336466;reactome/R-BTA-442661;reactome/R-BTA-5336453;reactome/R-BTA-5336466;reactome/R-BTA-5339528;reactome/R-BTA-5339538;reactome/R-CEL-442661;reactome/R-CEL-5336453;reactome/R-CEL-5339528;reactome/R-CEL-5339538;reactome/R-CFA-442661;reactome/R-CFA-5336453;reac…	Exchange			Gomez-Rios et al. 2020 https://doi.org/10.3390/microorganisms8091255
	EX_mn2_e	R_EX_mn2_e	mn2[e] <=>			-1000	1000			rhea/28699;rhea/28700;rhea/28701;rhea/28702;biocyc/META:RXN0-16;biocyc/META:TRANS-RXN0-487;metanetx.reaction/MNXR101670;seed.reaction/rxn08947;seed.reaction/rxn08952	Exchange			Gomez-Rios et al. 2020 https://doi.org/10.3390/microorganisms8091255
	EX_mobd_e	R_EX_mobd_e	mobd[e] <=>			-1000	1000			rhea/34907;rhea/34908;rhea/34909;rhea/34910;metanetx.reaction/MNXR101690;seed.reaction/rxn08956	Exchange			Gomez-Rios et al. 2020 https://doi.org/10.3390/microorganisms8091255
	EX_nh4_e	R_EX_nh4_e	nh4[e] <=>			-1000	1000			rhea/28747;rhea/28748;rhea/28749;rhea/28750;biocyc/META:RXN-9615;biocyc/META:TRANS-RXN0-206;biocyc/META:TRANS-RXN0-544;metanetx.reaction/MNXR101950;reactome/R-BTA-444416;reactome/R-CEL-444416;reactome/R-CFA-444416;reactome/R-DDI-444416;reactome/R-DME-444416;reactome/R-DRE-444416;reactome/R-GGA-444416;reactome/R-HSA-444416;reactome/R-MMU-444416;reactome/R-RNO-444416;reactome/R-SSC-444416;reactome/…	Exchange			Gomez-Rios et al. 2020 https://doi.org/10.3390/microorganisms8091255
	EX_ni2_e	R_EX_ni2_e	ni2[e] <=>			-1000	1000			rhea/29831;rhea/29832;rhea/29833;rhea/29834;biocyc/META:TRANS-RXN-141B;metanetx.reaction/MNXR101958	Exchange			Ataman et al. 2017 https://doi.org/10.1371/journal.pcbi.1005444
	EX_o2_e	R_EX_o2_e	o2[e] <=>			-10	10			biocyc/META:TRANS-RXN0-474;metanetx.reaction/MNXR102090;seed.reaction/rxn05468;seed.reaction/rxn09031;seed.reaction/rxn09032;seed.reaction/rxn09641;seed.reaction/rxn09734	Exchange			Gomez-Rios et al. 2020 https://doi.org/10.3390/microorganisms8091255
	EX_phe__L_e	R_EX_phe__L_e	phe__L[e] <=>			0	1000			rhea/27950;rhea/27951;rhea/27952;rhea/27953;biocyc/META:RXN66-445;metanetx.reaction/MNXR102637;seed.reaction/rxn09118;seed.reaction/rxn11018	Exchange			Ataman et al. 2017 https://doi.org/10.1371/journal.pcbi.1005444
	EX_pheme_e	R_EX_pheme_e	pheme[e] =>			0	1000			metanetx.reaction/MNXR102625;reactome/R-BTA-917892;reactome/R-CEL-917892;reactome/R-CFA-917892;reactome/R-DME-917892;reactome/R-DRE-917892;reactome/R-GGA-917892;reactome/R-HSA-917892;reactome/R-MMU-917892;reactome/R-RNO-917892;reactome/R-SSC-917892;reactome/R-TGU-917892;reactome/R-XTR-917892	Exchange			Gomez-Rios et al. 2020 https://doi.org/10.3390/microorganisms8091255
	EX_pi_e	R_EX_pi_e	pi[e] <=>			-1	1			rhea/32823;rhea/32824;rhea/32825;rhea/32826;biocyc/META:TRANS-RXN0-470;metanetx.reaction/MNXR102871;seed.reaction/rxn09121;seed.reaction/rxn09722;seed.reaction/rxn10838;seed.reaction/rxn13178	Exchange			Gomez-Rios et al. 2020 https://doi.org/10.3390/microorganisms8091255
	EX_pro__L_e	R_EX_pro__L_e	pro__L[e] =>			0	1000			metanetx.reaction/MNXR103213;seed.reaction/rxn09193;seed.reaction/rxn09720;seed.reaction/rxn10945;seed.reaction/rxn11339	Exchange			Gomez-Rios et al. 2020 https://doi.org/10.3390/microorganisms8091255
	EX_pyr_e	R_EX_pyr_e	pyr[e] =>			0	1000			biocyc/META:TRANS-RXN0-506;biocyc/META:TRANS-RXN0-570;metanetx.reaction/MNXR103384;seed.reaction/rxn09218;seed.reaction/rxn10929	Exchange			Gomez-Rios et al. 2020 https://doi.org/10.3390/microorganisms8091255
	EX_ser__L_e	R_EX_ser__L_e	ser__L[e] <=>			0	1000			rhea/35031;rhea/35032;rhea/35033;rhea/35034;metanetx.reaction/MNXR104354;reactome/R-ATH-8932980;reactome/R-BTA-8932980;reactome/R-CEL-8932980;reactome/R-CFA-8932980;reactome/R-DDI-8932980;reactome/R-DME-8932980;reactome/R-DRE-8932980;reactome/R-GGA-8932980;reactome/R-HSA-8932980;reactome/R-MMU-8932980;reactome/R-OSA-8932980;reactome/R-RNO-8932980;reactome/R-SCE-8932980;reactome/R-SPO-8932980;reac…	Exchange			Ataman et al. 2017 https://doi.org/10.1371/journal.pcbi.1005444
	EX_so4_e	R_EX_so4_e	so4[e] <=>			-1000	1000			rhea/34983;rhea/34984;rhea/34985;rhea/34986;metanetx.reaction/MNXR104469;reactome/R-ATH-8875871;reactome/R-BTA-8875871;reactome/R-CFA-8875871;reactome/R-DME-8875871;reactome/R-DRE-8875871;reactome/R-GGA-8875871;reactome/R-HSA-8875871;reactome/R-MMU-8875871;reactome/R-OSA-8875871;reactome/R-PFA-8875871;reactome/R-RNO-8875871;reactome/R-SCE-8875871;reactome/R-SPO-8875871;reactome/R-SSC-8875871;reac…	Exchange			Gomez-Rios et al. 2020 https://doi.org/10.3390/microorganisms8091255
	EX_spmd_e	R_EX_spmd_e	spmd[e] =>			0	1000			rhea/35039;rhea/35040;rhea/35041;rhea/35042;metanetx.reaction/MNXR104495;seed.reaction/rxn09266;seed.reaction/rxn13397	Exchange			Gomez-Rios et al. 2020 https://doi.org/10.3390/microorganisms8091255
	EX_succ_e	R_EX_succ_e	succ[e] <=>			0	1000			biocyc/META:TRANS-RXN0-552;metanetx.reaction/MNXR104619;seed.reaction/rxn09271;seed.reaction/rxn10952	Exchange			Ataman et al. 2017 https://doi.org/10.1371/journal.pcbi.1005444
	EX_thr__L_e	R_EX_thr__L_e	thr__L[e] <=>			0	1000			rhea/35019;rhea/35020;rhea/35021;rhea/35022;metanetx.reaction/MNXR104852;seed.reaction/rxn09307;seed.reaction/rxn10898;seed.reaction/rxn13117	Exchange			Ataman et al. 2017 https://doi.org/10.1371/journal.pcbi.1005444
	EX_trp__L_e	R_EX_trp__L_e	trp__L[e] <=>			0	1000			biocyc/META:RXN66-449;metanetx.reaction/MNXR104949;seed.reaction/rxn05222;seed.reaction/rxn09327	Exchange			Ataman et al. 2017 https://doi.org/10.1371/journal.pcbi.1005444
	EX_tyr__L_e	R_EX_tyr__L_e	tyr__L[e] <=>			0	1000			biocyc/META:RXN66-446;metanetx.reaction/MNXR105002;seed.reaction/rxn09339;seed.reaction/rxn10974	Exchange			Ataman et al. 2017 https://doi.org/10.1371/journal.pcbi.1005444
	EX_zn2_e	R_EX_zn2_e	zn2[e] <=>			-1000	1000			rhea/29351;rhea/29352;rhea/29353;rhea/29354;biocyc/META:RXN0-12;metanetx.reaction/MNXR105280;reactome/R-ATH-437085;reactome/R-ATH-437136;reactome/R-ATH-442393;reactome/R-ATH-442422;reactome/R-BTA-435366;reactome/R-BTA-437085;reactome/R-BTA-437139;reactome/R-BTA-442317;reactome/R-BTA-442387;reactome/R-BTA-442393;reactome/R-BTA-442422;reactome/R-CEL-435366;reactome/R-CEL-437085;reactome/R-CEL-43713…	Exchange			Ataman et al. 2017 https://doi.org/10.1371/journal.pcbi.1005444
	EX_val__L_e	R_EX_val__L_e	val__L[e] =>			0	1000			rhea/29703;rhea/29704;rhea/29705;rhea/29706;biocyc/META:TRANS-RXN0-269;metanetx.reaction/MNXR105190;seed.reaction/rxn05245;seed.reaction/rxn09375	Exchange			Gomez-Rios et al. 2020 https://doi.org/10.3390/microorganisms8091255
	EX_clav_e	R_EX_clavulanate_e	clava[e] =>			0	1000				Exchange
	EX_ceph_e	R_EX_cephamicinc_e	cephc[e] =>			0	1000				Exchange
	EX_cephal_e	R_EX_cephalosporin_e	cephalC[e] =>			0	1000				Exchange
	EX_6APA_e	R_EX_aminopenicillanate_e	6apa[e] =>			0	1000			metanetx.reaction/MNXR95094	Exchange
	EX_hco3_e	R_EX_hco3_e	hco3[e] =>			0	1000			rhea/28695;rhea/28696;rhea/28697;rhea/28698;metanetx.reaction/MNXR100484;reactome/R-BTA-2752067;reactome/R-CEL-2752067;reactome/R-CFA-2752067;reactome/R-DME-2752067;reactome/R-DRE-2752067;reactome/R-GGA-2752067;reactome/R-HSA-2752067;reactome/R-MMU-2752067;reactome/R-RNO-2752067;reactome/R-SSC-2752067;reactome/R-TGU-2752067;reactome/R-XTR-2752067;seed.reaction/rxn10826;seed.reaction/rxn13310	Exchange			carveMe
	EX_5mtr_e	5-Methylthio-D-ribose exchange	5mtr[e] =>			0	1000			metanetx.reaction/MNXR95091;sbo/SBO:0000627	Exchange
	EX_gclavam_e	R_EX_GCLAVAM_e	gclavam[e] =>			0	1000				Exchange
	EX_acclavam_e	R_EX_ACCLAVAM_e	acclavam[e] =>			0	1000				Exchange
	EX_acgclavam_e	R_EX_ACGCLAVAM_e	acgclavam[e] =>			0	1000				Exchange
	EX_clav5s_e	R_EX_CLAV5S_e	clav5s[e] =>			0	1000				Exchange
	EX_alaclav_e	R_EX_ALACLAV_e	alaclav[e] =>			0	1000				Exchange
	EX_carbox_e	R_EX_CARBOX_e	carbox[e] =>			0	1000				Exchange
	EX_clavcar_e	R_EX_CLAVCAR_e	clavcar[e] =>			0	1000				Exchange
	EX_glcn__D_e	R_EX_glcn__D_e	glcn__D[e] <=>			0	1000				Exchange			unassigned
	EX_glu__D_e	R_EX_glu__D_e	glu__D[e] <=>			0	1000				Exchange
	EX_urea_e	R_EX_urea_e	urea[e] =>			0	1000			rhea/32799;rhea/32800;rhea/32801;rhea/32802;biocyc/META:TRANS-RXN0-460;metanetx.reaction/MNXR105156;reactome/R-BTA-444126;reactome/R-BTA-507873;reactome/R-BTA-507875;reactome/R-CEL-507873;reactome/R-CEL-507875;reactome/R-CFA-444126;reactome/R-CFA-507873;reactome/R-CFA-507875;reactome/R-DRE-444126;reactome/R-DRE-507873;reactome/R-DRE-507875;reactome/R-GGA-444126;reactome/R-GGA-507873;reactome/R-GG…	Exchange			carveMe
	EX_ahcys_e	R_EX_ahcys_e	ahcys[e] =>			0	1000				Exchange			unassigned
	EX_na1_e	R_EX_na1_e	na1[e] <=>			-1000	1000				Exchange
	CEAS	N2-(2-carboxyethyl)arginine synthase	arg__L[c] + g3p[c] => pi[c] + 2 h[c] + caarg[c]		(ANW18135)	0	1000				Clavulanic acid biosynthesis		#N2-(2-carboxyethyl)arginine synthase [EC:2.5.1.66]
	BLS	Carboxyethyl)arginine beta-lactam-synthase	atp[c] + caarg[c] => amp[c] + 2 ppi[c] + dgpa[c]		(ANW18136)	0	1000				Clavulanic acid biosynthesis		#carboxyethyl)arginine beta-lactam-synthase [EC:6.3.3.4]
	CS1	Clavaminate synthase	o2[c] + akg[c] + dgpa[c] => co2[c] + succ[c] + gpca[c]		(ANW19243)	0	1000				Clavulanic acid biosynthesis		#clavaminate synthase 1 or 2 [EC:1.14.11.21]
	PAH	Proclavaminate amidinohydrolase	h2o[c] + gpca[c] => urea[c] + pclavam[c]		(ANW18137)	0	1000				Clavulanic acid biosynthesis		proclavaminate amidinohydrolase [EC:3.5.3.22]
	CS2	Clavaminate synthase	o2[c] + akg[c] + pclavam[c] => h2o[c] + co2[c] + succ[c] + dclavam[c]		(ANW19243)	0	1000				Clavulanic acid biosynthesis		#clavaminate synthase 1 or 2 [EC:1.14.11.21]
	CS3	Clavaminate synthase	o2[c] + akg[c] + dclavam[c] => h2o[c] + co2[c] + succ[c] + clavam[c]		(ANW19243)	0	1000				Clavulanic acid biosynthesis		#clavaminate synthase 1 or 2 [EC:1.14.11.21]
	CVM1	Putative pyridoxal phosphate-dependent aminotransferase	akg[c] + clavam[c] => glu__D[c] + clavad[c]		(C6P)	0	1000				Clavulanic acid biosynthesis		#Unknown enzyme related with CA biosynthesis
	CAR	Clavaldehyde dehydrogenase	h[c] + nadph[c] + clavad[c] => nadp[c] + clava[c]		(ANW18142)	0	1000				Clavulanic acid biosynthesis		#Clavaldehyde dehydrogenase [EC:EC: 1.1.1.100]
	GCAS	Clavams5S: ATP hydrolase	atp[c] + gly[c] + clavam[c] => adp[c] + pi[c] + gclavam[c]		(ORF17)	0	1000				Clavams 5S pathway		Clavams5S: ATP hydrolase
	ACAS	Clavams5S: ATP hydrolase	atp[c] + accoa[c] + clavam[c] => adp[c] + pi[c] + coa[c] + acclavam[c]		((ORF15) and (ORF16))	0	1000				Clavams 5S pathway		Clavams5S: ATP hydrolase
	AGCAS	Clavams5S: ATP hydrolase	atp[c] + accoa[c] + gclavam[c] => adp[c] + pi[c] + coa[c] + acgclavam[c]		((ORF15) and (ORF16))	0	1000				Clavams 5S pathway		Clavams5S: ATP hydrolase
	CVM2	Clavam5S: Flavin-dependent oxidoreductase	o2[c] + 2 clavad[c] => 2 cmeclav[c]		(C6P)	0	1000				Clavams 5S pathway		#clavam5S_2: Flavin-dependent oxidoreductase, F420-dependent methylene-tetrahydromethanopterin reductase
	CVM3	Clavam5S: Flavin-dependent oxidoreductase	h[c] + nadph[c] + cmeclav[c] => co2[c] + nadp[c] + fomclav[c]		(CVM5)	0	1000				Clavams 5S pathway		#clavam5S_2: Flavin-dependent oxidoreductase, F420-dependent methylene-tetrahydromethanopterin reductase
	CVM4	Clavam5S: Hydrolisis	h2o[c] + fomclav[c] => h[c] + for[c] + hmclav[c]			0	1000				Clavams 5S pathway		#clavam5S_3: hydrolisis
	CVM5	Clavam5S: Oxidation	o2[c] + 2 hmclav[c] => 2 h2o[c] + 2 fclav[c]			0	1000				Clavams 5S pathway		#clavam5S_4: oxidation x 1
	CVM6	Clavam5S: Oxidation	o2[c] + 2 fclav[c] => 2 clavcar[c]			0	1000				Clavams 5S pathway		#clavam5S_4: oxidation x 2
	CVM7	Clavam5S: Hydroxymethyltransferase	gly[e] + fclav[c] => halclav[c]		(ORFA)	0	1000				Clavams 5S pathway		#clavam5S_5: hydroxymethyltransferase, orfA
	CVM8	Clavam5S: Dehydratase	h[c] + nadph[c] + halclav[c] => h2o[c] + nadp[c] + alaclav[c]		(ORFC)	0	1000				Clavams 5S pathway		#clavam5S_6: dehydratase, orfD - binding and sequestration, orfB, aminotransferase, orfC
	CVM9	Clavam5S: Aminotransferase	h[c] + nadph[c] + halclav[c] => nh4[c] + nadp[c] + akaclav[c]		(ORFD)	0	1000				Clavams 5S pathway		#clavam5S_1: Putative pyridoxal phosphate-dependent aminotransferase
	CVM10	Clavam5S: Binding and sequestration	akaclav[c] => clav5s[c]		(ORFB)	0	1000				Clavams 5S pathway		#clavam5S_1: Binding and sequestration
	PCBAB	(5-amino-5-carboxypentanoyl)-L-cysteinyl-D-valine synthase	3 atp[c] + h2o[c] + cys__L[c] + val__L[c] + L2aadp[c] => 3 amp[c] + 3 ppi[c] + ACV[c]		(ANW18132)	0	1000				Penicillin-Cephalosporin biosynthesis		#N-(5-amino-5-carboxypentanoyl)-L-cysteinyl-D-valine synthase [EC:6.3.2.26]
	PCBC	Isopenicillin N synthase	o2[c] + ACV[c] => 2 h2o[c] + ipenciln[c]		(ANW18133)	0	1000				Penicillin-Cephalosporin biosynthesis		#Isopenicillin N synthase [EC:1.21.3.1]
	PENDE	Isopenicillin-N N-acyltransferase	h2o[c] + accoa[c] + ipenciln[c] => coa[c] + L2aadp[c] + penciln[c]		(ANW20436)	0	1000				Penicillin-Cephalosporin biosynthesis		#isopenicillin-N N-acyltransferase [EC:2.3.1.164]
	CEFD	Isopenicillin-N epimerase	ipenciln[c] => pencil[c]		(ANW18123)	0	1000				Penicillin-Cephalosporin biosynthesis		#isopenicillin-N epimerase [EC:5.1.1.17]
	PENAM	Penicillin amidase	h2o[c] + pencil[c] => carbox[c] + 6apa[c]		(ANW19759)	0	1000			ec-code/3.5.1.11;biocyc/META:RXN-17099;metanetx.reaction/MNXR102481;kegg.reaction/R04103;seed.reaction/rxn02871	Penicillin-Cephalosporin biosynthesis		#penicillin amidase [EC:3.5.1.11]
	CEFE	Deacetoxycephalosporin-C synthase	o2[c] + akg[c] + penciln[c] => h2o[c] + co2[c] + succ[c] + dacsC[c]		(ANW18122)	0	1000				Penicillin-Cephalosporin biosynthesis		#Deacetoxycephalosporin C synthase [EC:1.14.20.1]
	CEFF	Deacetoxycephalosporin-C hydroxylase [EC:1.14.11.26]	o2[c] + akg[c] + dacsC[c] => co2[c] + succ[c] + dacetC[c]		(ANW18126)	0	1000				Penicillin-Cephalosporin biosynthesis		deacetoxycephalosporin-C hydroxylase [EC:1.14.11.26]
	CEFG	Deacetylcephalosporin-C acetyltransferase	accoa[c] + dacetC[c] => coa[c] + cephalC[c]			0	1000				Penicillin-Cephalosporin biosynthesis		deacetylcephalosporin-C acetyltransferase [EC:2.3.1.175]
	CAH	Cephalosporin-C deacetylase	h2o[c] + cephalC[c] => ac[c] + dacetC[c]		(ANW16839)	0	1000				Penicillin-Cephalosporin biosynthesis		#cephalosporin-C deacetylase [EC:3.1.1.41]
	CMCH	Hydroxymethyl cephem carbamoyltransferase	cbp[c] + dacetC[c] => pi[c] + cdcs[c]		(ANW17640)	0	1000				Penicillin-Cephalosporin biosynthesis		Hydroxymethyl cephem carbamoyltransferase [EC:2.1.3.7]
	CMCH2	Hydroxymethyl cephem carbamoyltransferase	o2[c] + akg[c] + cdcs[c] => co2[c] + succ[c] + 7hcdcs[c]		(ANW17640)	0	1000				Penicillin-Cephalosporin biosynthesis		Hydroxymethyl cephem carbamoyltransferase [EC:2.1.3.7]
	CMC1	Cephamycin C biosynthesis	amet[c] + 7hcdcs[c] => ahcys[c] + cephc[c]		(ANW18124)	0	1000				Penicillin-Cephalosporin biosynthesis		Cephamycin C biosynthesis protein
	CLAVt	Clavulanate Transport	clava[e] <=> clava[c]			-1000	1000				Transport
	CEPHt	CephamicinC Transport	cephc[e] <=> cephc[c]			-1000	1000				Transport
	CEPHALt	Cephalosporin Transport	cephalC[e] <=> cephalC[c]			-1000	1000				Transport
	6APAt	Amidopenicillinate Transport	6apa[e] <=> 6apa[c]			-1000	1000				Transport
	GCLAVAMt	N-Glycyl-Clavaminate Transport	gclavam[e] <=> gclavam[c]			-1000	1000				Transport
	ACCLAVAMt	N-Acetyl-Clavaminate Transport	acclavam[e] <=> acclavam[c]			-1000	1000				Transport
	ACGCLAVAMt	N-Acetyl-N-Glycyl Clavaminate Transport	acgclavam[e] <=> acgclavam[c]			-1000	1000				Transport
	CLAV5St	Clavam-5S Transport	clav5s[e] <=> clav5s[c]			-1000	1000				Transport
	ALACLAVt	Alanyl-Clavaminate Transport	alaclav[e] <=> alaclav[c]			-1000	1000				Transport
	CARBOXt	Carboxylate Transport	carbox[e] <=> carbox[c]			-1000	1000				Transport
	CLAVCARt	Clavam-2 Carboxylic acid Transport	clavcar[e] <=> clavcar[c]			-1000	1000				Transport
	ACALD	Acetaldehyde dehydrogenase (acetylating)	coa[c] + nad[c] + acald[c] => h[c] + nadh[c] + accoa[c]	1.2.1.10	(ANW19200)	0	1000			ec-code/1.2.1.10;rhea/23288;rhea/23289;rhea/23290;rhea/23291;biocyc/META:ACETALD-DEHYDROG-RXN;metanetx.reaction/MNXR95210;kegg.reaction/R00228;seed.reaction/rxn00171	Pyruvate Metabolism		BioCyc: META:ACETALD-DEHYDROG-RXN MetaNetX (MNX) Equation: MNXR353 KEGG Reaction: R00228 RHEA: 23288;23289;23290;23291 UniPathway Reaction: UCR00228;UER00798	Gomez-Rios et al. 2020 https://doi.org/10.3390/microorganisms8091255
	ACALDtex	Acetaldehyde transport via diffusion (extracellular to periplasm)	acald[e] => acald[p]		(b0241 or b0929 or b1377 or b2215)	0	1000			metanetx.reaction/MNXR95212;reactome/R-HSA-449872;seed.reaction/rxn08032;seed.reaction/rxn08033;seed.reaction/rxn09700;seed.reaction/rxn13212	Transport, Outer Membrane Porin			Ataman et al. 2017 https://doi.org/10.1371/journal.pcbi.1005444
	ACALDtpp	Acetaldehyde reversible transport (periplasm)	acald[p] => acald[c]		s0001	0	1000			metanetx.reaction/MNXR95212;reactome/R-HSA-449872;seed.reaction/rxn08032;seed.reaction/rxn08033;seed.reaction/rxn09700;seed.reaction/rxn13212	Transport, Inner Membrane			Ataman et al. 2017 https://doi.org/10.1371/journal.pcbi.1005444
	ACKr	Acetate kinase	adp[c] + actp[c] => atp[c] + ac[c]	2.7.2.15	(ANW18020)	0	1000			rhea/11352;rhea/11353;rhea/11354;rhea/11355;ec-code/2.7.2.1;ec-code/2.7.2.15;biocyc/META:ACETATEKIN-RXN;metanetx.reaction/MNXR95269;kegg.reaction/R00315;seed.reaction/rxn00225	Pyruvate Metabolism		BioCyc: META:ACETATEKIN-RXN BioPath Reaction: RXN00036 MetaNetX (MNX) Equation: MNXR390 KEGG Reaction: R00315 RHEA: 11352;11353;11354;11355 UniPathway Reaction: UCR00315;UER00458	Gomez-Rios et al. 2020 https://doi.org/10.3390/microorganisms8091255
	ACONT	Aconitase	cit[c] <=> icit[c]	4.2.1.3	(ANW17582)	-1000	1000			rhea/10336;rhea/10337;rhea/10338;rhea/10339;ec-code/4.2.1.3;metanetx.reaction/MNXR95384;kegg.reaction/R01324;seed.reaction/rxn00973	Citric Acid Cycle		MetaNetX (MNX) Equation: MNXR30608 KEGG Reaction: R01324 RHEA: 10336;10337;10338;10339 UniPathway Reaction: UER00718	Gomez-Rios et al. 2020 https://doi.org/10.3390/microorganisms8091255
	ACS	Acetyl-CoA synthetase	atp[c] + coa[c] + ac[c] => amp[c] + ppi[c] + accoa[c]	6.2.1.1	((ANW21191) or (ANW21962))	0	1000			rhea/23176;rhea/23177;rhea/23178;rhea/23179;ec-code/6.2.1.1;biocyc/META:ACETATE--COA-LIGASE-RXN;metanetx.reaction/MNXR95413;reactome/R-ATH-71735;reactome/R-BTA-449911;reactome/R-BTA-71735;reactome/R-BTA-8875071;reactome/R-CEL-71735;reactome/R-CFA-449911;reactome/R-CFA-71735;reactome/R-CFA-8875071;reactome/R-DDI-449911;reactome/R-DDI-8875071;reactome/R-DME-71735;reactome/R-DME-8875071;reactome/R-D…	Pyruvate Metabolism		RHEA: 23176;23177;23178;23179 BioCyc: META:ACETATE--COA-LIGASE-RXN MetaNetX (MNX) Equation: MNXR453 KEGG Reaction: R00235	Gomez-Rios et al. 2020 https://doi.org/10.3390/microorganisms8091255
	ACSERtex	O-Acetyl-L-serine transport via diffusion (extracellular to periplasm)	acser[e] <=> acser[p]			-1000	1000			rhea/29659;rhea/29660;rhea/29661;rhea/29662;biocyc/META:RXN0-1923;metanetx.reaction/MNXR95416;seed.reaction/rxn08059;seed.reaction/rxn08060	Transport, Outer Membrane Porin		MetaNetX (MNX) Equation: MNXR454 BioCyc: META:RXN0-1923	Gomez-Rios et al. 2020 https://doi.org/10.3390/microorganisms8091255
	ACt2rpp	Acetate reversible transport via proton symport (periplasm)	h[p] + ac[p] <=> h[c] + ac[c]		(ANW17053)	-1000	1000			biocyc/META:TRANS-RXN0-571;metanetx.reaction/MNXR95429;seed.reaction/rxn05488;seed.reaction/rxn08061	Transport, Inner Membrane		MetaNetX (MNX) Equation: MNXR463 BioCyc: META:TRANS-RXN0-571	Gomez-Rios et al. 2020 https://doi.org/10.3390/microorganisms8091255
	ACtex	Acetate transport via diffusion (extracellular to periplasm)	ac[e] <=> ac[p]		(ANW18378)	-1000	1000			rhea/27814;rhea/27815;rhea/27816;rhea/27817;biocyc/META:RXN0-1981;biocyc/META:TRANS-RXN0-567;metanetx.reaction/MNXR95431;seed.reaction/rxn08063;seed.reaction/rxn09787;seed.reaction/rxn09866;seed.reaction/rxn10904	Transport, Outer Membrane Porin		MetaNetX (MNX) Equation: MNXR465 BioCyc: META:RXN0-1981;META:TRANS-RXN0-567	Gomez-Rios et al. 2020 https://doi.org/10.3390/microorganisms8091255
	ADK1	Adenylate kinase	atp[c] + amp[c] => 2 adp[c]	2.7.4.3	(ANW18612)	0	1000			rhea/12973;rhea/12974;rhea/12975;rhea/12976;ec-code/2.7.4.3;biocyc/META:ADENYL-KIN-RXN;metanetx.reaction/MNXR95450;reactome/R-ATH-110144;reactome/R-ATH-110145;reactome/R-BTA-110144;reactome/R-BTA-110145;reactome/R-CEL-110144;reactome/R-CEL-110145;reactome/R-CFA-110144;reactome/R-CFA-110145;reactome/R-DDI-110144;reactome/R-DDI-110145;reactome/R-DME-110144;reactome/R-DME-110145;reactome/R-DRE-11014…	Nucleotide Salvage Pathway		BioCyc: META:ADENYL-KIN-RXN BioPath Reaction: RXN00680 MetaNetX (MNX) Equation: MNXR479 KEGG Reaction: R00127 RHEA: 12973;12974;12975;12976 UniPathway Reaction: UCR00127;UER00649	Gomez-Rios et al. 2020 https://doi.org/10.3390/microorganisms8091255
	AKGDH	2-Oxogluterate dehydrogenase	akg[c] + coa[c] + nad[c] <=> co2[c] + nadh[c] + succoa[c]	1.2.1.52; 2.3.1.61; 1.8.1.4; 1.2.4.2	b0116 and b0726 and b0727	0	1000			kegg.reaction/R08549;metanetx.reaction/MNXR95655;sbo/SBO:0000176				Ataman et al. 2017 https://doi.org/10.1371/journal.pcbi.1005444
	AKGt2rpp	2-oxoglutarate reversible transport via symport (periplasm)	h[p] + akg[p] <=> h[c] + akg[c]		(ANW17897)	-1000	1000			rhea/29011;rhea/29012;rhea/29013;rhea/29014;biocyc/META:TRANS-RXN-23;metanetx.reaction/MNXR95661;seed.reaction/rxn05493;seed.reaction/rxn08095;seed.reaction/rxn09827	Transport, Inner Membrane		MetaNetX (MNX) Equation: MNXR599 BioCyc: META:TRANS-RXN-23	Gomez-Rios et al. 2020 https://doi.org/10.3390/microorganisms8091255
	AKGtex	Alpha-ketoglutarate transport via diffusion (extracellular to periplasm)	akg[e] <=> akg[p]		b0241 or b0929 or b1377 or b2215	-1000	1000			metanetx.reaction/MNXR95663;sbo/SBO:0000185	Transport, Outer Membrane Porin			Ataman et al. 2017 https://doi.org/10.1371/journal.pcbi.1005444
	ALAALAtex	D-alanyl-D-alanine (DalaDala) transport via diffusion (extracellular to periplasm)	alaala[e] <=> alaala[p]		b0241 or b0929 or b1377 or b2215	-1000	1000			Transport, Outer Membrane Porin				Ataman et al. 2017 https://doi.org/10.1371/journal.pcbi.1005444
	ALAt2rpp		ala__L[p] + h[p] <=> ala__L[c] + h[c]			-1000	1000				Transport, Inner Membrane			Ataman et al. 2017 https://doi.org/10.1371/journal.pcbi.1005444
	ALAtex	L-alanine transport via diffusion (extracellular to periplasm)	ala__L[e] <=> ala__L[p]			-1000	1000			metanetx.reaction/MNXR95706;seed.reaction/rxn08104;seed.reaction/rxn10921;seed.reaction/rxn13221	Transport, Outer Membrane Porin		MetaNetX (MNX) Equation: MNXR639 BioCyc: META:TRANS-RXN0-469	Gomez-Rios et al. 2020 https://doi.org/10.3390/microorganisms8091255
	ALCD2x	Alcohol dehydrogenase (ethanol)	h[c] + nadh[c] + acald[c] => nad[c] + etoh[c]	1.1.1.71	((ANW18804) or (ANW20129) or (ANW20344) or (ANW20422) or (ANW22657))	0	1000			ec-code/1.1.1.1;ec-code/1.1.1.71;rhea/25290;rhea/25291;rhea/25292;rhea/25293;biocyc/META:ALCOHOL-DEHYDROG-RXN;metanetx.reaction/MNXR95725;reactome/R-ATH-71707;reactome/R-BTA-71707;reactome/R-CEL-71707;reactome/R-CFA-71707;reactome/R-DDI-71707;reactome/R-DME-71707;reactome/R-DRE-71707;reactome/R-GGA-71707;reactome/R-HSA-71707;reactome/R-MMU-71707;reactome/R-OSA-71707;reactome/R-RNO-71707;reactome/…	Pyruvate Metabolism		BioCyc: META:ALCOHOL-DEHYDROG-RXN BioPath Reaction: RXN01075 MetaNetX (MNX) Equation: MNXR648 KEGG Reaction: R00754 RHEA: 25290;25291;25292;25293 UniPathway Reaction: UCR00754;UER00767	Gomez-Rios et al. 2020 https://doi.org/10.3390/microorganisms8091255
	ALDD2x	Aldehyde dehydrogenase (acetaldehyde, NAD)	h2o[c] + nad[c] + acald[c] => 2 h[c] + nadh[c] + ac[c]	1.2.1.5	((ANW16758) or (ANW18121) or (ANW18767) or (ANW18943) or (ANW19667) or (ANW20408) or (ANW21865) or ((ANW18121) and (ANW20408)))	0	1000			ec-code/1.2.1.3;ec-code/1.2.1.5;rhea/25294;rhea/25295;rhea/25296;rhea/25297;biocyc/META:RXN66-3;metanetx.reaction/MNXR95749;reactome/R-ATH-71691;reactome/R-ATH-71723;reactome/R-BTA-5696091;reactome/R-BTA-71691;reactome/R-BTA-71723;reactome/R-CEL-71691;reactome/R-CEL-71723;reactome/R-CFA-5696091;reactome/R-CFA-71691;reactome/R-CFA-71723;reactome/R-DME-71723;reactome/R-DRE-71723;reactome/R-GGA-7169…	Glycolysis/Gluconeogenesis		BioCyc: META:RXN66-3 BioPath Reaction: RXN01270 MetaNetX (MNX) Equation: MNXR657 KEGG Reaction: R00710 RHEA: 25294;25295;25296;25297 UniPathway Reaction: UCR00710;UER00768	Gomez-Rios et al. 2020 https://doi.org/10.3390/microorganisms8091255
	ALDD2y	Aldehyde dehydrogenase (acetaldehyde, NADP)	h2o[c] + nadp[c] + acald[c] => 2 h[c] + nadph[c] + ac[c]	1.2.1.5	(ANW16758)	0	1000			ec-code/1.2.1.-;ec-code/1.2.1.4;ec-code/1.2.1.5;rhea/25298;rhea/25299;rhea/25300;rhea/25301;biocyc/META:RXN0-3962;metanetx.reaction/MNXR95750;kegg.reaction/R00711;seed.reaction/rxn00507	Alternate Carbon Metabolism		BioCyc: META:RXN0-3962 BioPath Reaction: RXN00108 MetaNetX (MNX) Equation: MNXR658 RHEA: 25298;25299;25300;25301 KEGG Reaction: R00711	Gomez-Rios et al. 2020 https://doi.org/10.3390/microorganisms8091255
	ARGabc	L-arginine transport via ABC system	atp[c] + h2o[c] + arg__L[e] => adp[c] + pi[c] + h[c] + arg__L[c]	3.6.3.21	((ANW18204) or (ANW18897) or ((ANW18204) and (ANW20050)))	0	1000			rhea/29879#1;rhea/29880#1;rhea/29881#1;rhea/29882#1;ec-code/3.6.3.21;biocyc/META:ABC-4-RXN;metanetx.reaction/MNXR95952;seed.reaction/rxn05154;seed.reaction/rxn08151;seed.reaction/rxn11236	Transport, Extracellular		RHEA: 29879;29880;29881;29882 MetaNetX (MNX) Equation: MNXR785 BioCyc: META:ABC-4-RXN	Gomez-Rios et al. 2020 https://doi.org/10.3390/microorganisms8091255
	ASNt2r	L asparagine reversible transport via proton symport	h[e] + asn__L[e] <=> h[c] + asn__L[c]		(ANW20952)	-1000	1000			biocyc/META:TRANS-RXN-262;metanetx.reaction/MNXR96066;seed.reaction/rxn05508;seed.reaction/rxn08161;seed.reaction/rxn09782;seed.reaction/rxn11321;seed.reaction/rxn13230	Transport		MetaNetX (MNX) Equation: MNXR849 BioCyc: META:TRANS-RXN-262	Gomez-Rios et al. 2020 https://doi.org/10.3390/microorganisms8091255
	ASPO5	L-aspartate oxidase	fum[c] + asp__L[c] => h[c] + succ[c] + iasp[c]	1.5.99	(ANW19694)	0	1000			ec-code/1.5.99;rhea/30043;rhea/30044;rhea/30045;rhea/30046;biocyc/META:RXN-9772;metanetx.reaction/MNXR96093;seed.reaction/rxn08168	Cofactor and Prosthetic Group Biosynthesis		RHEA: 30043;30044;30045;30046 MetaNetX (MNX) Equation: MNXR81766 BioCyc: META:RXN-9772	Gomez-Rios et al. 2020 https://doi.org/10.3390/microorganisms8091255
	ASPT	L-aspartase	asp__L[c] => fum[c] + nh4[c]	4.3.1.1	b4139	0	1000			kegg.reaction/R00490;metanetx.reaction/MNXR96099;sbo/SBO:0000176	Cofactor and Prosthetic Group Biosynthesis			Ataman et al. 2017 https://doi.org/10.1371/journal.pcbi.1005444
	ASPTA	Aspartate transaminase	akg[c] + asp__L[c] <=> glu__L[c] + oaa[c]	2.6.1.1	((ANW18311) or (ANW18425) or (ANW20808) or (ANW21449) or (ANW21881) or (ANW22446))	-1000	1000			ec-code/2.6.1.1;rhea/21824;rhea/21825;rhea/21826;rhea/21827;biocyc/META:ASPAMINOTRANS-RXN;biocyc/META:RXN-13697;metanetx.reaction/MNXR96079;reactome/R-ATH-70596;reactome/R-ATH-70613;reactome/R-BTA-70581;reactome/R-BTA-70592;reactome/R-BTA-70596;reactome/R-BTA-70613;reactome/R-CEL-70581;reactome/R-CEL-70592;reactome/R-CEL-70596;reactome/R-CEL-70613;reactome/R-CFA-70581;reactome/R-CFA-70592;reactom…	Alanine and Aspartate Metabolism		BioCyc: META:ASPAMINOTRANS-RXN;META:RXN-13697 MetaNetX (MNX) Equation: MNXR32641 KEGG Reaction: R00355 RHEA: 21824;21825;21826;21827 UniPathway Reaction: UCR00355;UER01024	Gomez-Rios et al. 2020 https://doi.org/10.3390/microorganisms8091255
	ASPt2pp	L-aspartate transport in via proton symport (periplasm)	h[p] + asp__L[p] => h[c] + asp__L[c]		(ANW18703)	0	1000			metanetx.reaction/MNXR96106;seed.reaction/rxn05217;seed.reaction/rxn09781;seed.reaction/rxn09825;seed.reaction/rxn13233	Transport, Inner Membrane		MetaNetX (MNX) Equation: MNXR873	Gomez-Rios et al. 2020 https://doi.org/10.3390/microorganisms8091255
	ASPtex	L-aspartate transport via diffusion (extracellular to periplasm)	asp__L[e] <=> asp__L[p]			-1000	1000			biocyc/META:TRANS-RXN0-554;metanetx.reaction/MNXR96107;seed.reaction/rxn08170;seed.reaction/rxn10906;seed.reaction/rxn13232	Transport, Outer Membrane Porin		MetaNetX (MNX) Equation: MNXR877 BioCyc: META:TRANS-RXN0-554	Gomez-Rios et al. 2020 https://doi.org/10.3390/microorganisms8091255
	ATPM	ATP maintenance requirement	atp[c] + h2o[c] => adp[c] + pi[c] + h[c]		(spontaneous)	0	1000			rhea/13065;rhea/13066;rhea/13067;rhea/13068;ec-code/3.6.1.15;ec-code/3.6.1.3;ec-code/3.6.1.5;ec-code/3.6.1.8;ec-code/3.6.3.1;ec-code/3.6.3.10;ec-code/3.6.3.11;ec-code/3.6.3.12;ec-code/3.6.3.14;ec-code/3.6.3.15;ec-code/3.6.3.16;ec-code/3.6.3.17;ec-code/3.6.3.18;ec-code/3.6.3.19;ec-code/3.6.3.2;ec-code/3.6.3.20;ec-code/3.6.3.21;ec-code/3.6.3.22;ec-code/3.6.3.23;ec-code/3.6.3.24;ec-code/3.6.3.25;ec-…	ATP maintenance		0	Gomez-Rios et al. 2020 https://doi.org/10.3390/microorganisms8091255
	ATPS4rpp	ATP synthase (four protons for one ATP) (periplasm)	adp[c] + pi[c] + 4 h[p] => atp[c] + h2o[c] + 3 h[c]	3.6.3.14	(ANW18073)	0	1000			ec-code/3.6.3.14;biocyc/META:ATPSYN-RXN;metanetx.reaction/MNXR96136;seed.reaction/rxn08173;seed.reaction/rxn10042	Oxidative Phosphorylation		MetaNetX (MNX) Equation: MNXR81785 BioCyc: META:ATPSYN-RXN	Gomez-Rios et al. 2020 https://doi.org/10.3390/microorganisms8091255
	CA2tex	Calcium (Ca+2) transport via diffusion (extracellular to periplasm)	ca2[e] => ca2[p]		(ANW18378)	0	1000			rhea/29671;rhea/29672;rhea/29673;rhea/29674;ec-code/3.6.3.8;biocyc/META:TRANS-RXN-144;biocyc/META:TRANS-RXN0-497;metanetx.reaction/MNXR96436;reactome/R-ATH-2685505;reactome/R-ATH-418309;reactome/R-BTA-139854;reactome/R-BTA-139855;reactome/R-BTA-2089943;reactome/R-BTA-210420;reactome/R-BTA-2534359;reactome/R-BTA-265645;reactome/R-BTA-2685505;reactome/R-BTA-2855020;reactome/R-BTA-3295579;reactome/R…	Transport, Outer Membrane Porin		BioPath Reaction: RXN00877 MetaNetX (MNX) Equation: MNXR1037 BioCyc: META:TRANS-RXN0-497;META:TRANS-RXN-144	Gomez-Rios et al. 2020 https://doi.org/10.3390/microorganisms8091255
	CA2abc	CA2abc	atp[c] + h2o[c] + ca2[e] => adp[c] + pi[c] + h[c] + ca2[c]	3.6.3.8	(ANW16886)	0	1000			rhea/18105#2;rhea/18106#2;rhea/18107#2;rhea/18108#2;ec-code/3.6.3;ec-code/3.6.3.8;biocyc/META:TRANS-RXN-193;metanetx.reaction/MNXR96434;seed.reaction/rxn10447	Transport		RHEA: 18105;18106;18107;18108 MetaNetX (MNX) Equation: MNXR1035 BioCyc: META:3.6.3.8-RXN;META:TRANS-RXN-193;META:TRANS-RXN-194	Gomez-Rios et al. 2020 https://doi.org/10.3390/microorganisms8091255
	CA2abc1	Calcium efflux via ABC system	atp[c] + h2o[c] + ca2[c] => adp[c] + pi[c] + h[c] + ca2[e]		(ANW16886)	0	1000			rhea/18105#1;rhea/18106#1;rhea/18107#1;rhea/18108#1;ec-code/3.6.3;ec-code/3.6.3.8;biocyc/META:3.6.3.8-RXN;biocyc/META:TRANS-RXN-194;metanetx.reaction/MNXR96435;reactome/R-BTA-936883;reactome/R-CEL-936883;reactome/R-CFA-936883;reactome/R-DME-936883;reactome/R-DRE-936883;reactome/R-GGA-936883;reactome/R-HSA-936883;reactome/R-MMU-936883;reactome/R-RNO-936883;reactome/R-SCE-936883;reactome/R-SPO-9368…	Transport			Gomez-Rios et al. 2020 https://doi.org/10.3390/microorganisms8091255
	CA2abcpp	Calcium transport via ABC system (periplasm)	atp[c] + h2o[c] + ca2[p] => adp[c] + pi[c] + h[c] + ca2[c]	3.6.3.8	(ANW16886)	0	1000			rhea/18105#2;rhea/18106#2;rhea/18107#2;rhea/18108#2;ec-code/3.6.3;ec-code/3.6.3.8;biocyc/META:TRANS-RXN-193;metanetx.reaction/MNXR96434;seed.reaction/rxn10447	Transport, Inner Membrane		RHEA: 18105;18106;18107;18108 MetaNetX (MNX) Equation: MNXR1035 BioCyc: META:3.6.3.8-RXN;META:TRANS-RXN-193;META:TRANS-RXN-194	Gomez-Rios et al. 2020 https://doi.org/10.3390/microorganisms8091255
	CITL	Citrate lyase	cit[c] => ac[c] + oaa[c]	4.1.3.6	((ANW17388) or (ANW20669))	0	1000			rhea/10760;rhea/10761;rhea/10762;rhea/10763;ec-code/4.1.3.6;biocyc/META:CITLY-RXN;metanetx.reaction/MNXR96731;kegg.reaction/R00362;seed.reaction/rxn00265	Citric Acid Cycle		BioCyc: META:CITLY-RXN BioPath Reaction: RXN00408 MetaNetX (MNX) Equation: MNXR1171 RHEA: 10760;10761;10762;10763 KEGG Reaction: R00362	Gomez-Rios et al. 2020 https://doi.org/10.3390/microorganisms8091255
	CITt14	Citrate transport in via Ca complex	h[e] + ca2[e] + cit[e] => h[c] + cit[c] + ca2[c]		(ANW20934)	0	1000			metanetx.reaction/MNXR96744;seed.reaction/rxn05213	Transport			Gomez-Rios et al. 2020 https://doi.org/10.3390/microorganisms8091255
	CITt_kt	CITt kt	h[p] + cit[p] => h[c] + cit[c]		(ANW20934)	0	1000			rhea/32123;rhea/32124;rhea/32125;rhea/32126;metanetx.reaction/MNXR96746;seed.reaction/rxn05211;seed.reaction/rxn12792	Transport		MetaNetX (MNX) Equation: MNXR1176	Gomez-Rios et al. 2020 https://doi.org/10.3390/microorganisms8091255
	CITtex	Citrate transport via diffusion (extracellular to periplasm)	cit[e] <=> cit[p]			-1000	1000			rhea/33183;rhea/33184;rhea/33185;rhea/33186;metanetx.reaction/MNXR96756;seed.reaction/rxn08217;seed.reaction/rxn10946	Transport, Outer Membrane Porin		MetaNetX (MNX) Equation: MNXR1183	Gomez-Rios et al. 2020 https://doi.org/10.3390/microorganisms8091255
	CLt3_2pp	Chloride transport out via proton antiport (2:1) (periplasm)	h[c] + 2 cl[p] => h[p] + 2 cl[c]			0	1000			rhea/29567;rhea/29568;rhea/29569;rhea/29570;biocyc/META:RXN0-2501;metanetx.reaction/MNXR96796;seed.reaction/rxn08233	Inorganic Ion Transport and Metabolism		MetaNetX (MNX) Equation: MNXR1217 BioCyc: META:RXN0-2501	Gomez-Rios et al. 2020 https://doi.org/10.3390/microorganisms8091255
	CLtex	Chloride (Cl-1) transport via diffusion (extracellular to periplasm)	cl[e] <=> cl[p]		(ANW18378)	-1000	1000			rhea/29823;rhea/29824;rhea/29825;rhea/29826;biocyc/META:TRANS-RXN-139;metanetx.reaction/MNXR96797;reactome/R-ATH-2684901;reactome/R-ATH-427570;reactome/R-BTA-2684901;reactome/R-BTA-2744228;reactome/R-BTA-2744242;reactome/R-BTA-2744349;reactome/R-BTA-2744361;reactome/R-BTA-427570;reactome/R-BTA-975340;reactome/R-BTA-975389;reactome/R-BTA-975449;reactome/R-CEL-2684901;reactome/R-CEL-2744228;reactom…	Transport, Outer Membrane Porin		MetaNetX (MNX) Equation: MNXR1218 BioCyc: META:TRANS-RXN-139	Gomez-Rios et al. 2020 https://doi.org/10.3390/microorganisms8091255
	CO2tex	CO2 transport via diffusion (extracellular to periplasm)	co2[e] <=> co2[p]		(ANW18378)	-1000	1000			biocyc/META:TRANS-RXN0-545;metanetx.reaction/MNXR96810;reactome/R-ATH-1237042;reactome/R-ATH-1247649;reactome/R-BTA-1237042;reactome/R-BTA-1237069;reactome/R-BTA-1247645;reactome/R-BTA-1247649;reactome/R-CEL-1237069;reactome/R-CEL-1247645;reactome/R-CFA-1237042;reactome/R-CFA-1237069;reactome/R-CFA-1247645;reactome/R-CFA-1247649;reactome/R-DDI-1237042;reactome/R-DDI-1237069;reactome/R-DDI-1247645…	Transport, Outer Membrane Porin		MetaNetX (MNX) Equation: MNXR1225 BioCyc: META:TRANS-RXN0-545	Gomez-Rios et al. 2020 https://doi.org/10.3390/microorganisms8091255
	CO2tpp	CO2 transporter via diffusion (periplasm)	co2[p] <=> co2[c]		(spontaneous)	-1000	1000			biocyc/META:TRANS-RXN0-545;metanetx.reaction/MNXR96810;reactome/R-ATH-1237042;reactome/R-ATH-1247649;reactome/R-BTA-1237042;reactome/R-BTA-1237069;reactome/R-BTA-1247645;reactome/R-BTA-1247649;reactome/R-CEL-1237069;reactome/R-CEL-1247645;reactome/R-CFA-1237042;reactome/R-CFA-1237069;reactome/R-CFA-1247645;reactome/R-CFA-1247649;reactome/R-DDI-1237042;reactome/R-DDI-1237069;reactome/R-DDI-1247645…	Transport, Inner Membrane		MetaNetX (MNX) Equation: MNXR1225 BioCyc: META:TRANS-RXN0-545	Gomez-Rios et al. 2020 https://doi.org/10.3390/microorganisms8091255
	COabc	Cobalt transport via ABC system	atp[c] + h2o[c] + cobalt2[e] => adp[c] + pi[c] + h[c] + cobalt2[c]		((ANW17073) or (ANW18897))	0	1000			rhea/32779#1;rhea/32780#1;rhea/32781#1;rhea/32782#1;metanetx.reaction/MNXR96862;seed.reaction/rxn05166	Transport		RHEA: 32779;32780;32781;32782 MetaNetX (MNX) Equation: MNXR82019	Gomez-Rios et al. 2020 https://doi.org/10.3390/microorganisms8091255
	Cobalt2abcppI	Cobalt II transport via ABC system periplasm I	atp[c] + h2o[c] + cobalt2[p] => adp[c] + pi[c] + h[c] + cobalt2[c]		(ANW16913)	0	1000			rhea/32779#1;rhea/32780#1;rhea/32781#1;rhea/32782#1;metanetx.reaction/MNXR96862;seed.reaction/rxn05166	Transport, Inner Membrane		RHEA: 32779;32780;32781;32782 MetaNetX (MNX) Equation: MNXR82019	Gomez-Rios et al. 2020 https://doi.org/10.3390/microorganisms8091255
	COBALT2t3pp	Cobalt (Co+2) transport out via proton antiport (periplasm)	h[p] + cobalt2[c] => h[c] + cobalt2[p]		((ANW17236) or (ANW19940))	0	1000			metanetx.reaction/MNXR96820;seed.reaction/rxn08240;seed.reaction/rxn13681	Inorganic Ion Transport and Metabolism		MetaNetX (MNX) Equation: MNXR82020	Gomez-Rios et al. 2020 https://doi.org/10.3390/microorganisms8091255
	COBALT2tex	Cobalt (Co+2) transport via diffusion (extracellular to periplasm)	cobalt2[e] => cobalt2[p]		(ANW18378)	0	1000			rhea/28578;rhea/28579;rhea/28580;rhea/28581;biocyc/META:TRANS-RXN-141A;metanetx.reaction/MNXR96821;seed.reaction/rxn08241;seed.reaction/rxn08242;seed.reaction/rxn10474	Transport, Outer Membrane Porin		MetaNetX (MNX) Equation: MNXR82021 BioCyc: META:TRANS-RXN-141A	Gomez-Rios et al. 2020 https://doi.org/10.3390/microorganisms8091255
	COBALTt4pp	Cobalt transport out via proton antiporter (periplasm)	h[p] + k[p] + cobalt2[c] => h[c] + k[c] + cobalt2[p]		((ANW16725) or (ANW20549) or ((ANW16725) and (ANW20549)))	0	1000			metanetx.reaction/MNXR96822	Transport, Inner Membrane		MetaNetX (MNX) Equation: MNXR82022	Gomez-Rios et al. 2020 https://doi.org/10.3390/microorganisms8091255
	CS	Citrate synthase	h2o[c] + accoa[c] + oaa[c] => h[c] + coa[c] + cit[c]	2.3.3.3	((ANW17698) or (ANW18829) or (ANW20114) or (ANW21811))	0	1000			rhea/16845;rhea/16846;rhea/16847;rhea/16848;ec-code/2.3.3.1;ec-code/2.3.3.16;ec-code/2.3.3.3;biocyc/META:CITSYN-RXN;biocyc/META:RXN-14905;metanetx.reaction/MNXR96920;reactome/R-ATH-70975;reactome/R-BTA-70975;reactome/R-CEL-70975;reactome/R-CFA-70975;reactome/R-DDI-70975;reactome/R-DME-70975;reactome/R-DRE-70975;reactome/R-GGA-373006;reactome/R-GGA-70975;reactome/R-HSA-70975;reactome/R-MMU-70975;r…	Citric Acid Cycle		BioCyc: META:CITSYN-RXN;META:RXN-14905 BioPath Reaction: RXN00484 MetaNetX (MNX) Equation: MNXR1298 KEGG Reaction: R00351 RHEA: 16845;16846;16847;16848 UniPathway Reaction: UCR00351;UER00717	Gomez-Rios et al. 2020 https://doi.org/10.3390/microorganisms8091255
	CU2tex	Copper (Cu+2) transport via diffusion (extracellular to periplasm)	cu2[e] => cu2[p]		(ANW18378)	0	1000			rhea/28703;rhea/28704;rhea/28705;rhea/28706;biocyc/META:RXN0-14;metanetx.reaction/MNXR96951;reactome/R-BTA-437300;reactome/R-CFA-437300;reactome/R-DME-437300;reactome/R-DRE-437300;reactome/R-GGA-437300;reactome/R-HSA-437300;reactome/R-MMU-437300;reactome/R-RNO-437300;reactome/R-SCE-437300;reactome/R-SSC-437300;reactome/R-TGU-437300;reactome/R-XTR-437300;seed.reaction/rxn05212;seed.reaction/rxn082…	Transport, Outer Membrane Porin		MetaNetX (MNX) Equation: MNXR25169 BioCyc: META:RXN0-14	Gomez-Rios et al. 2020 https://doi.org/10.3390/microorganisms8091255
	Cuabc	Cuabc	atp[c] + h2o[c] + cu2[e] => adp[c] + pi[c] + h[c] + cu2[c]	3.6.3.4	(ANW18936)	0	1000			rhea/10376#2;rhea/10377#2;rhea/10378#2;rhea/10379#2;ec-code/3.6.3.4;metanetx.reaction/MNXR96952;seed.reaction/rxn10481	Transport		RHEA: 10376;10377;10378;10379 MetaNetX (MNX) Equation: MNXR19990 BioCyc: META:3.6.3.4-RXN;META:TRANS-RXN-178	Gomez-Rios et al. 2020 https://doi.org/10.3390/microorganisms8091255
	CUabcpp	Copper transport via ABC system (periplasm)	atp[c] + h2o[c] + cu2[p] => adp[c] + pi[c] + h[c] + cu2[c]	3.6.3.4	((ANW22019) and (ANW22397))	0	1000			rhea/10376#2;rhea/10377#2;rhea/10378#2;rhea/10379#2;ec-code/3.6.3.4;metanetx.reaction/MNXR96952;seed.reaction/rxn10481	Transport, Inner Membrane		RHEA: 10376;10377;10378;10379 MetaNetX (MNX) Equation: MNXR19990 BioCyc: META:3.6.3.4-RXN;META:TRANS-RXN-178	Gomez-Rios et al. 2020 https://doi.org/10.3390/microorganisms8091255
	Cut1	Copper export via ATPase	atp[c] + h2o[c] + cu2[c] => adp[c] + pi[c] + h[c] + cu2[e]	3.6.3.4	((ANW18936) or (ANW19317))	0	1000			rhea/10376#1;rhea/10377#1;rhea/10378#1;rhea/10379#1;ec-code/3.6.3;ec-code/3.6.3.4;biocyc/META:3.6.3.4-RXN;biocyc/META:TRANS-RXN-178;metanetx.reaction/MNXR96950;reactome/R-ATH-936895;reactome/R-BTA-936802;reactome/R-BTA-936895;reactome/R-CEL-936802;reactome/R-CEL-936895;reactome/R-CFA-936802;reactome/R-CFA-936895;reactome/R-DDI-936895;reactome/R-DME-936802;reactome/R-DME-936895;reactome/R-DRE-9368…	Transport		RHEA: 10376;10377;10378;10379 MetaNetX (MNX) Equation: MNXR19990 BioCyc: META:3.6.3.4-RXN;META:TRANS-RXN-178	Gomez-Rios et al. 2020 https://doi.org/10.3390/microorganisms8091255
	CYSabcpp	L-cysteine uptake via ABC system (periplasm)	atp[c] + h2o[c] + cys__L[p] => adp[c] + pi[c] + h[c] + cys__L[c]	3.6.3.21	((ANW18203) and (ANW21606))	0	1000			rhea/29783#2;rhea/29784#2;rhea/29785#2;rhea/29786#2;ec-code/3.6.3.21;rhea/32795#1;rhea/32796#1;rhea/32797#1;rhea/32798#1;biocyc/META:TRANS-RXN-265;metanetx.reaction/MNXR97025;seed.reaction/rxn05237;seed.reaction/rxn08281	Transport, Inner Membrane		RHEA: 29783;29784;29785;29786 MetaNetX (MNX) Equation: MNXR1366 BioCyc: META:RXN0-3;META:TRANS-RXN-265	Gomez-Rios et al. 2020 https://doi.org/10.3390/microorganisms8091255
	CYSabc2pp	L-cysteine export via ABC system (cytoplasm to periplasm)	atp[c] + h2o[c] + cys__L[c] => adp[c] + pi[c] + h[c] + cys__L[p]	3.6.3.21	((ANW16943) or (ANW19303))	0	1000			rhea/29783#1;rhea/29784#1;rhea/29785#1;rhea/29786#1;ec-code/3.6.3.21;rhea/32795#2;rhea/32796#2;rhea/32797#2;rhea/32798#2;biocyc/META:RXN0-3;metanetx.reaction/MNXR97026;seed.reaction/rxn08280	Transport, Inner Membrane		RHEA: 29783;29784;29785;29786 MetaNetX (MNX) Equation: MNXR1366 BioCyc: META:RXN0-3;META:TRANS-RXN-265	Gomez-Rios et al. 2020 https://doi.org/10.3390/microorganisms8091255
	CYStpp	L-cysteine export via facilitated transport	cys__L[c] => cys__L[p]		(ANW18145)	0	1000			rhea/29655;rhea/29656;rhea/29657;rhea/29658;biocyc/META:RXN0-1924;metanetx.reaction/MNXR97029;seed.reaction/rxn08284;seed.reaction/rxn08286;seed.reaction/rxn10998	Transport, Inner Membrane		MetaNetX (MNX) Equation: MNXR1369 BioCyc: META:RXN0-1924	Gomez-Rios et al. 2020 https://doi.org/10.3390/microorganisms8091255
	CYTBD2pp	Cytochrome oxidase bd (menaquinol-8: 2 protons) (periplasm)	2 h[c] + 0.5 o2[c] + mql8[c] => h2o[c] + 2 h[p] + mqn8[c]		((ANW19301) and (ANW19302) and (ANW19303))	0	1000			metanetx.reaction/MNXR97032;seed.reaction/rxn08287;seed.reaction/rxn10806	Oxidative Phosphorylation		MetaNetX (MNX) Equation: MNXR68616	Gomez-Rios et al. 2020 https://doi.org/10.3390/microorganisms8091255
	CYTBD	Cytochrome oxidase bd (ubiquinol-8: 2 protons)	2 h[c] + 0.5 o2[c] + q8h2[c] => h2o[c] + 2 h[e] + q8[c]		((ANW19301) and (ANW19302))	0	1000			metanetx.reaction/MNXR97031;seed.reaction/rxn08288;seed.reaction/rxn10112;seed.reaction/rxn12494	Oxidative Phosphorylation		MetaNetX (MNX) Equation: MNXR55177	Gomez-Rios et al. 2020 https://doi.org/10.3390/microorganisms8091255
	DALAtex	D-Alanine transport via diffusion (extracellular to periplasm)	ala__D[e] <=> ala__D[p]			-1000	1000			metanetx.reaction/MNXR95702;seed.reaction/rxn08302;seed.reaction/rxn10991	Transport, Outer Membrane Porin		MetaNetX (MNX) Equation: MNXR1425	Gomez-Rios et al. 2020 https://doi.org/10.3390/microorganisms8091255
	DB4PS	3,4-Dihydroxy-2-butanone-4-phosphate synthase	ru5p__D[c] => h[c] + for[c] + db4p[c]	4.1.99.12	(ANW21151)	0	1000			ec-code/4.1.99.12;metanetx.reaction/MNXR97178;kegg.reaction/R07281;seed.reaction/rxn05040	Cofactor and Prosthetic Group Biosynthesis		BioCyc: META:DIOHBUTANONEPSYN-RXN MetaNetX (MNX) Equation: MNXR26412 KEGG Reaction: R07281 RHEA: 18457;18458;18459;18460 UniPathway Reaction: UCR07281;UER00399	Gomez-Rios et al. 2020 https://doi.org/10.3390/microorganisms8091255
	DHAPT	Dihydroxyacetone phosphotransferase	pep[c] + dha[c] => pyr[c] + dhap[c]	2.7.1.121	(((ANW21525) and (ANW22116)) or ((ANW21524) and (ANW21525) and (ANW22116)))	0	1000			rhea/18381;rhea/18382;rhea/18383;rhea/18384;ec-code/2.7.1.121;biocyc/META:2.7.1.121-RXN;metanetx.reaction/MNXR97364;kegg.reaction/R01012;seed.reaction/rxn00745	Alternate Carbon Metabolism		RHEA: 18381;18382;18383;18384 BioCyc: META:2.7.1.121-RXN MetaNetX (MNX) Equation: MNXR1539 KEGG Reaction: R01012	Gomez-Rios et al. 2020 https://doi.org/10.3390/microorganisms8091255
	DHAt	Dihydroxyacetone transport via facilitated diffusion	dha[e] <=> dha[c]			-1000	1000			biocyc/META:TRANS-RXN0-559;metanetx.reaction/MNXR97367;seed.reaction/rxn05532;seed.reaction/rxn08325;seed.reaction/rxn08326	Transport, Extracellular		MetaNetX (MNX) Equation: MNXR1541 BioCyc: META:TRANS-RXN0-559	Gomez-Rios et al. 2020 https://doi.org/10.3390/microorganisms8091255
	DHORD2	Dihydoorotic acid dehydrogenase (quinone8)	q8[c] + dhor__S[c] => q8h2[c] + orot[c]		(ANW21124)	0	1000			rhea/28687;rhea/28688;rhea/28689;rhea/28690;metanetx.reaction/MNXR97418;seed.reaction/rxn08335	Purine and Pyrimidine Biosynthesis		RHEA: 28687;28688;28689;28690 MetaNetX (MNX) Equation: MNXR68704	Gomez-Rios et al. 2020 https://doi.org/10.3390/microorganisms8091255
	DHORD5	Dihydroorotic acid (menaquinone-8)	mqn8[c] + dhor__S[c] => mql8[c] + orot[c]		(ANW21124)	0	1000			rhea/29199;rhea/29200;rhea/29201;rhea/29202;metanetx.reaction/MNXR97421;seed.reaction/rxn08336	Purine and Pyrimidine Biosynthesis		RHEA: 29199;29200;29201;29202 MetaNetX (MNX) Equation: MNXR26702	Gomez-Rios et al. 2020 https://doi.org/10.3390/microorganisms8091255
	DHORDfum	Fumarate dependent DHORD	fum[c] + dhor__S[c] => orot[c] + succ[c]			0	1000			kegg.reaction/R01867;metanetx.reaction/MNXR97425;sbo/SBO:0000176	Purine and Pyrimidine Biosynthesis		#N/A	Ataman et al. 2017 https://doi.org/10.1371/journal.pcbi.1005444
	EDA	2-dehydro-3-deoxy-phosphogluconate aldolase	2ddg6p[c] => pyr[c] + g3p[c]	4.1.2.55	(ANW20427)	0	1000			rhea/17089;rhea/17090;rhea/17091;rhea/17092;ec-code/4.1.2.14;ec-code/4.1.2.55;biocyc/META:KDPGALDOL-RXN;metanetx.reaction/MNXR97897;kegg.reaction/R05605;seed.reaction/rxn03884	Pentose Phosphate Pathway		BioCyc: META:KDPGALDOL-RXN BioPath Reaction: RXN01469 MetaNetX (MNX) Equation: MNXR55318 KEGG Reaction: R05605 RHEA: 17089;17090;17091;17092 UniPathway Reaction: UCR05605;UER00829	Gomez-Rios et al. 2020 https://doi.org/10.3390/microorganisms8091255
	EDD	6-phosphogluconate dehydratase	6pgc[c] => h2o[c] + 2ddg6p[c]	4.2.1.12		0	1000			rhea/17277;rhea/17278;rhea/17279;rhea/17280;ec-code/4.2.1.12;biocyc/META:PGLUCONDEHYDRAT-RXN;metanetx.reaction/MNXR97898;kegg.reaction/R02036;seed.reaction/rxn01477	Pentose Phosphate Pathway		BioCyc: META:PGLUCONDEHYDRAT-RXN BioPath Reaction: RXN00482 MetaNetX (MNX) Equation: MNXR1874 RHEA: 17277;17278;17279;17280 KEGG Reaction: R02036	Gomez-Rios et al. 2020 https://doi.org/10.3390/microorganisms8091255
	ENO	Enolase	2pg[c] <=> h2o[c] + pep[c]	4.2.1.11	(ANW19850)	-1000	1000			rhea/10164;rhea/10165;rhea/10166;rhea/10167;ec-code/4.2.1.11;biocyc/META:2PGADEHYDRAT-RXN;metanetx.reaction/MNXR97932;reactome/R-ATH-70494;reactome/R-ATH-71660;reactome/R-BTA-70494;reactome/R-BTA-71660;reactome/R-CEL-70494;reactome/R-CEL-71660;reactome/R-CFA-70494;reactome/R-CFA-71660;reactome/R-DDI-70494;reactome/R-DDI-71660;reactome/R-DME-70494;reactome/R-DME-71660;reactome/R-DRE-70494;reactome…	Glycolysis/Gluconeogenesis		BioCyc: META:2PGADEHYDRAT-RXN BioPath Reaction: RXN01306 MetaNetX (MNX) Equation: MNXR1898 KEGG Reaction: R00658 RHEA: 10164;10165;10166;10167 UniPathway Reaction: UCR00658;UER00187	Gomez-Rios et al. 2020 https://doi.org/10.3390/microorganisms8091255
	ETOHtex	Ethanol transport via diffusion (extracellular to periplasm)	etoh[p] => etoh[e]		(ANW18378)	0	1000			rhea/35267;rhea/35268;rhea/35269;rhea/35270;biocyc/META:TRANS-RXN0-546;metanetx.reaction/MNXR97980;seed.reaction/rxn08428;seed.reaction/rxn09683;seed.reaction/rxn09764	Transport, Outer Membrane Porin		MetaNetX (MNX) Equation: MNXR1930 BioCyc: META:TRANS-RXN0-546	Gomez-Rios et al. 2020 https://doi.org/10.3390/microorganisms8091255
	ETOHtrpp	Ethanol reversible transport via diffusion (periplasm)	etoh[c] => etoh[p]		(spontaneous)	0	1000			rhea/35267;rhea/35268;rhea/35269;rhea/35270;biocyc/META:TRANS-RXN0-546;metanetx.reaction/MNXR97980;seed.reaction/rxn08428;seed.reaction/rxn09683;seed.reaction/rxn09764	Transport, Inner Membrane		MetaNetX (MNX) Equation: MNXR1930 BioCyc: META:TRANS-RXN0-546	Gomez-Rios et al. 2020 https://doi.org/10.3390/microorganisms8091255
	FBA	Fructose-bisphosphate aldolase	fdp[c] <=> dhap[c] + g3p[c]	4.1.2.13	((ANW18957) or (ANW19478))	-1000	1000			rhea/14729;rhea/14730;rhea/14731;rhea/14732;ec-code/4.1.2.13;metanetx.reaction/MNXR99459;kegg.reaction/R01068;seed.reaction/rxn00786	Glycolysis/Gluconeogenesis		RHEA: 14729;14730;14731;14732 KEGG Reaction: R01068 UniPathway Reaction: UCR01068;UER00183 MetaNetX (MNX) Equation: MNXR13125	Gomez-Rios et al. 2020 https://doi.org/10.3390/microorganisms8091255
	FBP	Fructose-bisphosphatase	h2o[c] + fdp[c] => pi[c] + f6p[c]	3.1.3.11	((ANW18242) or (ANW18352))	0	1000			rhea/11064;rhea/11065;rhea/11066;rhea/11067;ec-code/3.1.3.11;metanetx.reaction/MNXR99465	Glycolysis/Gluconeogenesis		MetaNetX (MNX) Equation: MNXR82809 KEGG Reaction: R00762	Gomez-Rios et al. 2020 https://doi.org/10.3390/microorganisms8091255
	FDH	Formate dehydrogenase	nad[c] + for[c] => co2[c] + nadh[c]	1.2.1.2	((ANW17173) or (ANW17460) or ((ANW17334) and (ANW20710)))	0	1000			ec-code/1.2.1.2;rhea/15985;rhea/15986;rhea/15987;rhea/15988;biocyc/META:1.2.1.2-RXN;metanetx.reaction/MNXR99475;kegg.reaction/R00519;seed.reaction/rxn00371	Central Metabolism		BioCyc: META:1.2.1.2-RXN BioPath Reaction: RXN01003 MetaNetX (MNX) Equation: MNXR2200 RHEA: 15985;15986;15987;15988 KEGG Reaction: R00519	Gomez-Rios et al. 2020 https://doi.org/10.3390/microorganisms8091255
	FE2abc	Iron (II) transport via ABC system	atp[c] + h2o[c] + fe2[e] => adp[c] + pi[c] + h[c] + fe2[c]		((ANW21619) or ((ANW20543) and (ANW22658)) or ((ANW17491) and (ANW17492) and (ANW17493)))	0	1000			metanetx.reaction/MNXR99504;seed.reaction/rxn05555;seed.reaction/rxn08472	Transport		MetaNetX (MNX) Equation: MNXR2211	Gomez-Rios et al. 2020 https://doi.org/10.3390/microorganisms8091255
	FE2abcpp	Iron (II) transport via ABC system (periplasm)	atp[c] + h2o[c] + fe2[p] => adp[c] + pi[c] + h[c] + fe2[c]		((ANW16845) or (ANW18343))	0	1000			metanetx.reaction/MNXR99504;seed.reaction/rxn05555;seed.reaction/rxn08472	Inorganic Ion Transport and Metabolism		MetaNetX (MNX) Equation: MNXR2211	Gomez-Rios et al. 2020 https://doi.org/10.3390/microorganisms8091255
	FE2Gabcpp	Iron (II) transport via ABC system (GTP) (periplasm)	h2o[c] + gtp[c] + fe2[p] => pi[c] + h[c] + gdp[c] + fe2[c]		(ANW20239)	0	1000			metanetx.reaction/MNXR99502	Transport, Inner Membrane		MetaNetX (MNX) Equation: MNXR82823	Gomez-Rios et al. 2020 https://doi.org/10.3390/microorganisms8091255
	FE2t3pp	Iron (Fe+2) transport out via proton antiport (periplasm)	h[p] + fe2[c] => h[c] + fe2[p]		(ANW19940)	0	1000			rhea/29439;rhea/29440;rhea/29441;rhea/29442;biocyc/META:RXN0-6;metanetx.reaction/MNXR99506;seed.reaction/rxn08474	Inorganic Ion Transport and Metabolism		MetaNetX (MNX) Equation: MNXR2213 BioCyc: META:RXN0-2421;META:RXN0-6	Gomez-Rios et al. 2020 https://doi.org/10.3390/microorganisms8091255
	FE2t4pp	Iron(II) transport out via antiport (periplasm)	h[p] + k[p] + fe2[c] => h[c] + k[c] + fe2[p]		((ANW16725) or (ANW20549) or ((ANW16725) and (ANW20549)))	0	1000			metanetx.reaction/MNXR99507	Transport, Inner Membrane		MetaNetX (MNX) Equation: MNXR82825	Gomez-Rios et al. 2020 https://doi.org/10.3390/microorganisms8091255
	FE2tex	Iron (II) transport via diffusion (extracellular to periplasm)	fe2[e] => fe2[p]		(ANW18378)	0	1000			rhea/28486;rhea/28487;rhea/28488;rhea/28489;biocyc/META:TRANS-RXN-8;metanetx.reaction/MNXR99505;seed.reaction/rxn08475;seed.reaction/rxn08476;seed.reaction/rxn10963;seed.reaction/rxn13286	Transport, Outer Membrane Porin		MetaNetX (MNX) Equation: MNXR2212 BioCyc: META:TRANS-RXN-8	Gomez-Rios et al. 2020 https://doi.org/10.3390/microorganisms8091255
	FE3abc	FE3abc	atp[c] + h2o[c] + fe3[e] => adp[c] + pi[c] + h[c] + fe3[c]	3.6.3.30	((ANW20011) or (ANW20450) or (ANW21995) or ((ANW20011) and (ANW21995)) or ((ANW20450) and (ANW21995)) or ((ANW20543) and (ANW22658)))	0	1000			rhea/12332#1;rhea/12333#1;rhea/12334#1;rhea/12335#1;ec-code/3.6.3.30;biocyc/META:3.6.3.30-RXN;metanetx.reaction/MNXR99525;seed.reaction/rxn05195;seed.reaction/rxn08477	Transport		RHEA: 12332;12333;12334;12335 MetaNetX (MNX) Equation: MNXR2227 BioCyc: META:3.6.3.30-RXN	Gomez-Rios et al. 2020 https://doi.org/10.3390/microorganisms8091255
	FE3abcpp	Iron (III) transport via ABC system (periplasm to cytoplasm)	atp[c] + h2o[c] + fe3[p] => adp[c] + pi[c] + h[c] + fe3[c]	3.6.3.30	(ANW17493)	0	1000			rhea/12332#1;rhea/12333#1;rhea/12334#1;rhea/12335#1;ec-code/3.6.3.30;biocyc/META:3.6.3.30-RXN;metanetx.reaction/MNXR99525;seed.reaction/rxn05195;seed.reaction/rxn08477	Inorganic Ion Transport and Metabolism		RHEA: 12332;12333;12334;12335 MetaNetX (MNX) Equation: MNXR2227 BioCyc: META:3.6.3.30-RXN	Gomez-Rios et al. 2020 https://doi.org/10.3390/microorganisms8091255
	FE3Gabcpp	Iron (III) transport via ABC system (GTP) (periplasm)	h2o[c] + gtp[c] + fe3[p] => pi[c] + h[c] + gdp[c] + fe3[c]		(ANW20239)	0	1000			metanetx.reaction/MNXR99513	Transport, Inner Membrane		MetaNetX (MNX) Equation: MNXR82829	Gomez-Rios et al. 2020 https://doi.org/10.3390/microorganisms8091255
	FE3t	Ferric iron uptake, plasma membrane	fe3[e] => fe3[c]		(ANW19316)	0	1000			rhea/34971;rhea/34972;rhea/34973;rhea/34974;metanetx.reaction/MNXR99522;reactome/R-BTA-442368;reactome/R-CFA-442368;reactome/R-GGA-442368;reactome/R-HSA-442368;reactome/R-MMU-442368;reactome/R-RNO-442368;reactome/R-SSC-442368;reactome/R-TGU-442368;seed.reaction/rxn05292;seed.reaction/rxn08492	TRANSPORT, EXTRACELLULAR		MetaNetX (MNX) Equation: MNXR2228	Gomez-Rios et al. 2020 https://doi.org/10.3390/microorganisms8091255
	FE3tex	Iron (III) transport via diffusion (extracellular to periplasm)	fe3[e] <=> fe3[p]		(ANW18378)	-1000	1000			rhea/34971;rhea/34972;rhea/34973;rhea/34974;metanetx.reaction/MNXR99522;reactome/R-BTA-442368;reactome/R-CFA-442368;reactome/R-GGA-442368;reactome/R-HSA-442368;reactome/R-MMU-442368;reactome/R-RNO-442368;reactome/R-SSC-442368;reactome/R-TGU-442368;seed.reaction/rxn05292;seed.reaction/rxn08492	Transport, Outer Membrane Porin		MetaNetX (MNX) Equation: MNXR2228	Gomez-Rios et al. 2020 https://doi.org/10.3390/microorganisms8091255
	FEENTERtex	Enterochelin transport (secretion periplasm)	h[p] + enter[p] => h[c] + enter[e]			0	1000			metanetx.reaction/MNXR99548;seed.reaction/rxn08506	Inorganic Ion Transport and Metabolism		MetaNetX (MNX) Equation: MNXR2242	Gomez-Rios et al. 2020 https://doi.org/10.3390/microorganisms8091255
	FEENTERtpp	Enterochelin transport (secretion)	h[p] + enter[c] => h[c] + enter[p]		(ANW20459)	0	1000			rhea/29435;rhea/29436;rhea/29437;rhea/29438;metanetx.reaction/MNXR99550;seed.reaction/rxn08508	Transport, Inner Membrane		MetaNetX (MNX) Equation: MNXR2242	Gomez-Rios et al. 2020 https://doi.org/10.3390/microorganisms8091255
	FLNDPR2r	Flavodoxin : nadp reductase	h[c] + nadh[c] + 2 nadp[c] + 2 flxr[c] => nad[c] + 2 nadph[c] + 2 flxso[c]		(ANW18690)	0	1000			metanetx.reaction/MNXR99600	Energy Metabolism		MetaNetX (MNX) Equation: MNXR82865	Gomez-Rios et al. 2020 https://doi.org/10.3390/microorganisms8091255
	FRD3	Fumarate reductase	fum[c] + 2dmmql8[c] => succ[c] + 2dmmq8[c]	1.3.99.1	(((ANW18335) and (ANW18511) and (ANW18512) and (ANW18513)) or ((ANW18336) and (ANW18511) and (ANW18512) and (ANW18513)) or ((ANW18511) and (ANW18512) and (ANW18513) and (ANW18514)))	0	1000			ec-code/1.3.99.1;metanetx.reaction/MNXR99639;seed.reaction/rxn08528	Citric Acid Cycle		MetaNetX (MNX) Equation: MNXR69006	Gomez-Rios et al. 2020 https://doi.org/10.3390/microorganisms8091255
	FUM	Fumarase	h2o[c] + fum[c] <=> mal__L[c]	4.2.1.2	((ANW18356) or (ANW21860))	-1000	1000			rhea/12460;rhea/12461;rhea/12462;rhea/12463;ec-code/4.2.1.2;biocyc/META:FUMHYDR-RXN;metanetx.reaction/MNXR99705;reactome/R-ATH-451033;reactome/R-ATH-70982;reactome/R-BTA-451033;reactome/R-BTA-70982;reactome/R-CEL-451033;reactome/R-CEL-70982;reactome/R-CFA-451033;reactome/R-CFA-70982;reactome/R-DDI-451033;reactome/R-DDI-70982;reactome/R-DME-451033;reactome/R-DME-70982;reactome/R-DRE-451033;reactom…	Citric Acid Cycle		BioCyc: META:FUMHYDR-RXN BioPath Reaction: RXN00540 MetaNetX (MNX) Equation: MNXR2338 KEGG Reaction: R01082 RHEA: 12460;12461;12462;12463 UniPathway Reaction: UCR01082;UER01007	Gomez-Rios et al. 2020 https://doi.org/10.3390/microorganisms8091255
	G3PD1	Glycerol-3-phosphate dehydrogenase (NADP)	nad[c] + glyc3p[c] <=> h[c] + nadh[c] + dhap[c]	1.1.1.94	((ANW17013) or (ANW17872) or (ANW18568))	-1000	1000			ec-code/1.1.1.8;ec-code/1.1.1.94;rhea/11092;rhea/11093;rhea/11094;rhea/11095;biocyc/META:1.1.1.8-RXN;metanetx.reaction/MNXR99876;reactome/R-ATH-75889;reactome/R-BTA-75889;reactome/R-CEL-75889;reactome/R-CFA-75889;reactome/R-DME-75889;reactome/R-DRE-75889;reactome/R-GGA-75889;reactome/R-HSA-75889;reactome/R-MMU-75889;reactome/R-OSA-75889;reactome/R-PFA-75889;reactome/R-RNO-75889;reactome/R-SCE-758…	Phosphoglycerolipid metabolism		BioCyc: META:1.1.1.8-RXN BioPath Reaction: RXN00456 MetaNetX (MNX) Equation: MNXR2438 RHEA: 11092;11093;11094;11095 KEGG Reaction: R00842	Gomez-Rios et al. 2020 https://doi.org/10.3390/microorganisms8091255
	G3PT	Glycerol-3-phosphatase	h2o[c] + glyc3p[c] => pi[c] + glyc[c]	3.1.3.21	(ANW22372)	0	1000			ec-code/3.1.3.2;ec-code/3.1.3.21;biocyc/META:RXN-14965;metanetx.reaction/MNXR99894;kegg.reaction/R00841;seed.reaction/rxn00610	Alternate Carbon Metabolism		BioCyc: META:RXN-14965 BioPath Reaction: RXN01129 MetaNetX (MNX) Equation: MNXR69078 KEGG Reaction: R00841	Gomez-Rios et al. 2020 https://doi.org/10.3390/microorganisms8091255
	G6PDH2r	Glucose 6-phosphate dehydrogenase	nadp[c] + g6p[c] <=> h[c] + nadph[c] + 6pgl[c]	1.1.1.49	(ANW20757)	-1000	1000			ec-code/1.1.1.363;ec-code/1.1.1.49;rhea/15841;rhea/15842;rhea/15843;rhea/15844;biocyc/META:GLU6PDEHYDROG-RXN;metanetx.reaction/MNXR99907;kegg.reaction/R00835;seed.reaction/rxn00604	Pentose Phosphate Pathway		BioCyc: META:RXN-14819 MetaNetX (MNX) Equation: MNXR69082 KEGG Reaction: R00835 RHEA: 15841;15842;15843;15844 UniPathway Reaction: UCR00835;UER00408	Gomez-Rios et al. 2020 https://doi.org/10.3390/microorganisms8091255
	GAPD	Glyceraldehyde-3-phosphate dehydrogenase	pi[c] + nad[c] + g3p[c] <=> h[c] + nadh[c] + 13dpg[c]	1.2.1.59	((ANW16901) or (ANW20747))	-1000	1000			ec-code/1.2.1.12;ec-code/1.2.1.59;rhea/10300;rhea/10301;rhea/10302;rhea/10303;biocyc/META:GAPOXNPHOSPHN-RXN;metanetx.reaction/MNXR100040;reactome/R-ATH-70449;reactome/R-ATH-70482;reactome/R-BTA-70449;reactome/R-BTA-70482;reactome/R-CEL-70449;reactome/R-CEL-70482;reactome/R-CFA-70449;reactome/R-CFA-70482;reactome/R-DDI-70449;reactome/R-DDI-70482;reactome/R-DME-70449;reactome/R-DME-70482;reactome/R…	Glycolysis/Gluconeogenesis		BioCyc: META:GAPOXNPHOSPHN-RXN BioPath Reaction: RXN01471 MetaNetX (MNX) Equation: MNXR50924 KEGG Reaction: R01061 RHEA: 10300;10301;10302;10303 UniPathway Reaction: UCR01061;UER00184	Gomez-Rios et al. 2020 https://doi.org/10.3390/microorganisms8091255
	GLBRAN2	1,4-alpha-glucan branching enzyme (glycogen -> bglycogen)	glycogen[c] => bglycogen[c]	2.4.1.18	(ANW18006)	0	1000			ec-code/2.4.1.18;metanetx.reaction/MNXR100155;seed.reaction/rxn08605	Glycolysis/Gluconeogenesis		MetaNetX (MNX) Equation: MNXR69142	Gomez-Rios et al. 2020 https://doi.org/10.3390/microorganisms8091255
	GLCDpp	Glucose dehydrogenase (ubiquinone-8 as acceptor) (periplasm)	h2o[p] + q8[c] + glc__D[p] => h[p] + q8h2[c] + glcn[p]		((ANW17934) or (ANW19551))	0	1000			metanetx.reaction/MNXR100177;seed.reaction/rxn08608;seed.reaction/rxn10116	Oxidative Phosphorylation		MetaNetX (MNX) Equation: MNXR55580	Gomez-Rios et al. 2020 https://doi.org/10.3390/microorganisms8091255
	GLCNt2ir	D gluconate transport via proton symport	h[e] + glcn__D[e] => h[c] + glcn__D[c]		(ANW18393)	0	1000			rhea/28831;rhea/28832;rhea/28833;rhea/28834;biocyc/META:TRANS-RXN0-209;metanetx.reaction/MNXR100209;seed.reaction/rxn05571;seed.reaction/rxn08609	Transport			Gomez-Rios et al. 2020 https://doi.org/10.3390/microorganisms8091255
	GLCNt2r	D-gluconate transport via proton symport, reversible	h[e] + glcn[e] <=> h[c] + glcn[c]		(ANW18393)	-1000	1000			rhea/28831;rhea/28832;rhea/28833;rhea/28834;biocyc/META:TRANS-RXN0-209;metanetx.reaction/MNXR100209;seed.reaction/rxn05571;seed.reaction/rxn08609	Transport		MetaNetX (MNX) Equation: MNXR2667 BioCyc: META:TRANS-RXN0-209	Gomez-Rios et al. 2020 https://doi.org/10.3390/microorganisms8091255
	GLCNt2rpp	D-gluconate transport via proton symport, reversible (periplasm)	h[p] + glcn[p] <=> h[c] + glcn[c]		((ANW18393) or (ANW20949))	-1000	1000			rhea/28831;rhea/28832;rhea/28833;rhea/28834;biocyc/META:TRANS-RXN0-209;metanetx.reaction/MNXR100209;seed.reaction/rxn05571;seed.reaction/rxn08609	Transport, Inner Membrane		MetaNetX (MNX) Equation: MNXR2667 BioCyc: META:TRANS-RXN0-209	Gomez-Rios et al. 2020 https://doi.org/10.3390/microorganisms8091255
	GLCP	Glycogen phosphorylase	pi[c] + glycogen[c] => g1p[c]		((ANW18002) or (ANW18006))	0	1000			metanetx.reaction/MNXR100214;seed.reaction/rxn13299	Glycolysis/Gluconeogenesis		MetaNetX (MNX) Equation: MNXR69153	Gomez-Rios et al. 2020 https://doi.org/10.3390/microorganisms8091255
	GLCS1	Glycogen synthase (ADPGlc)	adpglc[c] + glycogenn1[c] <=> adp[c] + glycogen[c]	2.4.1.21	b3429	0	1000			metanetx.reaction/MNXR100223;sbo/SBO:0000176	Glycolysis/Gluconeogenesis			Ataman et al. 2017 https://doi.org/10.1371/journal.pcbi.1005444
	GLCabcpp	D-glucose transport via ABC system (periplasm)	atp[c] + h2o[c] + glc__D[p] => adp[c] + pi[c] + h[c] + glc__D[c]		((ANW17330) or (ANW18494) or (ANW20974) or ((ANW21479) and (ANW21480)))	0	1000			ec-code/3.6.3.17;biocyc/META:TRANS-RXN-320;metanetx.reaction/MNXR100236;seed.reaction/rxn05147;seed.reaction/rxn08606	Transport, Inner Membrane		MetaNetX (MNX) Equation: MNXR2686	Gomez-Rios et al. 2020 https://doi.org/10.3390/microorganisms8091255
	GLCptspp	D-glucose transport via PEP:Pyr PTS (periplasm)	pep[c] + glc__D[p] => g6p[c] + pyr[c]		((ANW20016) or (ANW21194))	0	1000			metanetx.reaction/MNXR100237;seed.reaction/rxn05226;seed.reaction/rxn08612	Transport, Inner Membrane		MetaNetX (MNX) Equation: MNXR69163	Gomez-Rios et al. 2020 https://doi.org/10.3390/microorganisms8091255
	GLCt2pp	D-glucose transport in via proton symport (periplasm)	h[p] + glc__D[p] => h[c] + glc__D[c]		(ANW17856)	0	1000			biocyc/META:RXN0-7077;metanetx.reaction/MNXR100238;seed.reaction/rxn05573;seed.reaction/rxn08616	Transport, Inner Membrane		MetaNetX (MNX) Equation: MNXR2688 BioCyc: META:RXN0-7077	Gomez-Rios et al. 2020 https://doi.org/10.3390/microorganisms8091255
	GLCabc	GLCabc	atp[c] + h2o[c] + glc__D[e] => adp[c] + pi[c] + h[c] + glc__D[c]		(((ANW20493) and (ANW20494)) or ((ANW21532) and (ANW21851) and (ANW22032)))	0	1000			ec-code/3.6.3.17;biocyc/META:TRANS-RXN-320;metanetx.reaction/MNXR100236;seed.reaction/rxn05147;seed.reaction/rxn08606	Transport		MetaNetX (MNX) Equation: MNXR2686	Gomez-Rios et al. 2020 https://doi.org/10.3390/microorganisms8091255
	GLDBRAN2	Glycogen debranching enzyme (bglycogen -> glycogen)	bglycogen[c] => glycogen[c]	2.4.1.18	(ANW17542)	0	1000			ec-code/2.4.1.18;metanetx.reaction/MNXR100155;seed.reaction/rxn08605	Glycolysis/Gluconeogenesis		MetaNetX (MNX) Equation: MNXR69142	Gomez-Rios et al. 2020 https://doi.org/10.3390/microorganisms8091255
	G1PTT	Glucose-1-phosphate adenylyltransferase	atp[c] + g1p[c] <=> adpglc[c] + ppi[c]	2.7.7.24	(ANW16775)	0	1000			rhea/15225;rhea/15226;rhea/15227;rhea/15228;ec-code/2.7.7.24;biocyc/META:DTDPGLUCOSEPP-RXN;metanetx.reaction/MNXR99846;kegg.reaction/R02328;seed.reaction/rxn01675	Glycolysis/Gluconeogenesis		BioCyc: META:DTDPGLUCOSEPP-RXN BioPath Reaction: RXN00424 MetaNetX (MNX) Equation: MNXR69063 RHEA: 15225;15226;15227;15228 KEGG Reaction: R02328	Ataman et al. 2017 https://doi.org/10.1371/journal.pcbi.1005444
	GLUDxi	Glutamate dehydrogenase NAD	h2o[c] + nad[c] + glu__L[c] => h[c] + nh4[c] + nadh[c] + akg[c]	1.4.1.4	((ANW17213) or (ANW19953))	0	1000			ec-code/1.4.1.2;ec-code/1.4.1.3;ec-code/1.4.1.4;rhea/15133;rhea/15134;rhea/15135;rhea/15136;biocyc/META:GLUTAMATE-DEHYDROGENASE-RXN;metanetx.reaction/MNXR100085;kegg.reaction/R00243;seed.reaction/rxn00182	Glutamate metabolism		MetaNetX (MNX) Equation: MNXR82979	Gomez-Rios et al. 2020 https://doi.org/10.3390/microorganisms8091255
	GLUabcpp	L-glutamate transport via ABC system (periplasm)	atp[c] + h2o[c] + glu__L[p] => adp[c] + pi[c] + h[c] + glu__L[c]	3.6.3.21	((ANW17413) or (ANW17735) or (ANW21606) or ((ANW17413) and (ANW17735)) or ((ANW17735) and (ANW17738)))	0	1000			rhea/29035#1;rhea/29036#1;rhea/29037#1;rhea/29038#1;ec-code/3.6.3.21;biocyc/META:ABC-13-RXN;metanetx.reaction/MNXR100299;seed.reaction/rxn05146;seed.reaction/rxn08627;seed.reaction/rxn11235	Transport, Inner Membrane		RHEA: 29035;29036;29037;29038 MetaNetX (MNX) Equation: MNXR39726 BioCyc: META:ABC-13-RXN	Gomez-Rios et al. 2020 https://doi.org/10.3390/microorganisms8091255
	GLUt2rpp	L-glutamate transport via proton symport, reversible (periplasm)	h[p] + glu__L[p] <=> h[c] + glu__L[c]		(ANW18703)	-1000	1000			metanetx.reaction/MNXR100300;reactome/R-BTA-8875623;reactome/R-CEL-8875623;reactome/R-CFA-8875623;reactome/R-DDI-8875623;reactome/R-DME-8875623;reactome/R-DRE-8875623;reactome/R-GGA-8875623;reactome/R-HSA-8875623;reactome/R-MMU-8875623;reactome/R-RNO-8875623;reactome/R-SCE-8875623;reactome/R-SSC-8875623;reactome/R-TGU-8875623;reactome/R-XTR-8875623;seed.reaction/rxn05297;seed.reaction/rxn08631;se…	Transport, Inner Membrane		MetaNetX (MNX) Equation: MNXR31615	Gomez-Rios et al. 2020 https://doi.org/10.3390/microorganisms8091255
	GLUabc	L-glutamate transport via ABC system	atp[c] + h2o[c] + glu__L[e] => adp[c] + pi[c] + h[c] + glu__L[c]	3.6.3.21	(((ANW17413) and (ANW17735)) or ((ANW18204) and (ANW22121)))	0	1000			rhea/29035#1;rhea/29036#1;rhea/29037#1;rhea/29038#1;ec-code/3.6.3.21;biocyc/META:ABC-13-RXN;metanetx.reaction/MNXR100299;seed.reaction/rxn05146;seed.reaction/rxn08627;seed.reaction/rxn11235	Transport		RHEA: 29035;29036;29037;29038 MetaNetX (MNX) Equation: MNXR39726 BioCyc: META:ABC-13-RXN	Gomez-Rios et al. 2020 https://doi.org/10.3390/microorganisms8091255
	GLU_Dt2	D glutamate transport in via proton symport	h[e] + glu__D[e] => h[c] + glu__D[c]			0	1000			metanetx.reaction/MNXR100298;seed.reaction/rxn05672	Transport			Gomez-Rios et al. 2020 https://doi.org/10.3390/microorganisms8091255
	GLUt4	Na+/glutamate symport	glu__L[e] + na1[e] => na1[c] + glu__L[c]		(ANW18703)	0	1000			rhea/29031;rhea/29032;rhea/29033;rhea/29034;metanetx.reaction/MNXR100285;seed.reaction/rxn05298;seed.reaction/rxn08632	TRANSPORT, EXTRACELLULAR		MetaNetX (MNX) Equation: MNXR31616	Gomez-Rios et al. 2020 https://doi.org/10.3390/microorganisms8091255
	GLXCL	Glyoxalate carboligase	h[c] + 2 glx[c] => co2[c] + 2h3oppan[c]	4.1.1.47	(ANW22449)	0	1000			rhea/10136;rhea/10137;rhea/10138;rhea/10139;ec-code/4.1.1.47;biocyc/META:GLYOCARBOLIG-RXN;metanetx.reaction/MNXR100303;kegg.reaction/R00013;seed.reaction/rxn00010	Glyoxylate Metabolism		BioCyc: META:GLYOCARBOLIG-RXN BioPath Reaction: RXN00883 MetaNetX (MNX) Equation: MNXR2736 KEGG Reaction: R00013 RHEA: 10136;10137;10138;10139 UniPathway Reaction: UCR00013;UER00831	Gomez-Rios et al. 2020 https://doi.org/10.3390/microorganisms8091255
	GLYCAt2rpp	D-glycerate transport via proton symport, reversible (periplasm)	glyc__R[p] + h[p] <=> glyc__R[c] + h[c]		b2789 or b3127	-1000	1000			metanetx.reaction/MNXR100322;sbo/SBO:0000185	Transport, Inner Membrane			Ataman et al. 2017 https://doi.org/10.1371/journal.pcbi.1005444
	GLYCAtex	D-glycerate transport via diffusion (extracellular to periplasm)	glyc__R[e] <=> glyc__R[p]		b0241 or b0929 or b1377 or b2215	-1000	1000			metanetx.reaction/MNXR100323;sbo/SBO:0000185	Transport, Outer Membrane Porin			Ataman et al. 2017 https://doi.org/10.1371/journal.pcbi.1005444
	GLYCK	Glycerate kinase	atp[c] + glyc__R[c] => adp[c] + h[c] + 3pg[c]	2.7.1.31	(ANW20565)	0	1000			ec-code/2.7.1.31;rhea/23516;rhea/23517;rhea/23518;rhea/23519;biocyc/META:GLY3KIN-RXN;metanetx.reaction/MNXR100328;reactome/R-BTA-6799495;reactome/R-CEL-6799495;reactome/R-CFA-6799495;reactome/R-DME-6799495;reactome/R-DRE-6799495;reactome/R-GGA-6799495;reactome/R-HSA-6799495;reactome/R-MMU-6799495;reactome/R-RNO-6799495;reactome/R-SSC-6799495;reactome/R-TGU-6799495;reactome/R-XTR-6799495;kegg.reac…	Glyoxylate Metabolism		BioCyc: META:GLY3KIN-RXN BioPath Reaction: RXN00057 MetaNetX (MNX) Equation: MNXR2756 KEGG Reaction: R01514 RHEA: 23516;23517;23518;23519 UniPathway Reaction: UCR01514;UER00833;UER00917	Gomez-Rios et al. 2020 https://doi.org/10.3390/microorganisms8091255
	GLYCK2	Glycerate kinase	atp[c] + glyc__R[c] => adp[c] + h[c] + 2pg[c]	2.7.1.31	(ANW20565)	0	1000			ec-code/2.7.1.165;ec-code/2.7.1.31;rhea/27377;rhea/27378;rhea/27379;rhea/27380;biocyc/META:GKI-RXN;metanetx.reaction/MNXR100329;kegg.reaction/R08572;seed.reaction/rxn08647	Glycine and Serine Metabolism		BioCyc: META:GKI-RXN BioPath Reaction: RXN00660 MetaNetX (MNX) Equation: MNXR2757 RHEA: 27377;27378;27379;27380 KEGG Reaction: R08572	Gomez-Rios et al. 2020 https://doi.org/10.3390/microorganisms8091255
	GLYCLTDx	Glycolate dehydrogenase (NAD)	h[c] + nadh[c] + glx[c] => nad[c] + glyclt[c]	1.1.1.79	(ANW16854)	0	1000			ec-code/1.1.1.26;ec-code/1.1.1.29;ec-code/1.1.1.79;rhea/18229;rhea/18230;rhea/18231;rhea/18232;biocyc/META:GLYCOLATE-REDUCTASE-RXN;metanetx.reaction/MNXR100331;kegg.reaction/R00717;seed.reaction/rxn00512	Glyoxylate Metabolism		BioCyc: META:GLYCOLATE-REDUCTASE-RXN BioPath Reaction: RXN00110;RXN00522 MetaNetX (MNX) Equation: MNXR2759 RHEA: 18229;18230;18231;18232 KEGG Reaction: R00717	Gomez-Rios et al. 2020 https://doi.org/10.3390/microorganisms8091255
	GLYCLTDy	Glycolate dehydrogenase (NADP)	h[c] + nadph[c] + glx[c] => nadp[c] + glyclt[c]	1.1.1.79	(ANW16854)	0	1000			ec-code/1.1.1.26;ec-code/1.1.1.29;ec-code/1.1.1.79;rhea/18229;rhea/18230;rhea/18231;rhea/18232;biocyc/META:GLYCOLATE-REDUCTASE-RXN;metanetx.reaction/MNXR100331;kegg.reaction/R00717;seed.reaction/rxn00512	Glyoxylate Metabolism		BioCyc: META:GLYCOLATE-REDUCTASE-RXN BioPath Reaction: RXN00110;RXN00522 MetaNetX (MNX) Equation: MNXR2759 RHEA: 18229;18230;18231;18232 KEGG Reaction: R00717	Ataman et al. 2017 https://doi.org/10.1371/journal.pcbi.1005444
	GLYCLTt2rpp	Glycolate transport via proton symport, reversible (periplasm)	glyclt[p] + h[p] <=> glyclt[c] + h[c]		b3603 or b2975	-1000	1000			metanetx.reaction/MNXR100334;sbo/SBO:0000185	Transport, Inner Membrane			Ataman et al. 2017 https://doi.org/10.1371/journal.pcbi.1005444
	GLYCLTtex	Glycolate transport via diffusion (extracellular to periplasm)	glyclt[e] <=> glyclt[p]		b0241 or b0929 or b1377 or b2215	-1000	1000			metanetx.reaction/MNXR100333;sbo/SBO:0000185	Transport, Outer Membrane Porin			Ataman et al. 2017 https://doi.org/10.1371/journal.pcbi.1005444
	GLYCTO2	Glycolate oxidase	q8[c] + glyclt[c] => q8h2[c] + glx[c]		((ANW18875) or (ANW19998))	0	1000			metanetx.reaction/MNXR100339;seed.reaction/rxn08655	Alternate Carbon Metabolism		MetaNetX (MNX) Equation: MNXR55600	Gomez-Rios et al. 2020 https://doi.org/10.3390/microorganisms8091255
	GLYCTO3	Glycolate oxidase	mqn8[c] + glyclt[c] => mql8[c] + glx[c]		((ANW18875) or (ANW19998))	0	1000			metanetx.reaction/MNXR100340;seed.reaction/rxn08656	Alternate Carbon Metabolism		MetaNetX (MNX) Equation: MNXR69173	Gomez-Rios et al. 2020 https://doi.org/10.3390/microorganisms8091255
	GLYCTO4	Glycolate oxidase	2dmmq8[c] + glyclt[c] => 2dmmql8[c] + glx[c]		((ANW18875) or (ANW19998))	0	1000			metanetx.reaction/MNXR100341;seed.reaction/rxn08657	Alternate Carbon Metabolism		MetaNetX (MNX) Equation: MNXR69174	Gomez-Rios et al. 2020 https://doi.org/10.3390/microorganisms8091255
	GLYCtex	Glycerol transport via diffusion (extracellular to periplasm)	glyc[e] <=> glyc[p]		(ANW18378)	-1000	1000			rhea/29675;rhea/29676;rhea/29677;rhea/29678;biocyc/META:TRANS-RXN-131;metanetx.reaction/MNXR100343;reactome/R-BTA-432049;reactome/R-BTA-432074;reactome/R-BTA-507869;reactome/R-BTA-507871;reactome/R-CEL-432049;reactome/R-CEL-432074;reactome/R-CEL-507869;reactome/R-CEL-507871;reactome/R-CFA-432049;reactome/R-CFA-432074;reactome/R-CFA-507869;reactome/R-CFA-507871;reactome/R-DRE-432049;reactome/R-DRE…	Transport, Outer Membrane Porin		MetaNetX (MNX) Equation: MNXR69175 BioCyc: META:TRANS-RXN-131	Gomez-Rios et al. 2020 https://doi.org/10.3390/microorganisms8091255
	GLYCtpp	Glycerol transport via channel (periplasm)	glyc[p] <=> glyc[c]		(spontaneous)	-1000	1000			rhea/29675;rhea/29676;rhea/29677;rhea/29678;biocyc/META:TRANS-RXN-131;metanetx.reaction/MNXR100343;reactome/R-BTA-432049;reactome/R-BTA-432074;reactome/R-BTA-507869;reactome/R-BTA-507871;reactome/R-CEL-432049;reactome/R-CEL-432074;reactome/R-CEL-507869;reactome/R-CEL-507871;reactome/R-CFA-432049;reactome/R-CFA-432074;reactome/R-CFA-507869;reactome/R-CFA-507871;reactome/R-DRE-432049;reactome/R-DRE…	Transport, Inner Membrane		MetaNetX (MNX) Equation: MNXR69175 BioCyc: META:TRANS-RXN-131	Gomez-Rios et al. 2020 https://doi.org/10.3390/microorganisms8091255
	GLYK	Glycerol kinase	atp[c] + glyc[c] => adp[c] + h[c] + glyc3p[c]	2.7.1.30	((ANW17082) or (ANW20978) or (ANW21186))	0	1000			ec-code/2.7.1.30;rhea/21644;rhea/21645;rhea/21646;rhea/21647;biocyc/META:GLYCEROL-KIN-RXN;metanetx.reaction/MNXR100348;reactome/R-ATH-75887;reactome/R-BTA-75887;reactome/R-CEL-75887;reactome/R-CFA-75887;reactome/R-DDI-75887;reactome/R-DME-75887;reactome/R-DRE-75887;reactome/R-GGA-75887;reactome/R-HSA-75887;reactome/R-MMU-75887;reactome/R-OSA-75887;reactome/R-PFA-75887;reactome/R-RNO-75887;reactom…	Alternate Carbon Metabolism		BioCyc: META:GLYCEROL-KIN-RXN BioPath Reaction: RXN00925 MetaNetX (MNX) Equation: MNXR69177 KEGG Reaction: R00847 RHEA: 21644;21645;21646;21647 UniPathway Reaction: UCR00847;UER00672	Gomez-Rios et al. 2020 https://doi.org/10.3390/microorganisms8091255
	GLYt2rpp	Glycine transport (periplasm to cytoplasm)	gly[p] + h[p] <=> gly[c] + h[c]			-1000	1000				Transport, Inner Membrane			Ataman et al. 2017 https://doi.org/10.1371/journal.pcbi.1005444
	GLYtex	Glycine transport via diffusion (extracellular to periplasm)	gly[e] <=> gly[p]			-1000	1000			biocyc/META:TRANS-RXN0-537;metanetx.reaction/MNXR100371;reactome/R-BTA-351963;reactome/R-CEL-351963;reactome/R-CFA-351963;reactome/R-DRE-351963;reactome/R-GGA-351963;reactome/R-HSA-351963;reactome/R-MMU-351963;reactome/R-RNO-351963;reactome/R-SSC-351963;reactome/R-TGU-351963;seed.reaction/rxn05218;seed.reaction/rxn08662;seed.reaction/rxn13111	Transport, Outer Membrane Porin		MetaNetX (MNX) Equation: MNXR2782 BioCyc: META:TRANS-RXN0-537	Gomez-Rios et al. 2020 https://doi.org/10.3390/microorganisms8091255
	GND	Phosphogluconate dehydrogenase	nadp[c] + 6pgc[c] => co2[c] + nadph[c] + ru5p__D[c]	1.1.1.44	((ANW17069) or (ANW19254))	0	1000			ec-code/1.1.1.351;ec-code/1.1.1.44;rhea/10116;rhea/10117;rhea/10118;rhea/10119;biocyc/META:RXN-9952;metanetx.reaction/MNXR100389;reactome/R-ATH-71299;reactome/R-BTA-71299;reactome/R-CEL-71299;reactome/R-CFA-71299;reactome/R-DDI-71299;reactome/R-DME-71299;reactome/R-DRE-71299;reactome/R-GGA-71299;reactome/R-HSA-71299;reactome/R-MMU-71299;reactome/R-OSA-71299;reactome/R-PFA-71299;reactome/R-SCE-712…	Pentose Phosphate Pathway		BioCyc: META:6PGLUCONDEHYDROG-RXN;META:RXN-9952 BioPath Reaction: RXN01411 MetaNetX (MNX) Equation: MNXR2793 KEGG Reaction: R01528 RHEA: 10116;10117;10118;10119 UniPathway Reaction: UCR01528;UER00410	Gomez-Rios et al. 2020 https://doi.org/10.3390/microorganisms8091255
	GTHRDabc2pp	Glutathione export via ABC system (cytoplasm to periplasm)	atp[c] + h2o[c] + gthrd[c] => adp[c] + pi[c] + h[c] + gthrd[p]		((ANW16943) or (ANW19303) or (ANW21308))	0	1000			rhea/29787#1;rhea/29788#1;rhea/29789#1;rhea/29790#1;rhea/29791#2;rhea/29792#2;rhea/29793#2;rhea/29794#2;biocyc/META:RXN0-21;metanetx.reaction/MNXR100447;seed.reaction/rxn08675;seed.reaction/rxn13712	Transport, Inner Membrane		MetaNetX (MNX) Equation: MNXR83074	Gomez-Rios et al. 2020 https://doi.org/10.3390/microorganisms8091255
	GTHRDtex	Glutathione transport via diffusion (extracellular to periplasm)	gthrd[e] <=> gthrd[p]		b0241 or b0929 or b1377 or b2215	-1000	1000			metanetx.reaction/MNXR100449;sbo/SBO:0000185				Ataman et al. 2017 https://doi.org/10.1371/journal.pcbi.1005444
	H2Otex	H2O transport via diffusion (extracellular to periplasm)	h2o[e] <=> h2o[p]		((ANW17103) or (ANW18378) or (spontaneous))	-1000	1000			rhea/29667;rhea/29668;rhea/29669;rhea/29670;biocyc/META:TRANS-RXN-145;biocyc/META:TRANS-RXN0-547;metanetx.reaction/MNXR98641;reactome/R-ATH-432010;reactome/R-ATH-432054;reactome/R-ATH-432065;reactome/R-ATH-432067;reactome/R-ATH-507868;reactome/R-ATH-507870;reactome/R-BTA-432010;reactome/R-BTA-432054;reactome/R-BTA-432065;reactome/R-BTA-432067;reactome/R-BTA-445714;reactome/R-BTA-507868;reactome/R…	Transport, Outer Membrane Porin		MetaNetX (MNX) Equation: MNXR2865 BioCyc: META:TRANS-RXN0-547;META:TRANS-RXN-145	Gomez-Rios et al. 2020 https://doi.org/10.3390/microorganisms8091255
	H2Otpp	H2O transport via diffusion (periplasm)	h2o[p] <=> h2o[c]		(spontaneous)	-1000	1000			rhea/29667;rhea/29668;rhea/29669;rhea/29670;biocyc/META:TRANS-RXN-145;biocyc/META:TRANS-RXN0-547;metanetx.reaction/MNXR98641;reactome/R-ATH-432010;reactome/R-ATH-432054;reactome/R-ATH-432065;reactome/R-ATH-432067;reactome/R-ATH-507868;reactome/R-ATH-507870;reactome/R-BTA-432010;reactome/R-BTA-432054;reactome/R-BTA-432065;reactome/R-BTA-432067;reactome/R-BTA-445714;reactome/R-BTA-507868;reactome/R…	Transport, Inner Membrane		MetaNetX (MNX) Equation: MNXR2865 BioCyc: META:TRANS-RXN0-547;META:TRANS-RXN-145	Gomez-Rios et al. 2020 https://doi.org/10.3390/microorganisms8091255
	HEX1	Hexokinase (D-glucose:ATP)	atp[c] + glc__D[c] => adp[c] + h[c] + g6p[c]	2.7.1.2	((ANW17422) or (ANW20585) or (ANW21477))	0	1000			rhea/17825;rhea/17826;rhea/17827;rhea/17828;ec-code/2.7.1.1;ec-code/2.7.1.2;biocyc/META:GLUCOKIN-RXN;metanetx.reaction/MNXR100612;kegg.reaction/R00299;seed.reaction/rxn00216	Glycolysis/Gluconeogenesis		BioCyc: META:RXN66-521 MetaNetX (MNX) Equation: MNXR69234 KEGG Reaction: R00299 RHEA: 17825;17826;17827;17828 UniPathway Reaction: UCR00299;UER00180	Gomez-Rios et al. 2020 https://doi.org/10.3390/microorganisms8091255
	HISabcpp	L-histidine transport via ABC system (periplasm)	atp[c] + h2o[c] + his__L[p] => adp[c] + pi[c] + h[c] + his__L[c]	3.6.3.21	((ANW18204) or (ANW19351) or ((ANW17735) and (ANW17738)) or ((ANW18203) and (ANW18204)))	0	1000			rhea/29891#1;rhea/29892#1;rhea/29893#1;rhea/29894#1;ec-code/3.6.3.21;biocyc/META:ABC-14-RXN;metanetx.reaction/MNXR100644;seed.reaction/rxn05164;seed.reaction/rxn08718	Transport, Inner Membrane		RHEA: 29891;29892;29893;29894 MetaNetX (MNX) Equation: MNXR2971 BioCyc: META:ABC-14-RXN	Gomez-Rios et al. 2020 https://doi.org/10.3390/microorganisms8091255
	HIStex	L-histidine transport via diffusion (extracellular to periplasm)	his__L[e] <=> his__L[p]			-1000	1000			metanetx.reaction/MNXR100649;seed.reaction/rxn08721;seed.reaction/rxn10932	Transport, Outer Membrane Porin		MetaNetX (MNX) Equation: MNXR2975	Gomez-Rios et al. 2020 https://doi.org/10.3390/microorganisms8091255
	Htex	Proton transport via diffusion (extracellular to periplasm)	h[e] => h[p]		(ANW18378)	0	1000			rhea/34979;rhea/34980;rhea/34981;rhea/34982;biocyc/META:RXN-14452;metanetx.reaction/MNXR100765;reactome/R-ATH-170026;reactome/R-ATH-74723;reactome/R-BTA-170026;reactome/R-BTA-2534378;reactome/R-BTA-74723;reactome/R-CEL-170026;reactome/R-CEL-74723;reactome/R-CFA-170026;reactome/R-CFA-2534378;reactome/R-CFA-74723;reactome/R-DDI-74723;reactome/R-DME-170026;reactome/R-DME-74723;reactome/R-DRE-170026;…	Transport, Outer Membrane Porin		MetaNetX (MNX) Equation: MNXR3066 BioCyc: META:RXN-14452	Gomez-Rios et al. 2020 https://doi.org/10.3390/microorganisms8091255
	ICDHyr	Isocitrate dehydrogenase (NADP)	nadp[c] + icit[c] <=> co2[c] + nadph[c] + akg[c]	1.1.1.42	(ANW22080)	-1000	1000			ec-code/1.1.1.42;rhea/19629;rhea/19630;rhea/19631;rhea/19632;metanetx.reaction/MNXR100781;kegg.reaction/R00267;seed.reaction/rxn00198	Citric Acid Cycle		MetaNetX (MNX) Equation: MNXR31729 KEGG Reaction: R00267 RHEA: 19629;19630;19631;19632 UniPathway Reaction: UCR00267;UER00995	Gomez-Rios et al. 2020 https://doi.org/10.3390/microorganisms8091255
	ICL	Isocitrate lyase	icit[c] => succ[c] + glx[c]	4.1.3.1	(ANW22332)	0	1000			rhea/13245;rhea/13246;rhea/13247;rhea/13248;ec-code/4.1.3.1;metanetx.reaction/MNXR100789;kegg.reaction/R00479;seed.reaction/rxn00336	Anaplerotic Reactions		RHEA: 13245;13246;13247;13248 KEGG Reaction: R00479 UniPathway Reaction: UCR00479;UER00719 MetaNetX (MNX) Equation: MNXR31733	Gomez-Rios et al. 2020 https://doi.org/10.3390/microorganisms8091255
	ILEabcpp	L-isoleucine transport via ABC system (periplasm)	atp[c] + h2o[c] + ile__L[p] => adp[c] + pi[c] + h[c] + ile__L[c]		((ANW20705) or ((ANW17735) and (ANW17738)) or ((ANW20704) and (ANW20705)) or ((ANW20705) and (ANW20707)) or ((ANW20705) and (ANW20708)) or ((ANW20705) and (ANW20737)) or ((ANW20706) and (ANW20708)) or ((ANW20705) and (ANW20707) and (ANW20737)) or ((ANW20705) and (ANW20706) and (ANW20707) and (ANW20708)))	0	1000			rhea/29819#1;rhea/29820#1;rhea/29821#1;rhea/29822#1;biocyc/META:ABC-15-RXN;metanetx.reaction/MNXR100821;seed.reaction/rxn05179;seed.reaction/rxn08745	Transport, Inner Membrane		RHEA: 29819;29820;29821;29822 MetaNetX (MNX) Equation: MNXR3094 BioCyc: META:ABC-15-RXN	Gomez-Rios et al. 2020 https://doi.org/10.3390/microorganisms8091255
	ILEtex	L-isoleucine transport via diffusion (extracellular to periplasm)	ile__L[e] <=> ile__L[p]		(ANW18378)	-1000	1000			metanetx.reaction/MNXR100824;seed.reaction/rxn08747;seed.reaction/rxn10933;seed.reaction/rxn13323	Transport, Outer Membrane Porin		MetaNetX (MNX) Equation: MNXR3097	Gomez-Rios et al. 2020 https://doi.org/10.3390/microorganisms8091255
	Kabcpp	Potassium ABC transporter (periplasm)	atp[c] + h2o[c] + k[p] => adp[c] + pi[c] + h[c] + k[c]	3.6.3.12	((ANW17307) or ((ANW16895) and (ANW17307)))	0	1000			rhea/16777#1;rhea/16778#1;rhea/16779#1;rhea/16780#1;ec-code/3.6.3.10;ec-code/3.6.3.12;biocyc/META:3.6.3.10-RXN;biocyc/META:3.6.3.12-RXN;biocyc/META:TRANS-RXN-2;metanetx.reaction/MNXR100657;seed.reaction/rxn08762;seed.reaction/rxn10168;seed.reaction/rxn10558	Inorganic Ion Transport and Metabolism		RHEA: 16777;16778;16779;16780 MetaNetX (MNX) Equation: MNXR2979 BioCyc: META:3.6.3.12-RXN;META:TRANS-RXN-2	Gomez-Rios et al. 2020 https://doi.org/10.3390/microorganisms8091255
	Kt2pp	Potassium transport in via proton symport (periplasm)	h[p] + k[p] => h[c] + k[c]		((ANW17637) or (ANW18419) or (ANW19192))	0	1000			rhea/28490;rhea/28491;rhea/28492;rhea/28493;biocyc/META:TRANS-RXN-3;metanetx.reaction/MNXR100951;seed.reaction/rxn05595;seed.reaction/rxn08769	Inorganic Ion Transport and Metabolism		MetaNetX (MNX) Equation: MNXR3188 BioCyc: META:TRANS-RXN-3;META:TRANS-RXN-42	Gomez-Rios et al. 2020 https://doi.org/10.3390/microorganisms8091255
	Ktex	Potassium transport via diffusion (extracellular to periplasm)	k[e] <=> k[p]		(ANW18378)	-1000	1000			rhea/29463;rhea/29464;rhea/29465;rhea/29466;biocyc/META:TRANS-RXN-143;biocyc/META:TRANS-RXN-185;biocyc/META:TRANS-RXN-186;biocyc/META:TRANS-RXN-187;biocyc/META:TRANS-RXN-190;metanetx.reaction/MNXR100950;reactome/R-ATH-1296043;reactome/R-BTA-1013020;reactome/R-BTA-1296024;reactome/R-BTA-1296035;reactome/R-BTA-1296037;reactome/R-BTA-1296039;reactome/R-BTA-1296043;reactome/R-BTA-1296045;reactome/R-B…	Transport, Outer Membrane Porin		MetaNetX (MNX) Equation: MNXR3189 BioCyc: META:TRANS-RXN-143;META:TRANS-RXN-185;META:TRANS-RXN-186;META:TRANS-RXN-187;META:TRANS-RXN-190	Gomez-Rios et al. 2020 https://doi.org/10.3390/microorganisms8091255
	LDH_D	D-lactate dehydrogenase	h[c] + nadh[c] + pyr[c] => nad[c] + lac__D[c]	1.1.1.28		0	1000			ec-code/1.1.1.28;rhea/16369;rhea/16370;rhea/16371;rhea/16372;biocyc/META:DLACTDEHYDROGNAD-RXN;metanetx.reaction/MNXR101037;kegg.reaction/R00704;seed.reaction/rxn00500	Pyruvate Metabolism		BioCyc: META:DLACTDEHYDROGNAD-RXN BioPath Reaction: RXN00296 MetaNetX (MNX) Equation: MNXR3212 RHEA: 16369;16370;16371;16372 KEGG Reaction: R00704	Gomez-Rios et al. 2020 https://doi.org/10.3390/microorganisms8091255
	L_LACD2	L-Lactate dehydrogenase (ubiquinone)	q8[c] + lac__D[c] => pyr[c] + q8h2[c]	1.1.2.3	(((ANW17119) and (ANW17120)) or ((ANW17118) and (ANW17119) and (ANW17120)))	0	1000			ec-code/1.1.2.3;metanetx.reaction/MNXR101273;seed.reaction/rxn08792	Oxidative Phosphorylation		MetaNetX (MNX) Equation: MNXR55668	Gomez-Rios et al. 2020 https://doi.org/10.3390/microorganisms8091255
	LEUabcpp	L-leucine transport via ABC system (periplasm)	atp[c] + h2o[c] + leu__L[p] => adp[c] + pi[c] + h[c] + leu__L[c]		((ANW19351) or (ANW20705) or ((ANW17735) and (ANW17738)) or ((ANW20704) and (ANW20705)) or ((ANW20705) and (ANW20707)) or ((ANW20705) and (ANW20708)) or ((ANW20705) and (ANW20737)) or ((ANW20706) and (ANW20708)) or ((ANW20705) and (ANW20707) and (ANW20708)) or ((ANW20705) and (ANW20707) and (ANW20737)) or ((ANW20705) and (ANW20708) and (ANW20737)) or ((ANW20705) and (ANW20706) and (ANW20707) and …	0	1000			rhea/29807#1;rhea/29808#1;rhea/29809#1;rhea/29810#1;biocyc/META:ABC-35-RXN;metanetx.reaction/MNXR101054;seed.reaction/rxn05161;seed.reaction/rxn08784	Transport, Inner Membrane		RHEA: 29807;29808;29809;29810 MetaNetX (MNX) Equation: MNXR3222 BioCyc: META:ABC-35-RXN	Gomez-Rios et al. 2020 https://doi.org/10.3390/microorganisms8091255
	LEUtex	L-leucine transport via diffusion (extracellular to periplasm)	leu__L[e] <=> leu__L[p]		(ANW18378)	-1000	1000			biocyc/META:RXN66-447;metanetx.reaction/MNXR101057;seed.reaction/rxn08786;seed.reaction/rxn11003	Transport, Outer Membrane Porin		MetaNetX (MNX) Equation: MNXR3225 BioCyc: META:RXN66-447	Gomez-Rios et al. 2020 https://doi.org/10.3390/microorganisms8091255
	LYSt3pp	L-lysine transport out via proton antiport (cytoplasm to periplasm)	h[p] + lys__L[c] <=> h[c] + lys__L[p]		(ANW19239)	-1000	1000			metanetx.reaction/MNXR101267;seed.reaction/rxn05305;seed.reaction/rxn08855;seed.reaction/rxn13343	Transport, Inner Membrane		RHEA: 28911;28912;28913;28914 MetaNetX (MNX) Equation: MNXR3355 BioCyc: META:TRANS-RXN-58	Gomez-Rios et al. 2020 https://doi.org/10.3390/microorganisms8091255
	LYStex	L-lysine transport via diffusion (extracellular to periplasm)	lys__L[e] <=> lys__L[p]		(ANW18378)	-1000	1000			biocyc/META:TRANS-RXN0-569;metanetx.reaction/MNXR101269;seed.reaction/rxn08856;seed.reaction/rxn10834	Transport, Outer Membrane Porin		MetaNetX (MNX) Equation: MNXR3357 BioCyc: META:TRANS-RXN0-569	Gomez-Rios et al. 2020 https://doi.org/10.3390/microorganisms8091255
	MALS	Malate synthase	h2o[c] + accoa[c] + glx[c] => h[c] + coa[c] + mal__L[c]	2.3.3.9	((ANW17438) or (ANW22333))	0	1000			rhea/18181;rhea/18182;rhea/18183;rhea/18184;ec-code/2.3.3.9;biocyc/META:MALSYN-RXN;metanetx.reaction/MNXR101347;kegg.reaction/R00472;seed.reaction/rxn00330	Anaplerotic Reactions		BioCyc: META:MALSYN-RXN BioPath Reaction: RXN00920 MetaNetX (MNX) Equation: MNXR3388 KEGG Reaction: R00472 RHEA: 18181;18182;18183;18184 UniPathway Reaction: UCR00472;UER00720	Gomez-Rios et al. 2020 https://doi.org/10.3390/microorganisms8091255
	MALt3pp	L-malate transport out via proton antiport (periplasm)	h[c] + mal__L[p] <=> mal__L[c] + h[p]			0	1000			metanetx.reaction/MNXR101373;sbo/SBO:0000185	Transport, Inner Membrane			Ataman et al. 2017 https://doi.org/10.1371/journal.pcbi.1005444
	MALtex	Malate transport via diffusion (extracellular to periplasm)	mal__L[e] <=> mal__L[p]		b0241 or b0929 or b1377 or b2215	-1000	1000			metanetx.reaction/MNXR101367;sbo/SBO:0000185	Transport, Outer Membrane Porin			Ataman et al. 2017 https://doi.org/10.1371/journal.pcbi.1005444
	MDH	Malate dehydrogenase	h[c] + nadh[c] + oaa[c] => nad[c] + mal__L[c]	1.1.1.37	((ANW18535) or (ANW22006))	0	1000			ec-code/1.1.1.299;ec-code/1.1.1.37;rhea/21432;rhea/21433;rhea/21434;rhea/21435;biocyc/META:MALATE-DEH-RXN;metanetx.reaction/MNXR101439;reactome/R-ATH-70979;reactome/R-ATH-71783;reactome/R-BTA-198508;reactome/R-BTA-70979;reactome/R-BTA-71783;reactome/R-CEL-198508;reactome/R-CEL-70979;reactome/R-CEL-71783;reactome/R-CFA-198508;reactome/R-CFA-70979;reactome/R-CFA-71783;reactome/R-DDI-198508;reactome…	Citric Acid Cycle		BioCyc: META:MALATE-DEH-RXN BioPath Reaction: RXN00015 MetaNetX (MNX) Equation: MNXR3464 KEGG Reaction: R00342 RHEA: 21432;21433;21434;21435 UniPathway Reaction: UCR00342;UER00721	Gomez-Rios et al. 2020 https://doi.org/10.3390/microorganisms8091255
	MDH2	Malate dehydrogenase (ubiquinone 8 as acceptor)	mal__L[c] + q8[c] <=> oaa[c] + q8h2[c]			-1000	1000			rhea/29083;rhea/29084;rhea/29085;rhea/29086;metanetx.reaction/MNXR101440;seed.reaction/rxn08900	Citric Acid Cycle			Ataman et al. 2017 https://doi.org/10.1371/journal.pcbi.1005444
	MDH3	Malate dehydrogenase (menaquinone 8 as acceptor)	mal__L[c] + mqn8[c] <=> mql8[c] + oaa[c]			-1000	1000			rhea/29087;rhea/29088;rhea/29089;rhea/29090;metanetx.reaction/MNXR101441;seed.reaction/rxn08901	Citric Acid Cycle			Ataman et al. 2017 https://doi.org/10.1371/journal.pcbi.1005444
	ME1	Malic enzyme (NAD)	nad[c] + mal__L[c] => co2[c] + nadh[c] + pyr[c]	1.1.1.39	(ANW18201)	0	1000			ec-code/1.1.1.38;ec-code/1.1.1.39;rhea/12653;rhea/12654;rhea/12655;rhea/12656;biocyc/META:1.1.1.39-RXN;metanetx.reaction/MNXR101446;kegg.reaction/R00214;seed.reaction/rxn00159	Anaplerotic Reactions		BioCyc: META:1.1.1.39-RXN BioPath Reaction: RXN00044 MetaNetX (MNX) Equation: MNXR3470 RHEA: 12653;12654;12655;12656 KEGG Reaction: R00214	Gomez-Rios et al. 2020 https://doi.org/10.3390/microorganisms8091255
	ME2	Malic enzyme (NADP)	nadp[c] + mal__L[c] => co2[c] + nadph[c] + pyr[c]	1.1.1.40	((ANW18201) or (ANW19973))	0	1000			ec-code/1.1.1.40;rhea/18253;rhea/18254;rhea/18255;rhea/18256;biocyc/META:MALIC-NADP-RXN;metanetx.reaction/MNXR101443;kegg.reaction/R00216;seed.reaction/rxn00161	Anaplerotic Reactions		BioCyc: META:MALIC-NADP-RXN BioPath Reaction: RXN00625 MetaNetX (MNX) Equation: MNXR3471 RHEA: 18253;18254;18255;18256 KEGG Reaction: R00216	Gomez-Rios et al. 2020 https://doi.org/10.3390/microorganisms8091255
	MEOHtex	Methanol transport via diffusion (extracellular to periplasm)	meoh[e] <=> meoh[p]		(ANW18378)	-1000	1000			rhea/34871;rhea/34872;rhea/34873;rhea/34874;biocyc/META:TRANS-RXN0-459;metanetx.reaction/MNXR101464;seed.reaction/rxn10570	Transport, Outer Membrane Porin		MetaNetX (MNX) Equation: MNXR3482 BioCyc: META:TRANS-RXN0-459	Gomez-Rios et al. 2020 https://doi.org/10.3390/microorganisms8091255
	MG2tex	Magnesium (Mg+2) transport via diffusion (extracellular to periplasm)	mg2[e] <=> mg2[p]		(ANW18378)	-1000	1000			rhea/29827;rhea/29828;rhea/29829;rhea/29830;biocyc/META:TRANS-RXN-141;metanetx.reaction/MNXR101507;reactome/R-ATH-5336453;reactome/R-ATH-5336466;reactome/R-BTA-442661;reactome/R-BTA-5336453;reactome/R-BTA-5336466;reactome/R-BTA-5339528;reactome/R-BTA-5339538;reactome/R-CEL-442661;reactome/R-CEL-5336453;reactome/R-CEL-5339528;reactome/R-CEL-5339538;reactome/R-CFA-442661;reactome/R-CFA-5336453;reac…	Transport, Outer Membrane Porin		MetaNetX (MNX) Equation: MNXR3516 BioCyc: META:TRANS-RXN-141	Gomez-Rios et al. 2020 https://doi.org/10.3390/microorganisms8091255
	MG2uabcpp	Magnesium (Mg+2) ABC transporter (ubtake, periplasm)	atp[c] + h2o[c] + mg2[p] => adp[c] + pi[c] + h[c] + mg2[c]	3.6.3.2	(ANW18294)	0	1000			rhea/10260#1;rhea/10261#1;rhea/10262#1;rhea/10263#1;ec-code/3.6.3.2;biocyc/META:3.6.3.2-RXN;biocyc/META:TRANS-RXN-250;metanetx.reaction/MNXR101505;seed.reaction/rxn08924;seed.reaction/rxn10571	Inorganic Ion Transport and Metabolism		RHEA: 10260;10261;10262;10263 MetaNetX (MNX) Equation: MNXR3513 BioCyc: META:3.6.3.2-RXN;META:TRANS-RXN-250	Gomez-Rios et al. 2020 https://doi.org/10.3390/microorganisms8091255
	MNt2pp	Manganese (Mn+2) transport in via proton symport (periplasm)	h[p] + mn2[p] => h[c] + mn2[c]		((ANW22395) and (ANW22679))	0	1000			rhea/29007;rhea/29008;rhea/29009;rhea/29010;biocyc/META:TRANS-RXN-241;metanetx.reaction/MNXR101681;seed.reaction/rxn05618;seed.reaction/rxn08951	Transport, Inner Membrane		MetaNetX (MNX) Equation: MNXR69476 BioCyc: META:TRANS-RXN-241	Gomez-Rios et al. 2020 https://doi.org/10.3390/microorganisms8091255
	MNtex	Manganese (Mn+2) transport via diffusion (extracellular to periplasm)	mn2[e] <=> mn2[p]		(ANW18378)	-1000	1000			rhea/28699;rhea/28700;rhea/28701;rhea/28702;biocyc/META:RXN0-16;biocyc/META:TRANS-RXN0-487;metanetx.reaction/MNXR101670;seed.reaction/rxn08947;seed.reaction/rxn08952	Transport, Outer Membrane Porin		MetaNetX (MNX) Equation: MNXR69477 BioCyc: META:RXN0-16;META:TRANS-RXN0-487	Gomez-Rios et al. 2020 https://doi.org/10.3390/microorganisms8091255
	MOBDabcpp	Molybdate transport via ABC system (periplasm)	atp[c] + h2o[c] + mobd[p] => adp[c] + pi[c] + h[c] + mobd[c]	3.6.3.29	((ANW17277) or (ANW17635) or (ANW20329) or (ANW20864) or (ANW22276))	0	1000			rhea/22020#1;rhea/22021#1;rhea/22022#1;rhea/22023#1;ec-code/3.6.3.29;biocyc/META:3.6.3.29-RXN;biocyc/META:ABC-19-RXN;metanetx.reaction/MNXR101689;seed.reaction/rxn05619;seed.reaction/rxn08955	Inorganic Ion Transport and Metabolism		RHEA: 22020;22021;22022;22023 MetaNetX (MNX) Equation: MNXR3623 BioCyc: META:3.6.3.29-RXN;META:ABC-19-RXN	Gomez-Rios et al. 2020 https://doi.org/10.3390/microorganisms8091255
	MOBDtex	Molybdate transport via diffusion (extracellular to periplasm)	mobd[e] <=> mobd[p]		(ANW18378)	-1000	1000			rhea/34907;rhea/34908;rhea/34909;rhea/34910;metanetx.reaction/MNXR101690;seed.reaction/rxn08956	Transport, Outer Membrane Porin		MetaNetX (MNX) Equation: MNXR3624	Gomez-Rios et al. 2020 https://doi.org/10.3390/microorganisms8091255
	MOX	Malate oxidase	mal__L[c] + o2[c] => h2o2[c] + oaa[c]			0	1000			ec-code/1.1.5.4;rhea/10512;rhea/10513;rhea/10514;rhea/10515;metanetx.reaction/MNXR101715;kegg.reaction/R00360;seed.reaction/rxn00264	Citric Acid Cycle			Ataman et al. 2017 https://doi.org/10.1371/journal.pcbi.1005444
	NADH10	NADH dehydrogenase (menaquinone-8 & 0 protons)	h[c] + nadh[c] + mqn8[c] => nad[c] + mql8[c]		(((ANW19854) and (ANW22434)) or ((ANW18684) and (ANW18685) and (ANW18686) and (ANW18687) and (ANW18688) and (ANW18689) and (ANW18691) and (ANW18692) and (ANW18693) and (ANW18694) and (ANW18695) and (ANW21887) and (ANW21888)))	0	1000			rhea/29243;rhea/29244;rhea/29245;rhea/29246;metanetx.reaction/MNXR101863;seed.reaction/rxn08971	Oxidative Phosphorylation		RHEA: 29243;29244;29245;29246 MetaNetX (MNX) Equation: MNXR83428	Gomez-Rios et al. 2020 https://doi.org/10.3390/microorganisms8091255
	NADH16pp	NADH dehydrogenase (ubiquinone-8 & 3 protons) (periplasm)	4 h[c] + nadh[c] + q8[c] => 3 h[p] + nad[c] + q8h2[c]	1.6.5.3	((ANW18665) or ((ANW18664) and (ANW18665)))	0	1000			ec-code/1.6.5.3;metanetx.reaction/MNXR101864;seed.reaction/rxn08972	Oxidative Phosphorylation		MetaNetX (MNX) Equation: MNXR83429	Gomez-Rios et al. 2020 https://doi.org/10.3390/microorganisms8091255
	NADH17pp	NADH dehydrogenase (menaquinone-8 & 3 protons) (periplasm)	4 h[c] + nadh[c] + mqn8[c] => 3 h[p] + nad[c] + mql8[c]	1.6.5.3	((ANW18665) or ((ANW18664) and (ANW18665)) or ((ANW19687) and (ANW21883)) or ((ANW18658) and (ANW18662) and (ANW18663) and (ANW18665) and (ANW19687) and (ANW21883)))	0	1000			ec-code/1.6.5.3;metanetx.reaction/MNXR101865;seed.reaction/rxn08973	Oxidative Phosphorylation		MetaNetX (MNX) Equation: MNXR69511	Gomez-Rios et al. 2020 https://doi.org/10.3390/microorganisms8091255
	NADH18pp	NADH dehydrogenase (demethylmenaquinone-8 & 3 protons) (periplasm)	4 h[c] + nadh[c] + 2dmmq8[c] => 3 h[p] + nad[c] + 2dmmql8[c]	1.6.5.3	((ANW18665) or ((ANW18664) and (ANW18665)))	0	1000			ec-code/1.6.5.3;metanetx.reaction/MNXR101866;seed.reaction/rxn08974	Oxidative Phosphorylation		MetaNetX (MNX) Equation: MNXR69512	Gomez-Rios et al. 2020 https://doi.org/10.3390/microorganisms8091255
	NADH5	NADH dehydrogenase (ubiquinone-8 )	h[c] + nadh[c] + q8[c] => nad[c] + q8h2[c]		((ANW21918) or ((ANW19854) and (ANW22434)) or ((ANW18684) and (ANW18685) and (ANW18686) and (ANW18687) and (ANW18688) and (ANW18689) and (ANW18691) and (ANW18692) and (ANW18693) and (ANW18694) and (ANW18695) and (ANW21887) and (ANW21888)))	0	1000			rhea/29107;rhea/29108;rhea/29109;rhea/29110;metanetx.reaction/MNXR101872;seed.reaction/rxn08975	Oxidative Phosphorylation		RHEA: 29107;29108;29109;29110 MetaNetX (MNX) Equation: MNXR83430	Gomez-Rios et al. 2020 https://doi.org/10.3390/microorganisms8091255
	NADH9	NADH dehydrogenase (demethylmenaquinone-8 & 0 protons)	h[c] + nadh[c] + 2dmmq8[c] => nad[c] + 2dmmql8[c]		(((ANW19854) and (ANW22434)) or ((ANW18684) and (ANW18685) and (ANW18686) and (ANW18687) and (ANW18688) and (ANW18689) and (ANW18691) and (ANW18692) and (ANW18693) and (ANW18694) and (ANW18695) and (ANW21887) and (ANW21888)))	0	1000			rhea/30507;rhea/30508;rhea/30509;rhea/30510;metanetx.reaction/MNXR101876;seed.reaction/rxn08976	Oxidative Phosphorylation		RHEA: 30507;30508;30509;30510 MetaNetX (MNX) Equation: MNXR26765	Gomez-Rios et al. 2020 https://doi.org/10.3390/microorganisms8091255
	NADK	NAD kinase	atp[c] + nad[c] => adp[c] + h[c] + nadp[c]	2.7.1.23	(ANW20878)	0	1000			rhea/18629;rhea/18630;rhea/18631;rhea/18632;ec-code/2.7.1.23;biocyc/META:NAD-KIN-RXN;metanetx.reaction/MNXR101882;reactome/R-ATH-197198;reactome/R-BTA-197198;reactome/R-CFA-197198;reactome/R-DDI-197198;reactome/R-DME-197198;reactome/R-DRE-197198;reactome/R-GGA-197198;reactome/R-HSA-197198;reactome/R-MMU-197198;reactome/R-OSA-197198;reactome/R-RNO-197198;reactome/R-SCE-197198;reactome/R-SPO-197198…	Cofactor and Prosthetic Group Biosynthesis		BioCyc: META:NAD-KIN-RXN BioPath Reaction: RXN00607 MetaNetX (MNX) Equation: MNXR3759 RHEA: 18629;18630;18631;18632 KEGG Reaction: R00104	Gomez-Rios et al. 2020 https://doi.org/10.3390/microorganisms8091255
	NADPHQR2	NADPH Quinone Reductase (Ubiquinone-8)	h[c] + nadph[c] + q8[c] => nadp[c] + q8h2[c]		(ANW18977)	0	1000			rhea/29111;rhea/29112;rhea/29113;rhea/29114;metanetx.reaction/MNXR101891;seed.reaction/rxn08977	Oxidative Phosphorylation		RHEA: 29111;29112;29113;29114 MetaNetX (MNX) Equation: MNXR55744	Gomez-Rios et al. 2020 https://doi.org/10.3390/microorganisms8091255
	NADPHQR3	NADPH Quinone Reductase (Menaquinone-8)	h[c] + nadph[c] + mqn8[c] => nadp[c] + mql8[c]		(ANW18690)	0	1000			rhea/29115;rhea/29116;rhea/29117;rhea/29118;metanetx.reaction/MNXR101892;seed.reaction/rxn08978	Oxidative Phosphorylation		RHEA: 29115;29116;29117;29118 MetaNetX (MNX) Equation: MNXR26691	Gomez-Rios et al. 2020 https://doi.org/10.3390/microorganisms8091255
	NADPPPS	NADP phosphatase	h2o[c] + nadp[c] <=> h[c] + nad[c] + pi[c]	3.1.3.2; 3.1.3.-; 3.1.3.1		0	1000			kegg.reaction/R00118;metanetx.reaction/MNXR101798;sbo/SBO:0000176	Cofactor and Prosthetic Group Biosynthesis			Ataman et al. 2017 https://doi.org/10.1371/journal.pcbi.1005444
	NADTRHD	NAD transhydrogenase	nad[c] + nadph[c] <=> nadh[c] + nadp[c]	1.6.1.3; 1.6.1.2; 1.6.1.1	b3962 or (b1602 and b1603)	0	1000			kegg.reaction/R00112;metanetx.reaction/MNXR101898;sbo/SBO:0000176	Oxidative Phosphorylation			Ataman et al. 2017 https://doi.org/10.1371/journal.pcbi.1005444
	NAt3_1p5pp	Sodium proton antiporter (H:NA is 1.5) (periplasm)	3 h[c] + 2 na1[p] => 2 na1[c] + 3 h[p]			0	1000			rhea/29247;rhea/29248;rhea/29249;rhea/29250;biocyc/META:TRANS-RXN-130;metanetx.reaction/MNXR101914;seed.reaction/rxn08982;seed.reaction/rxn10179	Inorganic Ion Transport and Metabolism			Ataman et al. 2017 https://doi.org/10.1371/journal.pcbi.1005444
	NAt3_2pp	Sodium proton antiporter (H:NA is 2) (periplasm)	2 h[p] + na1[c] => 2 h[c] + na1[p]		(ANW19561)	0	1000			rhea/29251;rhea/29252;rhea/29253;rhea/29254;biocyc/META:TRANS-RXN-129;metanetx.reaction/MNXR101915;seed.reaction/rxn08983;seed.reaction/rxn10178	Inorganic Ion Transport and Metabolism		MetaNetX (MNX) Equation: MNXR3785 BioCyc: META:TRANS-RXN-129	Gomez-Rios et al. 2020 https://doi.org/10.3390/microorganisms8091255
	NAt3pp	Sodium transport out via proton antiport (cytoplasm to periplasm)	h[p] + na1[c] => h[c] + na1[p]		((ANW19758) or (ANW20148) or (ANW20443))	0	1000			rhea/29419;rhea/29420;rhea/29421;rhea/29422;biocyc/META:TRANS-RXN-101;metanetx.reaction/MNXR101803;reactome/R-ATH-425965;reactome/R-ATH-425983;reactome/R-ATH-426015;reactome/R-BTA-2872444;reactome/R-BTA-425965;reactome/R-BTA-425983;reactome/R-BTA-425994;reactome/R-BTA-426015;reactome/R-CEL-2872444;reactome/R-CEL-425965;reactome/R-CEL-425983;reactome/R-CEL-425994;reactome/R-CEL-426015;reactome/R-C…	Inorganic Ion Transport and Metabolism		MetaNetX (MNX) Equation: MNXR3783 BioCyc: META:TRANS-RXN-101	Gomez-Rios et al. 2020 https://doi.org/10.3390/microorganisms8091255
	NH4tex	Ammonia transport via diffusion (extracellular to periplasm)	nh4[e] <=> nh4[p]		((ANW18378) or (spontaneous))	-1000	1000			rhea/28747;rhea/28748;rhea/28749;rhea/28750;biocyc/META:RXN-9615;biocyc/META:TRANS-RXN0-206;biocyc/META:TRANS-RXN0-544;metanetx.reaction/MNXR101950;reactome/R-BTA-444416;reactome/R-CEL-444416;reactome/R-CFA-444416;reactome/R-DDI-444416;reactome/R-DME-444416;reactome/R-DRE-444416;reactome/R-GGA-444416;reactome/R-HSA-444416;reactome/R-MMU-444416;reactome/R-RNO-444416;reactome/R-SSC-444416;reactome/…	Transport, Outer Membrane Porin		MetaNetX (MNX) Equation: MNXR82602	Gomez-Rios et al. 2020 https://doi.org/10.3390/microorganisms8091255
	NH4tpp	Ammonia reversible transport (periplasm)	nh4[p] <=> nh4[c]		(spontaneous)	-1000	1000			rhea/28747;rhea/28748;rhea/28749;rhea/28750;biocyc/META:RXN-9615;biocyc/META:TRANS-RXN0-206;biocyc/META:TRANS-RXN0-544;metanetx.reaction/MNXR101950;reactome/R-BTA-444416;reactome/R-CEL-444416;reactome/R-CFA-444416;reactome/R-DDI-444416;reactome/R-DME-444416;reactome/R-DRE-444416;reactome/R-GGA-444416;reactome/R-HSA-444416;reactome/R-MMU-444416;reactome/R-RNO-444416;reactome/R-SSC-444416;reactome/…	Inorganic Ion Transport and Metabolism		MetaNetX (MNX) Equation: MNXR82602	Gomez-Rios et al. 2020 https://doi.org/10.3390/microorganisms8091255
	NI2tex	Nickel transport via diffusion (extracellular to periplasm)	ni2[e] <=> ni2[p]		(ANW18378)	-1000	1000			rhea/29831;rhea/29832;rhea/29833;rhea/29834;biocyc/META:TRANS-RXN-141B;metanetx.reaction/MNXR101958	Transport, Outer Membrane Porin		MetaNetX (MNX) Equation: MNXR69539 BioCyc: META:TRANS-RXN-141B	Gomez-Rios et al. 2020 https://doi.org/10.3390/microorganisms8091255
	NI2tpp	Nickel (+2) transport in via permease (no H+)	ni2[p] <=> ni2[c]		b3816	0	1000			metanetx.reaction/MNXR101958;sbo/SBO:0000185	Inorganic Ion Transport and Metabolism			Ataman et al. 2017 https://doi.org/10.1371/journal.pcbi.1005444
	NI2uabcpp	Nickel transport via ABC system (uptake, periplasm)	atp[c] + h2o[c] + ni2[p] => adp[c] + pi[c] + h[c] + ni2[c]	3.6.3.24	((ANW16913) or ((ANW16830) and (ANW16832)) or ((ANW16830) and (ANW16832) and (ANW21738)) or ((ANW19777) and (ANW19778) and (ANW19779)) or ((ANW16832) and (ANW18274) and (ANW19438) and (ANW22207)))	0	1000			rhea/15557#1;rhea/15558#1;rhea/15559#1;rhea/15560#1;ec-code/3.6.3.24;biocyc/META:3.6.3.24-RXN;biocyc/META:ABC-20-RXN;metanetx.reaction/MNXR101959	Inorganic Ion Transport and Metabolism		RHEA: 15557;15558;15559;15560 MetaNetX (MNX) Equation: MNXR19978 BioCyc: META:3.6.3.24-RXN;META:ABC-20-RXN	Gomez-Rios et al. 2020 https://doi.org/10.3390/microorganisms8091255
	NTP1	Nucleoside-triphosphatase (ATP)	atp[c] + h2o[c] => adp[c] + pi[c] + h[c]	3.6.4.9	((ANW18239) or (ANW19464) or (ANW20991))	0	1000			rhea/13065;rhea/13066;rhea/13067;rhea/13068;ec-code/3.6.1.15;ec-code/3.6.1.3;ec-code/3.6.1.5;ec-code/3.6.1.8;ec-code/3.6.3.1;ec-code/3.6.3.10;ec-code/3.6.3.11;ec-code/3.6.3.12;ec-code/3.6.3.14;ec-code/3.6.3.15;ec-code/3.6.3.16;ec-code/3.6.3.17;ec-code/3.6.3.18;ec-code/3.6.3.19;ec-code/3.6.3.2;ec-code/3.6.3.20;ec-code/3.6.3.21;ec-code/3.6.3.22;ec-code/3.6.3.23;ec-code/3.6.3.24;ec-code/3.6.3.25;ec-…	Nucleotide Salvage Pathway		BioCyc: META:ATPASE-RXN BioPath Reaction: RXN00003;RXN01035 MetaNetX (MNX) Equation: MNXR892 RHEA: 13065;13066;13067;13068 KEGG Reaction: R00086	Gomez-Rios et al. 2020 https://doi.org/10.3390/microorganisms8091255
	NTPP6	Nucleoside triphosphate pyrophosphorylase (atp)	atp[c] + h2o[c] => h[c] + amp[c] + ppi[c]	3.6.1.8	(ANW19846)	0	1000			rhea/14245;rhea/14246;rhea/14247;rhea/14248;ec-code/3.6.1.8;ec-code/3.6.1.9;biocyc/META:ATP-PYROPHOSPHATASE-RXN;metanetx.reaction/MNXR102054;kegg.reaction/R00087;seed.reaction/rxn00063;seed.reaction/rxn05822	Nucleotide Salvage Pathway		RHEA: 14245;14246;14247;14248 BioCyc: META:ATP-PYROPHOSPHATASE-RXN MetaNetX (MNX) Equation: MNXR3901 KEGG Reaction: R00087	Gomez-Rios et al. 2020 https://doi.org/10.3390/microorganisms8091255
	O2t	O2 transport diffusion	o2[e] => o2[c]		(spontaneous)	0	1000			biocyc/META:TRANS-RXN0-474;metanetx.reaction/MNXR102090;seed.reaction/rxn05468;seed.reaction/rxn09031;seed.reaction/rxn09032;seed.reaction/rxn09641;seed.reaction/rxn09734	Transport, Extracellular		MetaNetX (MNX) Equation: MNXR3931 BioCyc: META:TRANS-RXN0-474	Gomez-Rios et al. 2020 https://doi.org/10.3390/microorganisms8091255
	OAADC	Oxaloacetate decarboxylase	h[c] + oaa[c] => co2[c] + pyr[c]	4.1.1.3	(ANW20427)	0	1000			ec-code/1.1.1.38;ec-code/1.1.1.40;rhea/15641;rhea/15642;rhea/15643;rhea/15644;ec-code/4.1.1.3;biocyc/META:OXALODECARB-RXN;metanetx.reaction/MNXR102097;kegg.reaction/R00217;seed.reaction/rxn00162	Pyruvate Metabolism		RHEA: 15641;15642;15643;15644 BioCyc: META:OXALODECARB-RXN MetaNetX (MNX) Equation: MNXR3932 KEGG Reaction: R00217;R00219	Gomez-Rios et al. 2020 https://doi.org/10.3390/microorganisms8091255
	PDH	Pyruvate dehydrogenase	coa[c] + nad[c] + pyr[c] => co2[c] + nadh[c] + accoa[c]	2.3.1.12	((ANW19179) or (ANW21339) or ((ANW20365) and (ANW20533)))	0	1000			ec-code/1.2.1;ec-code/1.2.1.51;ec-code/1.2.4.1;ec-code/1.8.1.4;ec-code/2.3.1.12;rhea/28042;rhea/28043;rhea/28044;rhea/28045;biocyc/META:PYRUVDEH-RXN;metanetx.reaction/MNXR102425;reactome/R-ATH-71397;reactome/R-BTA-71397;reactome/R-CEL-71397;reactome/R-CFA-71397;reactome/R-DDI-71397;reactome/R-DME-71397;reactome/R-DRE-71397;reactome/R-GGA-373177;reactome/R-GGA-71397;reactome/R-HSA-71397;reactome/R…	Glycolysis/Gluconeogenesis		RHEA: 28042;28043;28044;28045 BioCyc: META:PYRUVDEH-RXN MetaNetX (MNX) Equation: MNXR4132 KEGG Reaction: R00209	Gomez-Rios et al. 2020 https://doi.org/10.3390/microorganisms8091255
	PE160abcpp	Phosphatidylethanolamine transport via ABC system (n-C16:0, periplasm)	atp[c] + h2o[c] + pe160[c] => adp[c] + pi[c] + h[c] + pe160[p]		((ANW17991) or (ANW20315) or (ANW21681))	0	1000			metanetx.reaction/MNXR102444;seed.reaction/rxn09076	Transport, Inner Membrane		MetaNetX (MNX) Equation: MNXR69647	Gomez-Rios et al. 2020 https://doi.org/10.3390/microorganisms8091255
	PE161abcpp	Phosphatidylethanolamine transport via ABC system (n-C16:1, periplasm)	atp[c] + h2o[c] + pe161[c] => adp[c] + pi[c] + h[c] + pe161[p]		((ANW17991) or (ANW20315) or (ANW21681))	0	1000			metanetx.reaction/MNXR102445	Transport, Inner Membrane		MetaNetX (MNX) Equation: MNXR83595	Gomez-Rios et al. 2020 https://doi.org/10.3390/microorganisms8091255
	PE181abcpp	Phosphatidylethanolamine transport via ABC system (n-C18:1, periplasm)	atp[c] + h2o[c] + pe181[c] => adp[c] + pi[c] + h[c] + pe181[p]		((ANW17991) or (ANW20315) or (ANW21681))	0	1000			metanetx.reaction/MNXR102459	Transport, Inner Membrane		MetaNetX (MNX) Equation: MNXR4148	Gomez-Rios et al. 2020 https://doi.org/10.3390/microorganisms8091255
	PFK	Phosphofructokinase	atp[c] + f6p[c] => adp[c] + h[c] + fdp[c]	2.7.1.11	(ANW21294)	0	1000			rhea/16109;rhea/16110;rhea/16111;rhea/16112;ec-code/2.7.1.11;metanetx.reaction/MNXR102507	Glycolysis/Gluconeogenesis		KEGG Reaction: R00756 UniPathway Reaction: UCR00756;UER00182 MetaNetX (MNX) Equation: MNXR83624	Gomez-Rios et al. 2020 https://doi.org/10.3390/microorganisms8091255
	PFL	Pyruvate formate lyase	coa[c] + pyr[c] <=> accoa[c] + for[c]	2.3.1.54	(b0902 and b0903) or (b0902 and b3114) or (b3951 and b3952) or ((b0902 and b0903) and b2579)	0	1000			kegg.reaction/R00212;metanetx.reaction/MNXR102514;sbo/SBO:0000176	Pyruvate Metabolism			Ataman et al. 2017 https://doi.org/10.1371/journal.pcbi.1005444
	PG160abcpp	Phosphatidylglycerol transport via ABC system (n-C16:0, periplasm)	atp[c] + h2o[c] + pg160[c] => adp[c] + pi[c] + h[c] + pg160[p]		((ANW20315) or (ANW21681))	0	1000			metanetx.reaction/MNXR102519;seed.reaction/rxn09088	Transport, Inner Membrane		MetaNetX (MNX) Equation: MNXR69667	Gomez-Rios et al. 2020 https://doi.org/10.3390/microorganisms8091255
	PG161abcpp	Phosphatidylglycerol transport via ABC system (n-C16:1, periplasm)	atp[c] + h2o[c] + pg161[c] => adp[c] + pi[c] + h[c] + pg161[p]		((ANW20315) or (ANW21681))	0	1000			metanetx.reaction/MNXR102520;seed.reaction/rxn09089	Transport, Inner Membrane		MetaNetX (MNX) Equation: MNXR69668	Gomez-Rios et al. 2020 https://doi.org/10.3390/microorganisms8091255
	PG181abcpp	Phosphatidylglycerol transport via ABC system (n-C18:1, periplasm)	atp[c] + h2o[c] + pg181[c] => adp[c] + pi[c] + h[c] + pg181[p]		((ANW20315) or (ANW21681))	0	1000			metanetx.reaction/MNXR102524	Transport, Inner Membrane		MetaNetX (MNX) Equation: MNXR69670	Gomez-Rios et al. 2020 https://doi.org/10.3390/microorganisms8091255
	PGI	Glucose-6-phosphate isomerase	g6p[c] <=> f6p[c]	5.3.1.9	(ANW20752)	-1000	1000			ec-code/5.3.1.9;biocyc/META:PGLUCISOM-RXN;metanetx.reaction/MNXR102535	Glycolysis/Gluconeogenesis		KEGG Reaction: R00771 UniPathway Reaction: UCR00771;UER00181 MetaNetX (MNX) Equation: MNXR83637	Gomez-Rios et al. 2020 https://doi.org/10.3390/microorganisms8091255
	PGK	Phosphoglycerate kinase	atp[c] + 3pg[c] <=> adp[c] + 13dpg[c]	2.7.2.3	(ANW20748)	-1000	1000			rhea/14801;rhea/14802;rhea/14803;rhea/14804;ec-code/2.7.2.3;biocyc/META:PHOSGLYPHOS-RXN;metanetx.reaction/MNXR102538;reactome/R-ATH-70486;reactome/R-ATH-71850;reactome/R-BTA-70486;reactome/R-BTA-71850;reactome/R-CEL-70486;reactome/R-CEL-71850;reactome/R-CFA-70486;reactome/R-CFA-71850;reactome/R-DDI-70486;reactome/R-DDI-71850;reactome/R-DME-70486;reactome/R-DME-71850;reactome/R-DRE-70486;reactome/…	Glycolysis/Gluconeogenesis		BioCyc: META:PHOSGLYPHOS-RXN BioPath Reaction: RXN00796 MetaNetX (MNX) Equation: MNXR4189 KEGG Reaction: R01512 RHEA: 14801;14802;14803;14804 UniPathway Reaction: UCR01512;UER00185	Gomez-Rios et al. 2020 https://doi.org/10.3390/microorganisms8091255
	PGL	6-phosphogluconolactonase	h2o[c] + 6pgl[c] => h[c] + 6pgc[c]	3.1.1.31	((ANW20755) or (ANW21457) or (ANW22365))	0	1000			rhea/12556;rhea/12557;rhea/12558;rhea/12559;ec-code/3.1.1.31;biocyc/META:6PGLUCONOLACT-RXN;metanetx.reaction/MNXR102539;reactome/R-ATH-71296;reactome/R-BTA-71296;reactome/R-CEL-71296;reactome/R-CFA-71296;reactome/R-DDI-71296;reactome/R-DME-71296;reactome/R-DRE-71296;reactome/R-GGA-71296;reactome/R-HSA-71296;reactome/R-MMU-71296;reactome/R-OSA-71296;reactome/R-RNO-71296;reactome/R-SCE-71296;reacto…	Pentose Phosphate Pathway		BioCyc: META:6PGLUCONOLACT-RXN BioPath Reaction: RXN00892 MetaNetX (MNX) Equation: MNXR4190 KEGG Reaction: R02035 RHEA: 12556;12557;12558;12559 UniPathway Reaction: UCR02035;UER00409	Gomez-Rios et al. 2020 https://doi.org/10.3390/microorganisms8091255
	PGM	Phosphoglycerate mutase	2pg[c] <=> 3pg[c]	5.4.2.12	((ANW17043) or (ANW18716) or (ANW18996) or (ANW20251) or (ANW20854) or (ANW20967))	-1000	1000			rhea/15901;rhea/15902;rhea/15903;rhea/15904;ec-code/5.4.2.1;ec-code/5.4.2.11;ec-code/5.4.2.12;biocyc/META:3PGAREARR-RXN;biocyc/META:RXN-15513;metanetx.reaction/MNXR102547;reactome/R-ATH-71445;reactome/R-ATH-71654;reactome/R-BTA-71445;reactome/R-BTA-71654;reactome/R-CFA-71445;reactome/R-CFA-71654;reactome/R-DDI-71445;reactome/R-DDI-71654;reactome/R-DME-71445;reactome/R-DME-71654;reactome/R-DRE-714…	Glycolysis/Gluconeogenesis		BioCyc: META:3PGAREARR-RXN;META:RXN-15513 BioPath Reaction: RXN00422 MetaNetX (MNX) Equation: MNXR4195 KEGG Reaction: R01518 RHEA: 15901;15902;15903;15904 UniPathway Reaction: UCR01518;UER00186	Gomez-Rios et al. 2020 https://doi.org/10.3390/microorganisms8091255
	PGMT	Phosphoglucomutase	g1p[c] <=> g6p[c]	5.4.2.5	((ANW17467) or (ANW19728) or (ANW20983) or (ANW21447))	-1000	1000			ec-code/5.4.2.2;ec-code/5.4.2.5;ec-code/5.4.2.8;biocyc/META:PHOSPHOGLUCMUT-RXN;biocyc/META:RXN-16999;metanetx.reaction/MNXR102548;kegg.reaction/R08639;seed.reaction/rxn00704	Alternate Carbon Metabolism		BioCyc: META:RXN66-532 MetaNetX (MNX) Equation: MNXR69672 KEGG Reaction: R08639	Gomez-Rios et al. 2020 https://doi.org/10.3390/microorganisms8091255
	PHEMEabcpp	Protoheme transport via ABC system (periplasm)	atp[c] + h2o[c] + pheme[c] => adp[c] + pi[c] + h[c] + pheme[p]	3.6.3.41	(ANW21603)	0	1000			rhea/19261#1;rhea/19262#1;rhea/19263#1;rhea/19264#1;ec-code/3.6.3.41;biocyc/META:TRANS-RXN0-162;metanetx.reaction/MNXR102624;reactome/R-ATH-382560;reactome/R-ATH-917979;reactome/R-BTA-382560;reactome/R-BTA-917979;reactome/R-CEL-382560;reactome/R-CFA-382560;reactome/R-CFA-917979;reactome/R-DDI-382560;reactome/R-DDI-917979;reactome/R-DME-382560;reactome/R-DRE-382560;reactome/R-DRE-917979;reactome/R…	Transport, Inner Membrane		MetaNetX (MNX) Equation: MNXR76153 BioCyc: META:TRANS-RXN0-162	Gomez-Rios et al. 2020 https://doi.org/10.3390/microorganisms8091255
	PHEMEtiex	Protoheme transport irreversible out via diffusion (periplasm to extracellular)	pheme[p] => pheme[e]			0	1000			metanetx.reaction/MNXR102625;reactome/R-BTA-917892;reactome/R-CEL-917892;reactome/R-CFA-917892;reactome/R-DME-917892;reactome/R-DRE-917892;reactome/R-GGA-917892;reactome/R-HSA-917892;reactome/R-MMU-917892;reactome/R-RNO-917892;reactome/R-SSC-917892;reactome/R-TGU-917892;reactome/R-XTR-917892	Transport, Outer Membrane		MetaNetX (MNX) Equation: MNXR78986	Gomez-Rios et al. 2020 https://doi.org/10.3390/microorganisms8091255
	PHEt2rpp	L-phenylalanine reversible transport via proton symport (periplasm)	h[p] + phe__L[p] <=> h[c] + phe__L[c]		b1473 or b0112 or b0576	-1000	1000			metanetx.reaction/MNXR102635;sbo/SBO:0000185	Transport, Inner Membrane			Ataman et al. 2017 https://doi.org/10.1371/journal.pcbi.1005444
	PHEtex	L-phenylalanine transport via diffusion (extracellular to periplasm)	phe__L[e] <=> phe__L[p]		b0241 or b0929 or b1377 or b2215	-1000	1000			metanetx.reaction/MNXR102637;sbo/SBO:0000185	Transport, Outer Membrane Porin			Ataman et al. 2017 https://doi.org/10.1371/journal.pcbi.1005444
	PIt2rpp	Phosphate reversible transport via symport (periplasm)	h[p] + pi[p] <=> pi[c] + h[c]		(ANW19041)	-1000	1000			rhea/29939;rhea/29940;rhea/29941;rhea/29942;biocyc/META:TRANS-RXN-114;metanetx.reaction/MNXR102872;seed.reaction/rxn05312;seed.reaction/rxn09120;seed.reaction/rxn09723;seed.reaction/rxn09811;seed.reaction/rxn09833;seed.reaction/rxn09872	Inorganic Ion Transport and Metabolism		MetaNetX (MNX) Equation: MNXR4295 BioCyc: META:TRANS-RXN-114	Gomez-Rios et al. 2020 https://doi.org/10.3390/microorganisms8091255
	PItex	Phosphate transport via diffusion (extracellular to periplasm)	pi[e] <=> pi[p]		(ANW18378)	-1000	1000			rhea/32823;rhea/32824;rhea/32825;rhea/32826;biocyc/META:TRANS-RXN0-470;metanetx.reaction/MNXR102871;seed.reaction/rxn09121;seed.reaction/rxn09722;seed.reaction/rxn10838;seed.reaction/rxn13178	Transport, Outer Membrane Porin		MetaNetX (MNX) Equation: MNXR4294 BioCyc: META:TRANS-RXN0-470	Gomez-Rios et al. 2020 https://doi.org/10.3390/microorganisms8091255
	PIuabcpp	Phosphate transport via ABC system (uptake, periplasm)	atp[c] + h2o[c] + pi[p] => adp[c] + 2 pi[c] + h[c]	3.6.3.27	((ANW19039) or ((ANW19038) and (ANW19039) and (ANW21916)))	0	1000			rhea/24440#1;rhea/24441#1;rhea/24442#1;rhea/24443#1;ec-code/3.6.3.27;biocyc/META:ABC-27-RXN;metanetx.reaction/MNXR102870;seed.reaction/rxn05145;seed.reaction/rxn09122	Inorganic Ion Transport and Metabolism		RHEA: 24440;24441;24442;24443 MetaNetX (MNX) Equation: MNXR4293 BioCyc: META:ABC-27-RXN	Gomez-Rios et al. 2020 https://doi.org/10.3390/microorganisms8091255
	POX	Pyruvate oxidase	h2o[c] + pyr[c] + q8[c] => co2[c] + ac[c] + q8h2[c]		(ANW17498)	0	1000			rhea/29167;rhea/29168;rhea/29169;rhea/29170;metanetx.reaction/MNXR103067;seed.reaction/rxn09167	Oxidative Phosphorylation		RHEA: 29167;29168;29169;29170 MetaNetX (MNX) Equation: MNXR55841	Gomez-Rios et al. 2020 https://doi.org/10.3390/microorganisms8091255
	PPA	Inorganic diphosphatase	h2o[c] + ppi[c] => 2 pi[c] + h[c]	3.6.1.1	((ANW19717) or (ANW21970))	0	1000			rhea/24576;rhea/24577;rhea/24578;rhea/24579;ec-code/3.6.1.1;biocyc/META:INORGPYROPHOSPHAT-RXN;metanetx.reaction/MNXR100808;reactome/R-ATH-449937;reactome/R-ATH-71732;reactome/R-BTA-449937;reactome/R-BTA-6788912;reactome/R-BTA-71732;reactome/R-CEL-449937;reactome/R-CEL-6788912;reactome/R-CEL-71732;reactome/R-CFA-449937;reactome/R-CFA-6788912;reactome/R-CFA-71732;reactome/R-DDI-449937;reactome/R-DD…	Anaplerotic Reactions		BioCyc: META:INORGPYROPHOSPHAT-RXN BioPath Reaction: RXN00452 MetaNetX (MNX) Equation: MNXR4373 RHEA: 24576;24577;24578;24579 KEGG Reaction: R00004	Gomez-Rios et al. 2020 https://doi.org/10.3390/microorganisms8091255
	PPA2	Inorganic triphosphatase	h2o[c] + pppi[c] => pi[c] + h[c] + ppi[c]	3.6.1.25	(ANW19717)	0	1000			rhea/14157;rhea/14158;rhea/14159;rhea/14160;ec-code/3.6.1.25;biocyc/META:TRIPHOSPHATASE-RXN;metanetx.reaction/MNXR103069;kegg.reaction/R00138;seed.reaction/rxn00106	Anaplerotic Reactions		RHEA: 14157;14158;14159;14160 BioCyc: META:TRIPHOSPHATASE-RXN MetaNetX (MNX) Equation: MNXR4374 KEGG Reaction: R00138	Gomez-Rios et al. 2020 https://doi.org/10.3390/microorganisms8091255
	PPC	Phosphoenolpyruvate carboxylase	h2o[c] + co2[c] + pep[c] => pi[c] + h[c] + oaa[c]	4.1.1.31	(ANW19822)	0	1000			rhea/23072;rhea/23073;rhea/23074;rhea/23075;ec-code/4.1.1.31;metanetx.reaction/MNXR103096;kegg.reaction/R00345;seed.reaction/rxn00251	Anaplerotic Reactions		RHEA: 23072;23073;23074;23075 BioPath Reaction: RXN00387 MetaNetX (MNX) Equation: MNXR4381 KEGG Reaction: R00345	Gomez-Rios et al. 2020 https://doi.org/10.3390/microorganisms8091255
	PPCK	Phosphoenolpyruvate carboxykinase	atp[c] + oaa[c] => adp[c] + co2[c] + pep[c]	4.1.1.49	(ANW18427)	0	1000			rhea/18617;rhea/18618;rhea/18619;rhea/18620;ec-code/4.1.1.49;biocyc/META:PEPCARBOXYKIN-RXN;metanetx.reaction/MNXR103099;kegg.reaction/R00341;seed.reaction/rxn00247	Anaplerotic Reactions		BioCyc: META:PEPCARBOXYKIN-RXN BioPath Reaction: RXN01293 MetaNetX (MNX) Equation: MNXR4383 RHEA: 18617;18618;18619;18620 KEGG Reaction: R00341	Gomez-Rios et al. 2020 https://doi.org/10.3390/microorganisms8091255
	PPK2r		atp[c] + ppi[c] => adp[c] + pppi[c]		((ANW19035) or (ANW21746))	0	1000				Unassigned		RHEA: 29423;29424;29425;29426 MetaNetX (MNX) Equation: MNXR69772	Gomez-Rios et al. 2020 https://doi.org/10.3390/microorganisms8091255
	PPKr		atp[c] + pi[c] => adp[c] + ppi[c]		(ANW21746)	0	1000				Unassigned		RHEA: 29431;29432;29433;29434 MetaNetX (MNX) Equation: MNXR4394	Gomez-Rios et al. 2020 https://doi.org/10.3390/microorganisms8091255
	PPPGO	Protoporphyrinogen oxidase (aerobic)	1.5 o2[c] + pppg9[c] => 3 h2o[c] + ppp9[c]	1.3.3.4	((ANW18086) or (ANW21801))	0	1000			ec-code/1.3.3.4;metanetx.reaction/MNXR103128;reactome/R-GGA-421452;seed.reaction/rxn02304;seed.reaction/rxn09179	Cofactor and Prosthetic Group Biosynthesis		BioPath Reaction: RXN00058 MetaNetX (MNX) Equation: MNXR69777	Gomez-Rios et al. 2020 https://doi.org/10.3390/microorganisms8091255
	PPS	Phosphoenolpyruvate synthase	atp[c] + h2o[c] + pyr[c] => pi[c] + 2 h[c] + amp[c] + pep[c]	2.7.9.2	(ANW22234)	0	1000			rhea/11364;rhea/11365;rhea/11366;rhea/11367;ec-code/2.7.9.2;biocyc/META:PEPSYNTH-RXN;metanetx.reaction/MNXR103140;kegg.reaction/R00199;seed.reaction/rxn00147	Glycolysis/Gluconeogenesis		RHEA: 11364;11365;11366;11367 BioCyc: META:PEPSYNTH-RXN MetaNetX (MNX) Equation: MNXR4414 KEGG Reaction: R00199	Gomez-Rios et al. 2020 https://doi.org/10.3390/microorganisms8091255
	PROabcpp	L-proline transport via ABC system (periplasm)	atp[c] + h2o[c] + pro__L[p] => adp[c] + pi[c] + h[c] + pro__L[c]		((ANW19351) or (ANW21012) or (ANW22518) or ((ANW17735) and (ANW17738)) or ((ANW19683) and (ANW22677)) or ((ANW21012) and (ANW22075)) or ((ANW19683) and (ANW19684) and (ANW22677)))	0	1000			rhea/29815#1;rhea/29816#1;rhea/29817#1;rhea/29818#1;biocyc/META:ABC-26-RXN;metanetx.reaction/MNXR103210;seed.reaction/rxn05165;seed.reaction/rxn09187	Transport, Inner Membrane		RHEA: 29815;29816;29817;29818 MetaNetX (MNX) Equation: MNXR4453 BioCyc: META:ABC-26-RXN	Gomez-Rios et al. 2020 https://doi.org/10.3390/microorganisms8091255
	PROtex	L-proline transport via diffusion (extracellular to periplasm)	pro__L[e] <=> pro__L[p]			-1000	1000			metanetx.reaction/MNXR103213;seed.reaction/rxn09193;seed.reaction/rxn09720;seed.reaction/rxn10945;seed.reaction/rxn11339	Transport, Outer Membrane Porin		MetaNetX (MNX) Equation: MNXR4457	Gomez-Rios et al. 2020 https://doi.org/10.3390/microorganisms8091255
	PTAr	Phosphotransacetylase	pi[c] + accoa[c] <=> coa[c] + actp[c]	2.3.1.8	(ANW18019)	-1000	1000			rhea/19521;rhea/19522;rhea/19523;rhea/19524;ec-code/2.3.1.8;biocyc/META:PHOSACETYLTRANS-RXN;metanetx.reaction/MNXR103319;kegg.reaction/R00230;seed.reaction/rxn00173	Pyruvate Metabolism		BioCyc: META:PHOSACETYLTRANS-RXN BioPath Reaction: RXN01329 MetaNetX (MNX) Equation: MNXR4502 KEGG Reaction: R00230 RHEA: 19521;19522;19523;19524 UniPathway Reaction: UCR00230;UER00459	Gomez-Rios et al. 2020 https://doi.org/10.3390/microorganisms8091255
	PYK	Pyruvate kinase	adp[c] + h[c] + pep[c] => atp[c] + pyr[c]	2.7.1.40	((ANW20351) or (ANW20702))	0	1000			rhea/18157;rhea/18158;rhea/18159;rhea/18160;ec-code/2.7.1.40;biocyc/META:PEPDEPHOS-RXN;metanetx.reaction/MNXR103371;reactome/R-ATH-71670;reactome/R-BTA-71670;reactome/R-CEL-71670;reactome/R-CFA-71670;reactome/R-DDI-71670;reactome/R-DME-71670;reactome/R-DRE-71670;reactome/R-GGA-353056;reactome/R-GGA-71670;reactome/R-HSA-71670;reactome/R-MMU-71670;reactome/R-OSA-71670;reactome/R-PFA-71670;reactome/…	Glycolysis/Gluconeogenesis		BioCyc: META:PEPDEPHOS-RXN BioPath Reaction: RXN00468 MetaNetX (MNX) Equation: MNXR4545 KEGG Reaction: R00200 RHEA: 18157;18158;18159;18160 UniPathway Reaction: UCR00200;UER00188	Gomez-Rios et al. 2020 https://doi.org/10.3390/microorganisms8091255
	PYRt2rpp	Pyruvate reversible transport via proton symport (periplasm)	h[p] + pyr[p] <=> h[c] + pyr[c]		(ANW17053)	-1000	1000			metanetx.reaction/MNXR103385;reactome/R-GGA-372359;reactome/R-HSA-372342;reactome/R-RNO-372347;seed.reaction/rxn05469;seed.reaction/rxn09217;seed.reaction/rxn09717;seed.reaction/rxn09832	Transport, Inner Membrane		MetaNetX (MNX) Equation: MNXR4552	Gomez-Rios et al. 2020 https://doi.org/10.3390/microorganisms8091255
	PYRtex	Pyruvate transport via diffusion (extracellular to periplasm)	pyr[e] <=> pyr[p]		(ANW18378)	-1000	1000			biocyc/META:TRANS-RXN0-506;biocyc/META:TRANS-RXN0-570;metanetx.reaction/MNXR103384;seed.reaction/rxn09218;seed.reaction/rxn10929	Transport, Outer Membrane Porin		MetaNetX (MNX) Equation: MNXR4553 BioCyc: META:TRANS-RXN0-506;META:TRANS-RXN0-570	Gomez-Rios et al. 2020 https://doi.org/10.3390/microorganisms8091255
	RPE	Ribulose 5-phosphate 3-epimerase	ru5p__D[c] <=> xu5p__D[c]	5.1.3.1	((ANW21133) or (ANW22371))	-1000	1000			rhea/13677;rhea/13678;rhea/13679;rhea/13680;ec-code/5.1.3.1;biocyc/META:RIBULP3EPIM-RXN;metanetx.reaction/MNXR104083;reactome/R-ATH-199803;reactome/R-ATH-71303;reactome/R-BTA-199803;reactome/R-BTA-71303;reactome/R-CEL-199803;reactome/R-CEL-71303;reactome/R-CFA-199803;reactome/R-CFA-71303;reactome/R-DDI-199803;reactome/R-DDI-71303;reactome/R-DME-199803;reactome/R-DME-71303;reactome/R-DRE-199803;re…	Pentose Phosphate Pathway		BioCyc: META:RIBULP3EPIM-RXN BioPath Reaction: RXN00191 MetaNetX (MNX) Equation: MNXR4653 KEGG Reaction: R01529 RHEA: 13677;13678;13679;13680 UniPathway Reaction: UCR01529;UER00411	Gomez-Rios et al. 2020 https://doi.org/10.3390/microorganisms8091255
	RPI	Ribose-5-phosphate isomerase	r5p[c] <=> ru5p__D[c]	5.3.1.6	((ANW20208) or (ANW22212))	-1000	1000			ec-code/5.3.1.6;metanetx.reaction/MNXR104084	Pentose Phosphate Pathway		BioPath Reaction: RXN00196 MetaNetX (MNX) Equation: MNXR69867	Gomez-Rios et al. 2020 https://doi.org/10.3390/microorganisms8091255
	SERt2r	L serine reversible transport via proton symport	h[e] + ser__L[e] <=> h[c] + ser__L[c]		(ANW21993)	-1000	1000			rhea/28887;rhea/28888;rhea/28889;rhea/28890;biocyc/META:TRANS-RXN-71;metanetx.reaction/MNXR104352;seed.reaction/rxn05307;seed.reaction/rxn09246;seed.reaction/rxn09714	TRANSPORT, EXTRACELLULAR		MetaNetX (MNX) Equation: MNXR4822 BioCyc: META:TRANS-RXN-71	Gomez-Rios et al. 2020 https://doi.org/10.3390/microorganisms8091255
	SO4tex	Sulfate transport via diffusion (extracellular to periplasm)	so4[e] <=> so4[p]		(ANW18378)	-1000	1000			rhea/34983;rhea/34984;rhea/34985;rhea/34986;metanetx.reaction/MNXR104469;reactome/R-ATH-8875871;reactome/R-BTA-8875871;reactome/R-CFA-8875871;reactome/R-DME-8875871;reactome/R-DRE-8875871;reactome/R-GGA-8875871;reactome/R-HSA-8875871;reactome/R-MMU-8875871;reactome/R-OSA-8875871;reactome/R-PFA-8875871;reactome/R-RNO-8875871;reactome/R-SCE-8875871;reactome/R-SPO-8875871;reactome/R-SSC-8875871;reac…	Transport, Outer Membrane Porin		MetaNetX (MNX) Equation: MNXR4873	Gomez-Rios et al. 2020 https://doi.org/10.3390/microorganisms8091255
	SPMDt3pp	Spermidine transport out via proton antiport (periplasm)	h[p] + spmd[c] => h[c] + spmd[p]		(ANW18240)	0	1000			rhea/28735;rhea/28736;rhea/28737;rhea/28738;biocyc/META:TRANS-RXN0-266;metanetx.reaction/MNXR104497;seed.reaction/rxn05652	Transport, Inner Membrane		RHEA: 28735;28736;28737;28738 MetaNetX (MNX) Equation: MNXR4890 BioCyc: META:TRANS-RXN0-266	Gomez-Rios et al. 2020 https://doi.org/10.3390/microorganisms8091255
	SPMDabcpp	Spermidine transport via ABC system (periplasm)	atp[c] + h2o[c] + spmd[p] => adp[c] + pi[c] + h[c] + spmd[c]	3.6.3.31	((ANW17814) or ((ANW17812) and (ANW17814)) or ((ANW17812) and (ANW17813) and (ANW17814)))	0	1000			rhea/29999#1;ec-code/3.6.3.31;rhea/30000#1;rhea/30001#1;rhea/30002#1;biocyc/META:ABC-24-RXN;metanetx.reaction/MNXR104494;seed.reaction/rxn05175;seed.reaction/rxn09263;seed.reaction/rxn11262	Transport, Inner Membrane		RHEA: 29999;30000;30001;30002 MetaNetX (MNX) Equation: MNXR4889 BioCyc: META:ABC-24-RXN	Gomez-Rios et al. 2020 https://doi.org/10.3390/microorganisms8091255
	SUCCt2_2pp	Succinate transport via proton symport (2 H) (periplasm)	2 h[p] + succ[p] <=> 2 h[c] + succ[c]		b3528	0	1000			metanetx.reaction/MNXR104620;sbo/SBO:0000185	Transport, Inner Membrane			Ataman et al. 2017 https://doi.org/10.1371/journal.pcbi.1005444
	SUCCt2_3pp	Succintate transport via proton symport (3 H) (periplasm)	3 h[p] + succ[p] <=> 3 h[c] + succ[c]		b4123 or b4138	0	1000			metanetx.reaction/MNXR104621;sbo/SBO:0000185	Transport, Inner Membrane			Ataman et al. 2017 https://doi.org/10.1371/journal.pcbi.1005444
	SUCCt3pp	Succinate transport out via proton antiport (periplasm)	succ[c] + h[p] <=> h[c] + succ[p]			0	1000			metanetx.reaction/MNXR104623;sbo/SBO:0000185	Transport, Inner Membrane			Ataman et al. 2017 https://doi.org/10.1371/journal.pcbi.1005444
	SUCCtex	Succinate transport via diffusion (extracellular to periplasm)	succ[e] <=> succ[p]		b0241 or b0929 or b1377 or b2215	-1000	1000			metanetx.reaction/MNXR104619;sbo/SBO:0000185	Transport, Outer Membrane Porin			Ataman et al. 2017 https://doi.org/10.1371/journal.pcbi.1005444
	FRD2rpp	Fumarate reductase / succinate dehydrogenase (irreversible) (periplasmic, membrane potential dissipating)	2 h[p] + succ[c] + mqn8[c] => 2 h[c] + fum[c] + mql8[c]		((ANW17041) and (ANW17042))	0	1000			metanetx.reaction/MNXR99638	Central Metabolism		MetaNetX (MNX) Equation: MNXR82875	Gomez-Rios et al. 2020 https://doi.org/10.3390/microorganisms8091255
	SUCD1	Succinate dehydrogenase	succ[c] + q8[c] <=> q8h2[c] + fum[c]	1.3.5.1	(((ANW18335) and (ANW18511) and (ANW18512) and (ANW18513)) or ((ANW18336) and (ANW18511) and (ANW18512) and (ANW18513)) or ((ANW18511) and (ANW18512) and (ANW18513) and (ANW18514)))	-1000	1000			ec-code/1.3.5.1;rhea/30343;rhea/30344;rhea/30345;rhea/30346;metanetx.reaction/MNXR99636;kegg.reaction/R00408;seed.reaction/rxn00288	Citric Acid Cycle		RHEA: 30343;30344;30345;30346 MetaNetX (MNX) Equation: MNXR82874 KEGG Reaction: R00408	Gomez-Rios et al. 2020 https://doi.org/10.3390/microorganisms8091255
	SUCOAS	Succinyl-CoA synthetase (ADP-forming)	atp[c] + coa[c] + succ[c] <=> adp[c] + pi[c] + succoa[c]	6.2.1.5	((ANW17690) or ((ANW18545) and (ANW18546)))	-1000	1000			rhea/17661;rhea/17662;rhea/17663;rhea/17664;ec-code/6.2.1.5;biocyc/META:SUCCCOASYN-RXN;metanetx.reaction/MNXR104635;reactome/R-ATH-70997;reactome/R-BTA-70997;reactome/R-CFA-70997;reactome/R-DDI-70997;reactome/R-DRE-70997;reactome/R-GGA-372977;reactome/R-GGA-373134;reactome/R-GGA-70997;reactome/R-HSA-70997;reactome/R-MMU-70997;reactome/R-OSA-70997;reactome/R-PFA-70997;reactome/R-RNO-70997;reactome…	Citric Acid Cycle		BioCyc: META:SUCCCOASYN-RXN BioPath Reaction: RXN00971 MetaNetX (MNX) Equation: MNXR4958 KEGG Reaction: R00405 RHEA: 17661;17662;17663;17664 UniPathway Reaction: UCR00405;UER00999	Gomez-Rios et al. 2020 https://doi.org/10.3390/microorganisms8091255
	SULabcpp	Sulfate transport via ABC system (periplasm)	atp[c] + h2o[c] + so4[p] => adp[c] + pi[c] + h[c] + so4[c]	3.6.3.25	((ANW17277) or (ANW17635) or (ANW17824) or (ANW20321) or (ANW20864) or (ANW22276))	0	1000			rhea/10192#1;rhea/10193#1;rhea/10194#1;rhea/10195#1;ec-code/3.6.3.25;biocyc/META:3.6.3.25-RXN;biocyc/META:ABC-70-RXN;metanetx.reaction/MNXR104655;seed.reaction/rxn05153;seed.reaction/rxn09276	Inorganic Ion Transport and Metabolism		RHEA: 10192;10193;10194;10195 MetaNetX (MNX) Equation: MNXR4968 BioCyc: META:3.6.3.25-RXN;META:ABC-70-RXN	Gomez-Rios et al. 2020 https://doi.org/10.3390/microorganisms8091255
	TALA	Transaldolase	g3p[c] + s7p[c] <=> e4p[c] + f6p[c]	2.2.1.2	(ANW20758)	-1000	1000			rhea/17053;rhea/17054;rhea/17055;rhea/17056;ec-code/2.2.1.2;biocyc/META:TRANSALDOL-RXN;metanetx.reaction/MNXR104715;kegg.reaction/R01827	Pentose Phosphate Pathway		MetaNetX (MNX) Equation: MNXR84303 KEGG Reaction: R08575	Gomez-Rios et al. 2020 https://doi.org/10.3390/microorganisms8091255
	THD2pp	NAD(P) transhydrogenase (periplasm)	nadh[c] + nadp[c] + 2 h[p] <=> 2 h[c] + nad[c] + nadph[c]	1.6.1.1	b1602 and b1603	0	1000			metanetx.reaction/MNXR104805;sbo/SBO:0000185				Ataman et al. 2017 https://doi.org/10.1371/journal.pcbi.1005444
	THIORDXi	Hydrogen peroxide reductase (thioredoxin)	trdrd[c] + h2o2[c] => 2 h2o[c] + trdox[c]	1.11.1.16	((ANW18367) or ((ANW17029) and (ANW20022)) or ((ANW19263) and (ANW20022)))	0	1000			ec-code/1.11.1.15;ec-code/1.11.1.16;biocyc/META:RXN0-267;metanetx.reaction/MNXR104815;seed.reaction/rxn09296	Unassigned		MetaNetX (MNX) Equation: MNXR84323 BioCyc: META:RXN0-267	Gomez-Rios et al. 2020 https://doi.org/10.3390/microorganisms8091255
	THRt2pp	L-threonine efflux transport via proton antiport (periplasm)	h[p] + thr__L[c] => h[c] + thr__L[p]		(ANW18869)	0	1000			rhea/28995;rhea/28996;rhea/28997;rhea/28998;biocyc/META:TRANS-RXN0-0244;metanetx.reaction/MNXR104851;seed.reaction/rxn09304;seed.reaction/rxn13747	Transport, Inner Membrane		MetaNetX (MNX) Equation: MNXR5067 BioCyc: META:TRANS-RXN0-0244;META:TRANS-RXN-72	Gomez-Rios et al. 2020 https://doi.org/10.3390/microorganisms8091255
	THRt2rpp	L-threonine reversible transport via proton symport (periplasm)	thr__L[c] + h[p] => h[c] + thr__L[p]		b3116	0	1000			metanetx.reaction/MNXR104850;sbo/SBO:0000185	Transport, Inner Membrane			Ataman et al. 2017 https://doi.org/10.1371/journal.pcbi.1005444
	THRtex	L-threonine transport via diffusion (extracellular to periplasm)	thr__L[e] <=> thr__L[p]		b0241 or b0929 or b1377 or b2215	-1000	1000			metanetx.reaction/MNXR104852;sbo/SBO:0000185	Transport, Outer Membrane Porin			Ataman et al. 2017 https://doi.org/10.1371/journal.pcbi.1005444
	TKT1	Transketolase	r5p[c] + xu5p__D[c] <=> g3p[c] + s7p[c]	2.2.1.1	((ANW16919) or (ANW17472) or (ANW20759) or (ANW22147) or ((ANW22146) and (ANW22147)))	-1000	1000			ec-code/2.2.1.1;metanetx.reaction/MNXR104868	Pentose Phosphate Pathway		BioPath Reaction: RXN01131 MetaNetX (MNX) Equation: MNXR69977	Gomez-Rios et al. 2020 https://doi.org/10.3390/microorganisms8091255
	TKT2	Transketolase	e4p[c] + xu5p__D[c] <=> g3p[c] + f6p[c]	2.2.1.1	((ANW16919) or (ANW17472) or (ANW20759) or (ANW22147) or ((ANW22146) and (ANW22147)))	-1000	1000			ec-code/2.2.1.1;rhea/27626;rhea/27627;rhea/27628;rhea/27629;biocyc/META:2TRANSKETO-RXN;metanetx.reaction/MNXR104869;kegg.reaction/R01830	Pentose Phosphate Pathway		MetaNetX (MNX) Equation: MNXR84331 KEGG Reaction: R01067	Gomez-Rios et al. 2020 https://doi.org/10.3390/microorganisms8091255
	TPI	Triose-phosphate isomerase	dhap[c] <=> g3p[c]	5.3.1.1	((ANW20748) or (ANW20749))	-1000	1000			rhea/18585;rhea/18586;rhea/18587;rhea/18588;ec-code/5.3.1.1;biocyc/META:TRIOSEPISOMERIZATION-RXN;metanetx.reaction/MNXR104918;reactome/R-ATH-70454;reactome/R-ATH-70481;reactome/R-BTA-70454;reactome/R-BTA-70481;reactome/R-CEL-70454;reactome/R-CEL-70481;reactome/R-CFA-70454;reactome/R-CFA-70481;reactome/R-DDI-70454;reactome/R-DDI-70481;reactome/R-DME-70454;reactome/R-DME-70481;reactome/R-DRE-70454;…	Glycolysis/Gluconeogenesis		BioCyc: META:TRIOSEPISOMERIZATION-RXN BioPath Reaction: RXN01046 MetaNetX (MNX) Equation: MNXR51088 KEGG Reaction: R01015 RHEA: 18585;18586;18587;18588 UniPathway Reaction: UCR01015;UER00189	Gomez-Rios et al. 2020 https://doi.org/10.3390/microorganisms8091255
	TRDR	Thioredoxin reductase (NADPH)	h[c] + nadph[c] + trdox[c] => nadp[c] + trdrd[c]	1.8.1.9	((ANW17029) or (ANW17189) or (ANW18410) or (ANW19263) or (ANW19264))	0	1000			ec-code/1.6.4.5;ec-code/1.8.1.9;biocyc/META:THIOREDOXIN-REDUCT-NADPH-RXN;metanetx.reaction/MNXR104766;kegg.reaction/R02016;seed.reaction/rxn05289	Oxidative Phosphorylation		BioCyc: META:THIOREDOXIN-REDUCT-NADPH-RXN MetaNetX (MNX) Equation: MNXR84310 KEGG Reaction: R02016	Gomez-Rios et al. 2020 https://doi.org/10.3390/microorganisms8091255
	TRPt2rpp	L-tryptophan reversible transport via proton symport (periplasm)	h[p] + trp__L[p] <=> h[c] + trp__L[c]		b3161 or b3709 or b1473 or b0112	-1000	1000			metanetx.reaction/MNXR104950;sbo/SBO:0000185	Transport, Inner Membrane			Ataman et al. 2017 https://doi.org/10.1371/journal.pcbi.1005444
	TRPtex	L-tryptophan transport via diffusion (extracellular to periplasm)	trp__L[e] <=> trp__L[p]		b0241 or b0929 or b1377 or b2215	-1000	1000			metanetx.reaction/MNXR104949;sbo/SBO:0000185	Transport, Outer Membrane Porin			Ataman et al. 2017 https://doi.org/10.1371/journal.pcbi.1005444
	TRSARr	Tartronate semialdehyde reductase	h[c] + nadh[c] + 2h3oppan[c] <=> nad[c] + glyc__R[c]	1.1.1.60	(ANW22385)	-1000	1000			ec-code/1.1.1;ec-code/1.1.1.60;rhea/18845;rhea/18846;rhea/18847;rhea/18848;biocyc/META:RXN0-5289;metanetx.reaction/MNXR100682;kegg.reaction/R01745;seed.reaction/rxn01280	Alternate Carbon Metabolism		BioCyc: META:RXN0-5289 BioPath Reaction: RXN00327 MetaNetX (MNX) Equation: MNXR5147 KEGG Reaction: R01745 RHEA: 18845;18846;18847;18848 UniPathway Reaction: UCR01745;UER00973	Gomez-Rios et al. 2020 https://doi.org/10.3390/microorganisms8091255
	TYRt2rpp	L-tyrosine reversible transport via proton symport (periplasm)	h[p] + tyr__L[p] <=> h[c] + tyr__L[c]		b1473 or b1907 or b0112 or b0576	-1000	1000			metanetx.reaction/MNXR105003;sbo/SBO:0000185	Transport, Inner Membrane			Ataman et al. 2017 https://doi.org/10.1371/journal.pcbi.1005444
	TYRtex	L-tyrosine transport via diffusion (extracellular to periplasm)	tyr__L[e] <=> tyr__L[p]		b0241 or b0929 or b1377 or b2215	-1000	1000			metanetx.reaction/MNXR105002;sbo/SBO:0000185	Transport, Outer Membrane Porin			Ataman et al. 2017 https://doi.org/10.1371/journal.pcbi.1005444
	VALt2rpp	L-valine reversible transport via proton symport (periplasm)	h[p] + val__L[p] <=> h[c] + val__L[c]		b0401 or (b2683 and b2682)	-1000	1000			metanetx.reaction/MNXR105188;sbo/SBO:0000185	Transport, Inner Membrane			Ataman et al. 2017 https://doi.org/10.1371/journal.pcbi.1005444
	VALtex	L-valine transport via diffusion (extracellular to periplasm)	val__L[e] <=> val__L[p]		(ANW18378)	-1000	1000			rhea/29703;rhea/29704;rhea/29705;rhea/29706;biocyc/META:TRANS-RXN0-269;metanetx.reaction/MNXR105190;seed.reaction/rxn05245;seed.reaction/rxn09375	Transport, Outer Membrane Porin		MetaNetX (MNX) Equation: MNXR5325 BioCyc: META:TRANS-RXN0-269	Gomez-Rios et al. 2020 https://doi.org/10.3390/microorganisms8091255
	ZNabcpp	Zinc (Zn+2) transport via ABC system (periplasm)	atp[c] + h2o[c] + zn2[p] => adp[c] + pi[c] + h[c] + zn2[c]	3.6.3.5	((ANW22395) or ((ANW22019) and (ANW22397)))	0	1000			rhea/29795;rhea/29796;rhea/29797;rhea/29798;ec-code/3.6.3.5;biocyc/META:ABC-63-RXN;metanetx.reaction/MNXR105281;seed.reaction/rxn05150;seed.reaction/rxn09392	Inorganic Ion Transport and Metabolism		RHEA: 20621;20622;20623;20624;29795;29796;29797;29798 MetaNetX (MNX) Equation: MNXR5385 BioCyc: META:ABC-63-RXN;META:RXN0-5205	Gomez-Rios et al. 2020 https://doi.org/10.3390/microorganisms8091255
	Zn2tex	Zinc (Zn+2) transport via diffusion (extracellular to periplasm)	zn2[e] <=> zn2[p]		(ANW18378)	-1000	1000			rhea/29351;rhea/29352;rhea/29353;rhea/29354;biocyc/META:RXN0-12;metanetx.reaction/MNXR105280;reactome/R-ATH-437085;reactome/R-ATH-437136;reactome/R-ATH-442393;reactome/R-ATH-442422;reactome/R-BTA-435366;reactome/R-BTA-437085;reactome/R-BTA-437139;reactome/R-BTA-442317;reactome/R-BTA-442387;reactome/R-BTA-442393;reactome/R-BTA-442422;reactome/R-CEL-435366;reactome/R-CEL-437085;reactome/R-CEL-43713…	Transport, Outer Membrane Porin		MetaNetX (MNX) Equation: MNXR5387 BioCyc: META:RXN0-12	Gomez-Rios et al. 2020 https://doi.org/10.3390/microorganisms8091255
	LMPD_1_10fthf_c		2 3pg[c] + asp__L[c] + 16 atp[c] + co2[c] + e4p[c] + 3 glu__L[c] + 10 h2o[c] + 4 nad[c] + 4 nh4[c] + 2 pep[c] + r5p[c] <=> 10fthf[c] + 12 adp[c] + 2 akg[c] + 4 amp[c] + fum[c] + gly[c] + glyclt[c] + 28 h[c] + 4 nadh[c] + 18 pi[c] + 4 ppi[c] + pyr[c]			0	1000
	LMPD_2_10fthf_c		2 3pg[c] + asp__L[c] + 17 atp[c] + co2[c] + e4p[c] + 3 glu__L[c] + 10 h2o[c] + 4 nad[c] + 4 nh4[c] + 2 pep[c] + r5p[c] <=> 10fthf[c] + 14 adp[c] + 2 akg[c] + 3 amp[c] + fum[c] + gly[c] + glyclt[c] + 28 h[c] + 4 nadh[c] + 18 pi[c] + 4 ppi[c] + pyr[c]			0	1000
	LMPD_3_10fthf_c		3 3pg[c] + asp__L[c] + 15 atp[c] + co2[c] + e4p[c] + 4 glu__L[c] + 11 h2o[c] + 5 nad[c] + nadp[c] + 4 nh4[c] + 2 pep[c] + r5p[c] <=> 10fthf[c] + 11 adp[c] + 3 akg[c] + 4 amp[c] + for[c] + fum[c] + 2 gly[c] + glyclt[c] + 31 h[c] + 5 nadh[c] + nadph[c] + 18 pi[c] + 4 ppi[c] + pyr[c]			0	1000
	LMPD_4_10fthf_c		3 3pg[c] + asp__L[c] + 16 atp[c] + co2[c] + e4p[c] + 4 glu__L[c] + 11 h2o[c] + 5 nad[c] + nadp[c] + 4 nh4[c] + 2 pep[c] + r5p[c] <=> 10fthf[c] + 13 adp[c] + 3 akg[c] + 3 amp[c] + for[c] + fum[c] + 2 gly[c] + glyclt[c] + 31 h[c] + 5 nadh[c] + nadph[c] + 18 pi[c] + 4 ppi[c] + pyr[c]			0	1000
	LMPD_5_2dmmql8_c		akg[c] + 26 atp[c] + e4p[c] + 16 flxr[c] + 8 g3p[c] + 24 h[c] + 8 nadh[c] + 9 nadph[c] + 2 pep[c] + 7 pyr[c] <=> 2dmmql8[c] + 25 adp[c] + amp[c] + 10 co2[c] + 16 flxso[c] + 17 h2o[c] + 8 nad[c] + 9 nadp[c] + 4 pi[c] + 17 ppi[c]			0	1000
	LMPD_6_2fe2s_c		2 3pg[c] + 2 accoa[c] + 4 atp[c] + 2 fe2[c] + 2 glu__L[c] + 2 nad[c] + 7 nadph[c] + 2 so4[c] + 2 trdrd[c] <=> 2fe2s[c] + 2 ac[c] + 2 akg[c] + 2 ala__L[c] + 4 amp[c] + 2 coa[c] + h[c] + 2 nadh[c] + 7 nadp[c] + 6 pi[c] + 2 ppi[c] + 2 trdox[c]			0	1000
	LMPD_7_2fe2s_c		2 3pg[c] + 2 accoa[c] + 4 atp[c] + 2 fe2[c] + 2 glu__L[c] + nad[c] + 6 nadph[c] + 2 so4[c] + 2 trdrd[c] <=> 2fe2s[c] + 2 ac[c] + 2 akg[c] + 2 ala__L[c] + 4 amp[c] + 2 coa[c] + h[c] + nadh[c] + 6 nadp[c] + 6 pi[c] + 2 ppi[c] + 2 trdox[c]			0	1000
	LMPD_8_2fe2s_c		2 3pg[c] + 2 accoa[c] + 5 atp[c] + 2 fe2[c] + 2 glu__L[c] + h2o[c] + 2 nad[c] + 7 nadph[c] + 2 so4[c] + 2 trdrd[c] <=> 2fe2s[c] + 2 ac[c] + adp[c] + 2 akg[c] + 2 ala__L[c] + 4 amp[c] + 2 coa[c] + 2 h[c] + 2 nadh[c] + 7 nadp[c] + 7 pi[c] + 2 ppi[c] + 2 trdox[c]			0	1000
	LMPD_9_2fe2s_c		2 3pg[c] + 2 accoa[c] + 5 atp[c] + 2 fe2[c] + 2 glu__L[c] + h2o[c] + nad[c] + 6 nadph[c] + 2 so4[c] + 2 trdrd[c] <=> 2fe2s[c] + 2 ac[c] + adp[c] + 2 akg[c] + 2 ala__L[c] + 4 amp[c] + 2 coa[c] + 2 h[c] + nadh[c] + 6 nadp[c] + 7 pi[c] + 2 ppi[c] + 2 trdox[c]			0	1000
	LMPD_10_2fe2s_c		2 3pg[c] + 2 accoa[c] + 6 atp[c] + 2 fe2[c] + 2 glu__L[c] + 2 nad[c] + 7 nadph[c] + 2 so4[c] + 2 trdrd[c] <=> 2fe2s[c] + 2 ac[c] + 4 adp[c] + 2 akg[c] + 2 ala__L[c] + 2 amp[c] + 2 coa[c] + h[c] + 2 nadh[c] + 7 nadp[c] + 6 pi[c] + 2 ppi[c] + 2 trdox[c]			0	1000
	LMPD_11_2fe2s_c		2 3pg[c] + 2 accoa[c] + 6 atp[c] + 2 fe2[c] + 2 glu__L[c] + nad[c] + 6 nadph[c] + 2 so4[c] + 2 trdrd[c] <=> 2fe2s[c] + 2 ac[c] + 4 adp[c] + 2 akg[c] + 2 ala__L[c] + 2 amp[c] + 2 coa[c] + h[c] + nadh[c] + 6 nadp[c] + 6 pi[c] + 2 ppi[c] + 2 trdox[c]			0	1000
	LMPD_12_2fe2s_c		2 3pg[c] + 2 accoa[c] + 7 atp[c] + 2 fe2[c] + 2 glu__L[c] + h2o[c] + 2 nad[c] + 7 nadph[c] + 2 so4[c] + 2 trdrd[c] <=> 2fe2s[c] + 2 ac[c] + 5 adp[c] + 2 akg[c] + 2 ala__L[c] + 2 amp[c] + 2 coa[c] + 2 h[c] + 2 nadh[c] + 7 nadp[c] + 7 pi[c] + 2 ppi[c] + 2 trdox[c]			0	1000
	LMPD_13_2fe2s_c		2 3pg[c] + 2 accoa[c] + 7 atp[c] + 2 fe2[c] + 2 glu__L[c] + h2o[c] + nad[c] + 6 nadph[c] + 2 so4[c] + 2 trdrd[c] <=> 2fe2s[c] + 2 ac[c] + 5 adp[c] + 2 akg[c] + 2 ala__L[c] + 2 amp[c] + 2 coa[c] + 2 h[c] + nadh[c] + 6 nadp[c] + 7 pi[c] + 2 ppi[c] + 2 trdox[c]			0	1000
	LMPD_14_4fe4s_c		4 3pg[c] + 4 accoa[c] + 10 atp[c] + 4 fe2[c] + 4 glu__L[c] + 2 h2o[c] + 4 nad[c] + 15 nadph[c] + 4 so4[c] + 4 trdrd[c] <=> 4fe4s[c] + 4 ac[c] + 2 adp[c] + 4 akg[c] + 4 ala__L[c] + 8 amp[c] + 4 coa[c] + 5 h[c] + 4 nadh[c] + 15 nadp[c] + 14 pi[c] + 4 ppi[c] + 4 trdox[c]			0	1000
	LMPD_15_4fe4s_c		4 3pg[c] + 4 accoa[c] + 10 atp[c] + 4 fe2[c] + 4 glu__L[c] + 2 h2o[c] + nad[c] + 12 nadph[c] + 4 so4[c] + 4 trdrd[c] <=> 4fe4s[c] + 4 ac[c] + 2 adp[c] + 4 akg[c] + 4 ala__L[c] + 8 amp[c] + 4 coa[c] + 5 h[c] + nadh[c] + 12 nadp[c] + 14 pi[c] + 4 ppi[c] + 4 trdox[c]			0	1000
	LMPD_16_4fe4s_c		4 3pg[c] + 4 accoa[c] + 12 atp[c] + 4 fe2[c] + 4 glu__L[c] + 4 nad[c] + 15 nadph[c] + 4 so4[c] + 4 trdrd[c] <=> 4fe4s[c] + 4 ac[c] + 8 adp[c] + 4 akg[c] + 4 ala__L[c] + 4 amp[c] + 4 coa[c] + 3 h[c] + 4 nadh[c] + 15 nadp[c] + 12 pi[c] + 4 ppi[c] + 4 trdox[c]			0	1000
	LMPD_17_4fe4s_c		4 3pg[c] + 4 accoa[c] + 12 atp[c] + 4 fe2[c] + 4 glu__L[c] + nad[c] + 12 nadph[c] + 4 so4[c] + 4 trdrd[c] <=> 4fe4s[c] + 4 ac[c] + 8 adp[c] + 4 akg[c] + 4 ala__L[c] + 4 amp[c] + 4 coa[c] + 3 h[c] + nadh[c] + 12 nadp[c] + 12 pi[c] + 4 ppi[c] + 4 trdox[c]			0	1000
	LMPD_18_4fe4s_c		4 3pg[c] + 4 accoa[c] + 14 atp[c] + 4 fe2[c] + 4 glu__L[c] + 2 h2o[c] + 4 nad[c] + 15 nadph[c] + 4 so4[c] + 4 trdrd[c] <=> 4fe4s[c] + 4 ac[c] + 10 adp[c] + 4 akg[c] + 4 ala__L[c] + 4 amp[c] + 4 coa[c] + 5 h[c] + 4 nadh[c] + 15 nadp[c] + 14 pi[c] + 4 ppi[c] + 4 trdox[c]			0	1000
	LMPD_19_4fe4s_c		4 3pg[c] + 4 accoa[c] + 14 atp[c] + 4 fe2[c] + 4 glu__L[c] + 2 h2o[c] + nad[c] + 12 nadph[c] + 4 so4[c] + 4 trdrd[c] <=> 4fe4s[c] + 4 ac[c] + 10 adp[c] + 4 akg[c] + 4 ala__L[c] + 4 amp[c] + 4 coa[c] + 5 h[c] + nadh[c] + 12 nadp[c] + 14 pi[c] + 4 ppi[c] + 4 trdox[c]			0	1000
	LMPD_20_4fe4s_c		4 3pg[c] + 4 accoa[c] + 8 atp[c] + 4 fe2[c] + 4 glu__L[c] + 4 nad[c] + 15 nadph[c] + 4 so4[c] + 4 trdrd[c] <=> 4fe4s[c] + 4 ac[c] + 4 akg[c] + 4 ala__L[c] + 8 amp[c] + 4 coa[c] + 3 h[c] + 4 nadh[c] + 15 nadp[c] + 12 pi[c] + 4 ppi[c] + 4 trdox[c]			0	1000
	LMPD_21_4fe4s_c		4 3pg[c] + 4 accoa[c] + 8 atp[c] + 4 fe2[c] + 4 glu__L[c] + nad[c] + 12 nadph[c] + 4 so4[c] + 4 trdrd[c] <=> 4fe4s[c] + 4 ac[c] + 4 akg[c] + 4 ala__L[c] + 8 amp[c] + 4 coa[c] + 3 h[c] + nadh[c] + 12 nadp[c] + 12 pi[c] + 4 ppi[c] + 4 trdox[c]			0	1000
	LMPD_22_5mthf_c		3pg[c] + asp__L[c] + 17 atp[c] + co2[c] + e4p[c] + for[c] + 2 glu__L[c] + 8 h2o[c] + 2 nad[c] + 2 nadph[c] + 4 nh4[c] + 2 pep[c] + r5p[c] <=> 5mthf[c] + 13 adp[c] + akg[c] + 4 amp[c] + fum[c] + glyclt[c] + 23 h[c] + 2 nadh[c] + 2 nadp[c] + 18 pi[c] + 4 ppi[c] + pyr[c]			0	1000
	LMPD_23_5mthf_c		3pg[c] + asp__L[c] + 18 atp[c] + co2[c] + e4p[c] + for[c] + 2 glu__L[c] + 8 h2o[c] + 2 nad[c] + 2 nadph[c] + 4 nh4[c] + 2 pep[c] + r5p[c] <=> 5mthf[c] + 15 adp[c] + akg[c] + 3 amp[c] + fum[c] + glyclt[c] + 23 h[c] + 2 nadh[c] + 2 nadp[c] + 18 pi[c] + 4 ppi[c] + pyr[c]			0	1000
	LMPD_24_accoa_c		2 3pg[c] + accoa[c] + 3 asp__L[c] + 18 atp[c] + 2 for[c] + 2 glu__L[c] + 2 h2o[c] + 2 nad[c] + 5 nadph[c] + 2 nh4[c] + 2 pyr[c] + r5p[c] + so4[c] + trdrd[c] <=> ac[c] + 12 adp[c] + 2 akg[c] + 6 amp[c] + 2 co2[c] + 2 coa[c] + 2 fum[c] + 9 h[c] + 2 nadh[c] + 5 nadp[c] + 14 pi[c] + 5 ppi[c] + trdox[c]			0	1000
	LMPD_25_accoa_c		2 3pg[c] + accoa[c] + 3 asp__L[c] + 20 atp[c] + 2 for[c] + 2 glu__L[c] + 2 h2o[c] + 2 nad[c] + 5 nadph[c] + 2 nh4[c] + 2 pyr[c] + r5p[c] + so4[c] + trdrd[c] <=> ac[c] + 16 adp[c] + 2 akg[c] + 4 amp[c] + 2 co2[c] + 2 coa[c] + 2 fum[c] + 9 h[c] + 2 nadh[c] + 5 nadp[c] + 14 pi[c] + 5 ppi[c] + trdox[c]			0	1000
	LMPD_26_adocbl_c		2 3pg[c] + 2 asp__L[c] + 10 atp[c] + co2[c] + 2 glu__L[c] + 5 h2o[c] + 2 nad[c] + 2 nadp[c] + 2 nh4[c] + r5p[c] + cbl1[p] <=> adocbl[c] + 7 adp[c] + 2 akg[c] + 3 amp[c] + 2 fum[c] + gly[c] + 18 h[c] + 2 nadh[c] + 2 nadph[c] + 11 pi[c] + ppi[c] + pppi[c]			0	1000
	LMPD_27_adocbl_c		2 3pg[c] + 2 asp__L[c] + 11 atp[c] + co2[c] + 2 glu__L[c] + 5 h2o[c] + 2 nad[c] + 2 nadp[c] + 2 nh4[c] + r5p[c] + cbl1[p] <=> adocbl[c] + 9 adp[c] + 2 akg[c] + 2 amp[c] + 2 fum[c] + gly[c] + 18 h[c] + 2 nadh[c] + 2 nadph[c] + 11 pi[c] + ppi[c] + pppi[c]			0	1000
	LMPD_28_adocbl_c		3pg[c] + 2 asp__L[c] + 11 atp[c] + co2[c] + for[c] + glu__L[c] + 4 h2o[c] + nad[c] + nadp[c] + 2 nh4[c] + r5p[c] + cbl1[p] <=> adocbl[c] + 8 adp[c] + akg[c] + 3 amp[c] + 2 fum[c] + 15 h[c] + nadh[c] + nadph[c] + 11 pi[c] + ppi[c] + pppi[c]			0	1000
	LMPD_29_adocbl_c		3pg[c] + 2 asp__L[c] + 12 atp[c] + co2[c] + for[c] + glu__L[c] + 4 h2o[c] + nad[c] + nadp[c] + 2 nh4[c] + r5p[c] + cbl1[p] <=> adocbl[c] + 10 adp[c] + akg[c] + 2 amp[c] + 2 fum[c] + 15 h[c] + nadh[c] + nadph[c] + 11 pi[c] + ppi[c] + pppi[c]			0	1000
	LMPD_30_ala-L_c		glu__L[c] + pyr[c] <=> akg[c] + ala__L[c]			0	1000
	LMPD_31_amet_c		2 3pg[c] + accoa[c] + 3 asp__L[c] + 14 atp[c] + co2[c] + 2 for[c] + 2 glu__L[c] + 4 h2o[c] + nad[c] + 5 nadph[c] + nh4[c] + r5p[c] + so4[c] + succoa[c] + trdrd[c] <=> ac[c] + 9 adp[c] + 2 akg[c] + amet[c] + 5 amp[c] + 2 coa[c] + 2 fum[c] + 12 h[c] + nadh[c] + 5 nadp[c] + 16 pi[c] + 3 ppi[c] + pyr[c] + succ[c] + trdox[c]			0	1000
	LMPD_32_amet_c		2 3pg[c] + accoa[c] + 3 asp__L[c] + 16 atp[c] + co2[c] + 2 for[c] + 2 glu__L[c] + 4 h2o[c] + nad[c] + 5 nadph[c] + nh4[c] + r5p[c] + so4[c] + succoa[c] + trdrd[c] <=> ac[c] + 13 adp[c] + 2 akg[c] + amet[c] + 3 amp[c] + 2 coa[c] + 2 fum[c] + 12 h[c] + nadh[c] + 5 nadp[c] + 16 pi[c] + 3 ppi[c] + pyr[c] + succ[c] + trdox[c]			0	1000
	LMPD_33_arg-L_c		accoa[c] + asp__L[c] + 3 atp[c] + co2[c] + 2 glu__L[c] + h2o[c] + nadph[c] + nh4[c] <=> ac[c] + 2 adp[c] + akg[c] + amp[c] + arg__L[c] + coa[c] + fum[c] + 3 h[c] + nadp[c] + 2 pi[c] + ppi[c]			0	1000
	LMPD_34_asn-L_c		asp__L[c] + atp[c] + nh4[c] <=> amp[c] + asn__L[c] + ppi[c]			0	1000
	LMPD_39_btn_c		4 3pg[c] + 5 accoa[c] + 3 asp__L[c] + 24 atp[c] + 2 co2[c] + 2 for[c] + 4 glu__L[c] + 11 h2o[c] + 2 nad[c] + 12 nadph[c] + nh4[c] + 3 r5p[c] + 2 so4[c] + succoa[c] + 2 trdrd[c] <=> 5drib[c] + 2 ac[c] + 13 adp[c] + 4 akg[c] + amob[c] + 11 amp[c] + btn[c] + 6 coa[c] + 2 fum[c] + gly[c] + 17 h[c] + mththf[c] + 2 nadh[c] + 12 nadp[c] + 26 pi[c] + 8 ppi[c] + pyr[c] + succ[c] + 2 trdox[c] + meoh[p]			0	1000
	LMPD_40_btn_c		4 3pg[c] + 5 accoa[c] + 3 asp__L[c] + 25 atp[c] + 2 co2[c] + 2 for[c] + 4 glu__L[c] + 12 h2o[c] + 2 nad[c] + 12 nadph[c] + nh4[c] + 3 r5p[c] + 2 so4[c] + succoa[c] + 2 trdrd[c] <=> 5drib[c] + 2 ac[c] + 14 adp[c] + 4 akg[c] + amob[c] + 11 amp[c] + btn[c] + 6 coa[c] + 2 fum[c] + gly[c] + 18 h[c] + mththf[c] + 2 nadh[c] + 12 nadp[c] + 27 pi[c] + 8 ppi[c] + pyr[c] + succ[c] + 2 trdox[c] + meoh[p]			0	1000
	LMPD_41_btn_c		4 3pg[c] + 5 accoa[c] + 3 asp__L[c] + 27 atp[c] + 2 co2[c] + 2 for[c] + 4 glu__L[c] + 11 h2o[c] + 2 nad[c] + 12 nadph[c] + nh4[c] + 3 r5p[c] + 2 so4[c] + succoa[c] + 2 trdrd[c] <=> 5drib[c] + 2 ac[c] + 19 adp[c] + 4 akg[c] + amob[c] + 8 amp[c] + btn[c] + 6 coa[c] + 2 fum[c] + gly[c] + 17 h[c] + mththf[c] + 2 nadh[c] + 12 nadp[c] + 26 pi[c] + 8 ppi[c] + pyr[c] + succ[c] + 2 trdox[c] + meoh[p]			0	1000
	LMPD_42_btn_c		4 3pg[c] + 5 accoa[c] + 3 asp__L[c] + 28 atp[c] + 2 co2[c] + 2 for[c] + 4 glu__L[c] + 12 h2o[c] + 2 nad[c] + 12 nadph[c] + nh4[c] + 3 r5p[c] + 2 so4[c] + succoa[c] + 2 trdrd[c] <=> 5drib[c] + 2 ac[c] + 20 adp[c] + 4 akg[c] + amob[c] + 8 amp[c] + btn[c] + 6 coa[c] + 2 fum[c] + gly[c] + 18 h[c] + mththf[c] + 2 nadh[c] + 12 nadp[c] + 27 pi[c] + 8 ppi[c] + pyr[c] + succ[c] + 2 trdox[c] + meoh[p]			0	1000
	LMPD_43_btn_c		6 3pg[c] + 6 accoa[c] + 8 asp__L[c] + 45 atp[c] + 4 co2[c] + 6 for[c] + 6 glu__L[c] + 16 h2o[c] + 3 nad[c] + 17 nadph[c] + 4 nh4[c] + 3 r5p[c] + 3 so4[c] + 2 succoa[c] + 3 trdrd[c] <=> 5drib[c] + 3 ac[c] + 30 adp[c] + 6 akg[c] + amob[c] + 15 amp[c] + btn[c] + 8 coa[c] + 6 fum[c] + 39 h[c] + met__L[c] + mththf[c] + 3 nadh[c] + 17 nadp[c] + 51 pi[c] + 9 ppi[c] + 2 pyr[c] + 2 succ[c] + 3 trdox[c] + …			0	1000
	LMPD_44_btn_c		6 3pg[c] + 6 accoa[c] + 8 asp__L[c] + 46 atp[c] + 4 co2[c] + 6 for[c] + 6 glu__L[c] + 17 h2o[c] + 3 nad[c] + 17 nadph[c] + 4 nh4[c] + 3 r5p[c] + 3 so4[c] + 2 succoa[c] + 3 trdrd[c] <=> 5drib[c] + 3 ac[c] + 31 adp[c] + 6 akg[c] + amob[c] + 15 amp[c] + btn[c] + 8 coa[c] + 6 fum[c] + 40 h[c] + met__L[c] + mththf[c] + 3 nadh[c] + 17 nadp[c] + 52 pi[c] + 9 ppi[c] + 2 pyr[c] + 2 succ[c] + 3 trdox[c] + …			0	1000
	LMPD_45_btn_c		6 3pg[c] + 6 accoa[c] + 8 asp__L[c] + 51 atp[c] + 4 co2[c] + 6 for[c] + 6 glu__L[c] + 16 h2o[c] + 3 nad[c] + 17 nadph[c] + 4 nh4[c] + 3 r5p[c] + 3 so4[c] + 2 succoa[c] + 3 trdrd[c] <=> 5drib[c] + 3 ac[c] + 42 adp[c] + 6 akg[c] + amob[c] + 9 amp[c] + btn[c] + 8 coa[c] + 6 fum[c] + 39 h[c] + met__L[c] + mththf[c] + 3 nadh[c] + 17 nadp[c] + 51 pi[c] + 9 ppi[c] + 2 pyr[c] + 2 succ[c] + 3 trdox[c] + 2…			0	1000
	LMPD_47_btn_c		6 3pg[c] + 6 accoa[c] + 8 asp__L[c] + 52 atp[c] + 4 co2[c] + 6 for[c] + 6 glu__L[c] + 17 h2o[c] + 3 nad[c] + 17 nadph[c] + 4 nh4[c] + 3 r5p[c] + 3 so4[c] + 2 succoa[c] + 3 trdrd[c] <=> 5drib[c] + 3 ac[c] + 43 adp[c] + 6 akg[c] + amob[c] + 9 amp[c] + btn[c] + 8 coa[c] + 6 fum[c] + 40 h[c] + met__L[c] + mththf[c] + 3 nadh[c] + 17 nadp[c] + 52 pi[c] + 9 ppi[c] + 2 pyr[c] + 2 succ[c] + 3 trdox[c] + 2…			0	1000
	LMPD_48_ca2_c		3pg[c] + accoa[c] + 3 atp[c] + 2 glu__L[c] + 3 h2o[c] + nad[c] + gthrd[p] + h2o[p] <=> 3 adp[c] + akg[c] + coa[c] + gthrd[c] + 5 h[c] + nadh[c] + 4 pi[c] + acser[p] + glu__L[p]			0	1000
	LMPD_49_ca2_c		3pg[c] + accoa[c] + 3 atp[c] + 2 glu__L[c] + 4 h2o[c] + nad[c] + gthrd[p] + h2o[p] <=> ac[c] + 3 adp[c] + akg[c] + coa[c] + gthrd[c] + 6 h[c] + nadh[c] + nh4[c] + 4 pi[c] + pyr[c] + glu__L[p]			0	1000
	LMPD_50_ca2_c		3 atp[c] + glu__L[c] + 2 h2o[c] + gthrd[p] + h2o[p] <=> 3 adp[c] + gthrd[c] + 3 h[c] + 3 pi[c] + glu__L[p]			0	1000
	LMPD_51_chor_c		atp[c] + e4p[c] + nadph[c] + 2 pep[c] <=> adp[c] + chor[c] + 3 h[c] + nadp[c] + 4 pi[c]			0	1000
	LMPD_91_ctp_c		asp__L[c] + 6 atp[c] + 2 nh4[c] + orot[c] + r5p[c] <=> 5 adp[c] + amp[c] + ctp[c] + dhor__S[c] + 4 h[c] + 3 pi[c] + ppi[c]			0	1000
	LMPD_92_cys-L_c		3pg[c] + accoa[c] + 2 atp[c] + glu__L[c] + nad[c] + 3 nadph[c] + so4[c] + trdrd[c] <=> ac[c] + akg[c] + 2 amp[c] + coa[c] + cys__L[c] + nadh[c] + 3 nadp[c] + 3 pi[c] + ppi[c] + trdox[c]			0	1000
	LMPD_93_cys-L_c		3pg[c] + accoa[c] + 3 atp[c] + glu__L[c] + nad[c] + 3 nadph[c] + so4[c] + trdrd[c] <=> ac[c] + 2 adp[c] + akg[c] + amp[c] + coa[c] + cys__L[c] + nadh[c] + 3 nadp[c] + 3 pi[c] + ppi[c] + trdox[c]			0	1000
	LMPD_94_datp_c		2 3pg[c] + 2 asp__L[c] + 10 atp[c] + co2[c] + 2 flxr[c] + 2 glu__L[c] + 3 h2o[c] + 2 nad[c] + 2 nadp[c] + 2 nh4[c] + r5p[c] <=> 8 adp[c] + 2 akg[c] + 2 amp[c] + datp[c] + 2 flxso[c] + 2 fum[c] + gly[c] + 18 h[c] + 2 nadh[c] + 2 nadph[c] + 10 pi[c] + ppi[c]			0	1000
	LMPD_95_datp_c		2 3pg[c] + 2 asp__L[c] + 9 atp[c] + co2[c] + 2 flxr[c] + 2 glu__L[c] + 3 h2o[c] + 2 nad[c] + 2 nadp[c] + 2 nh4[c] + r5p[c] <=> 6 adp[c] + 2 akg[c] + 3 amp[c] + datp[c] + 2 flxso[c] + 2 fum[c] + gly[c] + 18 h[c] + 2 nadh[c] + 2 nadph[c] + 10 pi[c] + ppi[c]			0	1000
	LMPD_96_datp_c		3pg[c] + 2 asp__L[c] + 10 atp[c] + co2[c] + 2 flxr[c] + for[c] + glu__L[c] + 2 h2o[c] + nad[c] + nadp[c] + 2 nh4[c] + r5p[c] <=> 7 adp[c] + akg[c] + 3 amp[c] + datp[c] + 2 flxso[c] + 2 fum[c] + 15 h[c] + nadh[c] + nadph[c] + 10 pi[c] + ppi[c]			0	1000
	LMPD_97_datp_c		3pg[c] + 2 asp__L[c] + 11 atp[c] + co2[c] + 2 flxr[c] + for[c] + glu__L[c] + 2 h2o[c] + nad[c] + nadp[c] + 2 nh4[c] + r5p[c] <=> 9 adp[c] + akg[c] + 2 amp[c] + datp[c] + 2 flxso[c] + 2 fum[c] + 15 h[c] + nadh[c] + nadph[c] + 10 pi[c] + ppi[c]			0	1000
	LMPD_98_dctp_c		asp__L[c] + 6 atp[c] + 2 flxr[c] + 2 nh4[c] + orot[c] + r5p[c] <=> 5 adp[c] + amp[c] + dctp[c] + dhor__S[c] + 2 flxso[c] + 4 h[c] + h2o[c] + 3 pi[c] + ppi[c]			0	1000
	LMPD_99_dgtp_c		2 3pg[c] + asp__L[c] + 11 atp[c] + co2[c] + 2 flxr[c] + 2 glu__L[c] + 5 h2o[c] + 3 nad[c] + 2 nadp[c] + 3 nh4[c] + r5p[c] <=> 8 adp[c] + 2 akg[c] + 3 amp[c] + dgtp[c] + 2 flxso[c] + fum[c] + gly[c] + 19 h[c] + 3 nadh[c] + 2 nadph[c] + 10 pi[c] + 2 ppi[c]			0	1000
	LMPD_100_dgtp_c		2 3pg[c] + asp__L[c] + 12 atp[c] + co2[c] + 2 flxr[c] + 2 glu__L[c] + 5 h2o[c] + 3 nad[c] + 2 nadp[c] + 3 nh4[c] + r5p[c] <=> 10 adp[c] + 2 akg[c] + 2 amp[c] + dgtp[c] + 2 flxso[c] + fum[c] + gly[c] + 19 h[c] + 3 nadh[c] + 2 nadph[c] + 10 pi[c] + 2 ppi[c]			0	1000
	LMPD_101_dgtp_c		2 3pg[c] + asp__L[c] + 12 atp[c] + co2[c] + 2 glu__L[c] + 5 h2o[c] + 3 nad[c] + 2 nadp[c] + 3 nh4[c] + r5p[c] + trdrd[c] <=> 10 adp[c] + 2 akg[c] + 2 amp[c] + dgtp[c] + fum[c] + gly[c] + 19 h[c] + 3 nadh[c] + 2 nadph[c] + 10 pi[c] + 2 ppi[c] + trdox[c]			0	1000
	LMPD_102_dgtp_c		3pg[c] + asp__L[c] + 12 atp[c] + co2[c] + 2 flxr[c] + for[c] + glu__L[c] + 4 h2o[c] + 2 nad[c] + nadp[c] + 3 nh4[c] + r5p[c] <=> 9 adp[c] + akg[c] + 3 amp[c] + dgtp[c] + 2 flxso[c] + fum[c] + 16 h[c] + 2 nadh[c] + nadph[c] + 10 pi[c] + 2 ppi[c]			0	1000
	LMPD_103_dgtp_c		3pg[c] + asp__L[c] + 13 atp[c] + co2[c] + 2 flxr[c] + for[c] + glu__L[c] + 4 h2o[c] + 2 nad[c] + nadp[c] + 3 nh4[c] + r5p[c] <=> 11 adp[c] + akg[c] + 2 amp[c] + dgtp[c] + 2 flxso[c] + fum[c] + 16 h[c] + 2 nadh[c] + nadph[c] + 10 pi[c] + 2 ppi[c]			0	1000
	LMPD_104_dgtp_c		3pg[c] + asp__L[c] + 13 atp[c] + co2[c] + for[c] + glu__L[c] + 4 h2o[c] + 2 nad[c] + nadp[c] + 3 nh4[c] + r5p[c] + trdrd[c] <=> 11 adp[c] + akg[c] + 2 amp[c] + dgtp[c] + fum[c] + 16 h[c] + 2 nadh[c] + nadph[c] + 10 pi[c] + 2 ppi[c] + trdox[c]			0	1000
	LMPD_105_dttp_c		asp__L[c] + 7 atp[c] + 2 flxr[c] + for[c] + h[c] + 2 nadph[c] + nh4[c] + orot[c] + r5p[c] <=> 6 adp[c] + amp[c] + dhor__S[c] + dttp[c] + 2 flxso[c] + 2 h2o[c] + 2 nadp[c] + 2 pi[c] + 2 ppi[c]			0	1000
	LMPD_106_dttp_c		asp__L[c] + 7 atp[c] + for[c] + h[c] + 2 nadph[c] + nh4[c] + orot[c] + r5p[c] + trdrd[c] <=> 6 adp[c] + amp[c] + dhor__S[c] + dttp[c] + 2 h2o[c] + 2 nadp[c] + 2 pi[c] + 2 ppi[c] + trdox[c]			0	1000
	LMPD_107_enter_c		3 3pg[c] + 9 atp[c] + 3 e4p[c] + 3 glu__L[c] + 6 h2o[c] + 6 nad[c] + 3 nadph[c] + 6 pep[c] <=> 3 adp[c] + 3 akg[c] + 6 amp[c] + enter[c] + 15 h[c] + 6 nadh[c] + 3 nadp[c] + 15 pi[c] + 6 ppi[c] + 3 pyr[c]			0	1000
	LMPD_108_fad_c		2 3pg[c] + 3 asp__L[c] + 23 atp[c] + 2 co2[c] + 2 db4p[c] + for[c] + 2 glu__L[c] + 9 h2o[c] + 3 nad[c] + nadp[c] + 4 nh4[c] + 2 r5p[c] <=> 17 adp[c] + 2 akg[c] + 6 amp[c] + fad[c] + 3 fum[c] + 33 h[c] + 3 nadh[c] + nadph[c] + 23 pi[c] + 5 ppi[c]			0	1000
	LMPD_109_fad_c		2 3pg[c] + 3 asp__L[c] + 25 atp[c] + 2 co2[c] + 2 db4p[c] + for[c] + 2 glu__L[c] + 9 h2o[c] + 3 nad[c] + nadp[c] + 4 nh4[c] + 2 r5p[c] <=> 21 adp[c] + 2 akg[c] + 4 amp[c] + fad[c] + 3 fum[c] + 33 h[c] + 3 nadh[c] + nadph[c] + 23 pi[c] + 5 ppi[c]			0	1000
	LMPD_110_fad_c		4 3pg[c] + 3 asp__L[c] + 21 atp[c] + 2 co2[c] + 2 db4p[c] + 4 glu__L[c] + 11 h2o[c] + 5 nad[c] + 3 nadp[c] + 4 nh4[c] + 2 r5p[c] <=> 15 adp[c] + 4 akg[c] + 6 amp[c] + fad[c] + for[c] + 3 fum[c] + 2 gly[c] + 39 h[c] + 5 nadh[c] + 3 nadph[c] + 23 pi[c] + 5 ppi[c]			0	1000
	LMPD_111_fad_c		4 3pg[c] + 3 asp__L[c] + 23 atp[c] + 2 co2[c] + 2 db4p[c] + 4 glu__L[c] + 11 h2o[c] + 5 nad[c] + 3 nadp[c] + 4 nh4[c] + 2 r5p[c] <=> 19 adp[c] + 4 akg[c] + 4 amp[c] + fad[c] + for[c] + 3 fum[c] + 2 gly[c] + 39 h[c] + 5 nadh[c] + 3 nadph[c] + 23 pi[c] + 5 ppi[c]			0	1000
	LMPD_112_GAM_c		2 3pg[c] + 2 asp__L[c] + 8 atp[c] + co2[c] + 2 glu__L[c] + 4 h2o[c] + 2 nad[c] + 2 nadp[c] + 2 nh4[c] + r5p[c] <=> 6 adp[c] + 2 akg[c] + 3 amp[c] + 2 fum[c] + gly[c] + 18 h[c] + 2 nadh[c] + 2 nadph[c] + 10 pi[c] + ppi[c]			0	1000
	LMPD_113_GAM_c		2 3pg[c] + 2 asp__L[c] + 9 atp[c] + co2[c] + 2 glu__L[c] + 4 h2o[c] + 2 nad[c] + 2 nadp[c] + 2 nh4[c] + r5p[c] <=> 8 adp[c] + 2 akg[c] + 2 amp[c] + 2 fum[c] + gly[c] + 18 h[c] + 2 nadh[c] + 2 nadph[c] + 10 pi[c] + ppi[c]			0	1000
	LMPD_114_GAM_c		3pg[c] + 2 asp__L[c] + 10 atp[c] + co2[c] + for[c] + glu__L[c] + 3 h2o[c] + nad[c] + nadp[c] + 2 nh4[c] + r5p[c] <=> 9 adp[c] + akg[c] + 2 amp[c] + 2 fum[c] + 15 h[c] + nadh[c] + nadph[c] + 10 pi[c] + ppi[c]			0	1000
	LMPD_115_GAM_c		3pg[c] + 2 asp__L[c] + 9 atp[c] + co2[c] + for[c] + glu__L[c] + 3 h2o[c] + nad[c] + nadp[c] + 2 nh4[c] + r5p[c] <=> 7 adp[c] + akg[c] + 3 amp[c] + 2 fum[c] + 15 h[c] + nadh[c] + nadph[c] + 10 pi[c] + ppi[c]			0	1000
	LMPD_116_gln-L_c		atp[c] + glu__L[c] + nh4[c] <=> adp[c] + gln__L[c] + h[c] + pi[c]			0	1000
	LMPD_117_gly_c		asp__L[c] + 2 atp[c] + h[c] + h2o[c] + 2 nadph[c] <=> acald[c] + 2 adp[c] + gly[c] + 2 nadp[c] + 2 pi[c]			0	1000
	LMPD_118_gthrd_c		2 3pg[c] + accoa[c] + 4 atp[c] + 3 glu__L[c] + 2 h2o[c] + 2 nad[c] + 2 nadph[c] + so4[c] + trdrd[c] <=> ac[c] + 2 adp[c] + 2 akg[c] + 2 amp[c] + coa[c] + for[c] + gthrd[c] + 6 h[c] + 2 nadh[c] + 2 nadp[c] + 6 pi[c] + ppi[c] + trdox[c]			0	1000
	LMPD_119_gthrd_c		2 3pg[c] + accoa[c] + 5 atp[c] + 3 glu__L[c] + 2 h2o[c] + 2 nad[c] + 2 nadph[c] + so4[c] + trdrd[c] <=> ac[c] + 4 adp[c] + 2 akg[c] + amp[c] + coa[c] + for[c] + gthrd[c] + 6 h[c] + 2 nadh[c] + 2 nadp[c] + 6 pi[c] + ppi[c] + trdox[c]			0	1000
	LMPD_120_gtp_c		2 3pg[c] + asp__L[c] + 11 atp[c] + co2[c] + 2 glu__L[c] + 6 h2o[c] + 3 nad[c] + 2 nadp[c] + 3 nh4[c] + r5p[c] <=> 8 adp[c] + 2 akg[c] + 3 amp[c] + fum[c] + gly[c] + gtp[c] + 19 h[c] + 3 nadh[c] + 2 nadph[c] + 10 pi[c] + 2 ppi[c]			0	1000
	LMPD_121_gtp_c		2 3pg[c] + asp__L[c] + 12 atp[c] + co2[c] + 2 glu__L[c] + 6 h2o[c] + 3 nad[c] + 2 nadp[c] + 3 nh4[c] + r5p[c] <=> 10 adp[c] + 2 akg[c] + 2 amp[c] + fum[c] + gly[c] + gtp[c] + 19 h[c] + 3 nadh[c] + 2 nadph[c] + 10 pi[c] + 2 ppi[c]			0	1000
	LMPD_122_gtp_c		3pg[c] + asp__L[c] + 12 atp[c] + co2[c] + for[c] + glu__L[c] + 5 h2o[c] + 2 nad[c] + nadp[c] + 3 nh4[c] + r5p[c] <=> 9 adp[c] + akg[c] + 3 amp[c] + fum[c] + gtp[c] + 16 h[c] + 2 nadh[c] + nadph[c] + 10 pi[c] + 2 ppi[c]			0	1000
	LMPD_123_gtp_c		3pg[c] + asp__L[c] + 13 atp[c] + co2[c] + for[c] + glu__L[c] + 5 h2o[c] + 2 nad[c] + nadp[c] + 3 nh4[c] + r5p[c] <=> 11 adp[c] + akg[c] + 2 amp[c] + fum[c] + gtp[c] + 16 h[c] + 2 nadh[c] + nadph[c] + 10 pi[c] + 2 ppi[c]			0	1000
	LMPD_126_his-L_c		asp__L[c] + 4 atp[c] + for[c] + glu__L[c] + 2 h2o[c] + 2 nad[c] + nh4[c] + r5p[c] <=> adp[c] + akg[c] + 3 amp[c] + fum[c] + 8 h[c] + his__L[c] + 2 nadh[c] + 4 pi[c] + 2 ppi[c]			0	1000
	LMPD_127_his-L_c		asp__L[c] + 5 atp[c] + for[c] + glu__L[c] + 2 h2o[c] + 2 nad[c] + nh4[c] + r5p[c] <=> 3 adp[c] + akg[c] + 2 amp[c] + fum[c] + 8 h[c] + his__L[c] + 2 nadh[c] + 4 pi[c] + 2 ppi[c]			0	1000
	LMPD_128_ile-L_c		asp__L[c] + 2 atp[c] + glu__L[c] + 3 h[c] + 3 nadph[c] + pyr[c] <=> 2 adp[c] + akg[c] + co2[c] + ile__L[c] + 3 nadp[c] + nh4[c] + 2 pi[c]			0	1000
	LMPD_129_leu-L_c		accoa[c] + glu__L[c] + h[c] + nad[c] + nadph[c] + 2 pyr[c] <=> akg[c] + 2 co2[c] + coa[c] + leu__L[c] + nadh[c] + nadp[c]			0	1000
	LMPD_134_lys-L_c		asp__L[c] + atp[c] + glu__L[c] + 2 h[c] + 2 nadph[c] + pyr[c] + succoa[c] <=> adp[c] + akg[c] + co2[c] + coa[c] + lys__L[c] + 2 nadp[c] + pi[c] + succ[c]			0	1000
	LMPD_135_malcoa_c		2 3pg[c] + 2 accoa[c] + 3 asp__L[c] + 19 atp[c] + 2 for[c] + 2 glu__L[c] + 3 h2o[c] + 2 nad[c] + 5 nadph[c] + 2 nh4[c] + 2 pyr[c] + r5p[c] + so4[c] + trdrd[c] <=> ac[c] + 13 adp[c] + 2 akg[c] + 6 amp[c] + co2[c] + 2 coa[c] + 2 fum[c] + 11 h[c] + malcoa[c] + 2 nadh[c] + 5 nadp[c] + 15 pi[c] + 5 ppi[c] + trdox[c]			0	1000
	LMPD_136_malcoa_c		2 3pg[c] + 2 accoa[c] + 3 asp__L[c] + 21 atp[c] + 2 for[c] + 2 glu__L[c] + 3 h2o[c] + 2 nad[c] + 5 nadph[c] + 2 nh4[c] + 2 pyr[c] + r5p[c] + so4[c] + trdrd[c] <=> ac[c] + 17 adp[c] + 2 akg[c] + 4 amp[c] + co2[c] + 2 coa[c] + 2 fum[c] + 11 h[c] + malcoa[c] + 2 nadh[c] + 5 nadp[c] + 15 pi[c] + 5 ppi[c] + trdox[c]			0	1000
	LMPD_137_met-L_c		2 3pg[c] + accoa[c] + asp__L[c] + 3 atp[c] + 2 glu__L[c] + h2o[c] + nad[c] + 5 nadph[c] + so4[c] + succoa[c] + trdrd[c] <=> ac[c] + adp[c] + 2 akg[c] + 2 amp[c] + 2 coa[c] + gly[c] + met__L[c] + nadh[c] + 5 nadp[c] + nh4[c] + 5 pi[c] + ppi[c] + pyr[c] + succ[c] + trdox[c]			0	1000
	LMPD_138_met-L_c		2 3pg[c] + accoa[c] + asp__L[c] + 4 atp[c] + 2 glu__L[c] + h2o[c] + nad[c] + 5 nadph[c] + so4[c] + succoa[c] + trdrd[c] <=> ac[c] + 3 adp[c] + 2 akg[c] + amp[c] + 2 coa[c] + gly[c] + met__L[c] + nadh[c] + 5 nadp[c] + nh4[c] + 5 pi[c] + ppi[c] + pyr[c] + succ[c] + trdox[c]			0	1000
	LMPD_139_mlthf_c		3pg[c] + asp__L[c] + 17 atp[c] + co2[c] + e4p[c] + for[c] + 2 glu__L[c] + 8 h2o[c] + 3 nad[c] + 2 nadph[c] + 4 nh4[c] + 2 pep[c] + r5p[c] <=> 13 adp[c] + akg[c] + 4 amp[c] + fum[c] + glyclt[c] + 24 h[c] + mlthf[c] + 3 nadh[c] + 2 nadp[c] + 18 pi[c] + 4 ppi[c] + pyr[c]			0	1000
	LMPD_140_mlthf_c		3pg[c] + asp__L[c] + 18 atp[c] + co2[c] + e4p[c] + for[c] + 2 glu__L[c] + 8 h2o[c] + 3 nad[c] + 2 nadph[c] + 4 nh4[c] + 2 pep[c] + r5p[c] <=> 15 adp[c] + akg[c] + 3 amp[c] + fum[c] + glyclt[c] + 24 h[c] + mlthf[c] + 3 nadh[c] + 2 nadp[c] + 18 pi[c] + 4 ppi[c] + pyr[c]			0	1000
	LMPD_153_mql8_c		akg[c] + 29 atp[c] + e4p[c] + 16 flxr[c] + for[c] + 8 g3p[c] + 25 h[c] + 9 nadh[c] + 10 nadph[c] + 2 pep[c] + 7 pyr[c] + r5p[c] <=> 26 adp[c] + 3 amp[c] + 10 co2[c] + 16 flxso[c] + 15 h2o[c] + mql8[c] + mththf[c] + 9 nad[c] + 10 nadp[c] + 6 pi[c] + 19 ppi[c]			0	1000
	LMPD_159_nad_c		2 3pg[c] + 2 asp__L[c] + 11 atp[c] + dhap[c] + 2 glu__L[c] + 2 h2o[c] + iasp[c] + nad[c] + 2 nadp[c] + 3 nh4[c] + 2 r5p[c] <=> 6 adp[c] + 2 akg[c] + 5 amp[c] + 2 fum[c] + gly[c] + 17 h[c] + 2 nadh[c] + 2 nadph[c] + 11 pi[c] + 4 ppi[c]			0	1000
	LMPD_160_nad_c		2 3pg[c] + 2 asp__L[c] + 12 atp[c] + dhap[c] + 2 glu__L[c] + 2 h2o[c] + iasp[c] + nad[c] + 2 nadp[c] + 3 nh4[c] + 2 r5p[c] <=> 8 adp[c] + 2 akg[c] + 4 amp[c] + 2 fum[c] + gly[c] + 17 h[c] + 2 nadh[c] + 2 nadph[c] + 11 pi[c] + 4 ppi[c]			0	1000
	LMPD_161_nad_c		3pg[c] + 2 asp__L[c] + 12 atp[c] + dhap[c] + for[c] + glu__L[c] + h2o[c] + iasp[c] + nadp[c] + 3 nh4[c] + 2 r5p[c] <=> 7 adp[c] + akg[c] + 5 amp[c] + 2 fum[c] + 14 h[c] + nadh[c] + nadph[c] + 11 pi[c] + 4 ppi[c]			0	1000
	LMPD_162_nad_c		3pg[c] + 2 asp__L[c] + 13 atp[c] + dhap[c] + for[c] + glu__L[c] + h2o[c] + iasp[c] + nadp[c] + 3 nh4[c] + 2 r5p[c] <=> 9 adp[c] + akg[c] + 4 amp[c] + 2 fum[c] + 14 h[c] + nadh[c] + nadph[c] + 11 pi[c] + 4 ppi[c]			0	1000
	LMPD_217_phe-L_c		atp[c] + e4p[c] + glu__L[c] + nadph[c] + 2 pep[c] <=> adp[c] + akg[c] + co2[c] + 2 h[c] + h2o[c] + nadp[c] + phe__L[c] + 4 pi[c]			0	1000
	LMPD_218_pheme_c		8 atp[c] + fe2[c] + 8 glu__L[c] + 16 h[c] + 8 nadph[c] + o2[c] + ppp9[c] <=> 8 amp[c] + 6 co2[c] + 10 h2o[c] + 8 nadp[c] + 4 nh4[c] + pheme[c] + 8 ppi[c] + pppg9[c]			0	1000
	LMPD_219_pheme_c		12 atp[c] + fe2[c] + 8 glu__L[c] + 14 h[c] + 8 nadph[c] + ppp9[c] + 2 r5p[c] <=> 2 5drib[c] + 12 amp[c] + 6 co2[c] + 4 h2o[c] + 8 nadp[c] + 4 nh4[c] + pheme[c] + 2 pi[c] + 12 ppi[c] + pppg9[c]			0	1000
	LMPD_220_pro-L_c		atp[c] + glu__L[c] + h[c] + 2 nadph[c] <=> adp[c] + h2o[c] + 2 nadp[c] + pi[c] + pro__L[c]			0	1000
	LMPD_221_ptrc_c		accoa[c] + atp[c] + 2 glu__L[c] + h[c] + h2o[c] + nadph[c] <=> ac[c] + adp[c] + akg[c] + co2[c] + coa[c] + nadp[c] + pi[c] + ptrc[c]			0	1000
	LMPD_222_pydx5p_c		e4p[c] + g3p[c] + glu__L[c] + 3 nad[c] + o2[c] + pyr[c] <=> akg[c] + 2 co2[c] + 4 h[c] + h2o[c] + h2o2[c] + 3 nadh[c] + pi[c] + pydx5p[c]			0	1000
	LMPD_223_pydx5p_c		e4p[c] + g3p[c] + glu__L[c] + 4 nad[c] + pyr[c] <=> akg[c] + 2 co2[c] + 5 h[c] + h2o[c] + 4 nadh[c] + pi[c] + pydx5p[c]			0	1000
	LMPD_224_q8h2_c		3 3pg[c] + 31 atp[c] + e4p[c] + 16 flxr[c] + 8 g3p[c] + 3 glu__L[c] + 16 h[c] + 8 nadh[c] + 9 nadph[c] + 1.5 o2[c] + 2 pep[c] + 7 pyr[c] + 3 r5p[c] <=> 25 adp[c] + 3 akg[c] + 6 amp[c] + 9 co2[c] + 16 flxso[c] + 3 gly[c] + 7 h2o[c] + 3 mththf[c] + 8 nad[c] + 9 nadp[c] + 10 pi[c] + 22 ppi[c] + q8h2[c]			0	1000
	LMPD_225_q8h2_c		3 3pg[c] + 33 atp[c] + e4p[c] + 16 flxr[c] + 8 g3p[c] + 3 glu__L[c] + 13 h[c] + 7 nadh[c] + 9 nadph[c] + o2[c] + 2 pep[c] + 7 pyr[c] + 3 r5p[c] <=> 27 adp[c] + 3 akg[c] + 6 amp[c] + 9 co2[c] + 16 flxso[c] + 3 gly[c] + 4 h2o[c] + 3 mththf[c] + 7 nad[c] + 9 nadp[c] + 12 pi[c] + 22 ppi[c] + q8h2[c]			0	1000
	LMPD_226_q8h2_c		3 3pg[c] + 37 atp[c] + e4p[c] + 16 flxr[c] + 8 g3p[c] + 3 glu__L[c] + 7 h[c] + 2 h2o[c] + 5 nadh[c] + 9 nadph[c] + 2 pep[c] + 7 pyr[c] + 3 r5p[c] <=> 31 adp[c] + 3 akg[c] + 6 amp[c] + 9 co2[c] + 16 flxso[c] + 3 gly[c] + 3 mththf[c] + 5 nad[c] + 9 nadp[c] + 16 pi[c] + 22 ppi[c] + q8h2[c]			0	1000
	LMPD_227_q8h2_c		34 atp[c] + e4p[c] + 16 flxr[c] + 3 for[c] + 8 g3p[c] + 25 h[c] + 11 nadh[c] + 12 nadph[c] + 1.5 o2[c] + 2 pep[c] + 7 pyr[c] + 3 r5p[c] <=> 28 adp[c] + 6 amp[c] + 9 co2[c] + 16 flxso[c] + 10 h2o[c] + 3 mththf[c] + 11 nad[c] + 12 nadp[c] + 10 pi[c] + 22 ppi[c] + q8h2[c]			0	1000
	LMPD_228_q8h2_c		36 atp[c] + e4p[c] + 16 flxr[c] + 3 for[c] + 8 g3p[c] + 19 h[c] + 10 nadh[c] + 12 nadph[c] + o2[c] + 2 pep[c] + 7 pyr[c] + 3 r5p[c] <=> 33 adp[c] + 3 amp[c] + 9 co2[c] + 16 flxso[c] + 7 h2o[c] + 3 mththf[c] + 10 nad[c] + 12 nadp[c] + 15 pi[c] + 19 ppi[c] + q8h2[c]			0	1000
	LMPD_229_q8h2_c		36 atp[c] + e4p[c] + 16 flxr[c] + 3 for[c] + 8 g3p[c] + 22 h[c] + 10 nadh[c] + 12 nadph[c] + o2[c] + 2 pep[c] + 7 pyr[c] + 3 r5p[c] <=> 30 adp[c] + 6 amp[c] + 9 co2[c] + 16 flxso[c] + 7 h2o[c] + 3 mththf[c] + 10 nad[c] + 12 nadp[c] + 12 pi[c] + 22 ppi[c] + q8h2[c]			0	1000
	LMPD_230_q8h2_c		40 atp[c] + e4p[c] + 16 flxr[c] + 3 for[c] + 8 g3p[c] + 13 h[c] + 8 nadh[c] + 12 nadph[c] + 2 pep[c] + 7 pyr[c] + 3 r5p[c] <=> 37 adp[c] + 3 amp[c] + 9 co2[c] + 16 flxso[c] + h2o[c] + 3 mththf[c] + 8 nad[c] + 12 nadp[c] + 19 pi[c] + 19 ppi[c] + q8h2[c]			0	1000
	LMPD_231_q8h2_c		40 atp[c] + e4p[c] + 16 flxr[c] + 3 for[c] + 8 g3p[c] + 16 h[c] + 8 nadh[c] + 12 nadph[c] + 2 pep[c] + 7 pyr[c] + 3 r5p[c] <=> 34 adp[c] + 6 amp[c] + 9 co2[c] + 16 flxso[c] + h2o[c] + 3 mththf[c] + 8 nad[c] + 12 nadp[c] + 16 pi[c] + 22 ppi[c] + q8h2[c]			0	1000
	LMPD_232_q8h2_c		6 3pg[c] + 70 atp[c] + 2 e4p[c] + 32 flxr[c] + 16 g3p[c] + 6 glu__L[c] + 20 h[c] + 12 nadh[c] + 18 nadph[c] + o2[c] + 4 pep[c] + 14 pyr[c] + 6 r5p[c] <=> 58 adp[c] + 6 akg[c] + 12 amp[c] + 18 co2[c] + 32 flxso[c] + 6 gly[c] + 2 h2o[c] + 6 mththf[c] + 12 nad[c] + 18 nadp[c] + 28 pi[c] + 44 ppi[c] + 2 q8h2[c]			0	1000
	LMPD_233_q8h2_c		76 atp[c] + 2 e4p[c] + 32 flxr[c] + 6 for[c] + 16 g3p[c] + 32 h[c] + 18 nadh[c] + 24 nadph[c] + o2[c] + 4 pep[c] + 14 pyr[c] + 6 r5p[c] <=> 70 adp[c] + 6 amp[c] + 18 co2[c] + 32 flxso[c] + 8 h2o[c] + 6 mththf[c] + 18 nad[c] + 24 nadp[c] + 34 pi[c] + 38 ppi[c] + 2 q8h2[c]			0	1000
	LMPD_234_q8h2_c		76 atp[c] + 2 e4p[c] + 32 flxr[c] + 6 for[c] + 16 g3p[c] + 38 h[c] + 18 nadh[c] + 24 nadph[c] + o2[c] + 4 pep[c] + 14 pyr[c] + 6 r5p[c] <=> 64 adp[c] + 12 amp[c] + 18 co2[c] + 32 flxso[c] + 8 h2o[c] + 6 mththf[c] + 18 nad[c] + 24 nadp[c] + 28 pi[c] + 44 ppi[c] + 2 q8h2[c]			0	1000
	LMPD_235_ribflv_c		2 3pg[c] + asp__L[c] + 11 atp[c] + co2[c] + 2 db4p[c] + 2 glu__L[c] + 7 h2o[c] + 3 nad[c] + nadp[c] + 2 nh4[c] + r5p[c] <=> 8 adp[c] + 2 akg[c] + 3 amp[c] + for[c] + fum[c] + gly[c] + 21 h[c] + 3 nadh[c] + nadph[c] + 13 pi[c] + 3 ppi[c] + ribflv[c]			0	1000
	LMPD_236_ribflv_c		2 3pg[c] + asp__L[c] + 12 atp[c] + co2[c] + 2 db4p[c] + 2 glu__L[c] + 7 h2o[c] + 3 nad[c] + nadp[c] + 2 nh4[c] + r5p[c] <=> 10 adp[c] + 2 akg[c] + 2 amp[c] + for[c] + fum[c] + gly[c] + 21 h[c] + 3 nadh[c] + nadph[c] + 13 pi[c] + 3 ppi[c] + ribflv[c]			0	1000
	LMPD_237_ribflv_c		3pg[c] + asp__L[c] + 12 atp[c] + co2[c] + 2 db4p[c] + glu__L[c] + 6 h2o[c] + 2 nad[c] + 2 nh4[c] + r5p[c] <=> 9 adp[c] + akg[c] + 3 amp[c] + fum[c] + 18 h[c] + 2 nadh[c] + 13 pi[c] + 3 ppi[c] + ribflv[c]			0	1000
	LMPD_238_ribflv_c		3pg[c] + asp__L[c] + 13 atp[c] + co2[c] + 2 db4p[c] + glu__L[c] + 6 h2o[c] + 2 nad[c] + 2 nh4[c] + r5p[c] <=> 11 adp[c] + akg[c] + 2 amp[c] + fum[c] + 18 h[c] + 2 nadh[c] + 13 pi[c] + 3 ppi[c] + ribflv[c]			0	1000
	LMPD_239_ser-L_c		3pg[c] + glu__L[c] + h2o[c] + nad[c] <=> akg[c] + 2 h[c] + nadh[c] + pi[c] + ser__L[c]			0	1000
	LMPD_243_thf_c		2 3pg[c] + asp__L[c] + 15 atp[c] + co2[c] + e4p[c] + 3 glu__L[c] + 10 h2o[c] + 4 nad[c] + 4 nh4[c] + 2 pep[c] + r5p[c] <=> 11 adp[c] + 2 akg[c] + 4 amp[c] + for[c] + fum[c] + gly[c] + glyclt[c] + 28 h[c] + 4 nadh[c] + 17 pi[c] + 4 ppi[c] + pyr[c] + thf[c]			0	1000
	LMPD_244_thf_c		2 3pg[c] + asp__L[c] + 16 atp[c] + co2[c] + e4p[c] + 3 glu__L[c] + 10 h2o[c] + 4 nad[c] + 4 nh4[c] + 2 pep[c] + r5p[c] <=> 13 adp[c] + 2 akg[c] + 3 amp[c] + for[c] + fum[c] + gly[c] + glyclt[c] + 28 h[c] + 4 nadh[c] + 17 pi[c] + 4 ppi[c] + pyr[c] + thf[c]			0	1000
	LMPD_245_thf_c		3pg[c] + asp__L[c] + 16 atp[c] + co2[c] + e4p[c] + 2 glu__L[c] + 9 h2o[c] + 3 nad[c] + nadph[c] + 4 nh4[c] + 2 pep[c] + r5p[c] <=> 12 adp[c] + akg[c] + 4 amp[c] + fum[c] + glyclt[c] + 25 h[c] + 3 nadh[c] + nadp[c] + 17 pi[c] + 4 ppi[c] + pyr[c] + thf[c]			0	1000
	LMPD_246_thf_c		3pg[c] + asp__L[c] + 17 atp[c] + co2[c] + e4p[c] + 2 glu__L[c] + 9 h2o[c] + 3 nad[c] + nadph[c] + 4 nh4[c] + 2 pep[c] + r5p[c] <=> 14 adp[c] + akg[c] + 3 amp[c] + fum[c] + glyclt[c] + 25 h[c] + 3 nadh[c] + nadp[c] + 17 pi[c] + 4 ppi[c] + pyr[c] + thf[c]			0	1000
	LMPD_247_thmpp_c		2 3pg[c] + accoa[c] + 14 atp[c] + e4p[c] + g3p[c] + 3 glu__L[c] + 4 h2o[c] + 4 nad[c] + 5 nadph[c] + 2 nh4[c] + 2 pep[c] + pyr[c] + 2 r5p[c] + so4[c] + trdrd[c] <=> 4crsol[c] + 5drib[c] + ac[c] + 8 adp[c] + 3 akg[c] + ala__L[c] + 6 amp[c] + 3 co2[c] + coa[c] + 2 for[c] + 13 h[c] + 4 nadh[c] + 5 nadp[c] + 14 pi[c] + 6 ppi[c] + thmpp[c] + trdox[c]			0	1000
	LMPD_248_thmpp_c		2 3pg[c] + accoa[c] + 15 atp[c] + e4p[c] + g3p[c] + 3 glu__L[c] + 4 h2o[c] + 4 nad[c] + 5 nadph[c] + 2 nh4[c] + 2 pep[c] + pyr[c] + 2 r5p[c] + so4[c] + trdrd[c] <=> 4crsol[c] + 5drib[c] + ac[c] + 10 adp[c] + 3 akg[c] + ala__L[c] + 5 amp[c] + 3 co2[c] + coa[c] + 2 for[c] + 13 h[c] + 4 nadh[c] + 5 nadp[c] + 14 pi[c] + 6 ppi[c] + thmpp[c] + trdox[c]			0	1000
	LMPD_249_thr-L_c		asp__L[c] + 2 atp[c] + h[c] + h2o[c] + 2 nadph[c] <=> 2 adp[c] + 2 nadp[c] + 2 pi[c] + thr__L[c]			0	1000
	LMPD_250_trp-L_c		3 atp[c] + e4p[c] + nadph[c] + 2 nh4[c] + 2 pep[c] + r5p[c] <=> 2 adp[c] + amp[c] + co2[c] + g3p[c] + 4 h[c] + 2 h2o[c] + nadp[c] + 5 pi[c] + ppi[c] + trp__L[c]			0	1000
	LMPD_251_tyr-L_c		atp[c] + e4p[c] + glu__L[c] + nad[c] + nadph[c] + 2 pep[c] <=> adp[c] + akg[c] + co2[c] + 3 h[c] + nadh[c] + nadp[c] + 4 pi[c] + tyr__L[c]			0	1000
	LMPD_252_udcpdp_c		33 atp[c] + 22 flxr[c] + 11 g3p[c] + 33 h[c] + 11 nadh[c] + 11 nadph[c] + 11 pyr[c] <=> 33 adp[c] + 11 co2[c] + 22 flxso[c] + 22 h2o[c] + 11 nad[c] + 11 nadp[c] + 21 ppi[c] + udcpdp[c]			0	1000
	LMPD_253_utp_c		asp__L[c] + 4 atp[c] + nh4[c] + orot[c] + r5p[c] <=> 3 adp[c] + amp[c] + dhor__S[c] + h[c] + h2o[c] + pi[c] + ppi[c] + utp[c]			0	1000
	LMPD_254_val-L_c		glu__L[c] + 2 h[c] + nadph[c] + 2 pyr[c] <=> akg[c] + co2[c] + h2o[c] + nadp[c] + val__L[c]			0	1000
	GNK	Gluconokinase	atp[c] + glcn[c] => adp[c] + h[c] + 6pgc[c]	2.7.1.12	(ANW20950)	0	1000			rhea/19433;rhea/19434;rhea/19435;rhea/19436;ec-code/2.7.1.12;biocyc/META:GLUCONOKIN-RXN;metanetx.reaction/MNXR100390;kegg.reaction/R01737;seed.reaction/rxn01275	Alternate Carbon Metabolism		BioCyc: META:GLUCONOKIN-RXN BioPath Reaction: RXN00650 MetaNetX (MNX) Equation: MNXR2794 RHEA: 19433;19434;19435;19436 KEGG Reaction: R01737	carveMe
	GNKr	Gluconokinase	atp[c] + glcn__D[c] => adp[c] + h[c] + 6pgc[c]			0	1000			rhea/19433;rhea/19434;rhea/19435;rhea/19436;ec-code/2.7.1.12;biocyc/META:GLUCONOKIN-RXN;metanetx.reaction/MNXR100390;kegg.reaction/R01737;seed.reaction/rxn01275	Exchange			carveMe
	NAtex	Sodium transport via diffusion (extracellular to periplasm)	na1[e] <=> na1[p]		(ANW18378)	-1000	1000			rhea/34963;rhea/34964;rhea/34965;rhea/34966;biocyc/META:TRANS-RXN-189;metanetx.reaction/MNXR101804;reactome/R-BTA-2671885;reactome/R-BTA-2672334;reactome/R-BTA-2730664;reactome/R-BTA-3295580;reactome/R-BTA-5576895;reactome/R-CEL-2671885;reactome/R-CEL-2730664;reactome/R-CEL-3295580;reactome/R-CFA-2671885;reactome/R-CFA-2672334;reactome/R-CFA-2730664;reactome/R-CFA-3295580;reactome/R-CFA-5576895;r…	Transport, Outer Membrane Porin		MetaNetX (MNX) Equation: MNXR3782 BioCyc: META:TRANS-RXN-189	carveMe
	ACCOAC	Acetyl-CoA carboxylase	atp[c] + accoa[c] + hco3[c] => adp[c] + pi[c] + h[c] + malcoa[c]	6.4.1.2	((ANW17891) or (ANW21863))	0	1000			rhea/11308;rhea/11309;rhea/11310;rhea/11311;ec-code/6.4.1.2;biocyc/META:ACETYL-COA-CARBOXYLTRANSFER-RXN;metanetx.reaction/MNXR95219;reactome/R-ATH-200555;reactome/R-ATH-75851;reactome/R-ATH-8876889;reactome/R-BTA-200555;reactome/R-BTA-75851;reactome/R-BTA-8876889;reactome/R-CEL-200555;reactome/R-CEL-75851;reactome/R-CEL-8876889;reactome/R-CFA-200555;reactome/R-CFA-75851;reactome/R-CFA-8876889;rea…	Membrane Lipid Metabolism		BioCyc: META:ACETYL-COA-CARBOXYLTRANSFER-RXN MetaNetX (MNX) Equation: MNXR358 KEGG Reaction: R00742 RHEA: 11308;11309;11310;11311 UniPathway Reaction: UCR00742;UER00711	carveMe
	POR5	Pyruvate synthase	coa[c] + 2 flxso[c] + h[c] + pyr[c] => accoa[c] + co2[c] + 2 flxr[c]		(b0684 and b1378) or (b2895 and b1378)	0	1000			metanetx.reaction/MNXR103064;sbo/SBO:0000176				Ataman et al. 2017 https://doi.org/10.1371/journal.pcbi.1005444
	GLUR	Glutamate racemase	glu__D[c] <=> glu__L[c]	5.1.1.3	(ANW22113)	-1000	1000			rhea/12813;rhea/12814;rhea/12815;rhea/12816;ec-code/5.1.1.3;biocyc/META:GLUTRACE-RXN;metanetx.reaction/MNXR100288;kegg.reaction/R00260;seed.reaction/rxn00193	Cell Envelope Biosynthesis		RHEA: 12813;12814;12815;12816 BioCyc: META:GLUTRACE-RXN MetaNetX (MNX) Equation: MNXR31606 KEGG Reaction: R00260	carveMe
	D_LACtex	D-lactate transport via diffusion (extracellular to periplasm)	lac__D[e] <=> lac__D[c]			-1000	1000			metanetx.reaction/MNXR97840;sbo/SBO:0000185				Orth, J. D., Conrad, T. M., Na, J., Lerman, J. A., Nam, H., Feist, A. M., & Palsson, B. Ø. (2011). A comprehensive genome‐scale reconstruction of Escherichia coli metabolism—2011. Molecular systems biology, 7(1), 535.
	UREAt	Urea transport via facilitate diffusion	urea[e] <=> urea[c]		(ANW21187)	-1000	1000			rhea/32799;rhea/32800;rhea/32801;rhea/32802;biocyc/META:TRANS-RXN0-460;metanetx.reaction/MNXR105156;reactome/R-BTA-444126;reactome/R-BTA-507873;reactome/R-BTA-507875;reactome/R-CEL-507873;reactome/R-CEL-507875;reactome/R-CFA-444126;reactome/R-CFA-507873;reactome/R-CFA-507875;reactome/R-DRE-444126;reactome/R-DRE-507873;reactome/R-DRE-507875;reactome/R-GGA-444126;reactome/R-GGA-507873;reactome/R-GG…	Transport, Extracellular		MetaNetX (MNX) Equation: MNXR5300 BioCyc: META:TRANS-RXN0-460	carveMe
	AHCYStr	ahcyst transport	ahcys[e] <=> ahcys[c]			-1000	1000				Transport			unassigned
	LMPD_154_murein3p3p_p		4 accoa[c] + 2 asp__L[c] + 22 atp[c] + 4 f6p[c] + 6 glu__L[c] + 4 h2o[c] + 6 nadph[c] + 4 nh4[c] + 2 pep[c] + 4 pyr[c] + 2 succoa[c] + 2 h2o[p] <=> 22 adp[c] + 4 akg[c] + 6 coa[c] + 18 h[c] + 6 nadp[c] + 20 pi[c] + 4 ppi[c] + 2 succ[c] + murein3p3p[p]			0	1000
	LMPD_155_murein3px4p_p		4 accoa[c] + 2 asp__L[c] + 22 atp[c] + 4 f6p[c] + 10 glu__L[c] + 2 h2o[c] + 6 nadph[c] + 4 nh4[c] + 2 pep[c] + 8 pyr[c] + 2 succoa[c] + h2o[p] <=> 22 adp[c] + 8 akg[c] + 6 coa[c] + 18 h[c] + 6 nadp[c] + 20 pi[c] + 4 ppi[c] + 2 succ[c] + ala__D[p] + alaala[p] + murein3px4p[p]			0	1000
	LMPD_156_murein4p4p_p		4 accoa[c] + 2 asp__L[c] + 22 atp[c] + 4 f6p[c] + 10 glu__L[c] + 2 h2o[c] + 6 nadph[c] + 4 nh4[c] + 2 pep[c] + 8 pyr[c] + 2 succoa[c] + 2 h2o[p] <=> 22 adp[c] + 8 akg[c] + 6 coa[c] + 18 h[c] + 6 nadp[c] + 20 pi[c] + 4 ppi[c] + 2 succ[c] + 2 ala__D[p] + murein4p4p[p]			0	1000
	LMPD_157_murein4px4p_p		4 accoa[c] + 2 asp__L[c] + 22 atp[c] + 4 f6p[c] + 10 glu__L[c] + 2 h2o[c] + 6 nadph[c] + 4 nh4[c] + 2 pep[c] + 8 pyr[c] + 2 succoa[c] + h2o[p] <=> 22 adp[c] + 8 akg[c] + 6 coa[c] + 18 h[c] + 6 nadp[c] + 20 pi[c] + 4 ppi[c] + 2 succ[c] + 2 ala__D[p] + murein4px4p[p]			0	1000
	LMPD_158_murein4px4px4p_p		6 accoa[c] + 3 asp__L[c] + 33 atp[c] + 6 f6p[c] + 15 glu__L[c] + 3 h2o[c] + 9 nadph[c] + 6 nh4[c] + 3 pep[c] + 12 pyr[c] + 3 succoa[c] + h2o[p] <=> 33 adp[c] + 12 akg[c] + 9 coa[c] + 27 h[c] + 9 nadp[c] + 30 pi[c] + 6 ppi[c] + 3 succ[c] + 3 ala__D[p] + murein4px4px4p[p]			0	1000
	CBPS	Carbamoyl-phosphate synthase (glutamine-hydrolysing)	2 atp[c] + h2o[c] + hco3[c] + gln__L[c] => 2 adp[c] + pi[c] + 2 h[c] + glu__L[c] + cbp[c]	6.3.5.5	((ANW21122) or (ANW21123) or (ANW21573))	0	1000			rhea/18633;rhea/18634;rhea/18635;rhea/18636;ec-code/6.3.5.5;biocyc/META:CARBPSYN-RXN;metanetx.reaction/MNXR96485;reactome/R-ATH-73577;reactome/R-BTA-73577;reactome/R-CEL-73577;reactome/R-CFA-73577;reactome/R-DDI-73577;reactome/R-DME-73577;reactome/R-DRE-73577;reactome/R-GGA-419440;reactome/R-GGA-73577;reactome/R-HSA-73577;reactome/R-MMU-73577;reactome/R-OSA-73577;reactome/R-PFA-73577;reactome/R-R…	Arginine and Proline Metabolism		BioCyc: META:CARBPSYN-RXN MetaNetX (MNX) Equation: MNXR33037 KEGG Reaction: R00575 RHEA: 18633;18634;18635;18636 UniPathway Reaction: UCR00575;UER00115;UER00171	carveMe
	LMPD_35_bmocogdp_c		12 3pg[c] + 4 accoa[c] + 4 asp__L[c] + 58 atp[c] + 4 co2[c] + 12 glu__L[c] + 25 h2o[c] + mobd[c] + 12 nad[c] + 4 nadph[c] + 12 nh4[c] + 4 r5p[c] + 4 so4[c] + 4 trdrd[c] <=> 4 ac[c] + 32 adp[c] + 12 akg[c] + 4 ala__L[c] + 26 amp[c] + bmocogdp[c] + 4 coa[c] + 4 fum[c] + 4 gly[c] + 76 h[c] + 12 nadh[c] + 4 nadp[c] + 52 pi[c] + 22 ppi[c] + 4 trdox[c]			0	1000
	LMPD_36_bmocogdp_c		12 3pg[c] + 4 accoa[c] + 4 asp__L[c] + 66 atp[c] + 4 co2[c] + 12 glu__L[c] + 25 h2o[c] + mobd[c] + 12 nad[c] + 4 nadph[c] + 12 nh4[c] + 4 r5p[c] + 4 so4[c] + 4 trdrd[c] <=> 4 ac[c] + 48 adp[c] + 12 akg[c] + 4 ala__L[c] + 18 amp[c] + bmocogdp[c] + 4 coa[c] + 4 fum[c] + 4 gly[c] + 76 h[c] + 12 nadh[c] + 4 nadp[c] + 52 pi[c] + 22 ppi[c] + 4 trdox[c]			0	1000
	LMPD_37_bmocogdp_c		8 3pg[c] + 4 accoa[c] + 4 asp__L[c] + 62 atp[c] + 4 co2[c] + 4 for[c] + 8 glu__L[c] + 21 h2o[c] + mobd[c] + 8 nad[c] + 8 nadph[c] + 12 nh4[c] + 4 r5p[c] + 4 so4[c] + 4 trdrd[c] <=> 4 ac[c] + 36 adp[c] + 8 akg[c] + 4 ala__L[c] + 26 amp[c] + bmocogdp[c] + 4 coa[c] + 4 fum[c] + 64 h[c] + 8 nadh[c] + 8 nadp[c] + 52 pi[c] + 22 ppi[c] + 4 trdox[c]			0	1000
	LMPD_38_bmocogdp_c		8 3pg[c] + 4 accoa[c] + 4 asp__L[c] + 70 atp[c] + 4 co2[c] + 4 for[c] + 8 glu__L[c] + 21 h2o[c] + mobd[c] + 8 nad[c] + 8 nadph[c] + 12 nh4[c] + 4 r5p[c] + 4 so4[c] + 4 trdrd[c] <=> 4 ac[c] + 52 adp[c] + 8 akg[c] + 4 ala__L[c] + 18 amp[c] + bmocogdp[c] + 4 coa[c] + 4 fum[c] + 64 h[c] + 8 nadh[c] + 8 nadp[c] + 52 pi[c] + 22 ppi[c] + 4 trdox[c]			0	1000
	LMPD_141_mococdp_c		3 3pg[c] + 2 accoa[c] + 2 asp__L[c] + 25 atp[c] + co2[c] + for[c] + 3 glu__L[c] + 5 h2o[c] + mobd[c] + 2 nad[c] + 5 nadph[c] + 5 nh4[c] + orot[c] + 2 r5p[c] + 2 so4[c] + 2 trdrd[c] <=> 2 ac[c] + 14 adp[c] + 3 akg[c] + 2 ala__L[c] + 11 amp[c] + 2 coa[c] + dhor__S[c] + fum[c] + 19 h[c] + mococdp[c] + 2 nadh[c] + 5 nadp[c] + 19 pi[c] + 10 ppi[c] + 2 trdox[c]			0	1000
	LMPD_142_mococdp_c		3 3pg[c] + 2 accoa[c] + 2 asp__L[c] + 27 atp[c] + co2[c] + for[c] + 3 glu__L[c] + 7 h2o[c] + mobd[c] + 2 nad[c] + 5 nadph[c] + 5 nh4[c] + orot[c] + 2 r5p[c] + 2 so4[c] + 2 trdrd[c] <=> 2 ac[c] + 16 adp[c] + 3 akg[c] + 2 ala__L[c] + 11 amp[c] + 2 coa[c] + dhor__S[c] + fum[c] + 21 h[c] + mococdp[c] + 2 nadh[c] + 5 nadp[c] + 21 pi[c] + 10 ppi[c] + 2 trdox[c]			0	1000
	LMPD_143_mococdp_c		3 3pg[c] + 2 accoa[c] + 2 asp__L[c] + 28 atp[c] + co2[c] + for[c] + 3 glu__L[c] + 5 h2o[c] + mobd[c] + 2 nad[c] + 5 nadph[c] + 5 nh4[c] + orot[c] + 2 r5p[c] + 2 so4[c] + 2 trdrd[c] <=> 2 ac[c] + 20 adp[c] + 3 akg[c] + 2 ala__L[c] + 8 amp[c] + 2 coa[c] + dhor__S[c] + fum[c] + 19 h[c] + mococdp[c] + 2 nadh[c] + 5 nadp[c] + 19 pi[c] + 10 ppi[c] + 2 trdox[c]			0	1000
	LMPD_144_mococdp_c		3 3pg[c] + 2 accoa[c] + 2 asp__L[c] + 30 atp[c] + co2[c] + for[c] + 3 glu__L[c] + 7 h2o[c] + mobd[c] + 2 nad[c] + 5 nadph[c] + 5 nh4[c] + orot[c] + 2 r5p[c] + 2 so4[c] + 2 trdrd[c] <=> 2 ac[c] + 22 adp[c] + 3 akg[c] + 2 ala__L[c] + 8 amp[c] + 2 coa[c] + dhor__S[c] + fum[c] + 21 h[c] + mococdp[c] + 2 nadh[c] + 5 nadp[c] + 21 pi[c] + 10 ppi[c] + 2 trdox[c]			0	1000
	LMPD_145_mococdp_c		4 3pg[c] + 2 accoa[c] + 2 asp__L[c] + 24 atp[c] + co2[c] + 4 glu__L[c] + 6 h2o[c] + mobd[c] + 3 nad[c] + 4 nadph[c] + 5 nh4[c] + orot[c] + 2 r5p[c] + 2 so4[c] + 2 trdrd[c] <=> 2 ac[c] + 13 adp[c] + 4 akg[c] + 2 ala__L[c] + 11 amp[c] + 2 coa[c] + dhor__S[c] + fum[c] + gly[c] + 22 h[c] + mococdp[c] + 3 nadh[c] + 4 nadp[c] + 19 pi[c] + 10 ppi[c] + 2 trdox[c]			0	1000
	LMPD_146_mococdp_c		4 3pg[c] + 2 accoa[c] + 2 asp__L[c] + 26 atp[c] + co2[c] + 4 glu__L[c] + 8 h2o[c] + mobd[c] + 3 nad[c] + 4 nadph[c] + 5 nh4[c] + orot[c] + 2 r5p[c] + 2 so4[c] + 2 trdrd[c] <=> 2 ac[c] + 15 adp[c] + 4 akg[c] + 2 ala__L[c] + 11 amp[c] + 2 coa[c] + dhor__S[c] + fum[c] + gly[c] + 24 h[c] + mococdp[c] + 3 nadh[c] + 4 nadp[c] + 21 pi[c] + 10 ppi[c] + 2 trdox[c]			0	1000
	LMPD_147_mococdp_c		4 3pg[c] + 2 accoa[c] + 2 asp__L[c] + 27 atp[c] + co2[c] + 4 glu__L[c] + 6 h2o[c] + mobd[c] + 3 nad[c] + 4 nadph[c] + 5 nh4[c] + orot[c] + 2 r5p[c] + 2 so4[c] + 2 trdrd[c] <=> 2 ac[c] + 19 adp[c] + 4 akg[c] + 2 ala__L[c] + 8 amp[c] + 2 coa[c] + dhor__S[c] + fum[c] + gly[c] + 22 h[c] + mococdp[c] + 3 nadh[c] + 4 nadp[c] + 19 pi[c] + 10 ppi[c] + 2 trdox[c]			0	1000
	LMPD_148_mococdp_c		4 3pg[c] + 2 accoa[c] + 2 asp__L[c] + 29 atp[c] + co2[c] + 4 glu__L[c] + 8 h2o[c] + mobd[c] + 3 nad[c] + 4 nadph[c] + 5 nh4[c] + orot[c] + 2 r5p[c] + 2 so4[c] + 2 trdrd[c] <=> 2 ac[c] + 21 adp[c] + 4 akg[c] + 2 ala__L[c] + 8 amp[c] + 2 coa[c] + dhor__S[c] + fum[c] + gly[c] + 24 h[c] + mococdp[c] + 3 nadh[c] + 4 nadp[c] + 21 pi[c] + 10 ppi[c] + 2 trdox[c]			0	1000
	LMPD_149_mocogdp_c		4 3pg[c] + 2 accoa[c] + 2 asp__L[c] + 31 atp[c] + 2 co2[c] + 2 for[c] + 4 glu__L[c] + 10 h2o[c] + mobd[c] + 4 nad[c] + 4 nadph[c] + 6 nh4[c] + 2 r5p[c] + 2 so4[c] + 2 trdrd[c] <=> 2 ac[c] + 18 adp[c] + 4 akg[c] + 2 ala__L[c] + 13 amp[c] + 2 coa[c] + 2 fum[c] + 31 h[c] + mocogdp[c] + 4 nadh[c] + 4 nadp[c] + 26 pi[c] + 11 ppi[c] + 2 trdox[c]			0	1000
	LMPD_150_mocogdp_c		4 3pg[c] + 2 accoa[c] + 2 asp__L[c] + 35 atp[c] + 2 co2[c] + 2 for[c] + 4 glu__L[c] + 10 h2o[c] + mobd[c] + 4 nad[c] + 4 nadph[c] + 6 nh4[c] + 2 r5p[c] + 2 so4[c] + 2 trdrd[c] <=> 2 ac[c] + 26 adp[c] + 4 akg[c] + 2 ala__L[c] + 9 amp[c] + 2 coa[c] + 2 fum[c] + 31 h[c] + mocogdp[c] + 4 nadh[c] + 4 nadp[c] + 26 pi[c] + 11 ppi[c] + 2 trdox[c]			0	1000
	LMPD_151_mocogdp_c		6 3pg[c] + 2 accoa[c] + 2 asp__L[c] + 29 atp[c] + 2 co2[c] + 6 glu__L[c] + 12 h2o[c] + mobd[c] + 6 nad[c] + 2 nadph[c] + 6 nh4[c] + 2 r5p[c] + 2 so4[c] + 2 trdrd[c] <=> 2 ac[c] + 16 adp[c] + 6 akg[c] + 2 ala__L[c] + 13 amp[c] + 2 coa[c] + 2 fum[c] + 2 gly[c] + 37 h[c] + mocogdp[c] + 6 nadh[c] + 2 nadp[c] + 26 pi[c] + 11 ppi[c] + 2 trdox[c]			0	1000
	LMPD_152_mocogdp_c		6 3pg[c] + 2 accoa[c] + 2 asp__L[c] + 33 atp[c] + 2 co2[c] + 6 glu__L[c] + 12 h2o[c] + mobd[c] + 6 nad[c] + 2 nadph[c] + 6 nh4[c] + 2 r5p[c] + 2 so4[c] + 2 trdrd[c] <=> 2 ac[c] + 24 adp[c] + 6 akg[c] + 2 ala__L[c] + 9 amp[c] + 2 coa[c] + 2 fum[c] + 2 gly[c] + 37 h[c] + mocogdp[c] + 6 nadh[c] + 2 nadp[c] + 26 pi[c] + 11 ppi[c] + 2 trdox[c]			0	1000
	LMPD_52_clpn160_p		32 accoa[c] + 32 atp[c] + 4 glyc3p[c] + 26 h[c] + 2 h2o[c] + 12 nadh[c] + 44 nadph[c] + 2 pg160[p] <=> 32 adp[c] + 32 coa[c] + 12 nad[c] + 44 nadp[c] + 2 pg160[c] + 30 pi[c] + 2 ppi[c] + clpn160[p] + glyc[p]			0	1000
	LMPD_53_clpn160_p		32 accoa[c] + 32 atp[c] + 4 glyc3p[c] + 26 h[c] + 2 h2o[c] + 16 nadh[c] + 40 nadph[c] + 2 pg160[p] <=> 32 adp[c] + 32 coa[c] + 16 nad[c] + 40 nadp[c] + 2 pg160[c] + 30 pi[c] + 2 ppi[c] + clpn160[p] + glyc[p]			0	1000
	LMPD_54_clpn160_p		32 accoa[c] + 32 atp[c] + 4 glyc3p[c] + 26 h[c] + 2 h2o[c] + 20 nadh[c] + 36 nadph[c] + 2 pg160[p] <=> 32 adp[c] + 32 coa[c] + 20 nad[c] + 36 nadp[c] + 2 pg160[c] + 30 pi[c] + 2 ppi[c] + clpn160[p] + glyc[p]			0	1000
	LMPD_55_clpn160_p		32 accoa[c] + 32 atp[c] + 4 glyc3p[c] + 26 h[c] + 2 h2o[c] + 24 nadh[c] + 32 nadph[c] + 2 pg160[p] <=> 32 adp[c] + 32 coa[c] + 24 nad[c] + 32 nadp[c] + 2 pg160[c] + 30 pi[c] + 2 ppi[c] + clpn160[p] + glyc[p]			0	1000
	LMPD_56_clpn160_p		32 accoa[c] + 32 atp[c] + 4 glyc3p[c] + 26 h[c] + 2 h2o[c] + 28 nadh[c] + 28 nadph[c] + 2 pg160[p] <=> 32 adp[c] + 32 coa[c] + 28 nad[c] + 28 nadp[c] + 2 pg160[c] + 30 pi[c] + 2 ppi[c] + clpn160[p] + glyc[p]			0	1000
	LMPD_57_clpn160_p		32 accoa[c] + 32 atp[c] + 4 glyc3p[c] + 26 h[c] + 2 h2o[c] + 4 nadh[c] + 52 nadph[c] + 2 pg160[p] <=> 32 adp[c] + 32 coa[c] + 4 nad[c] + 52 nadp[c] + 2 pg160[c] + 30 pi[c] + 2 ppi[c] + clpn160[p] + glyc[p]			0	1000
	LMPD_58_clpn160_p		32 accoa[c] + 32 atp[c] + 4 glyc3p[c] + 26 h[c] + 2 h2o[c] + 56 nadph[c] + 2 pg160[p] <=> 32 adp[c] + 32 coa[c] + 56 nadp[c] + 2 pg160[c] + 30 pi[c] + 2 ppi[c] + clpn160[p] + glyc[p]			0	1000
	LMPD_59_clpn160_p		32 accoa[c] + 32 atp[c] + 4 glyc3p[c] + 26 h[c] + 2 h2o[c] + 8 nadh[c] + 48 nadph[c] + 2 pg160[p] <=> 32 adp[c] + 32 coa[c] + 8 nad[c] + 48 nadp[c] + 2 pg160[c] + 30 pi[c] + 2 ppi[c] + clpn160[p] + glyc[p]			0	1000
	LMPD_60_clpn160_p		32 accoa[c] + 8 atp[c] + 4 glyc3p[c] + 54 h[c] + 28 nadh[c] + 28 nadph[c] + 2 pg160[p] <=> 4 adp[c] + 4 amp[c] + 32 coa[c] + 22 h2o[c] + 28 nad[c] + 28 nadp[c] + 2 pg160[c] + 2 pi[c] + 6 ppi[c] + clpn160[p] + glyc[p]			0	1000
	LMPD_61_clpn160_p		32 accoa[c] + 8 atp[c] + 4 glyc3p[c] + 54 h[c] + 56 nadh[c] + 2 pg160[p] <=> 4 adp[c] + 4 amp[c] + 32 coa[c] + 22 h2o[c] + 56 nad[c] + 2 pg160[c] + 2 pi[c] + 6 ppi[c] + clpn160[p] + glyc[p]			0	1000
	LMPD_62_clpn161_p		32 accoa[c] + 32 atp[c] + 4 glyc3p[c] + 22 h[c] + 2 h2o[c] + 12 nadh[c] + 40 nadph[c] + 2 pg161[p] <=> 32 adp[c] + 32 coa[c] + 12 nad[c] + 40 nadp[c] + 2 pg161[c] + 30 pi[c] + 2 ppi[c] + clpn161[p] + glyc[p]			0	1000
	LMPD_63_clpn161_p		32 accoa[c] + 32 atp[c] + 4 glyc3p[c] + 22 h[c] + 2 h2o[c] + 16 nadh[c] + 36 nadph[c] + 2 pg161[p] <=> 32 adp[c] + 32 coa[c] + 16 nad[c] + 36 nadp[c] + 2 pg161[c] + 30 pi[c] + 2 ppi[c] + clpn161[p] + glyc[p]			0	1000
	LMPD_64_clpn161_p		32 accoa[c] + 32 atp[c] + 4 glyc3p[c] + 22 h[c] + 2 h2o[c] + 20 nadh[c] + 32 nadph[c] + 2 pg161[p] <=> 32 adp[c] + 32 coa[c] + 20 nad[c] + 32 nadp[c] + 2 pg161[c] + 30 pi[c] + 2 ppi[c] + clpn161[p] + glyc[p]			0	1000
	LMPD_65_clpn161_p		32 accoa[c] + 32 atp[c] + 4 glyc3p[c] + 22 h[c] + 2 h2o[c] + 24 nadh[c] + 28 nadph[c] + 2 pg161[p] <=> 32 adp[c] + 32 coa[c] + 24 nad[c] + 28 nadp[c] + 2 pg161[c] + 30 pi[c] + 2 ppi[c] + clpn161[p] + glyc[p]			0	1000
	LMPD_66_clpn161_p		32 accoa[c] + 32 atp[c] + 4 glyc3p[c] + 22 h[c] + 2 h2o[c] + 4 nadh[c] + 48 nadph[c] + 2 pg161[p] <=> 32 adp[c] + 32 coa[c] + 4 nad[c] + 48 nadp[c] + 2 pg161[c] + 30 pi[c] + 2 ppi[c] + clpn161[p] + glyc[p]			0	1000
	LMPD_67_clpn161_p		32 accoa[c] + 32 atp[c] + 4 glyc3p[c] + 22 h[c] + 2 h2o[c] + 52 nadph[c] + 2 pg161[p] <=> 32 adp[c] + 32 coa[c] + 52 nadp[c] + 2 pg161[c] + 30 pi[c] + 2 ppi[c] + clpn161[p] + glyc[p]			0	1000
	LMPD_68_clpn161_p		32 accoa[c] + 32 atp[c] + 4 glyc3p[c] + 22 h[c] + 2 h2o[c] + 8 nadh[c] + 44 nadph[c] + 2 pg161[p] <=> 32 adp[c] + 32 coa[c] + 8 nad[c] + 44 nadp[c] + 2 pg161[c] + 30 pi[c] + 2 ppi[c] + clpn161[p] + glyc[p]			0	1000
	LMPD_69_clpn181_p		36 accoa[c] + 36 atp[c] + 4 glyc3p[c] + 26 h[c] + 2 h2o[c] + 12 nadh[c] + 48 nadph[c] + 2 pg181[p] <=> 36 adp[c] + 36 coa[c] + 12 nad[c] + 48 nadp[c] + 2 pg181[c] + 34 pi[c] + 2 ppi[c] + clpn181[p] + glyc[p]			0	1000
	LMPD_70_clpn181_p		36 accoa[c] + 36 atp[c] + 4 glyc3p[c] + 26 h[c] + 2 h2o[c] + 16 nadh[c] + 44 nadph[c] + 2 pg181[p] <=> 36 adp[c] + 36 coa[c] + 16 nad[c] + 44 nadp[c] + 2 pg181[c] + 34 pi[c] + 2 ppi[c] + clpn181[p] + glyc[p]			0	1000
	LMPD_71_clpn181_p		36 accoa[c] + 36 atp[c] + 4 glyc3p[c] + 26 h[c] + 2 h2o[c] + 20 nadh[c] + 40 nadph[c] + 2 pg181[p] <=> 36 adp[c] + 36 coa[c] + 20 nad[c] + 40 nadp[c] + 2 pg181[c] + 34 pi[c] + 2 ppi[c] + clpn181[p] + glyc[p]			0	1000
	LMPD_72_clpn181_p		36 accoa[c] + 36 atp[c] + 4 glyc3p[c] + 26 h[c] + 2 h2o[c] + 24 nadh[c] + 36 nadph[c] + 2 pg181[p] <=> 36 adp[c] + 36 coa[c] + 24 nad[c] + 36 nadp[c] + 2 pg181[c] + 34 pi[c] + 2 ppi[c] + clpn181[p] + glyc[p]			0	1000
	LMPD_73_clpn181_p		36 accoa[c] + 36 atp[c] + 4 glyc3p[c] + 26 h[c] + 2 h2o[c] + 28 nadh[c] + 32 nadph[c] + 2 pg181[p] <=> 36 adp[c] + 36 coa[c] + 28 nad[c] + 32 nadp[c] + 2 pg181[c] + 34 pi[c] + 2 ppi[c] + clpn181[p] + glyc[p]			0	1000
	LMPD_74_clpn181_p		36 accoa[c] + 36 atp[c] + 4 glyc3p[c] + 26 h[c] + 2 h2o[c] + 4 nadh[c] + 56 nadph[c] + 2 pg181[p] <=> 36 adp[c] + 36 coa[c] + 4 nad[c] + 56 nadp[c] + 2 pg181[c] + 34 pi[c] + 2 ppi[c] + clpn181[p] + glyc[p]			0	1000
	LMPD_75_clpn181_p		36 accoa[c] + 36 atp[c] + 4 glyc3p[c] + 26 h[c] + 2 h2o[c] + 60 nadph[c] + 2 pg181[p] <=> 36 adp[c] + 36 coa[c] + 60 nadp[c] + 2 pg181[c] + 34 pi[c] + 2 ppi[c] + clpn181[p] + glyc[p]			0	1000
	LMPD_76_clpn181_p		36 accoa[c] + 36 atp[c] + 4 glyc3p[c] + 26 h[c] + 2 h2o[c] + 8 nadh[c] + 52 nadph[c] + 2 pg181[p] <=> 36 adp[c] + 36 coa[c] + 8 nad[c] + 52 nadp[c] + 2 pg181[c] + 34 pi[c] + 2 ppi[c] + clpn181[p] + glyc[p]			0	1000
	LMPD_77_clpn181_p		36 accoa[c] + 8 atp[c] + 4 glyc3p[c] + 54 h[c] + 32 nadh[c] + 28 nadph[c] + 2 pg181[p] <=> 4 adp[c] + 4 amp[c] + 36 coa[c] + 26 h2o[c] + 32 nad[c] + 28 nadp[c] + 2 pg181[c] + 2 pi[c] + 6 ppi[c] + clpn181[p] + glyc[p]			0	1000
	LMPD_78_clpn181_p		36 accoa[c] + 8 atp[c] + 4 glyc3p[c] + 54 h[c] + 60 nadh[c] + 2 pg181[p] <=> 4 adp[c] + 4 amp[c] + 36 coa[c] + 26 h2o[c] + 60 nad[c] + 2 pg181[c] + 2 pi[c] + 6 ppi[c] + clpn181[p] + glyc[p]			0	1000
	LMPD_79_colipa_e		43 accoa[c] + 62 atp[c] + 2 f6p[c] + 5 g1p[c] + 16 h[c] + 16 h2o[c] + 12 nadh[c] + 55 nadph[c] + 2 nh4[c] + 3 pep[c] + 3 ru5p__D[c] + 4 s7p[c] <=> 2 ac[c] + 62 adp[c] + 43 coa[c] + colipa[c] + 12 nad[c] + 55 nadp[c] + 47 pi[c] + 14 ppi[c]			0	1000
	LMPD_80_colipa_e		43 accoa[c] + 62 atp[c] + 2 f6p[c] + 5 g1p[c] + 16 h[c] + 16 h2o[c] + 13 nadh[c] + 54 nadph[c] + 2 nh4[c] + 3 pep[c] + 3 ru5p__D[c] + 4 s7p[c] <=> 2 ac[c] + 62 adp[c] + 43 coa[c] + colipa[c] + 13 nad[c] + 54 nadp[c] + 47 pi[c] + 14 ppi[c]			0	1000
	LMPD_81_colipa_e		43 accoa[c] + 62 atp[c] + 2 f6p[c] + 5 g1p[c] + 16 h[c] + 16 h2o[c] + 18 nadh[c] + 49 nadph[c] + 2 nh4[c] + 3 pep[c] + 3 ru5p__D[c] + 4 s7p[c] <=> 2 ac[c] + 62 adp[c] + 43 coa[c] + colipa[c] + 18 nad[c] + 49 nadp[c] + 47 pi[c] + 14 ppi[c]			0	1000
	LMPD_82_colipa_e		43 accoa[c] + 62 atp[c] + 2 f6p[c] + 5 g1p[c] + 16 h[c] + 16 h2o[c] + 19 nadh[c] + 48 nadph[c] + 2 nh4[c] + 3 pep[c] + 3 ru5p__D[c] + 4 s7p[c] <=> 2 ac[c] + 62 adp[c] + 43 coa[c] + colipa[c] + 19 nad[c] + 48 nadp[c] + 47 pi[c] + 14 ppi[c]			0	1000
	LMPD_83_colipa_e		43 accoa[c] + 62 atp[c] + 2 f6p[c] + 5 g1p[c] + 16 h[c] + 16 h2o[c] + 24 nadh[c] + 43 nadph[c] + 2 nh4[c] + 3 pep[c] + 3 ru5p__D[c] + 4 s7p[c] <=> 2 ac[c] + 62 adp[c] + 43 coa[c] + colipa[c] + 24 nad[c] + 43 nadp[c] + 47 pi[c] + 14 ppi[c]			0	1000
	LMPD_84_colipa_e		43 accoa[c] + 62 atp[c] + 2 f6p[c] + 5 g1p[c] + 16 h[c] + 16 h2o[c] + 25 nadh[c] + 42 nadph[c] + 2 nh4[c] + 3 pep[c] + 3 ru5p__D[c] + 4 s7p[c] <=> 2 ac[c] + 62 adp[c] + 43 coa[c] + colipa[c] + 25 nad[c] + 42 nadp[c] + 47 pi[c] + 14 ppi[c]			0	1000
	LMPD_85_colipa_e		43 accoa[c] + 62 atp[c] + 2 f6p[c] + 5 g1p[c] + 16 h[c] + 16 h2o[c] + 30 nadh[c] + 37 nadph[c] + 2 nh4[c] + 3 pep[c] + 3 ru5p__D[c] + 4 s7p[c] <=> 2 ac[c] + 62 adp[c] + 43 coa[c] + colipa[c] + 30 nad[c] + 37 nadp[c] + 47 pi[c] + 14 ppi[c]			0	1000
	LMPD_86_colipa_e		43 accoa[c] + 62 atp[c] + 2 f6p[c] + 5 g1p[c] + 16 h[c] + 16 h2o[c] + 31 nadh[c] + 36 nadph[c] + 2 nh4[c] + 3 pep[c] + 3 ru5p__D[c] + 4 s7p[c] <=> 2 ac[c] + 62 adp[c] + 43 coa[c] + colipa[c] + 31 nad[c] + 36 nadp[c] + 47 pi[c] + 14 ppi[c]			0	1000
	LMPD_87_colipa_e		43 accoa[c] + 62 atp[c] + 2 f6p[c] + 5 g1p[c] + 16 h[c] + 16 h2o[c] + 6 nadh[c] + 61 nadph[c] + 2 nh4[c] + 3 pep[c] + 3 ru5p__D[c] + 4 s7p[c] <=> 2 ac[c] + 62 adp[c] + 43 coa[c] + colipa[c] + 6 nad[c] + 61 nadp[c] + 47 pi[c] + 14 ppi[c]			0	1000
	LMPD_88_colipa_e		43 accoa[c] + 62 atp[c] + 2 f6p[c] + 5 g1p[c] + 16 h[c] + 16 h2o[c] + 67 nadph[c] + 2 nh4[c] + 3 pep[c] + 3 ru5p__D[c] + 4 s7p[c] <=> 2 ac[c] + 62 adp[c] + 43 coa[c] + colipa[c] + 67 nadp[c] + 47 pi[c] + 14 ppi[c]			0	1000
	LMPD_89_colipa_e		43 accoa[c] + 62 atp[c] + 2 f6p[c] + 5 g1p[c] + 16 h[c] + 16 h2o[c] + 7 nadh[c] + 60 nadph[c] + 2 nh4[c] + 3 pep[c] + 3 ru5p__D[c] + 4 s7p[c] <=> 2 ac[c] + 62 adp[c] + 43 coa[c] + colipa[c] + 7 nad[c] + 60 nadp[c] + 47 pi[c] + 14 ppi[c]			0	1000
	LMPD_90_colipa_e		43 accoa[c] + 62 atp[c] + 2 f6p[c] + 5 g1p[c] + 16 h[c] + 16 h2o[c] + nadh[c] + 66 nadph[c] + 2 nh4[c] + 3 pep[c] + 3 ru5p__D[c] + 4 s7p[c] <=> 2 ac[c] + 62 adp[c] + 43 coa[c] + colipa[c] + nad[c] + 66 nadp[c] + 47 pi[c] + 14 ppi[c]			0	1000
	COLIPAPabctex	Core oligosaccharide lipid A diphosphate transport via ABC system (periplasm to extracellular)	atp[c] + h2o[c] + colipa[p] <=> adp[c] + h[c] + pi[c] + colipa[e]		b3200 and b3201 and b3199 and b4261 and b4262	0	1000			metanetx.reaction/MNXR96843;sbo/SBO:0000185	Lipopolysaccharide Biosynthesis / Recycling
	COLIPAabcpp	Core oligosaccharide lipid A transport via ABC system (periplasm)	atp[c] + colipa[c] + h2o[c] <=> adp[c] + h[c] + pi[c] + colipa[p]		b0914	0	1000			metanetx.reaction/MNXR96844;sbo/SBO:0000185	Lipopolysaccharide Biosynthesis / Recycling
	SPMDtex	Spermidine transport via diffusion (extracellular to periplasm)	spmd[e] <=> spmd[p]		b0241 or b0929 or b1377 or b2215	-1000	1000			metanetx.reaction/MNXR104495;sbo/SBO:0000185	Transport, Outer Membrane Porin
	LMPD_241_spmd_c		2 3pg[c] + 2 accoa[c] + asp__L[c] + 6 atp[c] + 4 glu__L[c] + 2 h[c] + 4 h2o[c] + nad[c] + 6 nadph[c] + r5p[c] + so4[c] + succoa[c] + trdrd[c] <=> 2 ac[c] + 2 adp[c] + 3 akg[c] + 4 amp[c] + 2 co2[c] + 3 coa[c] + gly[c] + nadh[c] + 6 nadp[c] + nh4[c] + 7 pi[c] + 3 ppi[c] + pyr[c] + spmd[c] + succ[c] + trdox[c] + 5mtr[p] + h[p]			0	1000
	LMPD_242_spmd_c		2 3pg[c] + 2 accoa[c] + asp__L[c] + 7 atp[c] + 4 glu__L[c] + 2 h[c] + 4 h2o[c] + nad[c] + 6 nadph[c] + r5p[c] + so4[c] + succoa[c] + trdrd[c] <=> 2 ac[c] + 4 adp[c] + 3 akg[c] + 3 amp[c] + 2 co2[c] + 3 coa[c] + gly[c] + nadh[c] + 6 nadp[c] + nh4[c] + 7 pi[c] + 3 ppi[c] + pyr[c] + spmd[c] + succ[c] + trdox[c] + 5mtr[p] + h[p]			0	1000
	CBL1tonex	Cob(1)alamin transport via ton system (extermal)	cbl1[e] + h[p] <=> h[c] + cbl1[p]		b3966 and (b1252 and b3005 and b3006)	0	1000			metanetx.reaction/MNXR96472;sbo/SBO:0000185	Transport, Outer Membrane
	CYStex	L-cysteine transport via diffusion (extracellular to periplasm)	cys__L[e] <=> cys__L[p]		b0241 or b0929 or b1377 or b2215	-1000	1000			metanetx.reaction/MNXR97029;sbo/SBO:0000185	Transport, Outer Membrane Porin
	5MTRtex	5-Methylthio-D-ribose transport via proton diffusion (extracellular to periplasm)	5mtr[e] <=> 5mtr[p]		b1377 or b0929 or b2215 or b0241	-1000	1000			metanetx.reaction/MNXR95091;sbo/SBO:0000185	Transport, Outer Membrane Porin
	LMPD_163_pe160_c		3pg[c] + 16 accoa[c] + 16 atp[c] + glu__L[c] + glyc3p[c] + 13 h[c] + h2o[c] + 11 nadh[c] + 16 nadph[c] <=> 16 adp[c] + akg[c] + co2[c] + 16 coa[c] + 11 nad[c] + 16 nadp[c] + pe160[c] + 15 pi[c] + ppi[c]			0	1000
	LMPD_164_pe160_c		3pg[c] + 16 accoa[c] + 16 atp[c] + glu__L[c] + glyc3p[c] + 13 h[c] + h2o[c] + 13 nadh[c] + 14 nadph[c] <=> 16 adp[c] + akg[c] + co2[c] + 16 coa[c] + 13 nad[c] + 14 nadp[c] + pe160[c] + 15 pi[c] + ppi[c]			0	1000
	LMPD_165_pe160_c		3pg[c] + 16 accoa[c] + 16 atp[c] + glu__L[c] + glyc3p[c] + 13 h[c] + h2o[c] + 3 nadh[c] + 24 nadph[c] <=> 16 adp[c] + akg[c] + co2[c] + 16 coa[c] + 3 nad[c] + 24 nadp[c] + pe160[c] + 15 pi[c] + ppi[c]			0	1000
	LMPD_166_pe160_c		3pg[c] + 16 accoa[c] + 16 atp[c] + glu__L[c] + glyc3p[c] + 13 h[c] + h2o[c] + 5 nadh[c] + 22 nadph[c] <=> 16 adp[c] + akg[c] + co2[c] + 16 coa[c] + 5 nad[c] + 22 nadp[c] + pe160[c] + 15 pi[c] + ppi[c]			0	1000
	LMPD_167_pe160_c		3pg[c] + 16 accoa[c] + 16 atp[c] + glu__L[c] + glyc3p[c] + 13 h[c] + h2o[c] + 7 nadh[c] + 20 nadph[c] <=> 16 adp[c] + akg[c] + co2[c] + 16 coa[c] + 7 nad[c] + 20 nadp[c] + pe160[c] + 15 pi[c] + ppi[c]			0	1000
	LMPD_168_pe160_c		3pg[c] + 16 accoa[c] + 16 atp[c] + glu__L[c] + glyc3p[c] + 13 h[c] + h2o[c] + 9 nadh[c] + 18 nadph[c] <=> 16 adp[c] + akg[c] + co2[c] + 16 coa[c] + 9 nad[c] + 18 nadp[c] + pe160[c] + 15 pi[c] + ppi[c]			0	1000
	LMPD_169_pe160_c		3pg[c] + 16 accoa[c] + 16 atp[c] + glu__L[c] + glyc3p[c] + 13 h[c] + h2o[c] + nad[c] + 28 nadph[c] <=> 16 adp[c] + akg[c] + co2[c] + 16 coa[c] + nadh[c] + 28 nadp[c] + pe160[c] + 15 pi[c] + ppi[c]			0	1000
	LMPD_170_pe160_c		3pg[c] + 16 accoa[c] + 16 atp[c] + glu__L[c] + glyc3p[c] + 13 h[c] + h2o[c] + nadh[c] + 26 nadph[c] <=> 16 adp[c] + akg[c] + co2[c] + 16 coa[c] + nad[c] + 26 nadp[c] + pe160[c] + 15 pi[c] + ppi[c]			0	1000
	LMPD_171_pe160_c		3pg[c] + 16 accoa[c] + 4 atp[c] + glu__L[c] + glyc3p[c] + 27 h[c] + 13 nadh[c] + 14 nadph[c] <=> 2 adp[c] + akg[c] + 2 amp[c] + co2[c] + 16 coa[c] + 11 h2o[c] + 13 nad[c] + 14 nadp[c] + pe160[c] + pi[c] + 3 ppi[c]			0	1000
	LMPD_172_pe160_c		3pg[c] + 16 accoa[c] + 4 atp[c] + glu__L[c] + glyc3p[c] + 27 h[c] + 27 nadh[c] <=> 2 adp[c] + akg[c] + 2 amp[c] + co2[c] + 16 coa[c] + 11 h2o[c] + 27 nad[c] + pe160[c] + pi[c] + 3 ppi[c]			0	1000
	LMPD_173_pe161_c		3pg[c] + 16 accoa[c] + 16 atp[c] + glu__L[c] + glyc3p[c] + 11 h[c] + h2o[c] + 11 nadh[c] + 14 nadph[c] <=> 16 adp[c] + akg[c] + co2[c] + 16 coa[c] + 11 nad[c] + 14 nadp[c] + pe161[c] + 15 pi[c] + ppi[c]			0	1000
	LMPD_174_pe161_c		3pg[c] + 16 accoa[c] + 16 atp[c] + glu__L[c] + glyc3p[c] + 11 h[c] + h2o[c] + 3 nadh[c] + 22 nadph[c] <=> 16 adp[c] + akg[c] + co2[c] + 16 coa[c] + 3 nad[c] + 22 nadp[c] + pe161[c] + 15 pi[c] + ppi[c]			0	1000
	LMPD_175_pe161_c		3pg[c] + 16 accoa[c] + 16 atp[c] + glu__L[c] + glyc3p[c] + 11 h[c] + h2o[c] + 5 nadh[c] + 20 nadph[c] <=> 16 adp[c] + akg[c] + co2[c] + 16 coa[c] + 5 nad[c] + 20 nadp[c] + pe161[c] + 15 pi[c] + ppi[c]			0	1000
	LMPD_176_pe161_c		3pg[c] + 16 accoa[c] + 16 atp[c] + glu__L[c] + glyc3p[c] + 11 h[c] + h2o[c] + 7 nadh[c] + 18 nadph[c] <=> 16 adp[c] + akg[c] + co2[c] + 16 coa[c] + 7 nad[c] + 18 nadp[c] + pe161[c] + 15 pi[c] + ppi[c]			0	1000
	LMPD_177_pe161_c		3pg[c] + 16 accoa[c] + 16 atp[c] + glu__L[c] + glyc3p[c] + 11 h[c] + h2o[c] + 9 nadh[c] + 16 nadph[c] <=> 16 adp[c] + akg[c] + co2[c] + 16 coa[c] + 9 nad[c] + 16 nadp[c] + pe161[c] + 15 pi[c] + ppi[c]			0	1000
	LMPD_178_pe161_c		3pg[c] + 16 accoa[c] + 16 atp[c] + glu__L[c] + glyc3p[c] + 11 h[c] + h2o[c] + nad[c] + 26 nadph[c] <=> 16 adp[c] + akg[c] + co2[c] + 16 coa[c] + nadh[c] + 26 nadp[c] + pe161[c] + 15 pi[c] + ppi[c]			0	1000
	LMPD_179_pe161_c		3pg[c] + 16 accoa[c] + 16 atp[c] + glu__L[c] + glyc3p[c] + 11 h[c] + h2o[c] + nadh[c] + 24 nadph[c] <=> 16 adp[c] + akg[c] + co2[c] + 16 coa[c] + nad[c] + 24 nadp[c] + pe161[c] + 15 pi[c] + ppi[c]			0	1000
	LMPD_180_pe181_c		3pg[c] + 18 accoa[c] + 18 atp[c] + glu__L[c] + glyc3p[c] + 13 h[c] + h2o[c] + 11 nadh[c] + 18 nadph[c] <=> 18 adp[c] + akg[c] + co2[c] + 18 coa[c] + 11 nad[c] + 18 nadp[c] + pe181[c] + 17 pi[c] + ppi[c]			0	1000
	LMPD_181_pe181_c		3pg[c] + 18 accoa[c] + 18 atp[c] + glu__L[c] + glyc3p[c] + 13 h[c] + h2o[c] + 13 nadh[c] + 16 nadph[c] <=> 18 adp[c] + akg[c] + co2[c] + 18 coa[c] + 13 nad[c] + 16 nadp[c] + pe181[c] + 17 pi[c] + ppi[c]			0	1000
	LMPD_182_pe181_c		3pg[c] + 18 accoa[c] + 18 atp[c] + glu__L[c] + glyc3p[c] + 13 h[c] + h2o[c] + 3 nadh[c] + 26 nadph[c] <=> 18 adp[c] + akg[c] + co2[c] + 18 coa[c] + 3 nad[c] + 26 nadp[c] + pe181[c] + 17 pi[c] + ppi[c]			0	1000
	LMPD_183_pe181_c		3pg[c] + 18 accoa[c] + 18 atp[c] + glu__L[c] + glyc3p[c] + 13 h[c] + h2o[c] + 5 nadh[c] + 24 nadph[c] <=> 18 adp[c] + akg[c] + co2[c] + 18 coa[c] + 5 nad[c] + 24 nadp[c] + pe181[c] + 17 pi[c] + ppi[c]			0	1000
	LMPD_184_pe181_c		3pg[c] + 18 accoa[c] + 18 atp[c] + glu__L[c] + glyc3p[c] + 13 h[c] + h2o[c] + 7 nadh[c] + 22 nadph[c] <=> 18 adp[c] + akg[c] + co2[c] + 18 coa[c] + 7 nad[c] + 22 nadp[c] + pe181[c] + 17 pi[c] + ppi[c]			0	1000
	LMPD_185_pe181_c		3pg[c] + 18 accoa[c] + 18 atp[c] + glu__L[c] + glyc3p[c] + 13 h[c] + h2o[c] + 9 nadh[c] + 20 nadph[c] <=> 18 adp[c] + akg[c] + co2[c] + 18 coa[c] + 9 nad[c] + 20 nadp[c] + pe181[c] + 17 pi[c] + ppi[c]			0	1000
	LMPD_186_pe181_c		3pg[c] + 18 accoa[c] + 18 atp[c] + glu__L[c] + glyc3p[c] + 13 h[c] + h2o[c] + nad[c] + 30 nadph[c] <=> 18 adp[c] + akg[c] + co2[c] + 18 coa[c] + nadh[c] + 30 nadp[c] + pe181[c] + 17 pi[c] + ppi[c]			0	1000
	LMPD_187_pe181_c		3pg[c] + 18 accoa[c] + 18 atp[c] + glu__L[c] + glyc3p[c] + 13 h[c] + h2o[c] + nadh[c] + 28 nadph[c] <=> 18 adp[c] + akg[c] + co2[c] + 18 coa[c] + nad[c] + 28 nadp[c] + pe181[c] + 17 pi[c] + ppi[c]			0	1000
	LMPD_188_pe181_c		3pg[c] + 18 accoa[c] + 4 atp[c] + glu__L[c] + glyc3p[c] + 27 h[c] + 15 nadh[c] + 14 nadph[c] <=> 2 adp[c] + akg[c] + 2 amp[c] + co2[c] + 18 coa[c] + 13 h2o[c] + 15 nad[c] + 14 nadp[c] + pe181[c] + pi[c] + 3 ppi[c]			0	1000
	LMPD_189_pe181_c		3pg[c] + 18 accoa[c] + 4 atp[c] + glu__L[c] + glyc3p[c] + 27 h[c] + 29 nadh[c] <=> 2 adp[c] + akg[c] + 2 amp[c] + co2[c] + 18 coa[c] + 13 h2o[c] + 29 nad[c] + pe181[c] + pi[c] + 3 ppi[c]			0	1000
	LMPD_190_pg160_c		16 accoa[c] + 16 atp[c] + 2 glyc3p[c] + 13 h[c] + h2o[c] + 10 nadh[c] + 18 nadph[c] <=> 16 adp[c] + 16 coa[c] + 10 nad[c] + 18 nadp[c] + pg160[c] + 15 pi[c] + ppi[c]			0	1000
	LMPD_191_pg160_c		16 accoa[c] + 16 atp[c] + 2 glyc3p[c] + 13 h[c] + h2o[c] + 12 nadh[c] + 16 nadph[c] <=> 16 adp[c] + 16 coa[c] + 12 nad[c] + 16 nadp[c] + pg160[c] + 15 pi[c] + ppi[c]			0	1000
	LMPD_192_pg160_c		16 accoa[c] + 16 atp[c] + 2 glyc3p[c] + 13 h[c] + h2o[c] + 14 nadh[c] + 14 nadph[c] <=> 16 adp[c] + 16 coa[c] + 14 nad[c] + 14 nadp[c] + pg160[c] + 15 pi[c] + ppi[c]			0	1000
	LMPD_193_pg160_c		16 accoa[c] + 16 atp[c] + 2 glyc3p[c] + 13 h[c] + h2o[c] + 2 nadh[c] + 26 nadph[c] <=> 16 adp[c] + 16 coa[c] + 2 nad[c] + 26 nadp[c] + pg160[c] + 15 pi[c] + ppi[c]			0	1000
	LMPD_194_pg160_c		16 accoa[c] + 16 atp[c] + 2 glyc3p[c] + 13 h[c] + h2o[c] + 28 nadph[c] <=> 16 adp[c] + 16 coa[c] + 28 nadp[c] + pg160[c] + 15 pi[c] + ppi[c]			0	1000
	LMPD_195_pg160_c		16 accoa[c] + 16 atp[c] + 2 glyc3p[c] + 13 h[c] + h2o[c] + 4 nadh[c] + 24 nadph[c] <=> 16 adp[c] + 16 coa[c] + 4 nad[c] + 24 nadp[c] + pg160[c] + 15 pi[c] + ppi[c]			0	1000
	LMPD_196_pg160_c		16 accoa[c] + 16 atp[c] + 2 glyc3p[c] + 13 h[c] + h2o[c] + 6 nadh[c] + 22 nadph[c] <=> 16 adp[c] + 16 coa[c] + 6 nad[c] + 22 nadp[c] + pg160[c] + 15 pi[c] + ppi[c]			0	1000
	LMPD_197_pg160_c		16 accoa[c] + 16 atp[c] + 2 glyc3p[c] + 13 h[c] + h2o[c] + 8 nadh[c] + 20 nadph[c] <=> 16 adp[c] + 16 coa[c] + 8 nad[c] + 20 nadp[c] + pg160[c] + 15 pi[c] + ppi[c]			0	1000
	LMPD_198_pg160_c		16 accoa[c] + 4 atp[c] + 2 glyc3p[c] + 27 h[c] + 14 nadh[c] + 14 nadph[c] <=> 2 adp[c] + 2 amp[c] + 16 coa[c] + 11 h2o[c] + 14 nad[c] + 14 nadp[c] + pg160[c] + pi[c] + 3 ppi[c]			0	1000
	LMPD_199_pg160_c		16 accoa[c] + 4 atp[c] + 2 glyc3p[c] + 27 h[c] + 28 nadh[c] <=> 2 adp[c] + 2 amp[c] + 16 coa[c] + 11 h2o[c] + 28 nad[c] + pg160[c] + pi[c] + 3 ppi[c]			0	1000
	LMPD_200_pg161_c		16 accoa[c] + 16 atp[c] + 2 glyc3p[c] + 11 h[c] + h2o[c] + 10 nadh[c] + 16 nadph[c] <=> 16 adp[c] + 16 coa[c] + 10 nad[c] + 16 nadp[c] + pg161[c] + 15 pi[c] + ppi[c]			0	1000
	LMPD_201_pg161_c		16 accoa[c] + 16 atp[c] + 2 glyc3p[c] + 11 h[c] + h2o[c] + 12 nadh[c] + 14 nadph[c] <=> 16 adp[c] + 16 coa[c] + 12 nad[c] + 14 nadp[c] + pg161[c] + 15 pi[c] + ppi[c]			0	1000
	LMPD_202_pg161_c		16 accoa[c] + 16 atp[c] + 2 glyc3p[c] + 11 h[c] + h2o[c] + 2 nadh[c] + 24 nadph[c] <=> 16 adp[c] + 16 coa[c] + 2 nad[c] + 24 nadp[c] + pg161[c] + 15 pi[c] + ppi[c]			0	1000
	LMPD_203_pg161_c		16 accoa[c] + 16 atp[c] + 2 glyc3p[c] + 11 h[c] + h2o[c] + 26 nadph[c] <=> 16 adp[c] + 16 coa[c] + 26 nadp[c] + pg161[c] + 15 pi[c] + ppi[c]			0	1000
	LMPD_204_pg161_c		16 accoa[c] + 16 atp[c] + 2 glyc3p[c] + 11 h[c] + h2o[c] + 4 nadh[c] + 22 nadph[c] <=> 16 adp[c] + 16 coa[c] + 4 nad[c] + 22 nadp[c] + pg161[c] + 15 pi[c] + ppi[c]			0	1000
	LMPD_205_pg161_c		16 accoa[c] + 16 atp[c] + 2 glyc3p[c] + 11 h[c] + h2o[c] + 6 nadh[c] + 20 nadph[c] <=> 16 adp[c] + 16 coa[c] + 6 nad[c] + 20 nadp[c] + pg161[c] + 15 pi[c] + ppi[c]			0	1000
	LMPD_206_pg161_c		16 accoa[c] + 16 atp[c] + 2 glyc3p[c] + 11 h[c] + h2o[c] + 8 nadh[c] + 18 nadph[c] <=> 16 adp[c] + 16 coa[c] + 8 nad[c] + 18 nadp[c] + pg161[c] + 15 pi[c] + ppi[c]			0	1000
	LMPD_207_pg181_c		18 accoa[c] + 18 atp[c] + 2 glyc3p[c] + 13 h[c] + h2o[c] + 10 nadh[c] + 20 nadph[c] <=> 18 adp[c] + 18 coa[c] + 10 nad[c] + 20 nadp[c] + pg181[c] + 17 pi[c] + ppi[c]			0	1000
	LMPD_208_pg181_c		18 accoa[c] + 18 atp[c] + 2 glyc3p[c] + 13 h[c] + h2o[c] + 12 nadh[c] + 18 nadph[c] <=> 18 adp[c] + 18 coa[c] + 12 nad[c] + 18 nadp[c] + pg181[c] + 17 pi[c] + ppi[c]			0	1000
	LMPD_209_pg181_c		18 accoa[c] + 18 atp[c] + 2 glyc3p[c] + 13 h[c] + h2o[c] + 14 nadh[c] + 16 nadph[c] <=> 18 adp[c] + 18 coa[c] + 14 nad[c] + 16 nadp[c] + pg181[c] + 17 pi[c] + ppi[c]			0	1000
	LMPD_210_pg181_c		18 accoa[c] + 18 atp[c] + 2 glyc3p[c] + 13 h[c] + h2o[c] + 2 nadh[c] + 28 nadph[c] <=> 18 adp[c] + 18 coa[c] + 2 nad[c] + 28 nadp[c] + pg181[c] + 17 pi[c] + ppi[c]			0	1000
	LMPD_211_pg181_c		18 accoa[c] + 18 atp[c] + 2 glyc3p[c] + 13 h[c] + h2o[c] + 30 nadph[c] <=> 18 adp[c] + 18 coa[c] + 30 nadp[c] + pg181[c] + 17 pi[c] + ppi[c]			0	1000
	LMPD_212_pg181_c		18 accoa[c] + 18 atp[c] + 2 glyc3p[c] + 13 h[c] + h2o[c] + 4 nadh[c] + 26 nadph[c] <=> 18 adp[c] + 18 coa[c] + 4 nad[c] + 26 nadp[c] + pg181[c] + 17 pi[c] + ppi[c]			0	1000
	LMPD_213_pg181_c		18 accoa[c] + 18 atp[c] + 2 glyc3p[c] + 13 h[c] + h2o[c] + 6 nadh[c] + 24 nadph[c] <=> 18 adp[c] + 18 coa[c] + 6 nad[c] + 24 nadp[c] + pg181[c] + 17 pi[c] + ppi[c]			0	1000
	LMPD_214_pg181_c		18 accoa[c] + 18 atp[c] + 2 glyc3p[c] + 13 h[c] + h2o[c] + 8 nadh[c] + 22 nadph[c] <=> 18 adp[c] + 18 coa[c] + 8 nad[c] + 22 nadp[c] + pg181[c] + 17 pi[c] + ppi[c]			0	1000
	LMPD_215_pg181_c		18 accoa[c] + 4 atp[c] + 2 glyc3p[c] + 27 h[c] + 16 nadh[c] + 14 nadph[c] <=> 2 adp[c] + 2 amp[c] + 18 coa[c] + 13 h2o[c] + 16 nad[c] + 14 nadp[c] + pg181[c] + pi[c] + 3 ppi[c]			0	1000
	LMPD_216_pg181_c		18 accoa[c] + 4 atp[c] + 2 glyc3p[c] + 27 h[c] + 30 nadh[c] <=> 2 adp[c] + 2 amp[c] + 18 coa[c] + 13 h2o[c] + 30 nad[c] + pg181[c] + pi[c] + 3 ppi[c]			0	1000
	HCO3tex	Bicarbonate transport via diffusion (extracellular to periplasm)	hco3[e] <=> hco3[p]			-1000	1000	0		rhea/28695;rhea/28696;rhea/28697;rhea/28698;metanetx.reaction/MNXR100484;reactome/R-BTA-2752067;reactome/R-CEL-2752067;reactome/R-CFA-2752067;reactome/R-DME-2752067;reactome/R-DRE-2752067;reactome/R-GGA-2752067;reactome/R-HSA-2752067;reactome/R-MMU-2752067;reactome/R-RNO-2752067;reactome/R-SSC-2752067;reactome/R-TGU-2752067;reactome/R-XTR-2752067;seed.reaction/rxn10826;seed.reaction/rxn13310	Transport: Outer Membrane		MetaNetX (MNX) Equation: MNXR69197	carveMe
	BCT1_syn	Bicarbonate transport via ABC system (periplasm)	atp[c] + h2o[c] + hco3[p] => adp[c] + pi[c] + h[c] + hco3[c]		(ANW17532)	0	1000	0		metanetx.reaction/MNXR96227	Transport: Inner Membrane		MetaNetX (MNX) Equation: MNXR81806	carveMe
	OAAtex	Oxaloacetate transport via diffusion (extracellular to cytosol)	oaa[e] <=> oaa[c]			-1000	1000				Transport, Outer Membrane Porin
	EX_oaa_e	R_EX_oaa_e	oaa[e] =>			0	1000	0		ec-code/5.3.2.2;biocyc/META:RXN-13407;biocyc/META:TRANS-RXN-226;metanetx.reaction/MNXR102100;seed.reaction/rxn13365	Exchange			carveMe
	Growth_default_5		52.5472 atp[c] + 47.1848 h2o[c] + 0.00055921 coa[c] + 0.0017776 nad[c] + 0.00043397 nadp[c] + 0.25549 glu__L[c] + 0.0002165 fad[c] + 0.25549 gln__L[c] + 0.20883 gtp[c] + 0.025403 datp[c] + 0.0002165 amet[c] + 0.026229 dgtp[c] + 0.23403 asp__L[c] + 0.0002165 10fthf[c] + 0.0002165 thf[c] + 0.49872 ala__L[c] + 0.0002165 pydx5p[c] + 0.59478 gly[c] + 9.7085e-05 mql8[c] + 0.088911 cys__L[c] + 0.21461 p…
	Growth	Biomass reaction	52.5472 atp[c] + 47.1848 h2o[c] + 0.00055921 coa[c] + 0.0017776 nad[c] + 0.00043397 nadp[c] + 0.25549 glu__L[c] + 0.0002165 fad[c] + 0.25549 gln__L[c] + 0.20883 gtp[c] + 0.025403 datp[c] + 0.0002165 amet[c] + 0.026229 dgtp[c] + 0.23403 asp__L[c] + 0.0002165 10fthf[c] + 0.0002165 thf[c] + 0.49872 ala__L[c] + 0.0002165 pydx5p[c] + 0.59478 gly[c] + 9.7085e-05 mql8[c] + 0.088911 cys__L[c] + 0.21461 p…			0	1000	1			Biomass		Biomass Reaction	Gomez-Rios et al. 2020 https://doi.org/10.3390/microorganisms8091255

## Sheet: METS
#	ID	NAME	UNCONSTRAINED	MIRIAM	COMPOSITION	InChI	COMPARTMENT	REPLACEMENT ID	CHARGE
	12dgr120[p]	1,2-Diacyl-sn-glycerol (didodecanoyl, n-C12:0)		metanetx.chemical/MNXM4939;metanetx.chemical/MNXM4939;bigg.metabolite/12dgr120	C27H52O5		p		0
	12dgr120[c]	1,2-Diacyl-sn-glycerol (didodecanoyl, n-C12:0)		metanetx.chemical/MNXM4939;metanetx.chemical/MNXM4939;bigg.metabolite/12dgr120	C27H52O5		c		0
	12dgr140[p]	1,2-Diacyl-sn-glycerol (ditetradecanoyl, n-C14:0)		metanetx.chemical/MNXM146479;metanetx.chemical/MNXM146479;bigg.metabolite/12dgr140	C31H60O5		p		0
	12dgr140[c]	1,2-Diacyl-sn-glycerol (ditetradecanoyl, n-C14:0)		metanetx.chemical/MNXM146479;metanetx.chemical/MNXM146479;bigg.metabolite/12dgr140	C31H60O5		c		0
	12dgr141[p]	1,2-Diacyl-sn-glycerol (ditetradec-7-enoyl, n-C14:1)		metanetx.chemical/MNXM4940;metanetx.chemical/MNXM4940;bigg.metabolite/12dgr141	C31H56O5		p		0
	12dgr141[c]	1,2-Diacyl-sn-glycerol (ditetradec-7-enoyl, n-C14:1)		metanetx.chemical/MNXM4940;metanetx.chemical/MNXM4940;bigg.metabolite/12dgr141	C31H56O5		c		0
	12dgr161[p]	1,2-Diacyl-sn-glycerol (dihexadec-9-enoyl, n-C16:1)		metanetx.chemical/MNXM3774;metanetx.chemical/MNXM3774;bigg.metabolite/12dgr161	C35H64O5		p		0
	12dgr161[c]	1,2-Diacyl-sn-glycerol (dihexadec-9-enoyl, n-C16:1)		metanetx.chemical/MNXM3774;metanetx.chemical/MNXM3774;bigg.metabolite/12dgr161	C35H64O5		c		0
	12dgr180[p]	1,2-Diacyl-sn-glycerol (dioctadecanoyl, n-C18:0)		metanetx.chemical/MNXM4217;metanetx.chemical/MNXM4217;bigg.metabolite/12dgr180	C39H76O5		p		0
	12dgr180[c]	1,2-Diacyl-sn-glycerol (dioctadecanoyl, n-C18:0)		metanetx.chemical/MNXM4217;metanetx.chemical/MNXM4217;bigg.metabolite/12dgr180	C39H76O5		c		0
	12dgr181[p]	1,2-Diacyl-sn-glycerol (dioctadec-11-enoyl, n-C18:1)		metanetx.chemical/MNXM3775;metanetx.chemical/MNXM3775;bigg.metabolite/12dgr181	C39H72O5		p		0
	12dgr181[c]	1,2-Diacyl-sn-glycerol (dioctadec-11-enoyl, n-C18:1)		metanetx.chemical/MNXM3775;metanetx.chemical/MNXM3775;bigg.metabolite/12dgr181	C39H72O5		c		0
	atp[c]	ATP		reactome/R-ALL-113592;reactome/R-ALL-113593;reactome/R-ALL-211579;reactome/R-ALL-29358;reactome/R-ALL-389573;reactome/R-ALL-5632460;reactome/R-ALL-5696069;reactome/R-ALL-6798184;reactome/R-ALL-8869363;reactome/R-ALL-8878982;reactome/R-ALL-8938081;kegg.compound/C00002;chebi/CHEBI:10789;chebi/CHEBI:10841;chebi/CHEBI:13236;chebi/CHEBI:15422;chebi/CHEBI:22249;chebi/CHEBI:2359;chebi/CHEBI:237958;chebi…	C10H12N5O13P3		c		0
	h2o[c]	H2O		reactome/R-ALL-109276;reactome/R-ALL-113518;reactome/R-ALL-113519;reactome/R-ALL-113521;reactome/R-ALL-141343;reactome/R-ALL-1605715;reactome/R-ALL-189422;reactome/R-ALL-2022884;reactome/R-ALL-29356;reactome/R-ALL-351603;reactome/R-ALL-5278291;reactome/R-ALL-5668574;reactome/R-ALL-5693747;reactome/R-ALL-8851517;kegg.compound/C00001;kegg.compound/C01328;chebi/CHEBI:10743;chebi/CHEBI:13352;chebi/CH…	H2O		c		0
	14glucan[p]	1,4-alpha-D-glucan		biocyc/META:1-4-alpha-D-Glucan;metanetx.chemical/MNXM2905;seed.compound/cpd21754;biocyc/META:1-4-alpha-D-Glucan;bigg.metabolite/14glucan	C36H62O31		p		0
	adp[c]	ADP		reactome/R-ALL-113581;reactome/R-ALL-113582;reactome/R-ALL-114564;reactome/R-ALL-114565;reactome/R-ALL-211606;reactome/R-ALL-29370;reactome/R-ALL-5632457;reactome/R-ALL-5696026;reactome/R-ALL-6798177;reactome/R-ALL-8869360;kegg.compound/C00008;chebi/CHEBI:13222;chebi/CHEBI:16761;chebi/CHEBI:22244;chebi/CHEBI:2342;chebi/CHEBI:40553;chebi/CHEBI:456216;chebi/CHEBI:87518;kegg.glycan/G11113;hmdb/HMDB0…	C10H12N5O10P2		c		0
	pi[c]	Phosphate		reactome/R-ALL-109277;reactome/R-ALL-113548;reactome/R-ALL-113550;reactome/R-ALL-113551;reactome/R-ALL-29372;reactome/R-ALL-5228339;reactome/R-ALL-8851226;reactome/R-ALL-8851513;kegg.compound/C00009;chebi/CHEBI:14791;chebi/CHEBI:18367;chebi/CHEBI:26020;chebi/CHEBI:26078;chebi/CHEBI:29137;chebi/CHEBI:29139;chebi/CHEBI:35780;chebi/CHEBI:39739;chebi/CHEBI:39745;chebi/CHEBI:43470;chebi/CHEBI:43474;ch…	HPO4;HO4P		c		0
	h[c]	H+		reactome/R-ALL-1132304;reactome/R-ALL-113529;reactome/R-ALL-1470067;reactome/R-ALL-156540;reactome/R-ALL-163953;reactome/R-ALL-193465;reactome/R-ALL-194688;reactome/R-ALL-2000349;reactome/R-ALL-2872447;reactome/R-ALL-351626;reactome/R-ALL-372511;reactome/R-ALL-374900;reactome/R-ALL-425969;reactome/R-ALL-425978;reactome/R-ALL-425999;reactome/R-ALL-427899;reactome/R-ALL-428040;reactome/R-ALL-428548…	H		c		0
	14glucan[c]	1,4-alpha-D-glucan		biocyc/META:1-4-alpha-D-Glucan;metanetx.chemical/MNXM2905;seed.compound/cpd21754;biocyc/META:1-4-alpha-D-Glucan;bigg.metabolite/14glucan	C36H62O31		c		0
	14glucan[e]	1,4-alpha-D-glucan		biocyc/META:1-4-alpha-D-Glucan;metanetx.chemical/MNXM2905;seed.compound/cpd21754;biocyc/META:1-4-alpha-D-Glucan;bigg.metabolite/14glucan	C36H62O31		e		0
	2agpe120[p]	2-Acyl-sn-glycero-3-phosphoethanolamine (n-C12:0)		biocyc/META:CPD0-2178;metanetx.chemical/MNXM34808;inchikey/NPAZKTOOMVQLIH-UHFFFAOYSA-N;seed.compound/cpd26439;biocyc/META:CPD0-2178;bigg.metabolite/2agpe120	C17H36NO7P1		p		0
	2agpe120[c]	2-Acyl-sn-glycero-3-phosphoethanolamine (n-C12:0)		biocyc/META:CPD0-2178;metanetx.chemical/MNXM34808;inchikey/NPAZKTOOMVQLIH-UHFFFAOYSA-N;seed.compound/cpd26439;biocyc/META:CPD0-2178;bigg.metabolite/2agpe120	C17H36NO7P1		c		0
	2agpe140[p]	2-Acyl-sn-glycero-3-phosphoethanolamine (n-C14:0)		inchikey/DDUZNLUWXLYPCP-UHFFFAOYSA-N;hmdb/HMDB11470;lipidmaps/LMGP02050033;biocyc/META:CPD0-2165;metanetx.chemical/MNXM34809;seed.compound/cpd26435;inchikey/DDUZNLUWXLYPCP-UHFFFAOYSA-N;bigg.metabolite/2agpe140	C19H40NO7P1		p		0
	2agpe140[c]	2-Acyl-sn-glycero-3-phosphoethanolamine (n-C14:0)		inchikey/DDUZNLUWXLYPCP-UHFFFAOYSA-N;hmdb/HMDB11470;lipidmaps/LMGP02050033;biocyc/META:CPD0-2165;metanetx.chemical/MNXM34809;seed.compound/cpd26435;inchikey/DDUZNLUWXLYPCP-UHFFFAOYSA-N;bigg.metabolite/2agpe140	C19H40NO7P1		c		0
	2agpe141[p]	2-Acyl-sn-glycero-3-phosphoethanolamine (n-C14:1)		metanetx.chemical/MNXM3447;metanetx.chemical/MNXM3447;bigg.metabolite/2agpe141	C19H38NO7P1		p		0
	2agpe141[c]	2-Acyl-sn-glycero-3-phosphoethanolamine (n-C14:1)		metanetx.chemical/MNXM3447;metanetx.chemical/MNXM3447;bigg.metabolite/2agpe141	C19H38NO7P1		c		0
	2agpe160[p]	2-Acyl-sn-glycero-3-phosphoethanolamine (n-C16:0)		chebi/CHEBI:131743;chebi/CHEBI:132926;inchikey/CKPBBEOJHAPPBT-HXUWFJFHSA-N;hmdb/HMDB11473;lipidmaps/LMGP02050036;biocyc/META:CPD0-2177;metanetx.chemical/MNXM34810;seed.compound/cpd15339;seed.compound/cpd26438;chebi/CHEBI:131743;bigg.metabolite/2agpe160	C21H44NO7P1		p		0
	2agpe160[c]	2-Acyl-sn-glycero-3-phosphoethanolamine (n-C16:0)		chebi/CHEBI:131743;chebi/CHEBI:132926;inchikey/CKPBBEOJHAPPBT-HXUWFJFHSA-N;hmdb/HMDB11473;lipidmaps/LMGP02050036;biocyc/META:CPD0-2177;metanetx.chemical/MNXM34810;seed.compound/cpd15339;seed.compound/cpd26438;chebi/CHEBI:131743;bigg.metabolite/2agpe160	C21H44NO7P1		c		0
	2agpe161[p]	2-Acyl-sn-glycero-3-phosphoethanolamine (n-C16:1)		metanetx.chemical/MNXM3448;metanetx.chemical/MNXM3448;bigg.metabolite/2agpe161	C21H42NO7P1		p		0
	2agpe161[c]	2-Acyl-sn-glycero-3-phosphoethanolamine (n-C16:1)		metanetx.chemical/MNXM3448;metanetx.chemical/MNXM3448;bigg.metabolite/2agpe161	C21H42NO7P1		c		0
	2agpe180[p]	2-Acyl-sn-glycero-3-phosphoethanolamine (n-C18:0)		chebi/CHEBI:133144;chebi/CHEBI:133145;hmdb/HMDB11129;inchikey/KIHAGWUUUHJRMS-JOCHJYFZSA-N;lipidmaps/LMGP02050038;biocyc/META:CPD0-2223;metanetx.chemical/MNXM34811;seed.compound/cpd15341;seed.compound/cpd26450;chebi/CHEBI:133144;bigg.metabolite/2agpe180	C23H48NO7P1		p		0
	2agpe180[c]	2-Acyl-sn-glycero-3-phosphoethanolamine (n-C18:0)		chebi/CHEBI:133144;chebi/CHEBI:133145;hmdb/HMDB11129;inchikey/KIHAGWUUUHJRMS-JOCHJYFZSA-N;lipidmaps/LMGP02050038;biocyc/META:CPD0-2223;metanetx.chemical/MNXM34811;seed.compound/cpd15341;seed.compound/cpd26450;chebi/CHEBI:133144;bigg.metabolite/2agpe180	C23H48NO7P1		c		0
	2agpe181[p]	2-Acyl-sn-glycero-3-phosphoethanolamine (n-C18:1)		metanetx.chemical/MNXM3449;metanetx.chemical/MNXM3449;bigg.metabolite/2agpe181	C23H46NO7P1		p		0
	2agpe181[c]	2-Acyl-sn-glycero-3-phosphoethanolamine (n-C18:1)		metanetx.chemical/MNXM3449;metanetx.chemical/MNXM3449;bigg.metabolite/2agpe181	C23H46NO7P1		c		0
	ddca[c]	Dodecanoate (n-C12:0)		metanetx.chemical/MNXM162258;metanetx.chemical/MNXM162258;bigg.metabolite/ddca	C12H23O2		c		0
	amp[c]	AMP		reactome/R-ALL-109275;reactome/R-ALL-159448;reactome/R-ALL-164121;reactome/R-ALL-389620;reactome/R-ALL-76577;kegg.compound/C00020;chebi/CHEBI:12056;chebi/CHEBI:13234;chebi/CHEBI:13235;chebi/CHEBI:13736;chebi/CHEBI:13740;chebi/CHEBI:16027;chebi/CHEBI:22242;chebi/CHEBI:22245;chebi/CHEBI:2356;chebi/CHEBI:40510;chebi/CHEBI:40721;chebi/CHEBI:40726;chebi/CHEBI:40786;chebi/CHEBI:40826;chebi/CHEBI:456215…	C10H12N5O7P		c		0
	pe120[c]	Phosphatidylethanolamine (didodecanoyl, n-C12:0)		lipidmaps/LMGP02010098;biocyc/META:CPD-17088;metanetx.chemical/MNXM2858;lipidmaps/LMGP02010098;bigg.metabolite/pe120	C29H58N1O8P1		c		0
	ppi[c]	Diphosphate		reactome/R-ALL-111294;reactome/R-ALL-1132084;reactome/R-ALL-113541;reactome/R-ALL-113542;reactome/R-ALL-159450;reactome/R-ALL-2046049;reactome/R-ALL-389593;reactome/R-ALL-6806656;reactome/R-ALL-8878981;reactome/R-ALL-8938078;kegg.compound/C00013;chebi/CHEBI:13420;chebi/CHEBI:18361;chebi/CHEBI:29888;chebi/CHEBI:33017;chebi/CHEBI:33018;chebi/CHEBI:33019;chebi/CHEBI:42009;chebi/CHEBI:45067;chebi/CHE…	HO7P2;P2HO7		c		0
	ttdca[c]	Tetradecanoate (n-C14:0)		metanetx.chemical/MNXM162239;metanetx.chemical/MNXM162239;bigg.metabolite/ttdca	C14H27O2		c		0
	pe140[c]	Phosphatidylethanolamine (ditetradecanoyl, n-C14:0)		hmdb/HMDB05313;hmdb/HMDB08821;lipidmaps/LMGP02010352;biocyc/META:CPD-17087;metanetx.chemical/MNXM2859;hmdb/HMDB05313;bigg.metabolite/pe140	C33H66N1O8P1		c		0
	ttdcea[c]	Tetradecenoate (n-C14:1)		metanetx.chemical/MNXM641;metanetx.chemical/MNXM641;bigg.metabolite/ttdcea	C14H25O2		c		0
	pe141[c]	Phosphatidylethanolamine (ditetradec-7-enoyl, n-C14:1)		metanetx.chemical/MNXM3693;metanetx.chemical/MNXM3693;bigg.metabolite/pe141	C33H62N1O8P1		c		0
	hdcea[c]	Hexadecenoate (n-C16:1)		metanetx.chemical/MNXM950;metanetx.chemical/MNXM950;bigg.metabolite/hdcea	C16H29O2		c		0
	pe161[c]	Phosphatidylethanolamine (dihexadec-9enoyl, n-C16:1)		hmdb/HMDB05342;hmdb/HMDB08957;lipidmaps/LMGP02010108;biocyc/META:CPD-17086;metanetx.chemical/MNXM71458;seed.compound/cpd29055;hmdb/HMDB05342;bigg.metabolite/pe161	C37H70N1O8P1		c		0
	ocdcea[c]	Octadecenoate (n-C18:1)		kegg.compound/C00712;chebi/CHEBI:104361;chebi/CHEBI:14684;chebi/CHEBI:16196;chebi/CHEBI:25663;chebi/CHEBI:25664;chebi/CHEBI:30823;chebi/CHEBI:44741;chebi/CHEBI:7741;kegg.drug/D02315;hmdb/HMDB00207;hmdb/HMDB02066;lipidmaps/LMFA01030002;lipidmaps/LMFA01030763;lipidmaps/LMFA01030810;biocyc/META:OLEATE-CPD;metanetx.chemical/MNXM306;inchikey/ZQPPMHVWECSIRJ-KTKRTIGZSA-M;seed.compound/cpd00536;kegg.comp…	C18H33O2		c		0
	pe181[c]	Phosphatidylethanolamine (dioctadec-11-enoyl, n-C18:1)		metanetx.chemical/MNXM2150;metanetx.chemical/MNXM2150;bigg.metabolite/pe181	C41H78N1O8P1		c		0
	2agpg120[p]	2-Acyl-sn-glycero-3-phosphoglycerol (n-C12:0)		metanetx.chemical/MNXM3450;metanetx.chemical/MNXM3450;bigg.metabolite/2agpg120	C18H36O9P1		p		0
	2agpg120[c]	2-Acyl-sn-glycero-3-phosphoglycerol (n-C12:0)		metanetx.chemical/MNXM3450;metanetx.chemical/MNXM3450;bigg.metabolite/2agpg120	C18H36O9P1		c		0
	2agpg140[p]	2-Acyl-sn-glycero-3-phosphoglycerol (n-C14:0)		biocyc/META:CPD0-2173;metanetx.chemical/MNXM34739;inchikey/NHYJQQUDLXESED-UHFFFAOYSA-M;seed.compound/cpd26437;biocyc/META:CPD0-2173;bigg.metabolite/2agpg140	C20H40O9P1		p		0
	2agpg140[c]	2-Acyl-sn-glycero-3-phosphoglycerol (n-C14:0)		biocyc/META:CPD0-2173;metanetx.chemical/MNXM34739;inchikey/NHYJQQUDLXESED-UHFFFAOYSA-M;seed.compound/cpd26437;biocyc/META:CPD0-2173;bigg.metabolite/2agpg140	C20H40O9P1		c		0
	2agpg141[p]	2-Acyl-sn-glycero-3-phosphoglycerol (n-C14:1)		metanetx.chemical/MNXM3452;metanetx.chemical/MNXM3452;bigg.metabolite/2agpg141	C20H38O9P1		p		0
	2agpg141[c]	2-Acyl-sn-glycero-3-phosphoglycerol (n-C14:1)		metanetx.chemical/MNXM3452;metanetx.chemical/MNXM3452;bigg.metabolite/2agpg141	C20H38O9P1		c		0
	2agpg160[p]	2-Acyl-sn-glycero-3-phosphoglycerol (n-C16:0)		biocyc/META:CPD-8363;metanetx.chemical/MNXM34740;inchikey/ODJYINYQGFIIRK-UHFFFAOYSA-M;seed.compound/cpd25200;biocyc/META:CPD-8363;bigg.metabolite/2agpg160	C22H44O9P1		p		0
	2agpg160[c]	2-Acyl-sn-glycero-3-phosphoglycerol (n-C16:0)		biocyc/META:CPD-8363;metanetx.chemical/MNXM34740;inchikey/ODJYINYQGFIIRK-UHFFFAOYSA-M;seed.compound/cpd25200;biocyc/META:CPD-8363;bigg.metabolite/2agpg160	C22H44O9P1		c		0
	2agpg161[p]	2-Acyl-sn-glycero-3-phosphoglycerol (n-C16:1)		metanetx.chemical/MNXM3453;metanetx.chemical/MNXM3453;bigg.metabolite/2agpg161	C22H42O9P1		p		0
	2agpg161[c]	2-Acyl-sn-glycero-3-phosphoglycerol (n-C16:1)		metanetx.chemical/MNXM3453;metanetx.chemical/MNXM3453;bigg.metabolite/2agpg161	C22H42O9P1		c		0
	2agpg180[p]	2-Acyl-sn-glycero-3-phosphoglycerol (n-C18:0)		hmdb/HMDB61703;biocyc/META:CPD0-2133;metanetx.chemical/MNXM150642;inchikey/ZYKIFISVQNGKFE-UHFFFAOYSA-M;seed.compound/cpd26427;hmdb/HMDB61703;bigg.metabolite/2agpg180	C24H48O9P1		p		0
	2agpg180[c]	2-Acyl-sn-glycero-3-phosphoglycerol (n-C18:0)		hmdb/HMDB61703;biocyc/META:CPD0-2133;metanetx.chemical/MNXM150642;inchikey/ZYKIFISVQNGKFE-UHFFFAOYSA-M;seed.compound/cpd26427;hmdb/HMDB61703;bigg.metabolite/2agpg180	C24H48O9P1		c		0
	2agpg181[p]	2-Acyl-sn-glycero-3-phosphoglycerol (n-C18:1)		metanetx.chemical/MNXM3455;metanetx.chemical/MNXM3455;bigg.metabolite/2agpg181	C24H46O9P1		p		0
	2agpg181[c]	2-Acyl-sn-glycero-3-phosphoglycerol (n-C18:1)		metanetx.chemical/MNXM3455;metanetx.chemical/MNXM3455;bigg.metabolite/2agpg181	C24H46O9P1		c		0
	pg120[c]	Phosphatidylglycerol (didodecanoyl, n-C12:0)		metanetx.chemical/MNXM1771;metanetx.chemical/MNXM1771;bigg.metabolite/pg120	C30H58O10P1		c		0
	pg140[c]	Phosphatidylglycerol (ditetradecanoyl, n-C14:0)		inchikey/BPHQZTVXXXJVHI-AJQTZOPKSA-M;chebi/CHEBI:60723;lipidmaps/LMGP04010005;biocyc/META:CPD-19677;metanetx.chemical/MNXM51019;inchikey/BPHQZTVXXXJVHI-AJQTZOPKSA-M;bigg.metabolite/pg140	C34H66O10P1		c		0
	pg141[c]	Phosphatidylglycerol (ditetradec-7-enoyl, n-C14:1)		metanetx.chemical/MNXM2029;metanetx.chemical/MNXM2029;bigg.metabolite/pg141	C34H62O10P1		c		0
	hdca[c]	Hexadecanoate (n-C16:0)		reactome/R-ALL-2453691;reactome/R-ALL-3632881;reactome/R-ALL-390435;reactome/R-ALL-426576;reactome/R-ALL-5690516;reactome/R-ALL-76168;kegg.compound/C00249;chebi/CHEBI:14730;chebi/CHEBI:15756;chebi/CHEBI:231736;chebi/CHEBI:233028;chebi/CHEBI:24540;chebi/CHEBI:24541;chebi/CHEBI:24542;chebi/CHEBI:24550;chebi/CHEBI:29889;chebi/CHEBI:35978;chebi/CHEBI:44952;chebi/CHEBI:7896;kegg.drug/D05341;hmdb/HMDB0…	C16H31O2		c		0
	pg160[c]	Phosphatidylglycerol (dihexadecanoyl, n-C16:0)		inchikey/BIABMEZBCHDPBV-MPQUPPDSSA-M;chebi/CHEBI:72829;chebi/CHEBI:73205;chebi/CHEBI:75159;hmdb/HMDB10570;lipidmaps/LMGP04010986;biocyc/META:CPD-8260;metanetx.chemical/MNXM32179;seed.compound/cpd15538;seed.compound/cpd25117;inchikey/BIABMEZBCHDPBV-MPQUPPDSSA-M;bigg.metabolite/pg160	C38H74O10P1		c		0
	pg161[c]	Phosphatidylglycerol (dihexadec-9-enoyl, n-C16:1)		inchikey/GHQNERCMPIDAAU-ANXSUKRNSA-M;biocyc/META:CPD0-2330;metanetx.chemical/MNXM75101;seed.compound/cpd15539;seed.compound/cpd26463;inchikey/GHQNERCMPIDAAU-ANXSUKRNSA-M;bigg.metabolite/pg161	C38H70O10P1		c		0
	ocdca[c]	Octadecanoate (n-C18:0)		reactome/R-ALL-428198;kegg.compound/C01530;chebi/CHEBI:231588;chebi/CHEBI:25629;chebi/CHEBI:25631;chebi/CHEBI:28842;chebi/CHEBI:45710;kegg.drug/D00119;hmdb/HMDB00827;lipidmaps/LMFA01010018;lipidmaps/LMFA01010047;biocyc/META:STEARIC_ACID;metanetx.chemical/MNXM236;inchikey/QIQXTHQIDYTFRH-UHFFFAOYSA-M;seed.compound/cpd01080;reactome/R-ALL-428198;bigg.metabolite/ocdca	C18H35O2		c		0
	pg180[c]	Phosphatidylglycerol (dioctadecanoyl, n-C18:0)		inchikey/FVJZSBGHRPJMMA-IOLBBIBUSA-M;hmdb/HMDB10602;lipidmaps/LMGP04010038;biocyc/META:CPD-12822;metanetx.chemical/MNXM75102;seed.compound/cpd15540;seed.compound/cpd23600;inchikey/FVJZSBGHRPJMMA-IOLBBIBUSA-M;bigg.metabolite/pg180	C42H82O10P1		c		0
	pg181[c]	Phosphatidylglycerol (dioctadec-11-enoyl, n-C18:1)		biocyc/META:CPD-18396;metanetx.chemical/MNXM1773;biocyc/META:CPD-18396;bigg.metabolite/pg181	C42H78O10P1		c		0
	2dhglcn[c]	2-Dehydro-D-gluconate		kegg.compound/C06473;chebi/CHEBI:1066;chebi/CHEBI:11559;chebi/CHEBI:1180;chebi/CHEBI:16808;chebi/CHEBI:19539;chebi/CHEBI:19669;chebi/CHEBI:27469;chebi/CHEBI:58512;chebi/CHEBI:59504;biocyc/META:CPD-377;metanetx.chemical/MNXM582;inchikey/VBUYCZFBVCCYFD-JJYYJPOSSA-M;seed.compound/cpd00480;seed.compound/cpd03889;kegg.compound/C06473;bigg.metabolite/2dhglcn	C6H9O7		c		0
	6p2dhglcn[c]	6-Phospho-2-dehydro-D-gluconate		kegg.compound/C01218;chebi/CHEBI:12228;chebi/CHEBI:15865;chebi/CHEBI:20750;chebi/CHEBI:2229;biocyc/META:CPD-339;metanetx.chemical/MNXM1218;inchikey/ZKUSPPOKDDRMIU-JJYYJPOSSA-K;seed.compound/cpd00896;kegg.compound/C01218;bigg.metabolite/6p2dhglcn	C6H11O10P		c		0
	h[p]	H+		reactome/R-ALL-1132304;reactome/R-ALL-113529;reactome/R-ALL-1470067;reactome/R-ALL-156540;reactome/R-ALL-163953;reactome/R-ALL-193465;reactome/R-ALL-194688;reactome/R-ALL-2000349;reactome/R-ALL-2872447;reactome/R-ALL-351626;reactome/R-ALL-372511;reactome/R-ALL-374900;reactome/R-ALL-425969;reactome/R-ALL-425978;reactome/R-ALL-425999;reactome/R-ALL-427899;reactome/R-ALL-428040;reactome/R-ALL-428548…	H		p		0
	2dhglcn[p]	2-Dehydro-D-gluconate		kegg.compound/C06473;chebi/CHEBI:1066;chebi/CHEBI:11559;chebi/CHEBI:1180;chebi/CHEBI:16808;chebi/CHEBI:19539;chebi/CHEBI:19669;chebi/CHEBI:27469;chebi/CHEBI:58512;chebi/CHEBI:59504;biocyc/META:CPD-377;metanetx.chemical/MNXM582;inchikey/VBUYCZFBVCCYFD-JJYYJPOSSA-M;seed.compound/cpd00480;seed.compound/cpd03889;kegg.compound/C06473;bigg.metabolite/2dhglcn	C6H9O7		p		0
	2hh24dd[c]	2-Hydroxyhepta-2-4-dienedioate		metanetx.chemical/MNXM146251;metanetx.chemical/MNXM146251;bigg.metabolite/2hh24dd	C7H6O5		c		0
	24dhhed[c]	2,4-Dihydroxyhept-2-enedioate		inchikey/APNIDHDQYISZAE-HYXAFXHYSA-L;kegg.compound/C06201;chebi/CHEBI:58936;chebi/CHEBI:73089;chebi/CHEBI:915;lipidmaps/LMFA01170062;biocyc/META:CPD-15125;metanetx.chemical/MNXM722757;seed.compound/cpd03708;inchikey/APNIDHDQYISZAE-HYXAFXHYSA-L;bigg.metabolite/24dhhed	C7H8O6		c		0
	h[e]	H+		reactome/R-ALL-1132304;reactome/R-ALL-113529;reactome/R-ALL-1470067;reactome/R-ALL-156540;reactome/R-ALL-163953;reactome/R-ALL-193465;reactome/R-ALL-194688;reactome/R-ALL-2000349;reactome/R-ALL-2872447;reactome/R-ALL-351626;reactome/R-ALL-372511;reactome/R-ALL-374900;reactome/R-ALL-425969;reactome/R-ALL-425978;reactome/R-ALL-425999;reactome/R-ALL-427899;reactome/R-ALL-428040;reactome/R-ALL-428548…	H		e		0
	2hxmp[e]	2-Hydroxymethyl phenol C7H8O2		kegg.compound/C02323;chebi/CHEBI:15059;chebi/CHEBI:16464;chebi/CHEBI:26592;chebi/CHEBI:9004;chebi/CHEBI:974;inchikey/CQRYARSYNCAZFO-UHFFFAOYSA-N;kegg.drug/D05790;hmdb/HMDB59709;biocyc/META:CPD-173;metanetx.chemical/MNXM1855;seed.compound/cpd01553;kegg.compound/C02323;bigg.metabolite/2hxmp	C7H8O2		e		0
	2hxmp[c]	2-Hydroxymethyl phenol C7H8O2		kegg.compound/C02323;chebi/CHEBI:15059;chebi/CHEBI:16464;chebi/CHEBI:26592;chebi/CHEBI:9004;chebi/CHEBI:974;inchikey/CQRYARSYNCAZFO-UHFFFAOYSA-N;kegg.drug/D05790;hmdb/HMDB59709;biocyc/META:CPD-173;metanetx.chemical/MNXM1855;seed.compound/cpd01553;kegg.compound/C02323;bigg.metabolite/2hxmp	C7H8O2		c		0
	2mahmp[c]	2-Methyl-4-amino-5-hydroxymethylpyrimidine diphosphate		inchikey/AGQJQCFEPUVXNK-UHFFFAOYSA-K;kegg.compound/C04752;chebi/CHEBI:11612;chebi/CHEBI:1194;chebi/CHEBI:11953;chebi/CHEBI:16629;chebi/CHEBI:19684;chebi/CHEBI:20308;chebi/CHEBI:29079;chebi/CHEBI:57841;biocyc/META:AMINO-HYDROXYMETHYL-METHYLPYRIMIDINE-PP;metanetx.chemical/MNXM1135;seed.compound/cpd02894;inchikey/AGQJQCFEPUVXNK-UHFFFAOYSA-K;bigg.metabolite/2mahmp	C6H8N3O7P2		c		0
	4ampm[c]	4-Amino-2-methyl-5-phosphomethylpyrimidine		chebi/CHEBI:44219;metanetx.chemical/MNXM31161;inchikey/SSWDVESQMBHOQT-UHFFFAOYSA-N;seed.compound/cpd02775;chebi/CHEBI:44219;bigg.metabolite/4ampm	C6H8N3O4P		c		0
	2pglyc[e]	2-Phosphoglycolate		inchikey/ASCFNMCAHFUBCO-UHFFFAOYSA-K;kegg.compound/C00988;chebi/CHEBI:11652;chebi/CHEBI:1268;chebi/CHEBI:17150;chebi/CHEBI:19763;chebi/CHEBI:19764;chebi/CHEBI:44849;chebi/CHEBI:58033;hmdb/HMDB00816;hmdb/HMDB60148;biocyc/META:CPD-67;metanetx.chemical/MNXM2074;seed.compound/cpd00727;inchikey/ASCFNMCAHFUBCO-UHFFFAOYSA-K;bigg.metabolite/2pglyc	C2H2O6P		e		0
	2pglyc[c]	2-Phosphoglycolate		inchikey/ASCFNMCAHFUBCO-UHFFFAOYSA-K;kegg.compound/C00988;chebi/CHEBI:11652;chebi/CHEBI:1268;chebi/CHEBI:17150;chebi/CHEBI:19763;chebi/CHEBI:19764;chebi/CHEBI:44849;chebi/CHEBI:58033;hmdb/HMDB00816;hmdb/HMDB60148;biocyc/META:CPD-67;metanetx.chemical/MNXM2074;seed.compound/cpd00727;inchikey/ASCFNMCAHFUBCO-UHFFFAOYSA-K;bigg.metabolite/2pglyc	C2H2O6P		c		0
	o2[c]	O2		reactome/R-ALL-1131511;reactome/R-ALL-113533;reactome/R-ALL-113534;reactome/R-ALL-113535;reactome/R-ALL-113685;reactome/R-ALL-1236709;reactome/R-ALL-189461;reactome/R-ALL-29368;reactome/R-ALL-351593;reactome/R-ALL-352327;reactome/R-ALL-5668566;kegg.compound/C00007;chebi/CHEBI:10745;chebi/CHEBI:13416;chebi/CHEBI:15379;chebi/CHEBI:23833;chebi/CHEBI:25366;chebi/CHEBI:26689;chebi/CHEBI:27140;chebi/CH…	O2		c		0
	34hpp[c]	3-(4-Hydroxyphenyl)pyruvate		reactome/R-ALL-31365;kegg.compound/C01179;chebi/CHEBI:11725;chebi/CHEBI:11727;chebi/CHEBI:12016;chebi/CHEBI:1431;chebi/CHEBI:15999;chebi/CHEBI:20425;chebi/CHEBI:20426;chebi/CHEBI:36242;chebi/CHEBI:42422;chebi/CHEBI:594665;hmdb/HMDB00707;inchikey/KKADPXVIOXHVKN-UHFFFAOYSA-M;biocyc/META:P-HYDROXY-PHENYLPYRUVATE;metanetx.chemical/MNXM153;seed.compound/cpd00868;reactome/R-ALL-31365;bigg.metabolite/34…	C9H7O4		c		0
	co2[c]	CO2		reactome/R-ALL-1132345;reactome/R-ALL-113528;reactome/R-ALL-1237009;reactome/R-ALL-159751;reactome/R-ALL-159942;reactome/R-ALL-189480;reactome/R-ALL-29376;reactome/R-ALL-389536;reactome/R-ALL-5668565;kegg.compound/C00011;chebi/CHEBI:13282;chebi/CHEBI:13283;chebi/CHEBI:13284;chebi/CHEBI:13285;chebi/CHEBI:16526;chebi/CHEBI:23011;chebi/CHEBI:3283;chebi/CHEBI:48829;inchikey/CURLTUGMZLYLDI-UHFFFAOYSA-…	CO2		c		0
	hgentis[c]	Homogentisate C8H7O4		reactome/R-ALL-30337;kegg.compound/C00544;chebi/CHEBI:11452;chebi/CHEBI:14410;chebi/CHEBI:16169;chebi/CHEBI:24615;chebi/CHEBI:44744;chebi/CHEBI:44747;chebi/CHEBI:5755;hmdb/HMDB00130;inchikey/IGMNYECMUMZDDF-UHFFFAOYSA-M;biocyc/META:HOMOGENTISATE;metanetx.chemical/MNXM345;seed.compound/cpd00426;reactome/R-ALL-30337;bigg.metabolite/hgentis	C8H7O4		c		0
	3amac[c]	3-Aminoacrylate		kegg.compound/C20253;chebi/CHEBI:59893;chebi/CHEBI:59894;biocyc/META:CPD0-2339;metanetx.chemical/MNXM162288;inchikey/YTLYLLTVENPWFT-UPHRSURJSA-M;seed.compound/cpd21486;kegg.compound/C20253;bigg.metabolite/3amac	C3H4NO2		c		0
	nh4[c]	Ammonium		reactome/R-ALL-1132163;reactome/R-ALL-113561;reactome/R-ALL-140912;reactome/R-ALL-2022135;reactome/R-ALL-29382;reactome/R-ALL-31633;reactome/R-ALL-389843;reactome/R-ALL-5693978;reactome/R-ALL-76230;kegg.compound/C00014;kegg.compound/C01342;chebi/CHEBI:13405;chebi/CHEBI:13406;chebi/CHEBI:13407;chebi/CHEBI:135980;chebi/CHEBI:13771;chebi/CHEBI:16134;chebi/CHEBI:22533;chebi/CHEBI:22534;chebi/CHEBI:28…	H4N;NH4		c		0
	msa[c]	Malonate semialdehyde		reactome/R-ALL-909783;kegg.compound/C00222;chebi/CHEBI:11877;chebi/CHEBI:14564;chebi/CHEBI:1651;chebi/CHEBI:17960;chebi/CHEBI:20180;chebi/CHEBI:33190;hmdb/HMDB11111;hmdb/HMDB11666;biocyc/META:MALONATE-S-ALD;metanetx.chemical/MNXM244;inchikey/OAKURXIZZOAYBC-UHFFFAOYSA-M;seed.compound/cpd00191;reactome/R-ALL-909783;bigg.metabolite/msa	C3H3O3		c		0
	3hdecACP[c]	(R)-3-Hydroxydecanoyl-[acyl-carrier protein]		kegg.compound/C04619;biocyc/META:Beta-hydroxydecanoyl-ACPs;metanetx.chemical/MNXM7127;seed.compound/cpd11482;kegg.compound/C04619;bigg.metabolite/3hdecACP	C394H621O144N96P1S3;C21H39N2O9PRS		c		0
	tdec2eACP[c]	Trans-Dec-2-enoyl-[acyl-carrier protein]		kegg.compound/C05754;chebi/CHEBI:10724;lipidmaps/LMFA07060012;metanetx.chemical/MNXM28221;seed.compound/cpd11475;kegg.compound/C05754;bigg.metabolite/tdec2eACP	C21H37N2O8PRS;C394H619O143N96P1S3		c		0
	3hddecACP[c]	(R)-3-Hydroxydodecanoyl-[acyl-carrier protein]		kegg.compound/C05757;chebi/CHEBI:325;lipidmaps/LMFA07060015;metanetx.chemical/MNXM27066;seed.compound/cpd11480;kegg.compound/C05757;bigg.metabolite/3hddecACP	C396H625O144N96P1S3;C23H43N2O9PRS		c		0
	tddec2eACP[c]	Trans-Dodec-2-enoyl-[acyl-carrier protein]		kegg.compound/C05758;chebi/CHEBI:10725;lipidmaps/LMFA07060016;biocyc/META:Dodec-2-enoyl-ACPs;metanetx.chemical/MNXM23842;seed.compound/cpd11469;kegg.compound/C05758;bigg.metabolite/tddec2eACP	C23H41N2O8PRS;C396H623O143N96P1S3		c		0
	3hcddec5eACP[c]	(R)-3-hydroxy-cis-dodec-5-enoyl-[acyl-carrier protein]		metanetx.chemical/MNXM5389;seed.compound/cpd15366;metanetx.chemical/MNXM5389;bigg.metabolite/3hcddec5eACP	C23H41N2O9PRS;C396H623O144N96P1S3		c		0
	t3c5ddeceACP[c]	Trans-3-cis-5-dodecenoyl-[acyl-carrier protein]		metanetx.chemical/MNXM5959;seed.compound/cpd15569;metanetx.chemical/MNXM5959;bigg.metabolite/t3c5ddeceACP	C396H621O143N96P1S3;C23H39N2O8PRS		c		0
	3hcmrs7eACP[c]	(R)-3-hydroxy-cis-myristol-7-eoyl-[acyl-carrier protein]		metanetx.chemical/MNXM5390;seed.compound/cpd15368;metanetx.chemical/MNXM5390;bigg.metabolite/3hcmrs7eACP	C398H627O144N96P1S3;C25H45N2O9PRS		c		0
	t3c7mrseACP[c]	Trans-3-cis-7-myristoleoyl-[acyl-carrier protein]		metanetx.chemical/MNXM5960;seed.compound/cpd15570;metanetx.chemical/MNXM5960;bigg.metabolite/t3c7mrseACP	C25H43N2O8PRS;C398H625O143N96P1S3		c		0
	3hpalmACP[c]	R-3-hydroxypalmitoyl-[acyl-carrier protein]		kegg.compound/C04633;metanetx.chemical/MNXM2576;seed.compound/cpd11481;kegg.compound/C04633;bigg.metabolite/3hpalmACP	C400H633O144N96P1S3;C27H51N2O9PRS		c		0
	tpalm2eACP[c]	Trans-Hexadec-2-enoyl-[acyl-carrier protein]		kegg.compound/C05763;chebi/CHEBI:10729;lipidmaps/LMFA07060020;biocyc/META:2-Hexadecenoyl-ACPs;metanetx.chemical/MNXM29072;seed.compound/cpd11477;kegg.compound/C05763;bigg.metabolite/tpalm2eACP	C400H631O143N96P1S3;C27H49N2O8PRS		c		0
	3hcpalm9eACP[c]	(R)-3-hydroxy-cis-palm-9-eoyl-[acyl-carrier protein]		metanetx.chemical/MNXM6556;seed.compound/cpd15369;metanetx.chemical/MNXM6556;bigg.metabolite/3hcpalm9eACP	C400H631O144N96P1S3;C27H49N2O9PRS		c		0
	t3c9palmeACP[c]	Trans-3-cis-9-palmitoleoyl-[acyl-carrier protein]		metanetx.chemical/MNXM5961;seed.compound/cpd15571;metanetx.chemical/MNXM5961;bigg.metabolite/t3c9palmeACP	C27H47N2O8PRS;C400H629O143N96P1S3		c		0
	3hoctaACP[c]	(R)-3-Hydroxyoctadecanoyl-[acyl-carrier protein]		kegg.compound/C16220;metanetx.chemical/MNXM6417;seed.compound/cpd15371;kegg.compound/C16220;bigg.metabolite/3hoctaACP	C402H637O144N96P1S3;C29H55N2O9PRS		c		0
	toctd2eACP[c]	Trans-octadec-2-enoyl-[acyl-carrier protein]		kegg.compound/C16221;chebi/CHEBI:80388;biocyc/META:Octadec-2-enoyl-ACPs;metanetx.chemical/MNXM2573;seed.compound/cpd14940;seed.compound/cpd15572;kegg.compound/C16221;bigg.metabolite/toctd2eACP	C402H635O143N96P1S3;C29H53N2O8PRS		c		0
	3hcvac11eACP[c]	(R)-3-hydroxy-cis-vacc-11-enoyl-[acyl-carrier protein]		metanetx.chemical/MNXM6557;seed.compound/cpd15370;metanetx.chemical/MNXM6557;bigg.metabolite/3hcvac11eACP	C29H53N2O9PRS;C402H635O144N96P1S3		c		0
	t3c11vaceACP[c]	Trans-3-cis-11-vacceoyl-[acyl-carrier protein]		metanetx.chemical/MNXM5958;seed.compound/cpd15568;metanetx.chemical/MNXM5958;bigg.metabolite/t3c11vaceACP	C29H51N2O8PRS;C402H633O143N96P1S3		c		0
	3haACP[c]	(3R)-3-Hydroxyacyl-[acyl-carrier protein]		reactome/R-ALL-8862371;kegg.compound/C01271;chebi/CHEBI:84648;biocyc/META:OH-ACYL-ACP;metanetx.chemical/MNXM5861;seed.compound/cpd11836;reactome/R-ALL-8862371;bigg.metabolite/3haACP	C388H609O144N96P1S3;C15H27N2O9PRS		c		0
	but2eACP[c]	But-2-enoyl-[acyl-carrier protein]		kegg.compound/C04246;metanetx.chemical/MNXM3229;seed.compound/cpd11465;kegg.compound/C04246;bigg.metabolite/but2eACP	C15H25N2O8PRS;C388H607O143N96P1S3		c		0
	3hhexACP[c]	(R)-3-Hydroxyhexanoyl-[acyl-carrier protein]		kegg.compound/C05747;chebi/CHEBI:326;lipidmaps/LMFA07060006;metanetx.chemical/MNXM25370;seed.compound/cpd11479;kegg.compound/C05747;bigg.metabolite/3hhexACP	C17H31N2O9PRS;C390H613O144N96P1S3		c		0
	thex2eACP[c]	Trans-Hex-2-enoyl-[acyl-carrier protein]		kegg.compound/C05748;chebi/CHEBI:10727;lipidmaps/LMFA07060007;biocyc/META:Hex-2-enoyl-ACPs;metanetx.chemical/MNXM24502;seed.compound/cpd11473;kegg.compound/C05748;bigg.metabolite/thex2eACP	C17H29N2O8PRS;C390H611O143N96P1S3		c		0
	3hoctACP[c]	(R)-3-Hydroxyoctanoyl-[acyl-carrier protein]		kegg.compound/C04620;biocyc/META:3-Hydroxy-octanoyl-ACPs;metanetx.chemical/MNXM10019;seed.compound/cpd11483;kegg.compound/C04620;bigg.metabolite/3hoctACP	C392H617O144N96P1S3;C19H35N2O9PRS		c		0
	toct2eACP[c]	Trans-Oct-2-enoyl-[acyl-carrier protein]		kegg.compound/C05751;lipidmaps/LMFA07060009;biocyc/META:2-Octenoyl-ACPs;metanetx.chemical/MNXM23766;seed.compound/cpd11471;kegg.compound/C05751;bigg.metabolite/toct2eACP	C19H33N2O8PRS;C392H615O143N96P1S3		c		0
	3hibutcoa[c]	(S)-3-Hydroxyisobutyryl-CoA		kegg.compound/C06000;chebi/CHEBI:18753;chebi/CHEBI:28259;chebi/CHEBI:399;chebi/CHEBI:62611;hmdb/HMDB01052;lipidmaps/LMFA07050157;biocyc/META:CPD-12173;metanetx.chemical/MNXM90341;inchikey/WWEOGFZEFHPUAM-UQCJFRAESA-J;seed.compound/cpd03572;kegg.compound/C06000;bigg.metabolite/3hibutcoa	C25H38N7O18P3S		c		0
	coa[c]	Coenzyme A		reactome/R-ALL-162743;reactome/R-ALL-1678675;reactome/R-ALL-193514;reactome/R-ALL-2485002;reactome/R-ALL-29374;reactome/R-ALL-76194;reactome/R-ALL-8939024;kegg.compound/C00010;chebi/CHEBI:13294;chebi/CHEBI:13295;chebi/CHEBI:13298;chebi/CHEBI:15346;chebi/CHEBI:23355;chebi/CHEBI:3771;chebi/CHEBI:41597;chebi/CHEBI:41631;chebi/CHEBI:57287;chebi/CHEBI:741566;hmdb/HMDB01423;hmdb/HMDB62184;biocyc/META:C…	C21H32N7O16P3S		c		0
	3hmp[c]	3-Hydroxy-2-methylpropanoate		reactome/R-ALL-573404;kegg.compound/C01188;chebi/CHEBI:11805;chebi/CHEBI:1516;chebi/CHEBI:18064;inchikey/DBXBTMSZEOQQDU-UHFFFAOYSA-M;hmdb/HMDB62640;biocyc/META:3-HYDROXY-ISOBUTYRATE;metanetx.chemical/MNXM396;seed.compound/cpd00876;reactome/R-ALL-573404;bigg.metabolite/3hmp	C4H7O3		c		0
	nadh[c]	Nicotinamide adenine dinucleotide - reduced		reactome/R-ALL-192305;reactome/R-ALL-194697;reactome/R-ALL-29362;reactome/R-ALL-73473;inchikey/BOPGDPNILDQYTO-NNYOXOHSSA-L;kegg.compound/C00004;chebi/CHEBI:13395;chebi/CHEBI:13396;chebi/CHEBI:16908;chebi/CHEBI:21902;chebi/CHEBI:44216;chebi/CHEBI:57945;chebi/CHEBI:7423;hmdb/HMDB01487;biocyc/META:NADH;metanetx.chemical/MNXM10;seed.compound/cpd00004;reactome/R-ALL-192305;bigg.metabolite/nadh	C21H27N7O14P2		c		0
	3hcinnm[c]	3-hydroxycinnamic acid		kegg.compound/C12621;chebi/CHEBI:32357;chebi/CHEBI:47925;chebi/CHEBI:47927;chebi/CHEBI:47928;hmdb/HMDB01713;hmdb/HMDB62774;inchikey/KKSDGJDHHZEWEP-SNAWJCMRSA-M;biocyc/META:CPD-10797;metanetx.chemical/MNXM1799;seed.compound/cpd09252;kegg.compound/C12621;bigg.metabolite/3hcinnm	C9H7O3		c		0
	nad[c]	Nicotinamide adenine dinucleotide		reactome/R-ALL-113526;reactome/R-ALL-192307;reactome/R-ALL-194653;reactome/R-ALL-29360;reactome/R-ALL-352330;inchikey/BAWFJGJZGIEFAR-NNYOXOHSSA-M;kegg.compound/C00003;chebi/CHEBI:13393;chebi/CHEBI:13394;chebi/CHEBI:15846;chebi/CHEBI:21901;chebi/CHEBI:29867;chebi/CHEBI:44214;chebi/CHEBI:44215;chebi/CHEBI:44281;chebi/CHEBI:57540;chebi/CHEBI:7422;kegg.drug/D00002;hmdb/HMDB00902;biocyc/META:NAD;metan…	C21H26N7O14P2		c		0
	dhcinnm[c]	2,3-dihydroxicinnamic acid		kegg.compound/C12623;chebi/CHEBI:32356;chebi/CHEBI:48681;chebi/CHEBI:58642;hmdb/HMDB32057;biocyc/META:CPD-10796;metanetx.chemical/MNXM1130;inchikey/SIUKXCMDYPYCLH-SNAWJCMRSA-M;seed.compound/cpd09254;seed.compound/cpd29675;kegg.compound/C12623;bigg.metabolite/dhcinnm	C9H7O4		c		0
	3hoxpac[p]	3-Hydroxyphenylacetic acid C8H8O3		kegg.compound/C05593;chebi/CHEBI:11833;chebi/CHEBI:1550;chebi/CHEBI:17445;chebi/CHEBI:20076;chebi/CHEBI:39897;chebi/CHEBI:58149;inchikey/FVMDYYGIDFPZAX-UHFFFAOYSA-M;hmdb/HMDB00440;biocyc/META:3-HYDROXYPHENYLACETATE;metanetx.chemical/MNXM1639;seed.compound/cpd03320;kegg.compound/C05593;bigg.metabolite/3hoxpac	C8H8O3		p		0
	3hoxpac[c]	3-Hydroxyphenylacetic acid C8H8O3		kegg.compound/C05593;chebi/CHEBI:11833;chebi/CHEBI:1550;chebi/CHEBI:17445;chebi/CHEBI:20076;chebi/CHEBI:39897;chebi/CHEBI:58149;inchikey/FVMDYYGIDFPZAX-UHFFFAOYSA-M;hmdb/HMDB00440;biocyc/META:3-HYDROXYPHENYLACETATE;metanetx.chemical/MNXM1639;seed.compound/cpd03320;kegg.compound/C05593;bigg.metabolite/3hoxpac	C8H8O3		c		0
	3hoxpac[e]	3-Hydroxyphenylacetic acid C8H8O3		kegg.compound/C05593;chebi/CHEBI:11833;chebi/CHEBI:1550;chebi/CHEBI:17445;chebi/CHEBI:20076;chebi/CHEBI:39897;chebi/CHEBI:58149;inchikey/FVMDYYGIDFPZAX-UHFFFAOYSA-M;hmdb/HMDB00440;biocyc/META:3-HYDROXYPHENYLACETATE;metanetx.chemical/MNXM1639;seed.compound/cpd03320;kegg.compound/C05593;bigg.metabolite/3hoxpac	C8H8O3		e		0
	34dhpha[c]	3-4-Dihydroxyphenylacetate		kegg.compound/C01161;inchikey/CFFZDZCDUFSOFZ-UHFFFAOYSA-M;chebi/CHEBI:11696;chebi/CHEBI:11697;chebi/CHEBI:1386;chebi/CHEBI:17612;chebi/CHEBI:19889;chebi/CHEBI:41936;chebi/CHEBI:41941;hmdb/HMDB01336;biocyc/META:CPD-782;metanetx.chemical/MNXM645;seed.compound/cpd00854;kegg.compound/C01161;bigg.metabolite/34dhpha	C8H7O4;C8H8O4		c		0
	3hpppn[c]	3-(3-hydroxy-phenyl)propionate		kegg.compound/C11457;chebi/CHEBI:1427;chebi/CHEBI:57277;hmdb/HMDB00375;biocyc/META:3-HYDROXYPHENYL-PROPIONATE;metanetx.chemical/MNXM1634;inchikey/QVWAEZJXDYOKEH-UHFFFAOYSA-M;seed.compound/cpd08304;kegg.compound/C11457;bigg.metabolite/3hpppn	C9H9O3		c		0
	dhpppn[c]	3-(2,3-Dihydroxyphenyl)propanoate		kegg.compound/C04044;chebi/CHEBI:11713;chebi/CHEBI:11718;chebi/CHEBI:1419;chebi/CHEBI:18136;chebi/CHEBI:19918;chebi/CHEBI:19919;chebi/CHEBI:46951;biocyc/META:2-3-DIHYDROXYPHENYL-PROPIONATE;metanetx.chemical/MNXM826;inchikey/QZDSXQJWBGMRLU-UHFFFAOYSA-M;seed.compound/cpd02501;kegg.compound/C04044;bigg.metabolite/dhpppn	C9H9O4		c		0
	3mb[p]	3-Methylbutanoic acid		kegg.compound/C08262;chebi/CHEBI:24930;chebi/CHEBI:28484;chebi/CHEBI:43426;chebi/CHEBI:48942;chebi/CHEBI:6069;inchikey/GWYFCOCPABKNJV-UHFFFAOYSA-M;hmdb/HMDB00718;lipidmaps/LMFA01020181;biocyc/META:ISOVALERATE;metanetx.chemical/MNXM7454;seed.compound/cpd05178;kegg.compound/C08262;bigg.metabolite/3mb	C5H9O2		p		0
	3mb[c]	3-Methylbutanoic acid		kegg.compound/C08262;chebi/CHEBI:24930;chebi/CHEBI:28484;chebi/CHEBI:43426;chebi/CHEBI:48942;chebi/CHEBI:6069;inchikey/GWYFCOCPABKNJV-UHFFFAOYSA-M;hmdb/HMDB00718;lipidmaps/LMFA01020181;biocyc/META:ISOVALERATE;metanetx.chemical/MNXM7454;seed.compound/cpd05178;kegg.compound/C08262;bigg.metabolite/3mb	C5H9O2		c		0
	na1[p]	Sodium		reactome/R-ALL-2872443;reactome/R-ALL-2892454;reactome/R-ALL-425958;reactome/R-ALL-425971;reactome/R-ALL-425977;reactome/R-ALL-74113;reactome/R-ALL-83910;kegg.compound/C01330;chebi/CHEBI:26717;chebi/CHEBI:29101;chebi/CHEBI:49766;chebi/CHEBI:9175;inchikey/FKNQFGJONOIPTF-UHFFFAOYSA-N;hmdb/HMDB00588;biocyc/META:NA+;metanetx.chemical/MNXM27;seed.compound/cpd00971;reactome/R-ALL-2872443;bigg.metabolit…	Na		p		0
	na1[c]	Sodium		reactome/R-ALL-2872443;reactome/R-ALL-2892454;reactome/R-ALL-425958;reactome/R-ALL-425971;reactome/R-ALL-425977;reactome/R-ALL-74113;reactome/R-ALL-83910;kegg.compound/C01330;chebi/CHEBI:26717;chebi/CHEBI:29101;chebi/CHEBI:49766;chebi/CHEBI:9175;inchikey/FKNQFGJONOIPTF-UHFFFAOYSA-N;hmdb/HMDB00588;biocyc/META:NA+;metanetx.chemical/MNXM27;seed.compound/cpd00971;reactome/R-ALL-2872443;bigg.metabolit…	Na		c		0
	3mb[e]	3-Methylbutanoic acid		kegg.compound/C08262;chebi/CHEBI:24930;chebi/CHEBI:28484;chebi/CHEBI:43426;chebi/CHEBI:48942;chebi/CHEBI:6069;inchikey/GWYFCOCPABKNJV-UHFFFAOYSA-M;hmdb/HMDB00718;lipidmaps/LMFA01020181;biocyc/META:ISOVALERATE;metanetx.chemical/MNXM7454;seed.compound/cpd05178;kegg.compound/C08262;bigg.metabolite/3mb	C5H9O2		e		0
	succoa[c]	Succinyl-CoA		reactome/R-ALL-70958;kegg.compound/C00091;chebi/CHEBI:10746;chebi/CHEBI:15127;chebi/CHEBI:15380;chebi/CHEBI:26811;chebi/CHEBI:45541;chebi/CHEBI:57292;chebi/CHEBI:9310;hmdb/HMDB01022;lipidmaps/LMFA07050370;biocyc/META:SUC-COA;metanetx.chemical/MNXM92;inchikey/VNOYUJKHFWYWIR-ITIYDSSPSA-I;seed.compound/cpd00078;reactome/R-ALL-70958;bigg.metabolite/succoa	C25H35N7O19P3S		c		0
	3oxoadp[c]	3-Oxoadipate		kegg.compound/C00846;chebi/CHEBI:11870;chebi/CHEBI:15775;chebi/CHEBI:1631;chebi/CHEBI:20162;chebi/CHEBI:37440;hmdb/HMDB00398;lipidmaps/LMFA01170096;biocyc/META:3-KETO-ADIPATE;metanetx.chemical/MNXM716;inchikey/RTGHRDFWYQHVFW-UHFFFAOYSA-L;seed.compound/cpd00630;kegg.compound/C00846;bigg.metabolite/3oxoadp	C6H6O5		c		0
	oxadpcoa[c]	3-Oxoadipyl-CoA		kegg.compound/C02232;chebi/CHEBI:11872;chebi/CHEBI:15490;chebi/CHEBI:1632;chebi/CHEBI:20164;chebi/CHEBI:57348;hmdb/HMDB60378;lipidmaps/LMFA07050237;biocyc/META:3-KETO-ADIPYL-COA;metanetx.chemical/MNXM1264;inchikey/VKKKAAPGXHWXOO-BIEWRJSYSA-I;seed.compound/cpd01507;kegg.compound/C02232;bigg.metabolite/oxadpcoa	C27H37N7O20P3S		c		0
	succ[c]	Succinate		reactome/R-ALL-113536;reactome/R-ALL-159939;reactome/R-ALL-29434;reactome/R-ALL-389583;reactome/R-ALL-433123;reactome/R-ALL-5278787;kegg.compound/C00042;chebi/CHEBI:132287;chebi/CHEBI:15125;chebi/CHEBI:15741;chebi/CHEBI:22941;chebi/CHEBI:22943;chebi/CHEBI:26803;chebi/CHEBI:26807;chebi/CHEBI:30031;chebi/CHEBI:30779;chebi/CHEBI:45639;chebi/CHEBI:90372;chebi/CHEBI:9304;hmdb/HMDB00254;inchikey/KDYFGR…	C4H4O4		c		0
	nadph[c]	Nicotinamide adenine dinucleotide phosphate - reduced		reactome/R-ALL-113600;reactome/R-ALL-113601;reactome/R-ALL-113602;reactome/R-ALL-194725;reactome/R-ALL-2000347;reactome/R-ALL-29364;reactome/R-ALL-351627;reactome/R-ALL-5623644;reactome/R-ALL-6790135;inchikey/ACFIXJIJDZMPPO-NNYOXOHSSA-J;kegg.compound/C00005;chebi/CHEBI:13399;chebi/CHEBI:13400;chebi/CHEBI:16474;chebi/CHEBI:21904;chebi/CHEBI:44286;chebi/CHEBI:57783;chebi/CHEBI:7425;hmdb/HMDB00221;h…	C21H26N7O17P3		c		0
	3odecACP[c]	3-Oxodecanoyl-[acyl-carrier protein]		kegg.compound/C05753;chebi/CHEBI:1634;lipidmaps/LMFA07060011;biocyc/META:3-oxo-decanoyl-ACPs;metanetx.chemical/MNXM26616;seed.compound/cpd11487;kegg.compound/C05753;bigg.metabolite/3odecACP	C21H37N2O9PRS;C394H619O144N96P1S3		c		0
	nadp[c]	Nicotinamide adenine dinucleotide phosphate		reactome/R-ALL-113563;reactome/R-ALL-113564;reactome/R-ALL-194668;reactome/R-ALL-2000348;reactome/R-ALL-29366;reactome/R-ALL-351628;reactome/R-ALL-389556;reactome/R-ALL-5623650;reactome/R-ALL-6790191;kegg.compound/C00006;chebi/CHEBI:13397;chebi/CHEBI:13398;chebi/CHEBI:18009;chebi/CHEBI:21903;chebi/CHEBI:25523;chebi/CHEBI:29868;chebi/CHEBI:44405;chebi/CHEBI:44409;chebi/CHEBI:58349;chebi/CHEBI:7424…	C21H25N7O17P3		c		0
	3oddecACP[c]	3-Oxododecanoyl-[acyl-carrier protein]		kegg.compound/C05756;chebi/CHEBI:1637;lipidmaps/LMFA07060014;biocyc/META:3-oxo-dodecanoyl-ACPs;metanetx.chemical/MNXM28933;seed.compound/cpd11489;kegg.compound/C05756;bigg.metabolite/3oddecACP	C23H41N2O9PRS;C396H623O144N96P1S3		c		0
	3ocddec5eACP[c]	3-oxo-cis-dodec-5-enoyl-[acyl-carrier protein]		metanetx.chemical/MNXM6837;seed.compound/cpd15373;metanetx.chemical/MNXM6837;bigg.metabolite/3ocddec5eACP	C396H621O144N96P1S3;C23H39N2O9PRS		c		0
	3omrsACP[c]	3-Oxotetradecanoyl-[acyl-carrier protein]		kegg.compound/C05759;chebi/CHEBI:1655;lipidmaps/LMFA07060017;biocyc/META:3-oxo-myristoyl-ACPs;metanetx.chemical/MNXM26095;seed.compound/cpd11491;kegg.compound/C05759;bigg.metabolite/3omrsACP	C398H627O144N96P1S3;C25H45N2O9PRS		c		0
	3hmrsACP[c]	(R)-3-Hydroxytetradecanoyl-[acyl-carrier protein]		kegg.compound/C04688;biocyc/META:R-3-hydroxymyristoyl-ACPs;metanetx.chemical/MNXM7733;seed.compound/cpd11484;kegg.compound/C04688;bigg.metabolite/3hmrsACP	C25H47N2O9PRS;C398H629O144N96P1S3		c		0
	3ocmrs7eACP[c]	3-oxo-cis-myristol-7-eoyl-[acyl-carrier protein]		metanetx.chemical/MNXM6838;seed.compound/cpd15374;metanetx.chemical/MNXM6838;bigg.metabolite/3ocmrs7eACP	C25H43N2O9PRS;C398H625O144N96P1S3		c		0
	3opalmACP[c]	3-Oxohexadecanoyl-[acyl-carrier protein]		kegg.compound/C05762;chebi/CHEBI:1639;lipidmaps/LMFA07060019;biocyc/META:3-oxo-palmitoyl-ACPs;metanetx.chemical/MNXM4345;seed.compound/cpd11485;kegg.compound/C05762;bigg.metabolite/3opalmACP	C400H631O144N96P1S3;C27H49N2O9PRS		c		0
	3ocpalm9eACP[c]	3-oxo-cis-palm-9-eoyl-[acyl-carrier protein]		metanetx.chemical/MNXM6839;seed.compound/cpd15375;metanetx.chemical/MNXM6839;bigg.metabolite/3ocpalm9eACP	C400H629O144N96P1S3;C27H47N2O9PRS		c		0
	3ooctdACP[c]	3-Oxooctadecanoyl-[acyl-carrier protein]		metanetx.chemical/MNXM3491;seed.compound/cpd15377;metanetx.chemical/MNXM3491;bigg.metabolite/3ooctdACP	C29H53N2O9PRS;C402H635O144N96P1S3		c		0
	3ocvac11eACP[c]	3-oxo-cis-vacc-11-enoyl-[acyl-carrier protein]		metanetx.chemical/MNXM6840;seed.compound/cpd15376;metanetx.chemical/MNXM6840;bigg.metabolite/3ocvac11eACP	C29H51N2O9PRS;C402H633O144N96P1S3		c		0
	actACP[c]	Acetoacetyl-ACP		kegg.compound/C05744;chebi/CHEBI:2393;biocyc/META:Acetoacetyl-ACP;biocyc/META:Acetoacetyl-ACPs;metanetx.chemical/MNXM1223;seed.compound/cpd11488;kegg.compound/C05744;bigg.metabolite/actACP	C15H25N2O9PRS;C388H607O144N96P1S3		c		0
	3ohexACP[c]	3-Oxohexanoyl-[acyl-carrier protein]		kegg.compound/C05746;chebi/CHEBI:1642;lipidmaps/LMFA07060005;biocyc/META:3-oxo-hexanoyl-ACPs;metanetx.chemical/MNXM25602;seed.compound/cpd11486;kegg.compound/C05746;bigg.metabolite/3ohexACP	C390H611O144N96P1S3;C17H29N2O9PRS		c		0
	3ooctACP[c]	3-Oxooctanoyl-[acyl-carrier protein]		kegg.compound/C05750;chebi/CHEBI:1646;lipidmaps/LMFA07060008;biocyc/META:3-Oxo-octanoyl-ACPs;metanetx.chemical/MNXM28031;seed.compound/cpd11490;kegg.compound/C05750;bigg.metabolite/3ooctACP	C19H33N2O9PRS;C392H615O144N96P1S3		c		0
	malACP[c]	Malonyl-[acyl-carrier protein]		kegg.compound/C01209;chebi/CHEBI:14566;chebi/CHEBI:17330;chebi/CHEBI:6662;biocyc/META:MALONYL-ACP;metanetx.chemical/MNXM184;seed.compound/cpd11492;kegg.compound/C01209;bigg.metabolite/malACP	C387H604O145N96P1S3;C14H22N2O10PRS		c		0
	ocACP[c]	Octanoyl-ACP (n-C8:0ACP)		metanetx.chemical/MNXM90185;metanetx.chemical/MNXM90185;bigg.metabolite/ocACP	C19H35N2O8PRS;C392H617O143N96P1S3		c		0
	ACP[c]	Acyl carrier protein		kegg.compound/C00229;chebi/CHEBI:14405;chebi/CHEBI:18359;chebi/CHEBI:2458;biocyc/META:ACP;metanetx.chemical/MNXM925;seed.compound/cpd11493;kegg.compound/C00229;bigg.metabolite/ACP	HSR;HX;C384H603N96O142P1S3;C11H21N2O7PRS		c		0
	dcaACP[c]	Decanoyl-ACP (n-C10:0ACP)		metanetx.chemical/MNXM90236;metanetx.chemical/MNXM90236;bigg.metabolite/dcaACP	C394H621O143N96P1S3;C21H39N2O8PRS		c		0
	cdec3eACP[c]	Cis-dec-3-enoyl-[acyl-carrier protein] (n-C10:1)		metanetx.chemical/MNXM7186;metanetx.chemical/MNXM7186;bigg.metabolite/cdec3eACP	C21H37N2O8PRS;C394H619O143N96P1S3		c		0
	ddcaACP[c]	Dodecanoyl-ACP (n-C12:0ACP)		metanetx.chemical/MNXM89851;metanetx.chemical/MNXM89851;bigg.metabolite/ddcaACP	C23H43N2O8PRS;C396H625O143N96P1S3		c		0
	cddec5eACP[c]	Cis-dodec-5-enoyl-[acyl-carrier protein] (n-C12:1)		metanetx.chemical/MNXM163784;metanetx.chemical/MNXM163784;bigg.metabolite/cddec5eACP	C23H41N2O8PRS;C396H623O143N96P1S3		c		0
	myrsACP[c]	Myristoyl-ACP (n-C14:0ACP)		metanetx.chemical/MNXM89779;metanetx.chemical/MNXM89779;bigg.metabolite/myrsACP	C398H629O143N96P1S3;C25H47N2O8PRS		c		0
	tdeACP[c]	Cis-tetradec-7-enoyl-[acyl-carrier protein] (n-C14:1)		metanetx.chemical/MNXM162426;metanetx.chemical/MNXM162426;bigg.metabolite/tdeACP	C398H627O143N96P1S3;C25H45N2O8PRS		c		0
	palmACP[c]	Palmitoyl-ACP (n-C16:0ACP)		metanetx.chemical/MNXM2026;metanetx.chemical/MNXM2026;bigg.metabolite/palmACP	C400H633O143N96P1S3;C27H51N2O8PRS		c		0
	hdeACP[c]	Cis-hexadec-9-enoyl-[acyl-carrier protein] (n-C16:1)		metanetx.chemical/MNXM89949;metanetx.chemical/MNXM89949;bigg.metabolite/hdeACP	C400H631O143N96P1S3;C27H49N2O8PRS		c		0
	butACP[c]	Butyryl-ACP (n-C4:0ACP)		metanetx.chemical/MNXM90458;metanetx.chemical/MNXM90458;bigg.metabolite/butACP	C388H609O143N96P1S3;C15H27N2O8PRS		c		0
	hexACP[c]	Hexanoyl-ACP (n-C6:0ACP)		metanetx.chemical/MNXM90722;metanetx.chemical/MNXM90722;bigg.metabolite/hexACP	C17H31N2O8PRS;C390H613O143N96P1S3		c		0
	accoa[c]	Acetyl-CoA		reactome/R-ALL-113559;reactome/R-ALL-113560;reactome/R-ALL-353123;reactome/R-ALL-727753;reactome/R-ALL-76183;kegg.compound/C00024;chebi/CHEBI:13712;chebi/CHEBI:15351;chebi/CHEBI:22192;chebi/CHEBI:2408;chebi/CHEBI:40470;chebi/CHEBI:57288;hmdb/HMDB01206;lipidmaps/LMFA07050029;lipidmaps/LMFA07050281;biocyc/META:ACETYL-COA;metanetx.chemical/MNXM21;inchikey/ZSLZBFCDCINBPY-ZSJPKINUSA-J;seed.compound/cp…	C23H34N7O17P3S		c		0
	LalaDgluMdap[p]	L-alanine-D-glutamate-meso-2,6-diaminoheptanedioate		metanetx.chemical/MNXM90242;seed.compound/cpd15386;metanetx.chemical/MNXM90242;bigg.metabolite/LalaDgluMdap	C15H25N4O8		p		0
	LalaDgluMdap[c]	L-alanine-D-glutamate-meso-2,6-diaminoheptanedioate		metanetx.chemical/MNXM90242;seed.compound/cpd15386;metanetx.chemical/MNXM90242;bigg.metabolite/LalaDgluMdap	C15H25N4O8		c		0
	LalaDgluMdap[e]	L-alanine-D-glutamate-meso-2,6-diaminoheptanedioate		metanetx.chemical/MNXM90242;seed.compound/cpd15386;metanetx.chemical/MNXM90242;bigg.metabolite/LalaDgluMdap	C15H25N4O8		e		0
	4abutn[c]	4-Aminobutanal		kegg.compound/C00555;chebi/CHEBI:11960;chebi/CHEBI:17769;chebi/CHEBI:1785;chebi/CHEBI:20316;chebi/CHEBI:58264;inchikey/DZQLQEYLEYWJIB-UHFFFAOYSA-O;hmdb/HMDB01080;hmdb/HMDB60247;biocyc/META:4-AMINO-BUTYRALDEHYDE;metanetx.chemical/MNXM422;seed.compound/cpd00434;seed.compound/cpd12219;kegg.compound/C00555;bigg.metabolite/4abutn	C4H10NO		c		0
	4abut[c]	4-Aminobutanoate		reactome/R-ALL-352003;reactome/R-ALL-352011;reactome/R-ALL-428571;reactome/R-ALL-916850;inchikey/BTCSSZJGUNDROE-UHFFFAOYSA-N;kegg.compound/C00334;chebi/CHEBI:11961;chebi/CHEBI:16865;chebi/CHEBI:1786;chebi/CHEBI:193777;chebi/CHEBI:20317;chebi/CHEBI:20318;chebi/CHEBI:30566;chebi/CHEBI:40483;chebi/CHEBI:59888;kegg.drug/D00058;hmdb/HMDB00112;lipidmaps/LMFA01100039;biocyc/META:4-AMINO-BUTYRATE;metanet…	C4H9NO2		c		0
	4hbald[p]	4-Hydroxybenzaldehyde		kegg.compound/C00633;chebi/CHEBI:12002;chebi/CHEBI:17597;chebi/CHEBI:1857;chebi/CHEBI:20396;chebi/CHEBI:43009;hmdb/HMDB11718;biocyc/META:4-HYDROXYBENZALDEHYDE;metanetx.chemical/MNXM577;inchikey/RGHHSNMVTDWUBI-UHFFFAOYSA-N;seed.compound/cpd00484;kegg.compound/C00633;bigg.metabolite/4hbald	C7H6O2		p		0
	4hbald[c]	4-Hydroxybenzaldehyde		kegg.compound/C00633;chebi/CHEBI:12002;chebi/CHEBI:17597;chebi/CHEBI:1857;chebi/CHEBI:20396;chebi/CHEBI:43009;hmdb/HMDB11718;biocyc/META:4-HYDROXYBENZALDEHYDE;metanetx.chemical/MNXM577;inchikey/RGHHSNMVTDWUBI-UHFFFAOYSA-N;seed.compound/cpd00484;kegg.compound/C00633;bigg.metabolite/4hbald	C7H6O2		c		0
	4hbald[e]	4-Hydroxybenzaldehyde		kegg.compound/C00633;chebi/CHEBI:12002;chebi/CHEBI:17597;chebi/CHEBI:1857;chebi/CHEBI:20396;chebi/CHEBI:43009;hmdb/HMDB11718;biocyc/META:4-HYDROXYBENZALDEHYDE;metanetx.chemical/MNXM577;inchikey/RGHHSNMVTDWUBI-UHFFFAOYSA-N;seed.compound/cpd00484;kegg.compound/C00633;bigg.metabolite/4hbald	C7H6O2		e		0
	4hba[e]	4-Hydroxy-benzyl alcohol		inchikey/BVJSUAQZOZWCKN-UHFFFAOYSA-N;kegg.compound/C17467;chebi/CHEBI:67410;hmdb/HMDB11724;biocyc/META:4-HYDROXY-BENZYL-ALCOHOL;metanetx.chemical/MNXM107505;seed.compound/cpd15378;seed.compound/cpd17595;inchikey/BVJSUAQZOZWCKN-UHFFFAOYSA-N;bigg.metabolite/4hba	C7H8O2		e		0
	4hba[p]	4-Hydroxy-benzyl alcohol		inchikey/BVJSUAQZOZWCKN-UHFFFAOYSA-N;kegg.compound/C17467;chebi/CHEBI:67410;hmdb/HMDB11724;biocyc/META:4-HYDROXY-BENZYL-ALCOHOL;metanetx.chemical/MNXM107505;seed.compound/cpd15378;seed.compound/cpd17595;inchikey/BVJSUAQZOZWCKN-UHFFFAOYSA-N;bigg.metabolite/4hba	C7H8O2		p		0
	4hbzcoa[c]	4-hydroxybenoyl CoA C28H36N7O18P3S		kegg.compound/C02949;chebi/CHEBI:12004;chebi/CHEBI:12005;chebi/CHEBI:15500;chebi/CHEBI:1859;chebi/CHEBI:20399;chebi/CHEBI:40998;chebi/CHEBI:57356;hmdb/HMDB06467;hmdb/HMDB60140;inchikey/LTVXPVBFJBTNIJ-TYHXJLICSA-J;biocyc/META:CPD-201;metanetx.chemical/MNXM739;seed.compound/cpd01892;seed.compound/cpd16876;kegg.compound/C02949;bigg.metabolite/4hbzcoa	C28H36N7O18P3S		c		0
	fdxr_42[c]	Ferredoxin (reduced form 4:2)		metanetx.chemical/MNXM145542;metanetx.chemical/MNXM145542;bigg.metabolite/fdxr_42	Fe8S8X		c		0
	benzcoa[c]	Benzoyl-CoA		reactome/R-ALL-159447;kegg.compound/C00512;chebi/CHEBI:13882;chebi/CHEBI:13883;chebi/CHEBI:15515;chebi/CHEBI:22735;chebi/CHEBI:57369;chebi/CHEBI:8952;hmdb/HMDB02252;biocyc/META:BENZOYLCOA;metanetx.chemical/MNXM240;inchikey/VEVJTUNLALKRNO-TYHXJLICSA-J;seed.compound/cpd00401;reactome/R-ALL-159447;bigg.metabolite/benzcoa	C28H40N7O17P3S		c		0
	fdxo_42[c]	Ferredoxin (oxidized form 4:2)		metanetx.chemical/MNXM145541;metanetx.chemical/MNXM145541;bigg.metabolite/fdxo_42	Fe8S8X		c		0
	4hbz[e]	4-Hydroxybenzoate		reactome/R-ALL-2162213;kegg.compound/C00156;chebi/CHEBI:12003;chebi/CHEBI:17879;chebi/CHEBI:1858;chebi/CHEBI:20397;chebi/CHEBI:20398;chebi/CHEBI:30763;chebi/CHEBI:44949;inchikey/FJKROLUGYXJWQN-UHFFFAOYSA-M;hmdb/HMDB00500;biocyc/META:4-hydroxybenzoate;metanetx.chemical/MNXM164;seed.compound/cpd00136;reactome/R-ALL-2162213;bigg.metabolite/4hbz	C7H5O3		e		0
	4hbz[p]	4-Hydroxybenzoate		reactome/R-ALL-2162213;kegg.compound/C00156;chebi/CHEBI:12003;chebi/CHEBI:17879;chebi/CHEBI:1858;chebi/CHEBI:20397;chebi/CHEBI:20398;chebi/CHEBI:30763;chebi/CHEBI:44949;inchikey/FJKROLUGYXJWQN-UHFFFAOYSA-M;hmdb/HMDB00500;biocyc/META:4-hydroxybenzoate;metanetx.chemical/MNXM164;seed.compound/cpd00136;reactome/R-ALL-2162213;bigg.metabolite/4hbz	C7H5O3		p		0
	4hphac[p]	4-Hydroxyphenylacetate		kegg.compound/C13636;chebi/CHEBI:31128;inchikey/HBMCQTHGYMTCOF-UHFFFAOYSA-N;hmdb/HMDB60390;metanetx.chemical/MNXM3863;seed.compound/cpd19151;kegg.compound/C13636;bigg.metabolite/4hphac	C8H7O3		p		0
	4hphac[c]	4-Hydroxyphenylacetate		kegg.compound/C13636;chebi/CHEBI:31128;inchikey/HBMCQTHGYMTCOF-UHFFFAOYSA-N;hmdb/HMDB60390;metanetx.chemical/MNXM3863;seed.compound/cpd19151;kegg.compound/C13636;bigg.metabolite/4hphac	C8H7O3		c		0
	4hthr[c]	4-Hydroxy-L-threonine		kegg.compound/C06056;chebi/CHEBI:1853;chebi/CHEBI:20393;chebi/CHEBI:28330;chebi/CHEBI:60904;inchikey/JBNUARFQOCGDRK-GBXIJSLDSA-N;biocyc/META:CPD0-2189;metanetx.chemical/MNXM1802;seed.compound/cpd03608;kegg.compound/C06056;bigg.metabolite/4hthr	C4H9NO4		c		0
	phthr[c]	O-Phospho-4-hydroxy-L-threonine		kegg.compound/C06055;chebi/CHEBI:11945;chebi/CHEBI:18336;chebi/CHEBI:21963;chebi/CHEBI:58452;chebi/CHEBI:59459;chebi/CHEBI:7690;inchikey/FKHAKIJOKDGEII-GBXIJSLDSA-L;hmdb/HMDB06802;biocyc/META:4-PHOSPHONOOXY-THREONINE;metanetx.chemical/MNXM759;seed.compound/cpd03607;seed.compound/cpd22119;kegg.compound/C06055;bigg.metabolite/phthr	C4H8NO7P		c		0
	4mbzalc[c]	4-methylbenzyl alcohol		kegg.compound/C06757;chebi/CHEBI:1895;chebi/CHEBI:25828;hmdb/HMDB41609;inchikey/KMTDMTZBNYGUNX-UHFFFAOYSA-N;biocyc/META:4-METHYLBENZYL-ALCOHOL;metanetx.chemical/MNXM3500;seed.compound/cpd04137;kegg.compound/C06757;bigg.metabolite/4mbzalc	C8H10O		c		0
	4mbzald[c]	P-methylbenzaldehyde		kegg.compound/C06758;chebi/CHEBI:10632;chebi/CHEBI:25831;chebi/CHEBI:28617;inchikey/FXLOVSHXALFLKQ-UHFFFAOYSA-N;hmdb/HMDB29638;biocyc/META:CPD-8773;metanetx.chemical/MNXM4077;seed.compound/cpd04138;kegg.compound/C06758;bigg.metabolite/4mbzald	C8H8O		c		0
	p_tol[c]	P-toluate		kegg.compound/C01454;chebi/CHEBI:20481;chebi/CHEBI:20482;chebi/CHEBI:28856;chebi/CHEBI:36635;chebi/CHEBI:47121;chebi/CHEBI:9623;hmdb/HMDB29635;inchikey/LPNBBFKOUUSUDB-UHFFFAOYSA-M;biocyc/META:4-TOLUENECARBOXYLATE;metanetx.chemical/MNXM3331;seed.compound/cpd01033;kegg.compound/C01454;bigg.metabolite/p_tol	C8H7O2		c		0
	4mcat[c]	4-Methylcatechol		kegg.compound/C06730;chebi/CHEBI:12025;chebi/CHEBI:17254;chebi/CHEBI:1897;chebi/CHEBI:20442;chebi/CHEBI:43962;hmdb/HMDB00873;biocyc/META:4-METHYLCATECHOL;metanetx.chemical/MNXM961;inchikey/ZBCATMYQYDCTIZ-UHFFFAOYSA-N;seed.compound/cpd04117;kegg.compound/C06730;bigg.metabolite/4mcat	C7H8O2		c		0
	hmccms[c]	2-Hydroxy-5-methyl-cis,cis-muconic semialdehyde		inchikey/ADNFTGVUUFRKSK-JGDUWUCISA-M;kegg.compound/C06760;chebi/CHEBI:1131;chebi/CHEBI:19614;chebi/CHEBI:28027;biocyc/META:CPD-9163;metanetx.chemical/MNXM2927;seed.compound/cpd04139;inchikey/ADNFTGVUUFRKSK-JGDUWUCISA-M;bigg.metabolite/hmccms	C7H7O4		c		0
	LalaDgluMdapDala[c]	L-alanine-D-glutamate-meso-2,6-diaminoheptanedioate-D-alanine		inchikey/BAPAFFOXTCMVCC-UHFFFAOYSA-M;metanetx.chemical/MNXM59271;seed.compound/cpd15387;inchikey/BAPAFFOXTCMVCC-UHFFFAOYSA-M;bigg.metabolite/LalaDgluMdapDala	C18H30N5O9		c		0
	ala__D[c]	D-Alanine		kegg.compound/C00133;chebi/CHEBI:10840;chebi/CHEBI:12899;chebi/CHEBI:15570;chebi/CHEBI:20893;chebi/CHEBI:32435;chebi/CHEBI:32436;chebi/CHEBI:4087;chebi/CHEBI:41756;chebi/CHEBI:41798;chebi/CHEBI:41848;chebi/CHEBI:41877;chebi/CHEBI:57416;hmdb/HMDB01310;biocyc/META:D-ALANINE;metanetx.chemical/MNXM156;inchikey/QNAYBMKLOCPYGJ-UWTATZPHSA-N;seed.compound/cpd00117;kegg.compound/C00133;bigg.metabolite/ala…	C3H7NO2		c		0
	LalaDgluMdapDala[p]	L-alanine-D-glutamate-meso-2,6-diaminoheptanedioate-D-alanine		inchikey/BAPAFFOXTCMVCC-UHFFFAOYSA-M;metanetx.chemical/MNXM59271;seed.compound/cpd15387;inchikey/BAPAFFOXTCMVCC-UHFFFAOYSA-M;bigg.metabolite/LalaDgluMdapDala	C18H30N5O9		p		0
	5dglcn[c]	5-Dehydro-D-gluconate		kegg.compound/C01062;chebi/CHEBI:12120;chebi/CHEBI:12121;chebi/CHEBI:17426;chebi/CHEBI:2051;chebi/CHEBI:20564;chebi/CHEBI:58143;inchikey/IZSRJDGCGRAUAR-MROZADKFSA-M;biocyc/META:5-DEHYDROGLUCONATE;metanetx.chemical/MNXM963;seed.compound/cpd00781;kegg.compound/C01062;bigg.metabolite/5dglcn	C6H9O7		c		0
	glcn[c]	D-Gluconate		kegg.compound/C00257;chebi/CHEBI:12955;chebi/CHEBI:18391;chebi/CHEBI:20983;chebi/CHEBI:20985;chebi/CHEBI:20986;chebi/CHEBI:24265;chebi/CHEBI:24266;chebi/CHEBI:33198;chebi/CHEBI:4157;chebi/CHEBI:42715;hmdb/HMDB00625;hmdb/HMDB03373;biocyc/META:GLUCONATE;metanetx.chemical/MNXM341;inchikey/RGHNJXZEOKUKBD-SQOUGZDYSA-M;seed.compound/cpd00222;kegg.compound/C00257;bigg.metabolite/glcn	C6H11O7		c		0
	5dglcn[p]	5-Dehydro-D-gluconate		kegg.compound/C01062;chebi/CHEBI:12120;chebi/CHEBI:12121;chebi/CHEBI:17426;chebi/CHEBI:2051;chebi/CHEBI:20564;chebi/CHEBI:58143;inchikey/IZSRJDGCGRAUAR-MROZADKFSA-M;biocyc/META:5-DEHYDROGLUCONATE;metanetx.chemical/MNXM963;seed.compound/cpd00781;kegg.compound/C01062;bigg.metabolite/5dglcn	C6H9O7		p		0
	dad_5[c]	5'-Deoxyadenosine		reactome/R-ALL-1130791;reactome/R-ALL-947703;kegg.compound/C05198;chebi/CHEBI:12061;chebi/CHEBI:17319;chebi/CHEBI:1960;chebi/CHEBI:20493;chebi/CHEBI:40099;hmdb/HMDB01983;biocyc/META:CH33ADO;metanetx.chemical/MNXM316;inchikey/XGYIMTFOTBMPFP-KQYNXXCUSA-N;seed.compound/cpd03091;reactome/R-ALL-1130791;bigg.metabolite/dad_5	C10H13N5O3		c		0
	5drib[c]	5'-deoxyribose		chebi/CHEBI:62012;biocyc/META:CPD0-2167;metanetx.chemical/MNXM4391;inchikey/WDRISBUVHBMJEF-MROZADKFSA-N;seed.compound/cpd15380;seed.compound/cpd17002;chebi/CHEBI:62012;bigg.metabolite/5drib	C5H10O4		c		0
	ade[c]	Adenine		reactome/R-ALL-83951;kegg.compound/C00147;chebi/CHEBI:13733;chebi/CHEBI:16708;chebi/CHEBI:22236;chebi/CHEBI:2470;chebi/CHEBI:40579;kegg.drug/D00034;inchikey/GFFGJBXGBJISGV-UHFFFAOYSA-N;hmdb/HMDB00034;biocyc/META:ADENINE;biocyc/META:ADENINE-RING;metanetx.chemical/MNXM168;seed.compound/cpd00128;seed.compound/cpd22238;reactome/R-ALL-83951;bigg.metabolite/ade	C5H5N5		c		0
	ru5p__D[c]	D-Ribulose 5-phosphate		reactome/R-ALL-29732;kegg.compound/C00199;chebi/CHEBI:13018;chebi/CHEBI:13040;chebi/CHEBI:17363;chebi/CHEBI:21088;chebi/CHEBI:26572;chebi/CHEBI:37455;chebi/CHEBI:40192;chebi/CHEBI:4243;chebi/CHEBI:58121;inchikey/FNZLKVNUWIIPSJ-UHNVWZDZSA-L;hmdb/HMDB00618;hmdb/HMDB02033;hmdb/HMDB02694;biocyc/META:RIBULOSE-5P;metanetx.chemical/MNXM145;seed.compound/cpd00171;reactome/R-ALL-29732;bigg.metabolite/ru5p…	C5H9O8P		c		0
	ara5p[c]	D-Arabinose 5-phosphate		kegg.compound/C01112;chebi/CHEBI:12916;chebi/CHEBI:16241;chebi/CHEBI:20915;chebi/CHEBI:4104;chebi/CHEBI:57693;chebi/CHEBI:79058;hmdb/HMDB11734;biocyc/META:ARABINOSE-5P;metanetx.chemical/MNXM1184;inchikey/PPQRONHOSHZGFQ-WDCZJNDASA-L;seed.compound/cpd00817;kegg.compound/C01112;bigg.metabolite/ara5p	C5H9O8P		c		0
	octeACP[c]	Cis-octadec-11-enoyl-[acyl-carrier protein] (n-C18:1)		metanetx.chemical/MNXM89950;metanetx.chemical/MNXM89950;bigg.metabolite/octeACP	C402H635O143N96P1S3;C29H53N2O8PRS		c		0
	ocdcaACP[c]	Octadecanoyl-ACP (n-C18:0ACP)		metanetx.chemical/MNXM3075;metanetx.chemical/MNXM3075;bigg.metabolite/ocdcaACP	C402H637O143N96P1S3;C29H55N2O8PRS		c		0
	dca[c]	Decanoate (n-C10:0)		metanetx.chemical/MNXM162295;metanetx.chemical/MNXM162295;bigg.metabolite/dca	C10H19O2		c		0
	octa[c]	Octanoate (n-C8:0)		kegg.compound/C06423;chebi/CHEBI:25646;chebi/CHEBI:25648;chebi/CHEBI:28837;chebi/CHEBI:3373;chebi/CHEBI:44501;kegg.drug/D05220;hmdb/HMDB00482;hmdb/HMDB62511;lipidmaps/LMFA01010008;biocyc/META:CPD-195;metanetx.chemical/MNXM750;inchikey/WWZKQHOCKIZLMA-UHFFFAOYSA-M;seed.compound/cpd03846;kegg.compound/C06423;bigg.metabolite/octa	C8H15O2		c		0
	malthx[c]	Maltohexaose		kegg.compound/C01936;chebi/CHEBI:25141;chebi/CHEBI:27445;chebi/CHEBI:61953;chebi/CHEBI:6667;kegg.glycan/G00755;hmdb/HMDB12253;biocyc/META:MALTOHEXAOSE;metanetx.chemical/MNXM1317;inchikey/OCIBBXPLUVYKCH-QXVNYKTNSA-N;seed.compound/cpd01329;kegg.compound/C01936;bigg.metabolite/malthx	C36H62O31		c		0
	starch[e]	Starch C12H20O10		kegg.compound/C00369;kegg.compound/C00721;kegg.compound/C03018;chebi/CHEBI:14687;chebi/CHEBI:17462;chebi/CHEBI:26750;chebi/CHEBI:26751;chebi/CHEBI:28017;chebi/CHEBI:7748;chebi/CHEBI:9251;kegg.drug/D00084;kegg.drug/D06507;kegg.glycan/G10545;biocyc/META:CPD-8556;biocyc/META:Starch;metanetx.chemical/MNXM1003;seed.compound/cpd11657;seed.compound/cpd12234;seed.compound/cpd28193;kegg.compound/C00369;bi…	C12H20O10		e		0
	dextrin[e]	Dextrin C12H20O10		chebi/CHEBI:23651;chebi/CHEBI:28675;chebi/CHEBI:4468;kegg.glycan/G00725;hmdb/HMDB06857;metanetx.chemical/MNXM49265;seed.compound/cpd11594;chebi/CHEBI:23651;bigg.metabolite/dextrin	C12H20O10		e		0
	arbt6p[c]	Arbutin 6-phosphate		kegg.compound/C06187;chebi/CHEBI:2807;chebi/CHEBI:60929;inchikey/FBHYCDOVYMVLEN-RMPHRYRLSA-L;biocyc/META:CPD-1162;metanetx.chemical/MNXM2806;seed.compound/cpd03697;kegg.compound/C06187;bigg.metabolite/arbt6p	C12H15O10P		c		0
	g6p[c]	D-Glucose 6-phosphate		reactome/R-ALL-1629756;kegg.compound/C00092;chebi/CHEBI:14314;chebi/CHEBI:4170;chebi/CHEBI:61548;hmdb/HMDB01401;hmdb/HMDB01549;hmdb/HMDB06793;biocyc/META:D-glucopyranose-6-phosphate;metanetx.chemical/MNXM160;inchikey/NBSCHQHZLSJFNQ-GASJEMHNSA-L;seed.compound/cpd00079;seed.compound/cpd26836;reactome/R-ALL-1629756;bigg.metabolite/g6p	C6H11O9P		c		0
	hqn[c]	Hydroquinone		kegg.compound/C00530;chebi/CHEBI:14416;chebi/CHEBI:17594;chebi/CHEBI:24645;chebi/CHEBI:5793;kegg.drug/D00073;hmdb/HMDB02434;biocyc/META:HYDROQUINONE;metanetx.chemical/MNXM376;inchikey/QIGBRXMKCJKVMJ-UHFFFAOYSA-N;seed.compound/cpd00415;kegg.compound/C00530;bigg.metabolite/hqn	C6H6O2		c		0
	akg[c]	2-Oxoglutarate		reactome/R-ALL-113594;reactome/R-ALL-113671;reactome/R-ALL-29406;reactome/R-ALL-389537;reactome/R-ALL-5278317;reactome/R-ALL-561075;kegg.compound/C00026;chebi/CHEBI:11638;chebi/CHEBI:1253;chebi/CHEBI:16810;chebi/CHEBI:19748;chebi/CHEBI:19749;chebi/CHEBI:30915;chebi/CHEBI:30916;chebi/CHEBI:40661;hmdb/HMDB00208;hmdb/HMDB02812;hmdb/HMDB62781;inchikey/KPGXRSRHYNQIFN-UHFFFAOYSA-L;biocyc/META:2-KETOGLU…	C5H4O5		c		0
	glu__L[c]	L-Glutamate		reactome/R-ALL-113552;reactome/R-ALL-210382;reactome/R-ALL-29404;reactome/R-ALL-428614;kegg.compound/C00025;kegg.compound/C00302;chebi/CHEBI:13107;chebi/CHEBI:14321;chebi/CHEBI:16015;chebi/CHEBI:18237;chebi/CHEBI:21301;chebi/CHEBI:21304;chebi/CHEBI:24314;chebi/CHEBI:29985;chebi/CHEBI:29987;chebi/CHEBI:29988;chebi/CHEBI:42825;chebi/CHEBI:5431;chebi/CHEBI:6224;chebi/CHEBI:76051;kegg.drug/D00007;keg…	C5H8NO4		c		0
	sucsal[c]	Succinic semialdehyde		reactome/R-ALL-880046;kegg.compound/C00232;chebi/CHEBI:15126;chebi/CHEBI:16265;chebi/CHEBI:26804;chebi/CHEBI:26805;chebi/CHEBI:57706;chebi/CHEBI:9305;hmdb/HMDB01259;lipidmaps/LMFA06000118;biocyc/META:SUCC-S-ALD;metanetx.chemical/MNXM172;inchikey/UIUJIQZEACWQSV-UHFFFAOYSA-M;seed.compound/cpd00199;reactome/R-ALL-880046;bigg.metabolite/sucsal	C4H5O3		c		0
	4abut[p]	4-Aminobutanoate		reactome/R-ALL-352003;reactome/R-ALL-352011;reactome/R-ALL-428571;reactome/R-ALL-916850;inchikey/BTCSSZJGUNDROE-UHFFFAOYSA-N;kegg.compound/C00334;chebi/CHEBI:11961;chebi/CHEBI:16865;chebi/CHEBI:1786;chebi/CHEBI:193777;chebi/CHEBI:20317;chebi/CHEBI:20318;chebi/CHEBI:30566;chebi/CHEBI:40483;chebi/CHEBI:59888;kegg.drug/D00058;hmdb/HMDB00112;lipidmaps/LMFA01100039;biocyc/META:4-AMINO-BUTYRATE;metanet…	C4H9NO2		p		0
	4abut[e]	4-Aminobutanoate		reactome/R-ALL-352003;reactome/R-ALL-352011;reactome/R-ALL-428571;reactome/R-ALL-916850;inchikey/BTCSSZJGUNDROE-UHFFFAOYSA-N;kegg.compound/C00334;chebi/CHEBI:11961;chebi/CHEBI:16865;chebi/CHEBI:1786;chebi/CHEBI:193777;chebi/CHEBI:20317;chebi/CHEBI:20318;chebi/CHEBI:30566;chebi/CHEBI:40483;chebi/CHEBI:59888;kegg.drug/D00058;hmdb/HMDB00112;lipidmaps/LMFA01100039;biocyc/META:4-AMINO-BUTYRATE;metanet…	C4H9NO2		e		0
	acac[c]	Acetoacetate		reactome/R-ALL-29666;reactome/R-ALL-73909;kegg.compound/C00164;chebi/CHEBI:131367;chebi/CHEBI:13705;chebi/CHEBI:15344;chebi/CHEBI:22172;chebi/CHEBI:2391;chebi/CHEBI:40507;hmdb/HMDB00060;lipidmaps/LMFA01060003;biocyc/META:3-KETOBUTYRATE;metanetx.chemical/MNXM154;inchikey/WDJHALXBUFZDSR-UHFFFAOYSA-M;seed.compound/cpd00142;reactome/R-ALL-29666;bigg.metabolite/acac	C4H5O3		c		0
	ac[c]	Acetate		reactome/R-ALL-113539;reactome/R-ALL-1524044;reactome/R-ALL-2022890;reactome/R-ALL-29416;reactome/R-ALL-390305;kegg.compound/C00033;chebi/CHEBI:13704;chebi/CHEBI:15366;chebi/CHEBI:22165;chebi/CHEBI:22169;chebi/CHEBI:2387;chebi/CHEBI:30089;chebi/CHEBI:40480;chebi/CHEBI:40486;kegg.drug/D00010;hmdb/HMDB00042;lipidmaps/LMFA01010002;biocyc/META:ACET;metanetx.chemical/MNXM26;inchikey/QTBSBXVTEAMEQO-UHF…	C2H3O2		c		0
	aacoa[c]	Acetoacetyl-CoA		reactome/R-ALL-191293;reactome/R-ALL-73871;kegg.compound/C00332;chebi/CHEBI:11756;chebi/CHEBI:13706;chebi/CHEBI:15345;chebi/CHEBI:22173;chebi/CHEBI:2392;chebi/CHEBI:41333;chebi/CHEBI:57286;hmdb/HMDB01484;hmdb/HMDB11665;lipidmaps/LMFA07050030;biocyc/META:ACETOACETYL-COA;metanetx.chemical/MNXM133;inchikey/OJFDKHTZOUZBOS-CITAKDKDSA-J;seed.compound/cpd00279;reactome/R-ALL-191293;bigg.metabolite/aacoa	C25H36N7O18P3S		c		0
	btcoa[c]	Butanoyl-CoA		reactome/R-ALL-77318;kegg.compound/C00136;chebi/CHEBI:13926;chebi/CHEBI:15517;chebi/CHEBI:22953;chebi/CHEBI:22973;chebi/CHEBI:3235;chebi/CHEBI:57371;inchikey/CRFNGMNYKDXRTN-CITAKDKDSA-J;hmdb/HMDB01088;lipidmaps/LMFA07050292;biocyc/META:BUTYRYL-COA;metanetx.chemical/MNXM233;seed.compound/cpd00120;reactome/R-ALL-77318;bigg.metabolite/btcoa	C25H38N7O17P3S		c		0
	3ohcoa[c]	3-Oxohexanoyl-CoA		reactome/R-ALL-77320;kegg.compound/C05269;chebi/CHEBI:1641;chebi/CHEBI:20172;chebi/CHEBI:27648;chebi/CHEBI:62418;hmdb/HMDB03943;hmdb/HMDB62372;lipidmaps/LMFA07050018;lipidmaps/LMFA07050242;biocyc/META:K-HEXANOYL-COA;metanetx.chemical/MNXM717;inchikey/NFOYYXQAVVYWKV-HDRQGHTBSA-J;seed.compound/cpd03123;reactome/R-ALL-77320;bigg.metabolite/3ohcoa	C27H40N7O18P3S		c		0
	hxcoa[c]	Hexanoyl-CoA (n-C6:0CoA)		metanetx.chemical/MNXM162502;metanetx.chemical/MNXM162502;bigg.metabolite/hxcoa	C27H42N7O17P3S		c		0
	3oocoa[c]	3-Oxooctanoyl-CoA		reactome/R-ALL-77328;kegg.compound/C05267;chebi/CHEBI:1645;chebi/CHEBI:20175;chebi/CHEBI:28264;chebi/CHEBI:62619;lipidmaps/LMFA07050249;biocyc/META:CPD0-2106;metanetx.chemical/MNXM706;inchikey/WPIVBCGRGVNDDT-CECATXLMSA-J;seed.compound/cpd03121;reactome/R-ALL-77328;bigg.metabolite/3oocoa	C29H44N7O18P3S		c		0
	occoa[c]	Octanoyl-CoA (n-C8:0CoA)		reactome/R-ALL-390303;reactome/R-ALL-77337;kegg.compound/C01944;chebi/CHEBI:14681;chebi/CHEBI:15533;chebi/CHEBI:25651;chebi/CHEBI:41542;chebi/CHEBI:57386;chebi/CHEBI:7724;hmdb/HMDB01070;hmdb/HMDB06257;inchikey/KQMZYOXOBSXMII-CECATXLMSA-J;lipidmaps/LMFA07050355;biocyc/META:CPD-196;metanetx.chemical/MNXM342;seed.compound/cpd01335;reactome/R-ALL-390303;bigg.metabolite/occoa	C29H46N7O17P3S		c		0
	3odcoa[c]	3-Oxodecanoyl-CoA		reactome/R-ALL-77339;inchikey/AZCVXMAPLHSIKY-HSJNEKGZSA-J;kegg.compound/C05265;chebi/CHEBI:1633;chebi/CHEBI:20166;chebi/CHEBI:28528;chebi/CHEBI:62548;hmdb/HMDB03939;hmdb/HMDB06349;lipidmaps/LMFA07050239;biocyc/META:CPD0-2123;metanetx.chemical/MNXM677;seed.compound/cpd03119;reactome/R-ALL-77339;bigg.metabolite/3odcoa	C31H48N7O18P3S		c		0
	dcacoa[c]	Decanoyl-CoA (n-C10:0CoA)		hmdb/HMDB06404;metanetx.chemical/MNXM162283;hmdb/HMDB06404;bigg.metabolite/dcacoa	C31H50N7O17P3S		c		0
	3oddcoa[c]	3-Oxododecanoyl-CoA		reactome/R-ALL-77253;kegg.compound/C05263;chebi/CHEBI:1636;chebi/CHEBI:20169;chebi/CHEBI:27868;chebi/CHEBI:62615;hmdb/HMDB03937;hmdb/HMDB06350;hmdb/HMDB62368;inchikey/HQANBZHVWIDNQZ-GMHMEAMDSA-J;lipidmaps/LMFA07050013;lipidmaps/LMFA07050247;biocyc/META:CPD0-2105;metanetx.chemical/MNXM705;seed.compound/cpd03117;reactome/R-ALL-77253;bigg.metabolite/3oddcoa	C33H52N7O18P3S		c		0
	ddcacoa[c]	Dodecanoyl-CoA (n-C12:0CoA)		reactome/R-ALL-77261;kegg.compound/C01832;chebi/CHEBI:14188;chebi/CHEBI:14501;chebi/CHEBI:15521;chebi/CHEBI:25014;chebi/CHEBI:41874;chebi/CHEBI:57375;chebi/CHEBI:6392;hmdb/HMDB03571;lipidmaps/LMFA07050005;lipidmaps/LMFA07050340;biocyc/META:LAUROYLCOA-CPD;metanetx.chemical/MNXM363;inchikey/YMCXGHLSVALICC-GMHMEAMDSA-J;seed.compound/cpd01260;reactome/R-ALL-77261;bigg.metabolite/ddcacoa	C33H54N7O17P3S		c		0
	3otdcoa[c]	3-Oxotetradecanoyl-CoA		reactome/R-ALL-77269;kegg.compound/C05261;chebi/CHEBI:1654;chebi/CHEBI:20183;chebi/CHEBI:28726;chebi/CHEBI:62543;hmdb/HMDB03935;hmdb/HMDB06527;inchikey/IQNFBGHLIVBNOU-QSGBVPJFSA-J;lipidmaps/LMFA07050256;biocyc/META:CPD-10284;metanetx.chemical/MNXM707;seed.compound/cpd12689;reactome/R-ALL-77269;bigg.metabolite/3otdcoa	C35H56N7O18P3S		c		0
	tdcoa[c]	Tetradecanoyl-CoA (n-C14:0CoA)		reactome/R-ALL-77272;kegg.compound/C02593;chebi/CHEBI:14637;chebi/CHEBI:15218;chebi/CHEBI:15532;chebi/CHEBI:26898;chebi/CHEBI:52969;chebi/CHEBI:57385;chebi/CHEBI:9475;inchikey/DUAFKXOFBZQTQE-QSGBVPJFSA-J;hmdb/HMDB01521;hmdb/HMDB06517;lipidmaps/LMFA07050008;lipidmaps/LMFA07050352;lipidmaps/LMFA07050373;biocyc/META:TETRADECANOYL-COA;metanetx.chemical/MNXM224;seed.compound/cpd01695;reactome/R-ALL-77…	C35H58N7O17P3S		c		0
	3ohdcoa[c]	3-Oxohexadecanoyl-CoA		reactome/R-ALL-77302;kegg.compound/C05259;chebi/CHEBI:11875;chebi/CHEBI:15491;chebi/CHEBI:1647;chebi/CHEBI:20176;chebi/CHEBI:57349;hmdb/HMDB06402;lipidmaps/LMFA07050250;biocyc/META:3-OXOPALMITOYL-COA;metanetx.chemical/MNXM738;inchikey/NQMPLXPCRJOSHL-BBECNAHFSA-J;seed.compound/cpd03114;reactome/R-ALL-77302;bigg.metabolite/3ohdcoa	C37H60N7O18P3S		c		0
	3ohodcoa[c]	3-Oxooctadecanoyl-CoA		reactome/R-ALL-548812;kegg.compound/C16216;chebi/CHEBI:50571;chebi/CHEBI:71407;hmdb/HMDB06498;inchikey/LGOGWHDPDVAUNY-LFZQUHGESA-J;lipidmaps/LMFA07050248;biocyc/META:CPD-10260;metanetx.chemical/MNXM513;seed.compound/cpd14935;reactome/R-ALL-548812;bigg.metabolite/3ohodcoa	C39H64N7O18P3S		c		0
	pmtcoa[c]	Palmitoyl-CoA (n-C16:0CoA)		reactome/R-ALL-5358339;kegg.compound/C00154;chebi/CHEBI:14397;chebi/CHEBI:14732;chebi/CHEBI:15525;chebi/CHEBI:24543;chebi/CHEBI:57379;chebi/CHEBI:7898;hmdb/HMDB01338;hmdb/HMDB59623;lipidmaps/LMFA07050360;biocyc/META:PALMITYL-COA;inchikey/MNBKLUUYKPBKDU-BBECNAHFSA-J;metanetx.chemical/MNXM88;seed.compound/cpd00134;reactome/R-ALL-5358339;bigg.metabolite/pmtcoa	C37H62N7O17P3S		c		0
	acald[c]	Acetaldehyde		reactome/R-ALL-113532;reactome/R-ALL-113681;reactome/R-ALL-113745;reactome/R-ALL-29510;kegg.compound/C00084;chebi/CHEBI:13703;chebi/CHEBI:15343;chebi/CHEBI:22158;chebi/CHEBI:2383;chebi/CHEBI:40533;hmdb/HMDB00990;inchikey/IKHGUXGNUITLKF-UHFFFAOYSA-N;biocyc/META:ACETALD;metanetx.chemical/MNXM75;seed.compound/cpd00071;reactome/R-ALL-113532;bigg.metabolite/acald	C2H4O		c		0
	hco3[c]	Bicarbonate		reactome/R-ALL-111627;reactome/R-ALL-29896;reactome/R-ALL-425425;inchikey/BVKZGUZCCUSVTD-UHFFFAOYSA-M;kegg.compound/C00288;kegg.compound/C01353;chebi/CHEBI:13351;chebi/CHEBI:13363;chebi/CHEBI:17544;chebi/CHEBI:22863;chebi/CHEBI:23017;chebi/CHEBI:23744;chebi/CHEBI:28976;chebi/CHEBI:29201;chebi/CHEBI:3401;chebi/CHEBI:40961;chebi/CHEBI:41605;chebi/CHEBI:41609;chebi/CHEBI:5589;hmdb/HMDB00595;hmdb/HMD…	CHO3;HCO3		c		0
	malcoa[c]	Malonyl-CoA		reactome/R-ALL-2046066;reactome/R-ALL-29508;reactome/R-ALL-977323;kegg.compound/C00083;chebi/CHEBI:14565;chebi/CHEBI:15531;chebi/CHEBI:25135;chebi/CHEBI:43979;chebi/CHEBI:57384;chebi/CHEBI:6661;hmdb/HMDB01175;lipidmaps/LMFA07050031;lipidmaps/LMFA07050345;inchikey/LTYOQGRJFJAKNA-DVVLENMVSA-I;biocyc/META:MALONYL-COA;metanetx.chemical/MNXM40;seed.compound/cpd00070;seed.compound/cpd12270;reactome/R-A…	C24H34N7O19P3S;C24H33N7O19P3S		c		0
	ppa[c]	Propionate (n-C3:0)		metanetx.chemical/MNXM162260;metanetx.chemical/MNXM162260;bigg.metabolite/ppa	C3H5O2		c		0
	ppcoa[c]	Propanoyl-CoA		reactome/R-ALL-192314;reactome/R-ALL-70843;kegg.compound/C00100;chebi/CHEBI:14904;chebi/CHEBI:14907;chebi/CHEBI:15539;chebi/CHEBI:26295;chebi/CHEBI:57392;chebi/CHEBI:8479;hmdb/HMDB01275;lipidmaps/LMFA07050364;biocyc/META:PROPIONYL-COA;metanetx.chemical/MNXM86;inchikey/QAQREVBBADEHPA-IEXPHMLFSA-J;seed.compound/cpd00086;seed.compound/cpd12196;reactome/R-ALL-192314;bigg.metabolite/ppcoa	C24H36N7O17P3S		c		0
	acgam[c]	N-Acetyl-D-glucosamine		reactome/R-ALL-1678743;reactome/R-ALL-2162231;kegg.compound/C00140;chebi/CHEBI:12455;chebi/CHEBI:12563;chebi/CHEBI:17411;chebi/CHEBI:21517;chebi/CHEBI:506227;chebi/CHEBI:58134;chebi/CHEBI:7123;hmdb/HMDB00215;hmdb/HMDB00533;hmdb/HMDB14288;hmdb/HMDB62641;biocyc/META:N-acetyl-D-glucosamine;metanetx.chemical/MNXM143;inchikey/OVRNDRQMDRJTHS-RTRLPJTCSA-N;seed.compound/cpd00122;seed.compound/cpd27608;re…	C8H15NO6		c		0
	acgam6p[c]	N-Acetyl-D-glucosamine 6-phosphate		reactome/R-ALL-449703;inchikey/BRGMHAYQAZFZDJ-RTRLPJTCSA-L;kegg.compound/C00357;chebi/CHEBI:12456;chebi/CHEBI:12564;chebi/CHEBI:15784;chebi/CHEBI:21521;chebi/CHEBI:39577;chebi/CHEBI:49353;chebi/CHEBI:49359;chebi/CHEBI:57513;chebi/CHEBI:7127;hmdb/HMDB01062;hmdb/HMDB02817;biocyc/META:CPD-16168;biocyc/META:N-ACETYL-D-GLUCOSAMINE-6-P;metanetx.chemical/MNXM63556;seed.compound/cpd00293;reactome/R-ALL-4…	C8H14NO9P		c		0
	acgam1p[c]	N-Acetyl-D-glucosamine 1-phosphate		reactome/R-ALL-532204;kegg.compound/C04256;chebi/CHEBI:7125;inchikey/FZLJPEPAYPUMMR-RTRLPJTCSA-L;hmdb/HMDB01367;metanetx.chemical/MNXM91871;seed.compound/cpd02611;reactome/R-ALL-532204;bigg.metabolite/acgam1p	C8H14NO9P		c		0
	pep[c]	Phosphoenolpyruvate		reactome/R-ALL-29492;reactome/R-ALL-372364;kegg.compound/C00074;chebi/CHEBI:14812;chebi/CHEBI:18021;chebi/CHEBI:26054;chebi/CHEBI:26055;chebi/CHEBI:44894;chebi/CHEBI:44897;chebi/CHEBI:58702;chebi/CHEBI:8147;inchikey/DTBNBXWJWCWCIK-UHFFFAOYSA-K;hmdb/HMDB00263;biocyc/META:PHOSPHO-ENOL-PYRUVATE;metanetx.chemical/MNXM73;seed.compound/cpd00061;reactome/R-ALL-29492;bigg.metabolite/pep	C3H2O6P		c		0
	acgam[e]	N-Acetyl-D-glucosamine		reactome/R-ALL-1678743;reactome/R-ALL-2162231;kegg.compound/C00140;chebi/CHEBI:12455;chebi/CHEBI:12563;chebi/CHEBI:17411;chebi/CHEBI:21517;chebi/CHEBI:506227;chebi/CHEBI:58134;chebi/CHEBI:7123;hmdb/HMDB00215;hmdb/HMDB00533;hmdb/HMDB14288;hmdb/HMDB62641;biocyc/META:N-acetyl-D-glucosamine;metanetx.chemical/MNXM143;inchikey/OVRNDRQMDRJTHS-RTRLPJTCSA-N;seed.compound/cpd00122;seed.compound/cpd27608;re…	C8H15NO6		e		0
	pyr[c]	Pyruvate		reactome/R-ALL-1130930;reactome/R-ALL-113557;reactome/R-ALL-29398;reactome/R-ALL-389680;reactome/R-ALL-5357717;kegg.compound/C00022;chebi/CHEBI:14987;chebi/CHEBI:15361;chebi/CHEBI:26462;chebi/CHEBI:26466;chebi/CHEBI:32816;chebi/CHEBI:45253;chebi/CHEBI:8685;hmdb/HMDB00243;inchikey/LCTONWCANYUPML-UHFFFAOYSA-M;lipidmaps/LMFA01060077;biocyc/META:PYRUVATE;metanetx.chemical/MNXM23;seed.compound/cpd0002…	C3H3O3		c		0
	acgam[p]	N-Acetyl-D-glucosamine		reactome/R-ALL-1678743;reactome/R-ALL-2162231;kegg.compound/C00140;chebi/CHEBI:12455;chebi/CHEBI:12563;chebi/CHEBI:17411;chebi/CHEBI:21517;chebi/CHEBI:506227;chebi/CHEBI:58134;chebi/CHEBI:7123;hmdb/HMDB00215;hmdb/HMDB00533;hmdb/HMDB14288;hmdb/HMDB62641;biocyc/META:N-acetyl-D-glucosamine;metanetx.chemical/MNXM143;inchikey/OVRNDRQMDRJTHS-RTRLPJTCSA-N;seed.compound/cpd00122;seed.compound/cpd27608;re…	C8H15NO6		p		0
	acglu[c]	N-Acetyl-L-glutamate		reactome/R-ALL-30471;kegg.compound/C00624;chebi/CHEBI:12575;chebi/CHEBI:17533;chebi/CHEBI:21549;chebi/CHEBI:21552;chebi/CHEBI:44335;chebi/CHEBI:44337;chebi/CHEBI:64040;chebi/CHEBI:7150;chebi/CHEBI:87274;biocyc/META:ACETYL-GLU;metanetx.chemical/MNXM730;inchikey/RFMMMVDNIPUKGG-YFKPBYRVSA-L;seed.compound/cpd00477;reactome/R-ALL-30471;bigg.metabolite/acglu	C7H9NO5		c		0
	acg5p[c]	N-Acetyl-L-glutamyl 5-phosphate		kegg.compound/C04133;chebi/CHEBI:12441;chebi/CHEBI:12576;chebi/CHEBI:16878;chebi/CHEBI:21550;chebi/CHEBI:57936;chebi/CHEBI:7151;inchikey/FCVIHFVSXHOPSW-YFKPBYRVSA-K;hmdb/HMDB06456;biocyc/META:N-ACETYL-GLUTAMYL-P;metanetx.chemical/MNXM1384;seed.compound/cpd02552;kegg.compound/C04133;bigg.metabolite/acg5p	C7H9NO8P		c		0
	2obut[c]	2-Oxobutanoate		reactome/R-ALL-936714;kegg.compound/C00109;chebi/CHEBI:11636;chebi/CHEBI:1250;chebi/CHEBI:16763;chebi/CHEBI:19741;chebi/CHEBI:19743;chebi/CHEBI:30831;chebi/CHEBI:39748;hmdb/HMDB00005;hmdb/HMDB06544;lipidmaps/LMFA01060002;biocyc/META:2-OXOBUTANOATE;metanetx.chemical/MNXM159;inchikey/TYEYBOSBBBHJIV-UHFFFAOYSA-M;seed.compound/cpd00094;reactome/R-ALL-936714;bigg.metabolite/2obut	C4H5O3		c		0
	2ahbut[c]	(S)-2-Aceto-2-hydroxybutanoate		kegg.compound/C06006;chebi/CHEBI:18730;chebi/CHEBI:27681;chebi/CHEBI:373;chebi/CHEBI:49256;hmdb/HMDB06854;hmdb/HMDB06900;lipidmaps/LMFA01050383;biocyc/META:2-ACETO-2-HYDROXY-BUTYRATE;metanetx.chemical/MNXM114220;inchikey/VUQLHQFKACOHNZ-LURJTMIESA-M;seed.compound/cpd19045;kegg.compound/C06006;bigg.metabolite/2ahbut	C6H9O4		c		0
	actp[c]	Acetyl phosphate		kegg.compound/C00227;chebi/CHEBI:13711;chebi/CHEBI:15350;chebi/CHEBI:22191;chebi/CHEBI:2407;chebi/CHEBI:46262;hmdb/HMDB01494;inchikey/LIPOUNRJVLNBCD-UHFFFAOYSA-L;biocyc/META:ACETYL-P;metanetx.chemical/MNXM280;seed.compound/cpd00196;kegg.compound/C00227;bigg.metabolite/actp	C2H3O5P		c		0
	alac__S[c]	(S)-2-Acetolactate		kegg.compound/C06010;chebi/CHEBI:11033;chebi/CHEBI:18409;chebi/CHEBI:18731;chebi/CHEBI:374;chebi/CHEBI:58476;hmdb/HMDB06855;lipidmaps/LMFA01050460;biocyc/META:2-ACETO-LACTATE;metanetx.chemical/MNXM114079;inchikey/NMDWGEGFJUBKLB-YFKPBYRVSA-M;seed.compound/cpd19047;kegg.compound/C06010;bigg.metabolite/alac__S	C5H7O4		c		0
	acmum6p[c]	N-acetylmuramate 6-phosphate		kegg.compound/C16698;chebi/CHEBI:47968;chebi/CHEBI:58722;metanetx.chemical/MNXM90332;inchikey/NMEMTQKUEVNSPV-MKFCKLDKSA-K;seed.compound/cpd15391;kegg.compound/C16698;bigg.metabolite/acmum6p	C11H17NO11P		c		0
	lac__D[c]	D-Lactate		kegg.compound/C00256;chebi/CHEBI:11001;chebi/CHEBI:16004;chebi/CHEBI:18684;chebi/CHEBI:341;chebi/CHEBI:42105;chebi/CHEBI:42111;chebi/CHEBI:43701;hmdb/HMDB00171;hmdb/HMDB01311;inchikey/JVTAAEKCZFNVCJ-UWTATZPHSA-M;biocyc/META:D-LACTATE;metanetx.chemical/MNXM285;seed.compound/cpd00221;kegg.compound/C00256;bigg.metabolite/lac__D	C3H5O3		c		0
	acnam[e]	N-Acetylneuraminate		kegg.compound/C00270;kegg.compound/C19910;chebi/CHEBI:12471;chebi/CHEBI:12579;chebi/CHEBI:17012;chebi/CHEBI:21617;chebi/CHEBI:21620;chebi/CHEBI:29087;chebi/CHEBI:33987;chebi/CHEBI:35418;chebi/CHEBI:45744;chebi/CHEBI:58705;chebi/CHEBI:7214;hmdb/HMDB00230;hmdb/HMDB00800;biocyc/META:CPD0-1123;biocyc/META:N-ACETYLNEURAMINATE;metanetx.chemical/MNXM227;inchikey/SQVRNKJHWKZAKO-LUWBGTNYSA-M;seed.compound…	C11H18NO9		e		0
	acnam[c]	N-Acetylneuraminate		kegg.compound/C00270;kegg.compound/C19910;chebi/CHEBI:12471;chebi/CHEBI:12579;chebi/CHEBI:17012;chebi/CHEBI:21617;chebi/CHEBI:21620;chebi/CHEBI:29087;chebi/CHEBI:33987;chebi/CHEBI:35418;chebi/CHEBI:45744;chebi/CHEBI:58705;chebi/CHEBI:7214;hmdb/HMDB00230;hmdb/HMDB00800;biocyc/META:CPD0-1123;biocyc/META:N-ACETYLNEURAMINATE;metanetx.chemical/MNXM227;inchikey/SQVRNKJHWKZAKO-LUWBGTNYSA-M;seed.compound…	C11H18NO9		c		0
	acmana[c]	N-Acetyl-D-mannosamine		reactome/R-ALL-4085214;kegg.compound/C00645;chebi/CHEBI:12459;chebi/CHEBI:12573;chebi/CHEBI:17122;chebi/CHEBI:21538;chebi/CHEBI:58019;chebi/CHEBI:63153;chebi/CHEBI:7141;hmdb/HMDB62724;inchikey/MBLBDJOUHNCFQT-XAMCCFCMSA-N;biocyc/META:N-acetyl-D-mannosamine;metanetx.chemical/MNXM2403;seed.compound/cpd00492;reactome/R-ALL-4085214;bigg.metabolite/acmana	C8H15NO6		c		0
	fad[c]	Flavin adenine dinucleotide oxidized		reactome/R-ALL-113596;reactome/R-ALL-113597;reactome/R-ALL-29386;kegg.compound/C00016;chebi/CHEBI:13315;chebi/CHEBI:16238;chebi/CHEBI:21125;chebi/CHEBI:42388;chebi/CHEBI:4956;chebi/CHEBI:57692;kegg.drug/D00005;hmdb/HMDB01248;inchikey/IMGVNJNCCGXBHD-UYBVJOGSSA-K;biocyc/META:FAD;metanetx.chemical/MNXM33;seed.compound/cpd00015;reactome/R-ALL-113596;bigg.metabolite/fad	C27H31N9O15P2		c		0
	fadh2[c]	Flavin adenine dinucleotide reduced		reactome/R-ALL-164934;reactome/R-ALL-31649;kegg.compound/C01352;chebi/CHEBI:13316;chebi/CHEBI:17877;chebi/CHEBI:21126;chebi/CHEBI:42427;chebi/CHEBI:4957;chebi/CHEBI:58307;hmdb/HMDB01197;hmdb/HMDB06252;hmdb/HMDB06358;biocyc/META:FADH2;metanetx.chemical/MNXM38;inchikey/YPZRHBJKEMOYQH-UYBVJOGSSA-L;seed.compound/cpd00982;reactome/R-ALL-164934;bigg.metabolite/fadh2	C27H33N9O15P2		c		0
	b2coa[c]	Crotonoyl-CoA		reactome/R-ALL-71045;reactome/R-ALL-77313;kegg.compound/C00877;chebi/CHEBI:11531;chebi/CHEBI:13921;chebi/CHEBI:14031;chebi/CHEBI:14032;chebi/CHEBI:15473;chebi/CHEBI:23408;chebi/CHEBI:36926;chebi/CHEBI:3928;chebi/CHEBI:41612;chebi/CHEBI:57332;chebi/CHEBI:58669;hmdb/HMDB02009;hmdb/HMDB59627;hmdb/HMDB62466;inchikey/KFWWCMJSYSSPSK-PAXLJYGASA-J;lipidmaps/LMFA07050307;biocyc/META:CROTONYL-COA;metanetx.…	C25H36N7O17P3S		c		0
	2mbcoa[c]	2-Methylbutanoyl-CoA		reactome/R-ALL-70718;kegg.compound/C01033;chebi/CHEBI:11616;chebi/CHEBI:1201;chebi/CHEBI:15477;chebi/CHEBI:19693;chebi/CHEBI:57336;hmdb/HMDB01041;hmdb/HMDB02021;hmdb/HMDB02191;hmdb/HMDB02253;lipidmaps/LMFA07050190;inchikey/LYNVNYDEQMMNMZ-XGXNYEOVSA-J;biocyc/META:2-METHYL-BUTYRYL-COA;metanetx.chemical/MNXM569;seed.compound/cpd00760;reactome/R-ALL-70718;bigg.metabolite/2mbcoa	C26H40N7O17P3S		c		0
	2mb2coa[c]	Trans-2-Methylbut-2-enoyl-CoA		reactome/R-ALL-70799;kegg.compound/C03345;chebi/CHEBI:10949;chebi/CHEBI:11614;chebi/CHEBI:11619;chebi/CHEBI:1199;chebi/CHEBI:1204;chebi/CHEBI:15478;chebi/CHEBI:19691;chebi/CHEBI:19697;chebi/CHEBI:57260;chebi/CHEBI:57337;hmdb/HMDB00993;hmdb/HMDB02054;hmdb/HMDB02371;hmdb/HMDB06871;hmdb/HMDB62753;lipidmaps/LMFA07050191;lipidmaps/LMFA07050374;biocyc/META:CPD-1083;metanetx.chemical/MNXM609;inchikey/PM…	C26H38N7O17P3S		c		0
	hx2coa[c]	Trans-Hex-2-enoyl-CoA		reactome/R-ALL-77324;kegg.compound/C05271;chebi/CHEBI:10726;chebi/CHEBI:27076;chebi/CHEBI:28706;chebi/CHEBI:62077;lipidmaps/LMFA07050019;lipidmaps/LMFA07050393;biocyc/META:CPD0-2121;metanetx.chemical/MNXM753;inchikey/OINXHIBNZUUIMR-IXUYQXAASA-J;seed.compound/cpd03125;reactome/R-ALL-77324;bigg.metabolite/hx2coa	C27H40N7O17P3S		c		0
	oc2coa[c]	Trans-Oct-2-enoyl-CoA		reactome/R-ALL-6809800;reactome/R-ALL-77332;kegg.compound/C05276;chebi/CHEBI:10732;chebi/CHEBI:27078;chebi/CHEBI:27537;chebi/CHEBI:62242;inchikey/CPSDNAXXKWVYIY-NTLMCJQISA-J;hmdb/HMDB03949;lipidmaps/LMFA07050024;lipidmaps/LMFA07050394;biocyc/META:CPD0-2108;metanetx.chemical/MNXM784;seed.compound/cpd03130;reactome/R-ALL-6809800;bigg.metabolite/oc2coa	C29H44N7O17P3S		c		0
	dc2coa[c]	Trans-Dec-2-enoyl-CoA		reactome/R-ALL-77343;kegg.compound/C05275;chebi/CHEBI:10723;chebi/CHEBI:61406;hmdb/HMDB03948;lipidmaps/LMFA07050023;lipidmaps/LMFA07050175;lipidmaps/LMFA07050391;biocyc/META:T2-DECENOYL-COA;inchikey/MGNBGCRQQFMNBM-YJHHLLFWSA-J;metanetx.chemical/MNXM580;seed.compound/cpd03129;reactome/R-ALL-77343;bigg.metabolite/dc2coa	C31H48N7O17P3S		c		0
	dd2coa[c]	Trans-Dodec-2-enoyl-CoA		reactome/R-ALL-77255;kegg.compound/C03221;chebi/CHEBI:11489;chebi/CHEBI:1287;chebi/CHEBI:15471;chebi/CHEBI:19790;chebi/CHEBI:57330;hmdb/HMDB03712;hmdb/HMDB11689;inchikey/IRFYVBULXZMEDE-DEEZISNZSA-J;lipidmaps/LMFA07050010;lipidmaps/LMFA07050176;lipidmaps/LMFA07050378;biocyc/META:CPD-7222;metanetx.chemical/MNXM642;seed.compound/cpd02060;reactome/R-ALL-77255;bigg.metabolite/dd2coa	C33H52N7O17P3S		c		0
	td2coa[c]	Trans-Tetradec-2-enoyl-CoA		reactome/R-ALL-77273;kegg.compound/C05273;chebi/CHEBI:10734;chebi/CHEBI:27079;chebi/CHEBI:27721;chebi/CHEBI:61405;hmdb/HMDB03946;hmdb/HMDB13082;lipidmaps/LMFA07050021;lipidmaps/LMFA07050396;inchikey/MBCVYCOKMMMWLX-YYMFEJJQSA-J;biocyc/META:CPD-15568;metanetx.chemical/MNXM654;seed.compound/cpd03127;reactome/R-ALL-77273;bigg.metabolite/td2coa	C35H56N7O17P3S		c		0
	hdd2coa[c]	Trans-Hexadec-2-enoyl-CoA		reactome/R-ALL-77284;kegg.compound/C05272;chebi/CHEBI:10728;chebi/CHEBI:27047;chebi/CHEBI:28935;chebi/CHEBI:52381;chebi/CHEBI:61526;hmdb/HMDB03945;hmdb/HMDB06533;inchikey/JUPAQFRKPHPXLD-MSHHSVQMSA-J;lipidmaps/LMFA07050020;lipidmaps/LMFA07050144;biocyc/META:CPD0-2117;metanetx.chemical/MNXM581;seed.compound/cpd03126;reactome/R-ALL-77284;bigg.metabolite/hdd2coa	C37H60N7O17P3S		c		0
	stcoa[c]	Stearoyl-CoA (n-C18:0CoA)		reactome/R-ALL-428139;kegg.compound/C00412;chebi/CHEBI:15107;chebi/CHEBI:15541;chebi/CHEBI:26754;chebi/CHEBI:57394;chebi/CHEBI:9256;hmdb/HMDB01114;lipidmaps/LMFA07050369;biocyc/META:STEAROYL-COA;metanetx.chemical/MNXM272;inchikey/SIARJEKBADXQJG-LFZQUHGESA-J;seed.compound/cpd00327;reactome/R-ALL-428139;bigg.metabolite/stcoa	C39H66N7O17P3S		c		0
	od2coa[c]	Trans-Octadec-2-enoyl-CoA		reactome/R-ALL-548809;kegg.compound/C16218;chebi/CHEBI:50570;chebi/CHEBI:71412;hmdb/HMDB06529;hmdb/HMDB62633;lipidmaps/LMFA07050385;biocyc/META:CPD-10262;metanetx.chemical/MNXM954;inchikey/NBCCUIHOHUKBMK-ZDDAFBBHSA-J;seed.compound/cpd14937;reactome/R-ALL-548809;bigg.metabolite/od2coa	C39H64N7O17P3S		c		0
	ibcoa[c]	Isobutyryl-CoA		reactome/R-ALL-70851;inchikey/AEWHYWSPVRZHCT-NDZSKPAWSA-J;kegg.compound/C00630;chebi/CHEBI:11629;chebi/CHEBI:1214;chebi/CHEBI:12754;chebi/CHEBI:15479;chebi/CHEBI:19712;chebi/CHEBI:41634;chebi/CHEBI:57338;hmdb/HMDB01243;lipidmaps/LMFA07050331;biocyc/META:ISOBUTYRYL-COA;metanetx.chemical/MNXM470;seed.compound/cpd00481;reactome/R-ALL-70851;bigg.metabolite/ibcoa	C25H38N7O17P3S		c		0
	2mp2coa[c]	2-Methylprop-2-enoyl-CoA		reactome/R-ALL-70858;kegg.compound/C03460;chebi/CHEBI:1208;chebi/CHEBI:19706;chebi/CHEBI:27754;chebi/CHEBI:62500;hmdb/HMDB01011;lipidmaps/LMFA07050350;biocyc/META:METHACRYLYL-COA;metanetx.chemical/MNXM947;inchikey/NPALUEYCDZWBOV-NDZSKPAWSA-J;seed.compound/cpd02187;reactome/R-ALL-70858;bigg.metabolite/2mp2coa	C25H36N7O17P3S		c		0
	acACP[c]	Acetyl-ACP		kegg.compound/C03939;chebi/CHEBI:13713;chebi/CHEBI:17093;chebi/CHEBI:2409;biocyc/META:ACETYL-ACP;metanetx.chemical/MNXM1269;seed.compound/cpd11494;kegg.compound/C03939;bigg.metabolite/acACP	C386H605O143N96P1S3;C13H23N2O8PRS		c		0
	acorn[c]	N2-Acetyl-L-ornithine		kegg.compound/C00437;chebi/CHEBI:12634;chebi/CHEBI:16543;chebi/CHEBI:21814;chebi/CHEBI:40771;chebi/CHEBI:57805;chebi/CHEBI:7368;hmdb/HMDB03357;hmdb/HMDB06489;inchikey/JRLGPAXAGHMNOL-LURJTMIESA-N;biocyc/META:N-ALPHA-ACETYLORNITHINE;metanetx.chemical/MNXM817;seed.compound/cpd00342;kegg.compound/C00437;bigg.metabolite/acorn	C7H14N2O3		c		0
	orn[c]	Ornithine		reactome/R-ALL-113585;reactome/R-ALL-113586;reactome/R-ALL-29498;inchikey/AHLPHDHHMVZTML-BYPYZUCNSA-O;kegg.compound/C00077;kegg.compound/C01602;chebi/CHEBI:11448;chebi/CHEBI:13148;chebi/CHEBI:15729;chebi/CHEBI:18257;chebi/CHEBI:19370;chebi/CHEBI:21367;chebi/CHEBI:32964;chebi/CHEBI:44667;chebi/CHEBI:46911;chebi/CHEBI:46912;chebi/CHEBI:46913;chebi/CHEBI:46914;chebi/CHEBI:6280;chebi/CHEBI:7784;kegg.…	C5H13N2O2		c		0
	cit[c]	Citrate		reactome/R-ALL-29654;reactome/R-ALL-433138;reactome/R-ALL-76190;kegg.compound/C00158;chebi/CHEBI:132362;chebi/CHEBI:133748;chebi/CHEBI:13999;chebi/CHEBI:16947;chebi/CHEBI:23321;chebi/CHEBI:23322;chebi/CHEBI:30769;chebi/CHEBI:35802;chebi/CHEBI:35804;chebi/CHEBI:35806;chebi/CHEBI:35808;chebi/CHEBI:35809;chebi/CHEBI:35810;chebi/CHEBI:3727;chebi/CHEBI:41523;chebi/CHEBI:42563;chebi/CHEBI:76049;kegg.dr…	C6H5O7		c		0
	icit[c]	Isocitrate		kegg.compound/C00311;chebi/CHEBI:14465;chebi/CHEBI:16087;chebi/CHEBI:24884;chebi/CHEBI:24886;chebi/CHEBI:30887;chebi/CHEBI:36453;chebi/CHEBI:36454;chebi/CHEBI:5998;hmdb/HMDB00193;metanetx.chemical/MNXM89661;inchikey/ODBLHEXUDAPZAU-UHFFFAOYSA-K;seed.compound/cpd00260;kegg.compound/C00311;bigg.metabolite/icit	C6H5O7		c		0
	acg5sa[c]	N-Acetyl-L-glutamate 5-semialdehyde		inchikey/BCPSFKBPHHBDAI-LURJTMIESA-M;kegg.compound/C01250;chebi/CHEBI:11493;chebi/CHEBI:12461;chebi/CHEBI:12577;chebi/CHEBI:16319;chebi/CHEBI:21551;chebi/CHEBI:29123;chebi/CHEBI:7152;hmdb/HMDB06488;biocyc/META:CPD-469;metanetx.chemical/MNXM1062;seed.compound/cpd00918;inchikey/BCPSFKBPHHBDAI-LURJTMIESA-M;bigg.metabolite/acg5sa	C7H10NO4		c		0
	ddcap[c]	Dodecanoly-phosphate (n-C12:0)		metanetx.chemical/MNXM147470;metanetx.chemical/MNXM147470;bigg.metabolite/ddcap	C12H24O5P1		c		0
	ttdcap[c]	Tetradecanoyl-phosphate (n-C14:0)		metanetx.chemical/MNXM147613;metanetx.chemical/MNXM147613;bigg.metabolite/ttdcap	C14H28O5P		c		0
	ttdceap[c]	Tetradecanoyl-phosphate (n-C14:1)		metanetx.chemical/MNXM147614;metanetx.chemical/MNXM147614;bigg.metabolite/ttdceap	C14H26O5P		c		0
	hdcap[c]	Hexadecanoyl-phosphate (n-C16:0)		metanetx.chemical/MNXM147481;metanetx.chemical/MNXM147481;bigg.metabolite/hdcap	C16H32O5P		c		0
	hdceap[c]	Hexadecanoyl-phosphate (n-C16:1)		metanetx.chemical/MNXM147482;metanetx.chemical/MNXM147482;bigg.metabolite/hdceap	C16H30O5P		c		0
	ocdcap[c]	Octadecanoyl-phosphate (n-C18:0)		metanetx.chemical/MNXM147528;metanetx.chemical/MNXM147528;bigg.metabolite/ocdcap	C18H36O5P		c		0
	ocdceap[c]	Octadecanoyl-phosphate (n-C18:1)		metanetx.chemical/MNXM147529;metanetx.chemical/MNXM147529;bigg.metabolite/ocdceap	C18H34O5P		c		0
	pap[c]	Adenosine 3',5'-bisphosphate		reactome/R-ALL-158466;reactome/R-ALL-6809360;reactome/R-ALL-742343;reactome/R-ALL-8942170;kegg.compound/C00054;chebi/CHEBI:13735;chebi/CHEBI:17985;chebi/CHEBI:22240;chebi/CHEBI:2475;chebi/CHEBI:58343;hmdb/HMDB00061;hmdb/HMDB01468;biocyc/META:3-5-ADP;metanetx.chemical/MNXM45;inchikey/WHTCPDAXWFLDIH-KQYNXXCUSA-J;seed.compound/cpd00045;reactome/R-ALL-158466;bigg.metabolite/pap	C10H11N5O10P2		c		0
	pan4p[c]	Pantetheine 4'-phosphate		reactome/R-ALL-196767;reactome/R-ALL-6809358;reactome/R-ALL-8939005;kegg.compound/C01134;chebi/CHEBI:11916;chebi/CHEBI:14735;chebi/CHEBI:14736;chebi/CHEBI:14738;chebi/CHEBI:14825;chebi/CHEBI:16858;chebi/CHEBI:25844;chebi/CHEBI:29890;chebi/CHEBI:4222;chebi/CHEBI:45012;chebi/CHEBI:47942;chebi/CHEBI:61723;chebi/CHEBI:7914;hmdb/HMDB01416;inchikey/JDMUPRLRUUMCTL-VIFPVBQESA-L;biocyc/META:PANTETHEINE-P;…	C11H20N2O7PS;C11H21N2O7PS		c		0
	acser[e]	O-Acetyl-L-serine		reactome/R-ALL-936709;kegg.compound/C00979;chebi/CHEBI:12685;chebi/CHEBI:12710;chebi/CHEBI:12724;chebi/CHEBI:17981;chebi/CHEBI:21938;chebi/CHEBI:44568;chebi/CHEBI:58340;chebi/CHEBI:7668;hmdb/HMDB03011;biocyc/META:ACETYLSERINE;metanetx.chemical/MNXM418;inchikey/VZXPDPZARILFQX-BYPYZUCNSA-N;seed.compound/cpd00722;reactome/R-ALL-936709;bigg.metabolite/acser	C5H9NO4		e		0
	acser[p]	O-Acetyl-L-serine		reactome/R-ALL-936709;kegg.compound/C00979;chebi/CHEBI:12685;chebi/CHEBI:12710;chebi/CHEBI:12724;chebi/CHEBI:17981;chebi/CHEBI:21938;chebi/CHEBI:44568;chebi/CHEBI:58340;chebi/CHEBI:7668;hmdb/HMDB03011;biocyc/META:ACETYLSERINE;metanetx.chemical/MNXM418;inchikey/VZXPDPZARILFQX-BYPYZUCNSA-N;seed.compound/cpd00722;reactome/R-ALL-936709;bigg.metabolite/acser	C5H9NO4		p		0
	acser[c]	O-Acetyl-L-serine		reactome/R-ALL-936709;kegg.compound/C00979;chebi/CHEBI:12685;chebi/CHEBI:12710;chebi/CHEBI:12724;chebi/CHEBI:17981;chebi/CHEBI:21938;chebi/CHEBI:44568;chebi/CHEBI:58340;chebi/CHEBI:7668;hmdb/HMDB03011;biocyc/META:ACETYLSERINE;metanetx.chemical/MNXM418;inchikey/VZXPDPZARILFQX-BYPYZUCNSA-N;seed.compound/cpd00722;reactome/R-ALL-936709;bigg.metabolite/acser	C5H9NO4		c		0
	ac[p]	Acetate		reactome/R-ALL-113539;reactome/R-ALL-1524044;reactome/R-ALL-2022890;reactome/R-ALL-29416;reactome/R-ALL-390305;kegg.compound/C00033;chebi/CHEBI:13704;chebi/CHEBI:15366;chebi/CHEBI:22165;chebi/CHEBI:22169;chebi/CHEBI:2387;chebi/CHEBI:30089;chebi/CHEBI:40480;chebi/CHEBI:40486;kegg.drug/D00010;hmdb/HMDB00042;lipidmaps/LMFA01010002;biocyc/META:ACET;metanetx.chemical/MNXM26;inchikey/QTBSBXVTEAMEQO-UHF…	C2H3O2		p		0
	actn__R[c]	R Acetoin C4H8O2		kegg.compound/C00810;chebi/CHEBI:10968;chebi/CHEBI:10996;chebi/CHEBI:15686;chebi/CHEBI:18680;chebi/CHEBI:335;chebi/CHEBI:43026;lipidmaps/LMFA12000064;biocyc/META:CPD-10353;metanetx.chemical/MNXM664;inchikey/ROWKJAVDOGWPAT-GSVOUGTGSA-N;seed.compound/cpd19008;kegg.compound/C00810;bigg.metabolite/actn__R	C4H8O2		c		0
	diact[c]	Diacetyl		kegg.compound/C00741;chebi/CHEBI:14134;chebi/CHEBI:16583;chebi/CHEBI:4479;hmdb/HMDB03407;lipidmaps/LMFA12000012;biocyc/META:DIACETYL;metanetx.chemical/MNXM1467;inchikey/QSJXEFYPDANLFS-UHFFFAOYSA-N;seed.compound/cpd00551;kegg.compound/C00741;bigg.metabolite/diact	C4H6O2		c		0
	ac[e]	Acetate		reactome/R-ALL-113539;reactome/R-ALL-1524044;reactome/R-ALL-2022890;reactome/R-ALL-29416;reactome/R-ALL-390305;kegg.compound/C00033;chebi/CHEBI:13704;chebi/CHEBI:15366;chebi/CHEBI:22165;chebi/CHEBI:22169;chebi/CHEBI:2387;chebi/CHEBI:30089;chebi/CHEBI:40480;chebi/CHEBI:40486;kegg.drug/D00010;hmdb/HMDB00042;lipidmaps/LMFA01010002;biocyc/META:ACET;metanetx.chemical/MNXM26;inchikey/QTBSBXVTEAMEQO-UHF…	C2H3O2		e		0
	actn__R[e]	R Acetoin C4H8O2		kegg.compound/C00810;chebi/CHEBI:10968;chebi/CHEBI:10996;chebi/CHEBI:15686;chebi/CHEBI:18680;chebi/CHEBI:335;chebi/CHEBI:43026;lipidmaps/LMFA12000064;biocyc/META:CPD-10353;metanetx.chemical/MNXM664;inchikey/ROWKJAVDOGWPAT-GSVOUGTGSA-N;seed.compound/cpd19008;kegg.compound/C00810;bigg.metabolite/actn__R	C4H8O2		e		0
	acysbmn[c]	Acetyl-cystine-bimane		metanetx.chemical/MNXM7016;seed.compound/cpd15926;metanetx.chemical/MNXM7016;bigg.metabolite/acysbmn	C15H18N3O5S		c		0
	acysbmn[e]	Acetyl-cystine-bimane		metanetx.chemical/MNXM7016;seed.compound/cpd15926;metanetx.chemical/MNXM7016;bigg.metabolite/acysbmn	C15H18N3O5S		e		0
	adn[c]	Adenosine		reactome/R-ALL-83908;reactome/R-ALL-83909;reactome/R-ALL-8857850;kegg.compound/C00212;chebi/CHEBI:13734;chebi/CHEBI:16335;chebi/CHEBI:22237;chebi/CHEBI:2472;chebi/CHEBI:40558;chebi/CHEBI:40825;chebi/CHEBI:40906;chebi/CHEBI:40911;kegg.drug/D00045;hmdb/HMDB00050;hmdb/HMDB04401;hmdb/HMDB04402;hmdb/HMDB04421;biocyc/META:ADENOSINE;metanetx.chemical/MNXM212;inchikey/OIRDTQYFTABQOQ-KQYNXXCUSA-N;seed.com…	C10H13N5O4		c		0
	ins[c]	Inosine		reactome/R-ALL-83921;reactome/R-ALL-83927;kegg.compound/C00294;chebi/CHEBI:14456;chebi/CHEBI:17596;chebi/CHEBI:24841;chebi/CHEBI:44407;chebi/CHEBI:5927;kegg.drug/D00054;hmdb/HMDB00195;biocyc/META:INOSINE;metanetx.chemical/MNXM334;inchikey/UGQMRVRMYYASKQ-KQYNXXCUSA-N;seed.compound/cpd00246;reactome/R-ALL-83921;bigg.metabolite/ins	C10H12N4O5		c		0
	4adcho[c]	4-amino-4-deoxychorismate		kegg.compound/C11355;chebi/CHEBI:11956;chebi/CHEBI:18198;chebi/CHEBI:1943;chebi/CHEBI:35180;chebi/CHEBI:35181;chebi/CHEBI:58406;biocyc/META:4-AMINO-4-DEOXYCHORISMATE;metanetx.chemical/MNXM1458;inchikey/OIUJHGOLFKDBSU-HTQZYQBOSA-M;seed.compound/cpd08210;kegg.compound/C11355;bigg.metabolite/4adcho	C10H10NO5		c		0
	4abz[c]	4-Aminobenzoate		inchikey/ALYNCZNDIQEVRV-UHFFFAOYSA-M;kegg.compound/C00568;chebi/CHEBI:113372;chebi/CHEBI:11959;chebi/CHEBI:1783;chebi/CHEBI:17836;chebi/CHEBI:20314;chebi/CHEBI:20315;chebi/CHEBI:30753;chebi/CHEBI:44778;kegg.drug/D02456;hmdb/HMDB01392;biocyc/META:P-AMINO-BENZOATE;metanetx.chemical/MNXM421;seed.compound/cpd00443;inchikey/ALYNCZNDIQEVRV-UHFFFAOYSA-M;bigg.metabolite/4abz	C7H6NO2		c		0
	gln__L[c]	L-Glutamine		reactome/R-ALL-113522;reactome/R-ALL-212615;reactome/R-ALL-29472;kegg.compound/C00064;kegg.compound/C00303;chebi/CHEBI:13110;chebi/CHEBI:18050;chebi/CHEBI:21308;chebi/CHEBI:24316;chebi/CHEBI:28300;chebi/CHEBI:32665;chebi/CHEBI:32666;chebi/CHEBI:32678;chebi/CHEBI:32679;chebi/CHEBI:42812;chebi/CHEBI:42814;chebi/CHEBI:42899;chebi/CHEBI:42943;chebi/CHEBI:5432;chebi/CHEBI:58359;chebi/CHEBI:6227;kegg.d…	C5H10N2O3		c		0
	chor[c]	Chorismate		reactome/R-ALL-964856;kegg.compound/C00251;chebi/CHEBI:13993;chebi/CHEBI:17333;chebi/CHEBI:23225;chebi/CHEBI:23227;chebi/CHEBI:29748;chebi/CHEBI:3677;hmdb/HMDB12199;biocyc/META:CHORISMATE;metanetx.chemical/MNXM337;inchikey/WTFXTQVDAKGDEY-HTQZYQBOSA-L;seed.compound/cpd00216;reactome/R-ALL-964856;bigg.metabolite/chor	C10H8O6		c		0
	ade[p]	Adenine		reactome/R-ALL-83951;kegg.compound/C00147;chebi/CHEBI:13733;chebi/CHEBI:16708;chebi/CHEBI:22236;chebi/CHEBI:2470;chebi/CHEBI:40579;kegg.drug/D00034;inchikey/GFFGJBXGBJISGV-UHFFFAOYSA-N;hmdb/HMDB00034;biocyc/META:ADENINE;biocyc/META:ADENINE-RING;metanetx.chemical/MNXM168;seed.compound/cpd00128;seed.compound/cpd22238;reactome/R-ALL-83951;bigg.metabolite/ade	C5H5N5		p		0
	etoh[c]	Ethanol		reactome/R-ALL-113748;reactome/R-ALL-30203;kegg.compound/C00469;chebi/CHEBI:14222;chebi/CHEBI:16236;chebi/CHEBI:23978;chebi/CHEBI:30878;chebi/CHEBI:30880;chebi/CHEBI:42377;chebi/CHEBI:44594;chebi/CHEBI:4879;chebi/CHEBI:52092;kegg.drug/D00068;kegg.drug/D02798;kegg.drug/D04855;kegg.drug/D06542;hmdb/HMDB00108;inchikey/LFQSCWFLJHTTHZ-UHFFFAOYSA-N;biocyc/META:ETOH;metanetx.chemical/MNXM303;seed.compou…	C2H6O		c		0
	pppi[c]	Inorganic triphosphate		kegg.compound/C00536;chebi/CHEBI:18036;chebi/CHEBI:29203;chebi/CHEBI:39942;chebi/CHEBI:39949;chebi/CHEBI:48313;chebi/CHEBI:48314;chebi/CHEBI:48315;chebi/CHEBI:48316;chebi/CHEBI:5926;chebi/CHEBI:9744;hmdb/HMDB03379;hmdb/HMDB12282;biocyc/META:P3I;metanetx.chemical/MNXM332;inchikey/UNXRWKVEANCORM-UHFFFAOYSA-I;seed.compound/cpd00421;seed.compound/cpd11672;kegg.compound/C00536;bigg.metabolite/pppi	HO10P3		c		0
	gtp[c]	GTP		reactome/R-ALL-113573;reactome/R-ALL-29438;kegg.compound/C00044;chebi/CHEBI:13342;chebi/CHEBI:15996;chebi/CHEBI:24451;chebi/CHEBI:37565;chebi/CHEBI:42934;chebi/CHEBI:5234;chebi/CHEBI:57600;hmdb/HMDB01273;biocyc/META:GTP;metanetx.chemical/MNXM51;inchikey/XKMLYUALXHKNFT-UUOKFMHZSA-J;seed.compound/cpd00038;reactome/R-ALL-113573;bigg.metabolite/gtp	C10H12N5O14P3		c		0
	gdp[c]	GDP		reactome/R-ALL-111349;reactome/R-ALL-113525;reactome/R-ALL-205689;reactome/R-ALL-29420;kegg.compound/C00035;chebi/CHEBI:13327;chebi/CHEBI:14379;chebi/CHEBI:17552;chebi/CHEBI:24448;chebi/CHEBI:42738;chebi/CHEBI:5212;chebi/CHEBI:58189;chebi/CHEBI:65180;kegg.glycan/G10620;hmdb/HMDB01201;biocyc/META:GDP;metanetx.chemical/MNXM30;inchikey/QGWNDRXFNXRZMB-UUOKFMHZSA-K;seed.compound/cpd00031;reactome/R-AL…	C10H12N5O11P2		c		0
	itp[c]	ITP		reactome/R-ALL-2509836;kegg.compound/C00081;chebi/CHEBI:13374;chebi/CHEBI:16039;chebi/CHEBI:19272;chebi/CHEBI:43508;chebi/CHEBI:57614;chebi/CHEBI:5851;chebi/CHEBI:61402;inchikey/HAEJPQIATWHALX-KQYNXXCUSA-J;hmdb/HMDB00189;biocyc/META:ITP;metanetx.chemical/MNXM423;seed.compound/cpd00068;reactome/R-ALL-2509836;bigg.metabolite/itp	C10H11N4O14P3		c		0
	idp[c]	IDP		reactome/R-ALL-2509811;kegg.compound/C00104;chebi/CHEBI:13371;chebi/CHEBI:17808;chebi/CHEBI:19270;chebi/CHEBI:43252;chebi/CHEBI:58280;chebi/CHEBI:5848;hmdb/HMDB03335;inchikey/JPXZQMKKFWMMGK-KQYNXXCUSA-K;biocyc/META:IDP;metanetx.chemical/MNXM495;seed.compound/cpd00090;reactome/R-ALL-2509811;bigg.metabolite/idp	C10H11N4O11P2		c		0
	damp[c]	DAMP		reactome/R-ALL-109386;reactome/R-ALL-500088;kegg.compound/C00360;chebi/CHEBI:10490;chebi/CHEBI:14068;chebi/CHEBI:17713;chebi/CHEBI:19236;chebi/CHEBI:40419;chebi/CHEBI:40499;chebi/CHEBI:40505;chebi/CHEBI:40544;chebi/CHEBI:40607;chebi/CHEBI:40614;chebi/CHEBI:41815;chebi/CHEBI:41864;chebi/CHEBI:41870;chebi/CHEBI:58245;hmdb/HMDB00905;inchikey/KHWCHTKSEGGWEX-RRKCRQDMSA-L;biocyc/META:DAMP;metanetx.chem…	C10H12N5O6P		c		0
	datp[c]	DATP		reactome/R-ALL-110644;kegg.compound/C00131;chebi/CHEBI:10491;chebi/CHEBI:14069;chebi/CHEBI:16284;chebi/CHEBI:19238;chebi/CHEBI:42290;chebi/CHEBI:495505;chebi/CHEBI:61404;hmdb/HMDB01532;biocyc/META:DATP;metanetx.chemical/MNXM286;inchikey/SUYVUBYJARFZHO-RRKCRQDMSA-J;seed.compound/cpd00115;reactome/R-ALL-110644;bigg.metabolite/datp	C10H12N5O12P3		c		0
	dadp[c]	DADP		reactome/R-ALL-500087;kegg.compound/C00206;chebi/CHEBI:10489;chebi/CHEBI:14067;chebi/CHEBI:16174;chebi/CHEBI:19235;chebi/CHEBI:41890;chebi/CHEBI:57667;inchikey/DAEAPNUQQAICNR-RRKCRQDMSA-K;hmdb/HMDB01508;biocyc/META:DADP;metanetx.chemical/MNXM374;seed.compound/cpd00177;reactome/R-ALL-500087;bigg.metabolite/dadp	C10H12N5O9P2		c		0
	amet[c]	S-Adenosyl-L-methionine		reactome/R-ALL-2162265;reactome/R-ALL-353113;reactome/R-ALL-5279190;reactome/R-ALL-71284;reactome/R-ALL-77087;kegg.compound/C00019;chebi/CHEBI:10786;chebi/CHEBI:10833;chebi/CHEBI:12742;chebi/CHEBI:12757;chebi/CHEBI:12760;chebi/CHEBI:15414;chebi/CHEBI:22036;chebi/CHEBI:33442;chebi/CHEBI:45607;chebi/CHEBI:527887;chebi/CHEBI:59789;chebi/CHEBI:67040;chebi/CHEBI:8946;hmdb/HMDB01185;hmdb/HMDB62709;inch…	C15H23N6O5S		c		0
	ametam[c]	S-Adenosylmethioninamine		kegg.compound/C01137;chebi/CHEBI:10906;chebi/CHEBI:12743;chebi/CHEBI:12762;chebi/CHEBI:15625;chebi/CHEBI:22035;chebi/CHEBI:57443;chebi/CHEBI:8947;hmdb/HMDB00988;biocyc/META:S-ADENOSYLMETHIONINAMINE;metanetx.chemical/MNXM321;inchikey/ZUNBITIXDCPNSD-LSRJEVITSA-O;seed.compound/cpd00837;kegg.compound/C01137;bigg.metabolite/ametam	C14H24N6O3S		c		0
	camp[c]	CAMP		reactome/R-ALL-30389;kegg.compound/C00575;chebi/CHEBI:11673;chebi/CHEBI:1325;chebi/CHEBI:17489;chebi/CHEBI:19827;chebi/CHEBI:41588;chebi/CHEBI:58165;hmdb/HMDB00058;inchikey/IVOMOUWHDPKRLL-KQYNXXCUSA-M;biocyc/META:CAMP;metanetx.chemical/MNXM243;seed.compound/cpd00446;reactome/R-ALL-30389;bigg.metabolite/camp	C10H11N5O6P		c		0
	dgtp[c]	DGTP		kegg.compound/C00286;chebi/CHEBI:10497;chebi/CHEBI:14076;chebi/CHEBI:16497;chebi/CHEBI:19247;chebi/CHEBI:57794;chebi/CHEBI:61429;inchikey/HAAZLUGHYHWQIW-KVQBGUIXSA-J;hmdb/HMDB01440;biocyc/META:DGTP;metanetx.chemical/MNXM344;seed.compound/cpd00241;kegg.compound/C00286;bigg.metabolite/dgtp	C10H12N5O13P3		c		0
	dgdp[c]	DGDP		reactome/R-ALL-500077;kegg.compound/C00361;chebi/CHEBI:10495;chebi/CHEBI:19245;chebi/CHEBI:28862;chebi/CHEBI:41949;chebi/CHEBI:58595;inchikey/CIKGWCTVFSRMJU-KVQBGUIXSA-K;hmdb/HMDB00960;biocyc/META:DGDP;metanetx.chemical/MNXM436;seed.compound/cpd00295;reactome/R-ALL-500077;bigg.metabolite/dgdp	C10H12N5O10P2		c		0
	adn[p]	Adenosine		reactome/R-ALL-83908;reactome/R-ALL-83909;reactome/R-ALL-8857850;kegg.compound/C00212;chebi/CHEBI:13734;chebi/CHEBI:16335;chebi/CHEBI:22237;chebi/CHEBI:2472;chebi/CHEBI:40558;chebi/CHEBI:40825;chebi/CHEBI:40906;chebi/CHEBI:40911;kegg.drug/D00045;hmdb/HMDB00050;hmdb/HMDB04401;hmdb/HMDB04402;hmdb/HMDB04421;biocyc/META:ADENOSINE;metanetx.chemical/MNXM212;inchikey/OIRDTQYFTABQOQ-KQYNXXCUSA-N;seed.com…	C10H13N5O4		p		0
	prpp[c]	5-Phospho-alpha-D-ribose 1-diphosphate		reactome/R-ALL-73566;kegg.compound/C00119;chebi/CHEBI:12159;chebi/CHEBI:12160;chebi/CHEBI:17111;chebi/CHEBI:20625;chebi/CHEBI:2121;chebi/CHEBI:45139;chebi/CHEBI:58017;hmdb/HMDB00280;hmdb/HMDB62643;biocyc/META:PRPP;metanetx.chemical/MNXM91;inchikey/PQGCEDQWHSBAJP-TXICZTDVSA-I;seed.compound/cpd00103;reactome/R-ALL-73566;bigg.metabolite/prpp	C5H8O14P3		c		0
	aps[c]	Adenosine 5'-phosphosulfate		reactome/R-ALL-174370;kegg.compound/C00224;chebi/CHEBI:12059;chebi/CHEBI:13741;chebi/CHEBI:13743;chebi/CHEBI:17709;chebi/CHEBI:22247;chebi/CHEBI:2486;chebi/CHEBI:40562;chebi/CHEBI:58243;hmdb/HMDB01003;inchikey/IRLPACMLTUPBCL-KQYNXXCUSA-L;biocyc/META:APS;metanetx.chemical/MNXM287;seed.compound/cpd00193;reactome/R-ALL-174370;bigg.metabolite/aps	C10H12N5O10PS		c		0
	paps[c]	3'-Phosphoadenylyl sulfate		reactome/R-ALL-158471;reactome/R-ALL-741440;kegg.compound/C00053;chebi/CHEBI:11679;chebi/CHEBI:11680;chebi/CHEBI:1353;chebi/CHEBI:17980;chebi/CHEBI:19857;chebi/CHEBI:58339;inchikey/GACDQMDRPRGCTN-KQYNXXCUSA-J;hmdb/HMDB01134;hmdb/HMDB62646;biocyc/META:PAPS;metanetx.chemical/MNXM49;seed.compound/cpd00044;reactome/R-ALL-158471;bigg.metabolite/paps	C10H11N5O13P2S		c		0
	dcamp[c]	N6-(1,2-Dicarboxyethyl)-AMP		reactome/R-ALL-35141;kegg.compound/C03794;chebi/CHEBI:12656;chebi/CHEBI:12657;chebi/CHEBI:15919;chebi/CHEBI:21857;chebi/CHEBI:22262;chebi/CHEBI:39869;chebi/CHEBI:57567;chebi/CHEBI:7405;hmdb/HMDB00536;hmdb/HMDB01332;hmdb/HMDB11633;hmdb/HMDB59653;biocyc/META:ADENYLOSUCC;metanetx.chemical/MNXM565;inchikey/OFBHPPMPBOJXRT-DPXQIYNJSA-J;seed.compound/cpd02375;reactome/R-ALL-35141;bigg.metabolite/dcamp	C14H14N5O11P		c		0
	fum[c]	Fumarate		reactome/R-ALL-113588;reactome/R-ALL-29586;kegg.compound/C00122;chebi/CHEBI:14284;chebi/CHEBI:18012;chebi/CHEBI:22956;chebi/CHEBI:22957;chebi/CHEBI:22958;chebi/CHEBI:24122;chebi/CHEBI:24124;chebi/CHEBI:29806;chebi/CHEBI:36180;chebi/CHEBI:37154;chebi/CHEBI:37155;chebi/CHEBI:42511;chebi/CHEBI:42743;chebi/CHEBI:5190;kegg.drug/D02308;hmdb/HMDB00134;biocyc/META:FUM;metanetx.chemical/MNXM93;inchikey/VZ…	C4H2O4		c		0
	25aics[c]	(S)-2-[5-Amino-1-(5-phospho-D-ribosyl)imidazole-4-carboxamido]succinate		reactome/R-ALL-111399;kegg.compound/C04823;chebi/CHEBI:11028;chebi/CHEBI:18319;chebi/CHEBI:18965;chebi/CHEBI:572;chebi/CHEBI:58443;chebi/CHEBI:78110;hmdb/HMDB00797;hmdb/HMDB06274;biocyc/META:P-RIBOSYL-4-SUCCCARB-AMINOIMIDAZOLE;metanetx.chemical/MNXM607;inchikey/NAQGHJTUZRHGAC-ZZZDFHIKSA-J;seed.compound/cpd19032;reactome/R-ALL-111399;bigg.metabolite/25aics	C13H15N4O12P		c		0
	aicar[c]	5-Amino-1-(5-Phospho-D-ribosyl)imidazole-4-carboxamide		reactome/R-ALL-111409;kegg.compound/C04677;chebi/CHEBI:12102;chebi/CHEBI:18406;chebi/CHEBI:18966;chebi/CHEBI:40739;chebi/CHEBI:573;chebi/CHEBI:58475;hmdb/HMDB01517;biocyc/META:AICAR;metanetx.chemical/MNXM365;inchikey/NOTGFIUVDGNKRI-UUOKFMHZSA-L;seed.compound/cpd02851;reactome/R-ALL-111409;bigg.metabolite/aicar	C9H13N4O8P		c		0
	asp__L[c]	L-Aspartate		reactome/R-ALL-113553;reactome/R-ALL-29448;kegg.compound/C00049;kegg.compound/C16433;chebi/CHEBI:13085;chebi/CHEBI:132943;chebi/CHEBI:17053;chebi/CHEBI:21244;chebi/CHEBI:21247;chebi/CHEBI:22659;chebi/CHEBI:22660;chebi/CHEBI:29991;chebi/CHEBI:29992;chebi/CHEBI:29993;chebi/CHEBI:29995;chebi/CHEBI:35391;chebi/CHEBI:40853;chebi/CHEBI:40900;chebi/CHEBI:40913;chebi/CHEBI:40942;chebi/CHEBI:6193;inchikey…	C4H6NO4		c		0
	imp[c]	IMP		reactome/R-ALL-2509792;reactome/R-ALL-29602;kegg.compound/C00130;chebi/CHEBI:12057;chebi/CHEBI:12063;chebi/CHEBI:13372;chebi/CHEBI:13373;chebi/CHEBI:14457;chebi/CHEBI:17202;chebi/CHEBI:19271;chebi/CHEBI:43418;chebi/CHEBI:43475;chebi/CHEBI:43524;chebi/CHEBI:43528;chebi/CHEBI:43563;chebi/CHEBI:43611;chebi/CHEBI:47501;chebi/CHEBI:58053;chebi/CHEBI:5849;inchikey/GRSZFWQUAKGDAV-KQYNXXCUSA-L;hmdb/HMDB0…	C10H11N4O8P		c		0
	gam6p[c]	D-Glucosamine 6-phosphate		kegg.compound/C00352;chebi/CHEBI:12962;chebi/CHEBI:47987;chebi/CHEBI:58725;biocyc/META:D-GLUCOSAMINE-6-P;metanetx.chemical/MNXM370;inchikey/XHMJOUIAFHJHBW-IVMDWMLBSA-M;seed.compound/cpd00288;kegg.compound/C00352;bigg.metabolite/gam6p	C6H13NO8P		c		0
	anhgm3p[c]	N-Acetyl-D-glucosamine(anhydrous)N-Acetylmuramyl-tripeptide		biocyc/META:CPD0-2155;metanetx.chemical/MNXM63489;inchikey/ZWZMFRJKRXDGBE-UHFFFAOYSA-L;seed.compound/cpd15397;biocyc/META:CPD0-2155;bigg.metabolite/anhgm3p	C34H52N6O19		c		0
	anhgm[c]	N-Acetyl-D-glucosamine(anhydrous)N-Acetylmuramic acid		metanetx.chemical/MNXM3060;seed.compound/cpd15396;metanetx.chemical/MNXM3060;bigg.metabolite/anhgm	C19H29N2O12		c		0
	h2o[p]	H2O		reactome/R-ALL-109276;reactome/R-ALL-113518;reactome/R-ALL-113519;reactome/R-ALL-113521;reactome/R-ALL-141343;reactome/R-ALL-1605715;reactome/R-ALL-189422;reactome/R-ALL-2022884;reactome/R-ALL-29356;reactome/R-ALL-351603;reactome/R-ALL-5278291;reactome/R-ALL-5668574;reactome/R-ALL-5693747;reactome/R-ALL-8851517;kegg.compound/C00001;kegg.compound/C01328;chebi/CHEBI:10743;chebi/CHEBI:13352;chebi/CH…	H2O		p		0
	anhgm3p[p]	N-Acetyl-D-glucosamine(anhydrous)N-Acetylmuramyl-tripeptide		biocyc/META:CPD0-2155;metanetx.chemical/MNXM63489;inchikey/ZWZMFRJKRXDGBE-UHFFFAOYSA-L;seed.compound/cpd15397;biocyc/META:CPD0-2155;bigg.metabolite/anhgm3p	C34H52N6O19		p		0
	anhgm[p]	N-Acetyl-D-glucosamine(anhydrous)N-Acetylmuramic acid		metanetx.chemical/MNXM3060;seed.compound/cpd15396;metanetx.chemical/MNXM3060;bigg.metabolite/anhgm	C19H29N2O12		p		0
	anhgm4p[c]	N-Acetyl-D-glucosamine(anhydrous)N-Acetylmuramyl-tetrapeptide		biocyc/META:CPD0-2292;metanetx.chemical/MNXM63488;inchikey/ZTOWCORYLXDAAW-JOUWMGDHSA-L;seed.compound/cpd15398;biocyc/META:CPD0-2292;bigg.metabolite/anhgm4p	C37H57N7O20		c		0
	anhgm4p[p]	N-Acetyl-D-glucosamine(anhydrous)N-Acetylmuramyl-tetrapeptide		biocyc/META:CPD0-2292;metanetx.chemical/MNXM63488;inchikey/ZTOWCORYLXDAAW-JOUWMGDHSA-L;seed.compound/cpd15398;biocyc/META:CPD0-2292;bigg.metabolite/anhgm4p	C37H57N7O20		p		0
	anhm4p[c]	1,6-anhydrous-N-Acetylmuramyl-tetrapeptide		metanetx.chemical/MNXM5405;inchikey/OUWAMZWZTFUVMV-NPLPHQDTSA-L;seed.compound/cpd15401;metanetx.chemical/MNXM5405;bigg.metabolite/anhm4p	C29H44N6O15		c		0
	agm[c]	Agmatine		reactome/R-ALL-351164;kegg.compound/C00179;chebi/CHEBI:13747;chebi/CHEBI:17431;chebi/CHEBI:18576;chebi/CHEBI:2514;chebi/CHEBI:40556;chebi/CHEBI:58145;hmdb/HMDB01432;hmdb/HMDB60259;biocyc/META:AGMATHINE;metanetx.chemical/MNXM328;inchikey/QYPPJABKJHAVHS-UHFFFAOYSA-P;seed.compound/cpd00152;reactome/R-ALL-351164;bigg.metabolite/agm	C5H16N4		c		0
	Ncbmpts[c]	N-Carbamoylputrescine		kegg.compound/C00436;chebi/CHEBI:12497;chebi/CHEBI:12594;chebi/CHEBI:17902;chebi/CHEBI:21691;chebi/CHEBI:58318;chebi/CHEBI:7258;hmdb/HMDB33458;biocyc/META:CPD-597;metanetx.chemical/MNXM1243;inchikey/YANFYYGANIYHGI-UHFFFAOYSA-O;seed.compound/cpd00341;kegg.compound/C00436;bigg.metabolite/Ncbmpts	C5H13N3O		c		0
	anhm[c]	1,6-anhydrous-N-Acetylmuramate		metanetx.chemical/MNXM90585;seed.compound/cpd15399;metanetx.chemical/MNXM90585;bigg.metabolite/anhm	C11H16NO7		c		0
	adphep_DD[c]	ADP-D-glycero-D-manno-heptose		kegg.compound/C06397;chebi/CHEBI:13223;chebi/CHEBI:16693;chebi/CHEBI:20842;chebi/CHEBI:2343;chebi/CHEBI:57863;chebi/CHEBI:59966;chebi/CHEBI:59967;inchikey/KMSFWBYFWSKGGR-FQBROAFUSA-L;biocyc/META:ADP-D-GLYCERO-D-MANNO-HEPTOSE;metanetx.chemical/MNXM1648;seed.compound/cpd03830;seed.compound/cpd29671;kegg.compound/C06397;bigg.metabolite/adphep_DD	C17H25N5O16P2		c		0
	adphep_LD[c]	ADP-L-glycero-D-manno-heptose		kegg.compound/C06398;chebi/CHEBI:13226;chebi/CHEBI:15915;chebi/CHEBI:20844;chebi/CHEBI:2347;chebi/CHEBI:57564;chebi/CHEBI:61506;chebi/CHEBI:61530;inchikey/KMSFWBYFWSKGGR-DTBZDYEHSA-L;biocyc/META:ADP-L-GLYCERO-D-MANNO-HEPTOSE;metanetx.chemical/MNXM857;seed.compound/cpd03831;kegg.compound/C06398;bigg.metabolite/adphep_LD	C17H25N5O16P2		c		0
	ptrc[c]	Putrescine		reactome/R-ALL-141350;reactome/R-ALL-29610;kegg.compound/C00134;chebi/CHEBI:14972;chebi/CHEBI:17148;chebi/CHEBI:26405;chebi/CHEBI:326268;chebi/CHEBI:45092;chebi/CHEBI:8650;hmdb/HMDB01414;hmdb/HMDB60243;inchikey/KIDHWZJUCRJVML-UHFFFAOYSA-P;biocyc/META:PUTRESCINE;metanetx.chemical/MNXM118;seed.compound/cpd00118;seed.compound/cpd12215;reactome/R-ALL-141350;bigg.metabolite/ptrc	C4H14N2		c		0
	agm[p]	Agmatine		reactome/R-ALL-351164;kegg.compound/C00179;chebi/CHEBI:13747;chebi/CHEBI:17431;chebi/CHEBI:18576;chebi/CHEBI:2514;chebi/CHEBI:40556;chebi/CHEBI:58145;hmdb/HMDB01432;hmdb/HMDB60259;biocyc/META:AGMATHINE;metanetx.chemical/MNXM328;inchikey/QYPPJABKJHAVHS-UHFFFAOYSA-P;seed.compound/cpd00152;reactome/R-ALL-351164;bigg.metabolite/agm	C5H16N4		p		0
	ptrc[p]	Putrescine		reactome/R-ALL-141350;reactome/R-ALL-29610;kegg.compound/C00134;chebi/CHEBI:14972;chebi/CHEBI:17148;chebi/CHEBI:26405;chebi/CHEBI:326268;chebi/CHEBI:45092;chebi/CHEBI:8650;hmdb/HMDB01414;hmdb/HMDB60243;inchikey/KIDHWZJUCRJVML-UHFFFAOYSA-P;biocyc/META:PUTRESCINE;metanetx.chemical/MNXM118;seed.compound/cpd00118;seed.compound/cpd12215;reactome/R-ALL-141350;bigg.metabolite/ptrc	C4H14N2		p		0
	urea[c]	Urea		reactome/R-ALL-29514;reactome/R-ALL-374061;reactome/R-ALL-432019;kegg.compound/C00086;chebi/CHEBI:134711;chebi/CHEBI:15292;chebi/CHEBI:16199;chebi/CHEBI:27218;chebi/CHEBI:32285;chebi/CHEBI:46379;chebi/CHEBI:48376;chebi/CHEBI:9888;kegg.drug/D00023;kegg.drug/D01749;kegg.drug/D10496;hmdb/HMDB00294;biocyc/META:UREA;metanetx.chemical/MNXM117;inchikey/XSQUKJJJFZCRTK-UHFFFAOYSA-N;seed.compound/cpd00073;…	CH4N2O;CH5N2O		c		0
	agm[e]	Agmatine		reactome/R-ALL-351164;kegg.compound/C00179;chebi/CHEBI:13747;chebi/CHEBI:17431;chebi/CHEBI:18576;chebi/CHEBI:2514;chebi/CHEBI:40556;chebi/CHEBI:58145;hmdb/HMDB01432;hmdb/HMDB60259;biocyc/META:AGMATHINE;metanetx.chemical/MNXM328;inchikey/QYPPJABKJHAVHS-UHFFFAOYSA-P;seed.compound/cpd00152;reactome/R-ALL-351164;bigg.metabolite/agm	C5H16N4		e		0
	1ddecg3p[c]	1-dodecanoyl-sn-glycerol 3-phosphate		chebi/CHEBI:62840;chebi/CHEBI:72682;hmdb/HMDB62319;lipidmaps/LMGP10050015;biocyc/META:CPD0-2200;metanetx.chemical/MNXM4232;inchikey/STTKJLVEXMKLNA-CQSZACIVSA-L;seed.compound/cpd15325;chebi/CHEBI:62840;bigg.metabolite/1ddecg3p	C15H29O7P1		c		0
	pa120[c]	1,2-didodecanoyl-sn-glycerol 3-phosphate		metanetx.chemical/MNXM90509;seed.compound/cpd15521;metanetx.chemical/MNXM90509;bigg.metabolite/pa120	C27H51O8P1		c		0
	1tdecg3p[c]	1-tetradecanoyl-sn-glycerol 3-phosphate		reactome/R-ALL-8878649;chebi/CHEBI:62833;chebi/CHEBI:72683;inchikey/FAZBDRGXCKPVJU-MRXNPFEDSA-L;hmdb/HMDB62321;lipidmaps/LMGP10050007;biocyc/META:CPD-18379;metanetx.chemical/MNXM3426;seed.compound/cpd15331;reactome/R-ALL-8878649;bigg.metabolite/1tdecg3p	C17H33O7P1		c		0
	pa140[c]	1,2-ditetradecanoyl-sn-glycerol 3-phosphate		chebi/CHEBI:62085;chebi/CHEBI:83321;chebi/CHEBI:83550;chebi/CHEBI:84266;lipidmaps/LMGP10010026;biocyc/META:CPD0-1425;metanetx.chemical/MNXM51017;inchikey/OZSITQMWYBNPMW-GDLZYMKVSA-L;seed.compound/cpd15522;seed.compound/cpd26150;chebi/CHEBI:62085;bigg.metabolite/pa140	C31H59O8P1		c		0
	1tdec7eg3p[c]	1-tetradec-7-enoyl-sn-glycerol 3-phosphate		metanetx.chemical/MNXM91053;seed.compound/cpd15330;metanetx.chemical/MNXM91053;bigg.metabolite/1tdec7eg3p	C17H31O7P1		c		0
	pa141[c]	1,2-ditetradec-7-enoyl-sn-glycerol 3-phosphate		metanetx.chemical/MNXM90512;seed.compound/cpd15523;metanetx.chemical/MNXM90512;bigg.metabolite/pa141	C31H55O8P1		c		0
	1hdecg3p[c]	1-hexadecanoyl-sn-glycerol 3-phosphate		metanetx.chemical/MNXM90586;seed.compound/cpd15327;metanetx.chemical/MNXM90586;bigg.metabolite/1hdecg3p	C19H37O7P1;C19H37O7P		c		0
	pa160[c]	1,2-dihexadecanoyl-sn-glycerol 3-phosphate		chebi/CHEBI:72859;chebi/CHEBI:73246;hmdb/HMDB00674;hmdb/HMDB07857;lipidmaps/LMGP10010027;biocyc/META:CPD0-1422;metanetx.chemical/MNXM17312;inchikey/PORPENFLTBBHSG-MGBGTMOVSA-L;seed.compound/cpd15524;seed.compound/cpd26147;chebi/CHEBI:72859;bigg.metabolite/pa160	C35H67O8P1		c		0
	1hdec9eg3p[c]	1-hexadec-9-enoyl-sn-glycerol 3-phosphate		metanetx.chemical/MNXM91047;seed.compound/cpd15326;metanetx.chemical/MNXM91047;bigg.metabolite/1hdec9eg3p	C19H35O7P1		c		0
	pa161[c]	1,2-dihexadec-9-enoyl-sn-glycerol 3-phosphate		metanetx.chemical/MNXM90510;seed.compound/cpd15525;metanetx.chemical/MNXM90510;bigg.metabolite/pa161	C35H63O8P1		c		0
	1odecg3p[c]	1-octadecanoyl-sn-glycerol 3-phosphate		chebi/CHEBI:74565;chebi/CHEBI:74850;hmdb/HMDB07854;inchikey/LAYXSTYJRSVXIH-HXUWFJFHSA-L;lipidmaps/LMGP10050005;biocyc/META:CPD0-2113;metanetx.chemical/MNXM32950;seed.compound/cpd15329;chebi/CHEBI:74565;bigg.metabolite/1odecg3p	C21H41O7P;C21H41O7P1		c		0
	pa180[c]	1,2-dioctadecanoyl-sn-glycerol 3-phosphate		chebi/CHEBI:82921;chebi/CHEBI:83774;lipidmaps/LMGP10010028;biocyc/META:CPD0-1423;metanetx.chemical/MNXM51279;inchikey/YFWHNAWEOZTIPI-DIPNUNPCSA-L;seed.compound/cpd15526;seed.compound/cpd26148;chebi/CHEBI:82921;bigg.metabolite/pa180	C39H75O8P1		c		0
	1odec11eg3p[c]	1-octadec-11-enoyl-sn-glycerol 3-phosphate		metanetx.chemical/MNXM91049;seed.compound/cpd15328;metanetx.chemical/MNXM91049;bigg.metabolite/1odec11eg3p	C21H39O7P1;C21H39O7P		c		0
	pa181[c]	1,2-dioctadec-11-enoyl-sn-glycerol 3-phosphate		metanetx.chemical/MNXM90511;seed.compound/cpd15527;metanetx.chemical/MNXM90511;bigg.metabolite/pa181	C39H71O8P1		c		0
	1ag3p_BS[c]	1-Acyl sn glycerol 3 phsophate C1868H3636O700P100		metanetx.chemical/MNXM6656;seed.compound/cpd11424;metanetx.chemical/MNXM6656;bigg.metabolite/1ag3p_BS	C1868H3636O700P100		c		0
	fa11coa[c]	Iso C170 CoA C38H64N7O17P3S1		metanetx.chemical/MNXM163828;metanetx.chemical/MNXM163828;bigg.metabolite/fa11coa	C38H64N7O17P3S1		c		0
	fa12coa[c]	Anteiso C170 CoA C38H64N7O17P3S1		metanetx.chemical/MNXM163748;metanetx.chemical/MNXM163748;bigg.metabolite/fa12coa	C38H64N7O17P3S1		c		0
	fa1coa[c]	Iso C140 CoA C35H58N7O17P3S1		metanetx.chemical/MNXM163825;metanetx.chemical/MNXM163825;bigg.metabolite/fa1coa	C35H58N7O17P3S1		c		0
	fa3coa[c]	Iso C150 CoA C36H60N7O17P3S1		metanetx.chemical/MNXM163826;metanetx.chemical/MNXM163826;bigg.metabolite/fa3coa	C36H60N7O17P3S1		c		0
	fa4coa[c]	Anteiso C150 CoA C36H60N7O17P3S1		metanetx.chemical/MNXM163747;metanetx.chemical/MNXM163747;bigg.metabolite/fa4coa	C36H60N7O17P3S1		c		0
	fa6coa[c]	Iso C160 CoA C37H62N7O17P3S1		metanetx.chemical/MNXM163827;metanetx.chemical/MNXM163827;bigg.metabolite/fa6coa	C37H62N7O17P3S1		c		0
	strcoa[c]	Stearyl CoA n C180CoA C39H66N7O17P3S		reactome/R-ALL-428139;kegg.compound/C00412;chebi/CHEBI:15107;chebi/CHEBI:15541;chebi/CHEBI:26754;chebi/CHEBI:57394;chebi/CHEBI:9256;hmdb/HMDB01114;lipidmaps/LMFA07050369;biocyc/META:STEAROYL-COA;metanetx.chemical/MNXM272;inchikey/SIARJEKBADXQJG-LFZQUHGESA-J;seed.compound/cpd00327;reactome/R-ALL-428139;bigg.metabolite/strcoa	C39H66N7O17P3S		c		0
	12dag3p_BS[c]	1-2 diacyl sn glycerol 3 phosphate C3436H6572O800P100		metanetx.chemical/MNXM163072;metanetx.chemical/MNXM163072;bigg.metabolite/12dag3p_BS	C3436H6572O800P100		c		0
	ahcys[c]	S-Adenosyl-L-homocysteine		reactome/R-ALL-2162252;reactome/R-ALL-5278409;reactome/R-ALL-71285;reactome/R-ALL-77502;kegg.compound/C00021;chebi/CHEBI:12741;chebi/CHEBI:12759;chebi/CHEBI:12761;chebi/CHEBI:16680;chebi/CHEBI:22034;chebi/CHEBI:45495;chebi/CHEBI:57856;chebi/CHEBI:67009;chebi/CHEBI:8945;hmdb/HMDB00939;biocyc/META:ADENOSYL-HOMO-CYS;metanetx.chemical/MNXM19;inchikey/ZJUKTBDSGOFHSH-WFMPWKQPSA-N;seed.compound/cpd00019…	C14H20N6O5S		c		0
	hcys__L[c]	L-Homocysteine		reactome/R-ALL-174369;kegg.compound/C00155;kegg.compound/C05330;chebi/CHEBI:13122;chebi/CHEBI:14408;chebi/CHEBI:17230;chebi/CHEBI:17588;chebi/CHEBI:21329;chebi/CHEBI:43117;chebi/CHEBI:5751;chebi/CHEBI:58065;chebi/CHEBI:58199;chebi/CHEBI:6245;chebi/CHEBI:63072;chebi/CHEBI:66952;inchikey/FFFHZYDWPBMWHY-UHFFFAOYSA-N;hmdb/HMDB00165;hmdb/HMDB00742;biocyc/META:HOMO-CYS;metanetx.chemical/MNXM123;seed.co…	C4H9NO2S		c		0
	air[c]	5-amino-1-(5-phospho-D-ribosyl)imidazole		chebi/CHEBI:12101;chebi/CHEBI:18969;chebi/CHEBI:2655;chebi/CHEBI:28843;chebi/CHEBI:58592;hmdb/HMDB62575;metanetx.chemical/MNXM162266;inchikey/PDACUKOKVHBVHJ-ZRTZXPPTSA-M;chebi/CHEBI:12101;bigg.metabolite/air	C8H13N3O7P;C8H12N3O7P		c		0
	4ahmmp[c]	4-Amino-5-hydroxymethyl-2-methylpyrimidine		kegg.compound/C01279;chebi/CHEBI:11957;chebi/CHEBI:16892;chebi/CHEBI:1781;chebi/CHEBI:20312;chebi/CHEBI:43206;biocyc/META:HMP;metanetx.chemical/MNXM874;inchikey/VUTBELPREDJDDH-UHFFFAOYSA-N;seed.compound/cpd00939;kegg.compound/C01279;bigg.metabolite/4ahmmp	C6H9N3O		c		0
	gcald[c]	Glycolaldehyde		kegg.compound/C00266;chebi/CHEBI:131198;chebi/CHEBI:14347;chebi/CHEBI:17071;chebi/CHEBI:24386;chebi/CHEBI:5474;hmdb/HMDB02165;hmdb/HMDB03344;biocyc/META:GLYCOLALDEHYDE;metanetx.chemical/MNXM349;inchikey/WGCNASOHLSPBMP-UHFFFAOYSA-N;seed.compound/cpd00229;kegg.compound/C00266;bigg.metabolite/gcald	C2H4O2		c		0
	achms[c]	O Acetyl L homoserine C6H11NO4		kegg.compound/C01077;chebi/CHEBI:12684;chebi/CHEBI:12709;chebi/CHEBI:16288;chebi/CHEBI:21937;chebi/CHEBI:57716;chebi/CHEBI:7667;inchikey/FCXZBWSIAGGPCB-YFKPBYRVSA-N;biocyc/META:CPD-667;metanetx.chemical/MNXM699;seed.compound/cpd00790;kegg.compound/C01077;bigg.metabolite/achms	C6H11NO4		c		0
	h2s[c]	Hydrogen sulfide		reactome/R-ALL-1614532;reactome/R-ALL-1655881;reactome/R-ALL-1663154;kegg.compound/C00283;chebi/CHEBI:13356;chebi/CHEBI:14414;chebi/CHEBI:15138;chebi/CHEBI:16136;chebi/CHEBI:24639;chebi/CHEBI:29919;chebi/CHEBI:30488;chebi/CHEBI:43058;chebi/CHEBI:45489;chebi/CHEBI:5787;hmdb/HMDB00598;hmdb/HMDB03276;biocyc/META:CPD-7046;biocyc/META:CPD-846;biocyc/META:HS;metanetx.chemical/MNXM89582;inchikey/RWSOTUB…	HS;H2S		c		0
	10fthf[c]	10-Formyltetrahydrofolate		reactome/R-ALL-419151;reactome/R-ALL-5389850;inchikey/AUFGTPPARQZWDO-YPMHNXCESA-L;kegg.compound/C00234;chebi/CHEBI:11304;chebi/CHEBI:15637;chebi/CHEBI:19108;chebi/CHEBI:19109;chebi/CHEBI:57454;chebi/CHEBI:698;hmdb/HMDB00972;biocyc/META:10-FORMYL-THF;metanetx.chemical/MNXM237;seed.compound/cpd00201;reactome/R-ALL-419151;bigg.metabolite/10fthf	C20H21N7O7		c		0
	fprica[c]	5-Formamido-1-(5-phospho-D-ribosyl)imidazole-4-carboxamide		reactome/R-ALL-111427;inchikey/ABCOOORLYAOBOZ-KQYNXXCUSA-L;kegg.compound/C04734;chebi/CHEBI:12125;chebi/CHEBI:18381;chebi/CHEBI:18967;chebi/CHEBI:574;chebi/CHEBI:58467;hmdb/HMDB01439;hmdb/HMDB62708;biocyc/META:PHOSPHORIBOSYL-FORMAMIDO-CARBOXAMIDE;metanetx.chemical/MNXM456;seed.compound/cpd02884;reactome/R-ALL-111427;bigg.metabolite/fprica	C10H13N4O9P		c		0
	thf[c]	5,6,7,8-Tetrahydrofolate		reactome/R-ALL-111355;reactome/R-ALL-200671;kegg.compound/C00101;chebi/CHEBI:10931;chebi/CHEBI:12075;chebi/CHEBI:15220;chebi/CHEBI:15635;chebi/CHEBI:18606;chebi/CHEBI:20506;chebi/CHEBI:46069;chebi/CHEBI:57453;chebi/CHEBI:68437;chebi/CHEBI:9482;biocyc/META:THF;metanetx.chemical/MNXM79;inchikey/MSTNYGQPCMXVAQ-RYUDHWBXSA-L;seed.compound/cpd29254;reactome/R-ALL-111355;bigg.metabolite/thf	C19H21N7O6		c		0
	5aizc[c]	5-amino-1-(5-phospho-D-ribosyl)imidazole-4-carboxylate		reactome/R-ALL-111395;kegg.compound/C04751;chebi/CHEBI:12103;chebi/CHEBI:18968;chebi/CHEBI:28413;chebi/CHEBI:41336;chebi/CHEBI:575;chebi/CHEBI:58564;chebi/CHEBI:77657;hmdb/HMDB06273;hmdb/HMDB62424;biocyc/META:PHOSPHORIBOSYL-CARBOXY-AMINOIMIDAZOLE;metanetx.chemical/MNXM507;inchikey/XFVULMDJZXYMSG-ZIYNGMLESA-L;seed.compound/cpd02893;reactome/R-ALL-111395;bigg.metabolite/5aizc	C9H11N3O9P		c		0
	lpam[c]	Lipoamide C8H15NOS2		kegg.compound/C00248;chebi/CHEBI:14518;chebi/CHEBI:17460;chebi/CHEBI:25055;chebi/CHEBI:6491;chebi/CHEBI:83094;kegg.drug/D00048;inchikey/FCCDDURTIIUXBY-SSDOTTSWSA-N;hmdb/HMDB00962;hmdb/HMDB06877;hmdb/HMDB06950;lipidmaps/LMFA08010006;biocyc/META:LIPOAMIDE;metanetx.chemical/MNXM1024;seed.compound/cpd00213;kegg.compound/C00248;bigg.metabolite/lpam	C8H15NOS2		c		0
	sdhlam[c]	S Succinyldihydrolipoamide C12H20NO4S2		kegg.compound/C01169;chebi/CHEBI:12751;chebi/CHEBI:17432;chebi/CHEBI:22073;chebi/CHEBI:8971;hmdb/HMDB01012;hmdb/HMDB01177;inchikey/KWKBJWYJJBQOAE-UHFFFAOYSA-M;biocyc/META:CPD0-341;metanetx.chemical/MNXM3710;seed.compound/cpd00860;kegg.compound/C01169;bigg.metabolite/sdhlam	C12H20NO4S2		c		0
	dhlam[c]	Dihydrolipoamide C8H17NOS2		kegg.compound/C00579;chebi/CHEBI:14153;chebi/CHEBI:17694;chebi/CHEBI:23749;chebi/CHEBI:43711;chebi/CHEBI:4568;hmdb/HMDB00985;hmdb/HMDB06948;lipidmaps/LMFA08010014;lipidmaps/LMFA08010019;biocyc/META:DIHYDROLIPOAMIDE;metanetx.chemical/MNXM1277;inchikey/VLYUGYAKYZETRF-SSDOTTSWSA-N;seed.compound/cpd00449;kegg.compound/C00579;bigg.metabolite/dhlam	C8H17NOS2		c		0
	akg[p]	2-Oxoglutarate		reactome/R-ALL-113594;reactome/R-ALL-113671;reactome/R-ALL-29406;reactome/R-ALL-389537;reactome/R-ALL-5278317;reactome/R-ALL-561075;kegg.compound/C00026;chebi/CHEBI:11638;chebi/CHEBI:1253;chebi/CHEBI:16810;chebi/CHEBI:19748;chebi/CHEBI:19749;chebi/CHEBI:30915;chebi/CHEBI:30916;chebi/CHEBI:40661;hmdb/HMDB00208;hmdb/HMDB02812;hmdb/HMDB62781;inchikey/KPGXRSRHYNQIFN-UHFFFAOYSA-L;biocyc/META:2-KETOGLU…	C5H4O5		p		0
	ala__L[e]	L-Alanine		reactome/R-ALL-29432;reactome/R-ALL-352036;reactome/R-ALL-379697;reactome/R-ALL-389664;kegg.compound/C00041;kegg.compound/C01401;chebi/CHEBI:13069;chebi/CHEBI:13748;chebi/CHEBI:16449;chebi/CHEBI:16977;chebi/CHEBI:21216;chebi/CHEBI:22277;chebi/CHEBI:2539;chebi/CHEBI:32431;chebi/CHEBI:32432;chebi/CHEBI:32439;chebi/CHEBI:32440;chebi/CHEBI:40734;chebi/CHEBI:40735;chebi/CHEBI:46308;chebi/CHEBI:57972;c…	C3H7NO2		e		0
	ala__L[c]	L-Alanine		reactome/R-ALL-29432;reactome/R-ALL-352036;reactome/R-ALL-379697;reactome/R-ALL-389664;kegg.compound/C00041;kegg.compound/C01401;chebi/CHEBI:13069;chebi/CHEBI:13748;chebi/CHEBI:16449;chebi/CHEBI:16977;chebi/CHEBI:21216;chebi/CHEBI:22277;chebi/CHEBI:2539;chebi/CHEBI:32431;chebi/CHEBI:32432;chebi/CHEBI:32439;chebi/CHEBI:32440;chebi/CHEBI:40734;chebi/CHEBI:40735;chebi/CHEBI:46308;chebi/CHEBI:57972;c…	C3H7NO2		c		0
	ala__L[p]	L-Alanine		reactome/R-ALL-29432;reactome/R-ALL-352036;reactome/R-ALL-379697;reactome/R-ALL-389664;kegg.compound/C00041;kegg.compound/C01401;chebi/CHEBI:13069;chebi/CHEBI:13748;chebi/CHEBI:16449;chebi/CHEBI:16977;chebi/CHEBI:21216;chebi/CHEBI:22277;chebi/CHEBI:2539;chebi/CHEBI:32431;chebi/CHEBI:32432;chebi/CHEBI:32439;chebi/CHEBI:32440;chebi/CHEBI:40734;chebi/CHEBI:40735;chebi/CHEBI:46308;chebi/CHEBI:57972;c…	C3H7NO2		p		0
	alaala[p]	D-Alanyl-D-alanine		kegg.compound/C00993;chebi/CHEBI:12900;chebi/CHEBI:13749;chebi/CHEBI:16576;chebi/CHEBI:20894;chebi/CHEBI:4088;chebi/CHEBI:57822;inchikey/DEFJQIDDEAULHB-QWWZWVQMSA-N;hmdb/HMDB03459;biocyc/META:D-ALA-D-ALA;metanetx.chemical/MNXM669;seed.compound/cpd00731;kegg.compound/C00993;bigg.metabolite/alaala	C6H12N2O3		p		0
	alaala[c]	D-Alanyl-D-alanine		kegg.compound/C00993;chebi/CHEBI:12900;chebi/CHEBI:13749;chebi/CHEBI:16576;chebi/CHEBI:20894;chebi/CHEBI:4088;chebi/CHEBI:57822;inchikey/DEFJQIDDEAULHB-QWWZWVQMSA-N;hmdb/HMDB03459;biocyc/META:D-ALA-D-ALA;metanetx.chemical/MNXM669;seed.compound/cpd00731;kegg.compound/C00993;bigg.metabolite/alaala	C6H12N2O3		c		0
	LalaDglu[c]	L-alanine-D-glutamate		kegg.compound/C20957;chebi/CHEBI:61395;chebi/CHEBI:61566;biocyc/META:CPD0-2190;metanetx.chemical/MNXM3630;inchikey/VYZAGTDAHUIRQA-CRCLSJGQSA-M;seed.compound/cpd15385;kegg.compound/C20957;bigg.metabolite/LalaDglu	C8H13N2O5		c		0
	LalaLglu[c]	L-alanine-L-glutamate		kegg.compound/C20958;chebi/CHEBI:61396;chebi/CHEBI:61565;biocyc/META:CPD0-1445;metanetx.chemical/MNXM4026;inchikey/VYZAGTDAHUIRQA-WHFBIAKZSA-M;seed.compound/cpd15388;kegg.compound/C20958;bigg.metabolite/LalaLglu	C8H13N2O5		c		0
	pydx5p[c]	Pyridoxal 5'-phosphate		reactome/R-ALL-29390;kegg.compound/C00018;chebi/CHEBI:14977;chebi/CHEBI:18405;chebi/CHEBI:234571;chebi/CHEBI:26424;chebi/CHEBI:358848;chebi/CHEBI:45145;chebi/CHEBI:597326;chebi/CHEBI:8668;hmdb/HMDB01491;biocyc/META:PYRIDOXAL_PHOSPHATE;metanetx.chemical/MNXM161;inchikey/NGVDGCNFYWLIFO-UHFFFAOYSA-L;seed.compound/cpd00016;reactome/R-ALL-29390;bigg.metabolite/pydx5p	C8H8NO6P;C8H7NO6P		c		0
	pyam5p[c]	Pyridoxamine 5'-phosphate		reactome/R-ALL-965146;kegg.compound/C00647;chebi/CHEBI:14979;chebi/CHEBI:14980;chebi/CHEBI:18335;chebi/CHEBI:26427;chebi/CHEBI:45037;chebi/CHEBI:58451;chebi/CHEBI:8670;hmdb/HMDB01555;biocyc/META:PYRIDOXAMINE-5P;metanetx.chemical/MNXM366;inchikey/ZMJGSOSNSPKHNH-UHFFFAOYSA-M;seed.compound/cpd00493;reactome/R-ALL-965146;bigg.metabolite/pyam5p	C8H12N2O5P		c		0
	glyald[c]	D-Glyceraldehyde		reactome/R-ALL-30393;kegg.compound/C00577;chebi/CHEBI:12982;chebi/CHEBI:17378;chebi/CHEBI:21025;chebi/CHEBI:39973;chebi/CHEBI:4186;biocyc/META:GLYCERALD;inchikey/MNQZXJOMYWMBOU-VKHMYHEASA-N;metanetx.chemical/MNXM435;seed.compound/cpd00448;reactome/R-ALL-30393;bigg.metabolite/glyald	C3H6O3		c		0
	glyc[c]	Glycerol		reactome/R-ALL-192438;reactome/R-ALL-76116;kegg.compound/C00116;chebi/CHEBI:131422;chebi/CHEBI:14334;chebi/CHEBI:17754;chebi/CHEBI:24351;chebi/CHEBI:42998;chebi/CHEBI:5448;kegg.drug/D00028;hmdb/HMDB00131;biocyc/META:GLYCEROL;metanetx.chemical/MNXM89612;inchikey/PEDCQBHIVMGVHV-UHFFFAOYSA-N;seed.compound/cpd00100;reactome/R-ALL-192438;bigg.metabolite/glyc	C3H8O3		c		0
	fald[c]	Formaldehyde		reactome/R-ALL-143501;reactome/R-ALL-29478;reactome/R-ALL-6797920;reactome/R-ALL-879250;kegg.compound/C00067;chebi/CHEBI:14274;chebi/CHEBI:16842;chebi/CHEBI:24077;chebi/CHEBI:337763;chebi/CHEBI:5142;kegg.drug/D00017;hmdb/HMDB01426;biocyc/META:CARBONYL-GROUP;biocyc/META:FORMALDEHYDE;metanetx.chemical/MNXM56;inchikey/WSFSSNUMVMOOMR-UHFFFAOYSA-N;seed.compound/cpd00055;reactome/R-ALL-143501;bigg.meta…	CH2O		c		0
	for[c]	Formate		reactome/R-ALL-194712;reactome/R-ALL-29460;reactome/R-ALL-389585;reactome/R-ALL-6801451;inchikey/BDAGIHXWWSANSR-UHFFFAOYSA-M;kegg.compound/C00058;chebi/CHEBI:14276;chebi/CHEBI:15740;chebi/CHEBI:24081;chebi/CHEBI:24082;chebi/CHEBI:30751;chebi/CHEBI:42460;chebi/CHEBI:5145;hmdb/HMDB00142;biocyc/META:CARBOXYL-GROUP;biocyc/META:CPD-9845;biocyc/META:CPD1G-1532;biocyc/META:CPD1G-1533;biocyc/META:CPD1G-1…	CHO2;CH1O2		c		0
	pacald[c]	Phenylacetaldehyde		reactome/R-ALL-500607;kegg.compound/C00601;chebi/CHEBI:14778;chebi/CHEBI:16424;chebi/CHEBI:25972;chebi/CHEBI:43163;chebi/CHEBI:8084;inchikey/DTUQWGWMVIHBKE-UHFFFAOYSA-N;hmdb/HMDB06236;biocyc/META:PHENYLACETALDEHYDE;metanetx.chemical/MNXM473;seed.compound/cpd00464;reactome/R-ALL-500607;bigg.metabolite/pacald	C8H8O		c		0
	pac[c]	Phenylacetic acid		reactome/R-ALL-177153;kegg.compound/C00548;kegg.compound/C07086;kegg.compound/C15583;chebi/CHEBI:14779;chebi/CHEBI:18401;chebi/CHEBI:25975;chebi/CHEBI:25977;chebi/CHEBI:30745;chebi/CHEBI:44686;chebi/CHEBI:8082;chebi/CHEBI:8085;hmdb/HMDB00209;hmdb/HMDB01326;hmdb/HMDB40733;biocyc/META:PHENYLACETATE;biocyc/META:Phenyl-Acetates;metanetx.chemical/MNXM497;inchikey/WLJVXDMOQOGPHL-UHFFFAOYSA-M;seed.compo…	C8H7O2		c		0
	ppal[c]	Propanal		kegg.compound/C00479;chebi/CHEBI:14898;chebi/CHEBI:17153;chebi/CHEBI:26281;chebi/CHEBI:41359;chebi/CHEBI:45052;chebi/CHEBI:8468;hmdb/HMDB03366;biocyc/META:CPD-665;metanetx.chemical/MNXM821;inchikey/NBBJYMSMWIIQGU-UHFFFAOYSA-N;seed.compound/cpd00371;kegg.compound/C00479;bigg.metabolite/ppal	C3H6O		c		0
	aacald[c]	Aminoacetaldehyde		kegg.compound/C06735;chebi/CHEBI:13766;chebi/CHEBI:17628;chebi/CHEBI:22486;chebi/CHEBI:2647;chebi/CHEBI:42833;chebi/CHEBI:58213;inchikey/LYIIBVSRGJSHAV-UHFFFAOYSA-O;biocyc/META:CPD-1772;metanetx.chemical/MNXM2212;seed.compound/cpd04122;kegg.compound/C06735;bigg.metabolite/aacald	C2H6NO		c		0
	gly[c]	Glycine		reactome/R-ALL-113545;reactome/R-ALL-159549;reactome/R-ALL-193446;reactome/R-ALL-266029;reactome/R-ALL-29424;kegg.compound/C00037;chebi/CHEBI:10792;chebi/CHEBI:14344;chebi/CHEBI:15428;chebi/CHEBI:24368;chebi/CHEBI:32507;chebi/CHEBI:32508;chebi/CHEBI:42964;chebi/CHEBI:5460;chebi/CHEBI:57305;kegg.drug/D00011;inchikey/DHMQDGOQFOQNFH-UHFFFAOYSA-N;hmdb/HMDB00123;biocyc/META:GLY;metanetx.chemical/MNXM2…	C2H5NO2		c		0
	amacald[c]	Aminoacetaldehyde C2H5NO		kegg.compound/C06735;chebi/CHEBI:13766;chebi/CHEBI:17628;chebi/CHEBI:22486;chebi/CHEBI:2647;chebi/CHEBI:42833;chebi/CHEBI:58213;inchikey/LYIIBVSRGJSHAV-UHFFFAOYSA-O;biocyc/META:CPD-1772;metanetx.chemical/MNXM2212;seed.compound/cpd04122;kegg.compound/C06735;bigg.metabolite/amacald	C2H5NO		c		0
	btal[c]	Butanal		kegg.compound/C01412;chebi/CHEBI:13923;chebi/CHEBI:15743;chebi/CHEBI:22938;chebi/CHEBI:3233;hmdb/HMDB03543;biocyc/META:BUTANAL;metanetx.chemical/MNXM1017;inchikey/ZTQSAGDEMFDKMZ-UHFFFAOYSA-N;seed.compound/cpd01011;kegg.compound/C01412;bigg.metabolite/btal	C4H8O		c		0
	but[c]	Butyrate (n-C4:0)		metanetx.chemical/MNXM162281;metanetx.chemical/MNXM162281;bigg.metabolite/but	C4H7O2		c		0
	hxal[c]	Hexanal C6H12O		chebi/CHEBI:88528;hmdb/HMDB05994;inchikey/JARKCYVAAOWBJS-UHFFFAOYSA-N;lipidmaps/LMFA06000109;biocyc/META:HEXANAL;metanetx.chemical/MNXM8718;seed.compound/cpd15611;chebi/CHEBI:88528;bigg.metabolite/hxal	C6H12O		c		0
	hxa[c]	Hexanoate (n-C6:0)		kegg.compound/C01585;chebi/CHEBI:14398;chebi/CHEBI:17120;chebi/CHEBI:24569;chebi/CHEBI:24571;chebi/CHEBI:30776;chebi/CHEBI:40213;chebi/CHEBI:5702;inchikey/FUZZWVXGSFPDMH-UHFFFAOYSA-M;hmdb/HMDB00535;hmdb/HMDB61883;lipidmaps/LMFA01010006;biocyc/META:HEXANOATE;metanetx.chemical/MNXM1653;seed.compound/cpd01113;kegg.compound/C01585;bigg.metabolite/hxa	C6H11O2		c		0
	alltt[c]	Allantoate		kegg.compound/C00499;chebi/CHEBI:13760;chebi/CHEBI:17536;chebi/CHEBI:22352;chebi/CHEBI:22353;chebi/CHEBI:2593;chebi/CHEBI:30837;hmdb/HMDB01209;biocyc/META:ALLANTOATE;metanetx.chemical/MNXM584;inchikey/NUCLJNSWZCHRKL-UHFFFAOYSA-M;seed.compound/cpd00388;kegg.compound/C00499;bigg.metabolite/alltt	C4H7N4O4		c		0
	urdglyc[c]	(-)-Ureidoglycolate		kegg.compound/C00603;kegg.compound/C02766;chebi/CHEBI:10783;chebi/CHEBI:11076;chebi/CHEBI:121;chebi/CHEBI:15412;chebi/CHEBI:18499;chebi/CHEBI:18804;chebi/CHEBI:27224;chebi/CHEBI:49050;chebi/CHEBI:57296;chebi/CHEBI:9891;hmdb/HMDB01005;biocyc/META:CPD-1091;metanetx.chemical/MNXM490;inchikey/NWZYYCVIOKVTII-SFOWXEAESA-M;seed.compound/cpd00465;seed.compound/cpd01786;kegg.compound/C00603;bigg.metabolit…	C3H5N2O4		c		0
	alltn[c]	Allantoin		kegg.compound/C01551;chebi/CHEBI:13761;chebi/CHEBI:15676;chebi/CHEBI:22354;chebi/CHEBI:2594;chebi/CHEBI:74345;kegg.drug/D00121;hmdb/HMDB00462;biocyc/META:ALLANTOIN;metanetx.chemical/MNXM612;inchikey/POJWUDADGALRAB-UHFFFAOYSA-N;seed.compound/cpd01092;kegg.compound/C01551;bigg.metabolite/alltn	C4H5N4O3;C4H6N4O3		c		0
	mthgxl[c]	Methylglyoxal		reactome/R-ALL-5694074;inchikey/AIJULSRZWUXGPQ-UHFFFAOYSA-N;kegg.compound/C00546;chebi/CHEBI:11643;chebi/CHEBI:14599;chebi/CHEBI:17158;chebi/CHEBI:25303;chebi/CHEBI:6875;hmdb/HMDB01167;biocyc/META:METHYL-GLYOXAL;metanetx.chemical/MNXM310;seed.compound/cpd00428;reactome/R-ALL-5694074;bigg.metabolite/mthgxl	C3H4O2		c		0
	acetol[c]	Acetol		kegg.compound/C05235;chebi/CHEBI:24666;chebi/CHEBI:27957;chebi/CHEBI:5796;hmdb/HMDB06961;biocyc/META:ACETOL;metanetx.chemical/MNXM1744;inchikey/XLSMFKSTNGKWQX-UHFFFAOYSA-N;seed.compound/cpd03105;kegg.compound/C05235;bigg.metabolite/acetol	C3H6O2		c		0
	12ppd__R[c]	(R)-Propane-1,2-diol		kegg.compound/C02912;chebi/CHEBI:18705;chebi/CHEBI:28972;chebi/CHEBI:352;chebi/CHEBI:44863;inchikey/DNIAPMSPPWPWGF-GSVOUGTGSA-N;biocyc/META:CPD-8891;metanetx.chemical/MNXM90191;seed.compound/cpd01861;kegg.compound/C02912;bigg.metabolite/12ppd__R	C3H8O2		c		0
	anhm3p[c]	1,6-anhydrous-N-Acetylmuramyl-tripeptide		inchikey/KGVLFEPQSVUIRC-FYQNUYSYSA-L;biocyc/META:CPD0-2284;metanetx.chemical/MNXM32389;seed.compound/cpd15400;inchikey/KGVLFEPQSVUIRC-FYQNUYSYSA-L;bigg.metabolite/anhm3p	C26H39N5O14		c		0
	malt[c]	Maltose		reactome/R-ALL-188986;reactome/R-ALL-868706;kegg.compound/C00208;kegg.compound/C00897;chebi/CHEBI:10300;chebi/CHEBI:12340;chebi/CHEBI:14568;chebi/CHEBI:17306;chebi/CHEBI:18167;chebi/CHEBI:22463;chebi/CHEBI:25144;chebi/CHEBI:43893;chebi/CHEBI:6668;kegg.drug/D00044;kegg.glycan/G00275;inchikey/GUBGYTABKSRVRQ-PICCSMPSSA-N;biocyc/META:ALPHA-MALTOSE;biocyc/META:MALTOSE;metanetx.chemical/MNXM165;seed.co…	C12H22O11		c		0
	malttr[c]	Maltotriose		reactome/R-ALL-191103;kegg.compound/C01835;chebi/CHEBI:25146;chebi/CHEBI:27931;chebi/CHEBI:43937;chebi/CHEBI:61993;chebi/CHEBI:6672;inchikey/FYGDTMLNYKFZSV-PXXRMHSHSA-N;hmdb/HMDB01262;biocyc/META:MALTOTRIOSE;metanetx.chemical/MNXM468;seed.compound/cpd01262;reactome/R-ALL-191103;bigg.metabolite/malttr	C18H32O16		c		0
	glc__D[c]	D-Glucose		kegg.compound/C00031;chebi/CHEBI:12965;chebi/CHEBI:17634;chebi/CHEBI:20999;chebi/CHEBI:4167;kegg.drug/D00009;hmdb/HMDB00122;hmdb/HMDB06564;biocyc/META:Glucopyranose;metanetx.chemical/MNXM41;inchikey/WQZGKKKJIJFFOK-GASJEMHNSA-N;seed.compound/cpd00027;seed.compound/cpd26821;kegg.compound/C00031;bigg.metabolite/glc__D	C6H12O6		c		0
	maltttr[c]	Maltotetraose		kegg.compound/C02013;kegg.compound/C02052;chebi/CHEBI:25145;chebi/CHEBI:28460;chebi/CHEBI:44299;chebi/CHEBI:61988;chebi/CHEBI:62974;chebi/CHEBI:6671;kegg.glycan/G00459;hmdb/HMDB01296;inchikey/LUEWUZLMQUOBSB-ZLBHSGTGSA-N;biocyc/META:CPD-13205;biocyc/META:CPD0-2595;biocyc/META:MALTOTETRAOSE;metanetx.chemical/MNXM5663;seed.compound/cpd01376;seed.compound/cpd01399;kegg.compound/C02013;bigg.metabolite…	C24H42O21		c		0
	maltpt[c]	Maltopentaose		chebi/CHEBI:61952;chebi/CHEBI:62006;inchikey/FTNIPWXXIGNQQF-DWTFCAFKSA-N;kegg.glycan/G00343;hmdb/HMDB12254;biocyc/META:MALTOPENTAOSE;metanetx.chemical/MNXM1538;seed.compound/cpd15495;chebi/CHEBI:61952;bigg.metabolite/maltpt	C30H52O26		c		0
	malthp[c]	Maltoheptaose		chebi/CHEBI:62010;kegg.glycan/G00689;hmdb/HMDB13000;biocyc/META:CPD0-1133;metanetx.chemical/MNXM61025;inchikey/ZHZITDGOAFCURV-VVTKTIMZSA-N;seed.compound/cpd15494;chebi/CHEBI:62010;bigg.metabolite/malthp	C42H72O36		c		0
	acmanap[c]	N-Acetyl-D-mannosamine 6-phosphate		reactome/R-ALL-4085225;kegg.compound/C04257;chebi/CHEBI:21539;chebi/CHEBI:28273;chebi/CHEBI:58557;chebi/CHEBI:62165;chebi/CHEBI:62168;chebi/CHEBI:7142;hmdb/HMDB01121;biocyc/META:N-ACETYL-D-MANNOSAMINE-6P;metanetx.chemical/MNXM4708;inchikey/QDSLHWJDSQGPEE-WCTZXXKLSA-L;seed.compound/cpd02612;reactome/R-ALL-4085225;bigg.metabolite/acmanap	C8H14NO9P		c		0
	2dmmql8[c]	2-Demethylmenaquinol 8		chebi/CHEBI:61873;inchikey/FGYPGICSXJEKCG-AENDIINCSA-N;biocyc/META:CPD-12115;metanetx.chemical/MNXM558;seed.compound/cpd15353;chebi/CHEBI:61873;bigg.metabolite/2dmmql8	C50H72O2		c		0
	mql8[c]	Menaquinol 8		chebi/CHEBI:61684;biocyc/META:REDUCED-MENAQUINONE;metanetx.chemical/MNXM223;inchikey/OIEZRVBFVPGODT-WQWYCSGDSA-N;seed.compound/cpd15499;chebi/CHEBI:61684;bigg.metabolite/mql8	C51H74O2		c		0
	2dmmq8[c]	2-Demethylmenaquinone 8		chebi/CHEBI:48455;inchikey/GDUBPWSFXUAETN-AENDIINCSA-N;lipidmaps/LMPR02030027;biocyc/META:DEMETHYLMENAQUINONE;metanetx.chemical/MNXM2178;seed.compound/cpd15352;chebi/CHEBI:48455;bigg.metabolite/2dmmq8	C50H70O2		c		0
	mqn8[c]	Menaquinone 8		chebi/CHEBI:44027;inchikey/LXKDFTDVRVLXFY-WQWYCSGDSA-N;biocyc/META:CPD-9728;metanetx.chemical/MNXM509;seed.compound/cpd15500;chebi/CHEBI:44027;bigg.metabolite/mqn8	C51H72O2		c		0
	cgly[c]	Cys-Gly		reactome/R-ALL-1247904;reactome/R-ALL-1247934;kegg.compound/C01419;chebi/CHEBI:4047;chebi/CHEBI:61694;hmdb/HMDB00078;hmdb/HMDB28775;biocyc/META:CYS-GLY;metanetx.chemical/MNXM683;inchikey/ZUKPVRWZDMRIEO-VKHMYHEASA-N;seed.compound/cpd01017;reactome/R-ALL-1247904;bigg.metabolite/cgly	C5H10N2O3S		c		0
	cys__L[c]	L-Cysteine		reactome/R-ALL-111707;reactome/R-ALL-352016;reactome/R-ALL-379721;reactome/R-ALL-5668576;kegg.compound/C00097;kegg.compound/C00736;chebi/CHEBI:13095;chebi/CHEBI:14061;chebi/CHEBI:15356;chebi/CHEBI:17561;chebi/CHEBI:21261;chebi/CHEBI:23508;chebi/CHEBI:32442;chebi/CHEBI:32443;chebi/CHEBI:32445;chebi/CHEBI:32456;chebi/CHEBI:32457;chebi/CHEBI:32458;chebi/CHEBI:35235;chebi/CHEBI:35237;chebi/CHEBI:4050…	C3H7NO2S		c		0
	progly[c]	L-Prolinylglycine		chebi/CHEBI:61695;chebi/CHEBI:61696;chebi/CHEBI:73594;biocyc/META:CPD0-2182;metanetx.chemical/MNXM7481;inchikey/RNKSNIBMTUYWSH-YFKPBYRVSA-N;seed.compound/cpd15551;chebi/CHEBI:61695;bigg.metabolite/progly	C7H12N2O3		c		0
	pro__L[c]	L-Proline		reactome/R-ALL-113538;reactome/R-ALL-352033;reactome/R-ALL-379717;kegg.compound/C00148;kegg.compound/C16435;chebi/CHEBI:13154;chebi/CHEBI:17203;chebi/CHEBI:184637;chebi/CHEBI:21373;chebi/CHEBI:26271;chebi/CHEBI:32862;chebi/CHEBI:32864;chebi/CHEBI:32871;chebi/CHEBI:32872;chebi/CHEBI:42067;chebi/CHEBI:45040;chebi/CHEBI:45100;chebi/CHEBI:45159;chebi/CHEBI:58054;chebi/CHEBI:60039;chebi/CHEBI:6286;keg…	C5H9NO2		c		0
	amp[e]	AMP		reactome/R-ALL-109275;reactome/R-ALL-159448;reactome/R-ALL-164121;reactome/R-ALL-389620;reactome/R-ALL-76577;kegg.compound/C00020;chebi/CHEBI:12056;chebi/CHEBI:13234;chebi/CHEBI:13235;chebi/CHEBI:13736;chebi/CHEBI:13740;chebi/CHEBI:16027;chebi/CHEBI:22242;chebi/CHEBI:22245;chebi/CHEBI:2356;chebi/CHEBI:40510;chebi/CHEBI:40721;chebi/CHEBI:40726;chebi/CHEBI:40786;chebi/CHEBI:40826;chebi/CHEBI:456215…	C10H12N5O7P		e		0
	amp[p]	AMP		reactome/R-ALL-109275;reactome/R-ALL-159448;reactome/R-ALL-164121;reactome/R-ALL-389620;reactome/R-ALL-76577;kegg.compound/C00020;chebi/CHEBI:12056;chebi/CHEBI:13234;chebi/CHEBI:13235;chebi/CHEBI:13736;chebi/CHEBI:13740;chebi/CHEBI:16027;chebi/CHEBI:22242;chebi/CHEBI:22245;chebi/CHEBI:2356;chebi/CHEBI:40510;chebi/CHEBI:40721;chebi/CHEBI:40726;chebi/CHEBI:40786;chebi/CHEBI:40826;chebi/CHEBI:456215…	C10H12N5O7P		p		0
	anhgm[e]	N-Acetyl-D-glucosamine(anhydrous)N-Acetylmuramic acid		metanetx.chemical/MNXM3060;seed.compound/cpd15396;metanetx.chemical/MNXM3060;bigg.metabolite/anhgm	C19H29N2O12		e		0
	anth[c]	Anthranilate		kegg.compound/C00108;chebi/CHEBI:13841;chebi/CHEBI:16567;chebi/CHEBI:22575;chebi/CHEBI:22577;chebi/CHEBI:22578;chebi/CHEBI:2757;chebi/CHEBI:30754;chebi/CHEBI:40980;hmdb/HMDB01123;biocyc/META:ANTHRANILATE;metanetx.chemical/MNXM188;inchikey/RWZYAGGXGHYGMB-UHFFFAOYSA-M;seed.compound/cpd00093;kegg.compound/C00108;bigg.metabolite/anth	C7H6NO2		c		0
	pran[c]	N-(5-Phospho-D-ribosyl)anthranilate		kegg.compound/C04302;chebi/CHEBI:12431;chebi/CHEBI:12432;chebi/CHEBI:18277;chebi/CHEBI:21472;chebi/CHEBI:21488;chebi/CHEBI:7091;biocyc/META:N-5-PHOSPHORIBOSYL-ANTHRANILATE;metanetx.chemical/MNXM1489;inchikey/PMFMJXPRNJUYMB-GWOFURMSSA-K;seed.compound/cpd02642;kegg.compound/C04302;bigg.metabolite/pran	C12H13NO9P		c		0
	5apentam[c]	5-Aminopentanamide		kegg.compound/C00990;chebi/CHEBI:12110;chebi/CHEBI:18120;chebi/CHEBI:2036;chebi/CHEBI:20548;chebi/CHEBI:58382;hmdb/HMDB12176;biocyc/META:5-AMINOPENTANAMIDE;metanetx.chemical/MNXM2090;inchikey/OTIAVLWNTIXJDO-UHFFFAOYSA-O;seed.compound/cpd00729;kegg.compound/C00990;bigg.metabolite/5apentam	C5H12N2O		c		0
	5aptn[c]	5-Aminopentanoate		kegg.compound/C00431;chebi/CHEBI:12111;chebi/CHEBI:15887;chebi/CHEBI:2037;chebi/CHEBI:20549;chebi/CHEBI:356010;chebi/CHEBI:41853;chebi/CHEBI:86394;hmdb/HMDB03355;inchikey/JJMDCOVWQOJGCB-UHFFFAOYSA-N;lipidmaps/LMFA01100040;biocyc/META:5-AMINOPENTANOATE;metanetx.chemical/MNXM792;seed.compound/cpd00339;kegg.compound/C00431;bigg.metabolite/5aptn	C5H11NO2		c		0
	nh3[c]	Ammonia		reactome/R-ALL-1132163;reactome/R-ALL-113561;reactome/R-ALL-140912;reactome/R-ALL-2022135;reactome/R-ALL-29382;reactome/R-ALL-31633;reactome/R-ALL-389843;reactome/R-ALL-5693978;reactome/R-ALL-76230;kegg.compound/C00014;kegg.compound/C01342;chebi/CHEBI:13405;chebi/CHEBI:13406;chebi/CHEBI:13407;chebi/CHEBI:135980;chebi/CHEBI:13771;chebi/CHEBI:16134;chebi/CHEBI:22533;chebi/CHEBI:22534;chebi/CHEBI:28…	H3N		c		0
	5apru[c]	5-Amino-6-(5'-phosphoribosylamino)uracil		kegg.compound/C01268;chebi/CHEBI:12108;chebi/CHEBI:18337;chebi/CHEBI:2032;chebi/CHEBI:20546;chebi/CHEBI:58453;chebi/CHEBI:59550;chebi/CHEBI:59551;inchikey/LZEXYCAGPMYXLX-UMMCILCDSA-L;biocyc/META:CPD-602;metanetx.chemical/MNXM1532;seed.compound/cpd00931;kegg.compound/C01268;bigg.metabolite/5apru	C9H13N4O9P		c		0
	5aprbu[c]	5-Amino-6-(5'-phosphoribitylamino)uracil		kegg.compound/C04454;chebi/CHEBI:12107;chebi/CHEBI:18247;chebi/CHEBI:2031;chebi/CHEBI:58421;hmdb/HMDB03841;biocyc/META:CPD-1086;metanetx.chemical/MNXM1178;inchikey/RQRINYISXYAZKL-RPDRRWSUSA-L;seed.compound/cpd02720;kegg.compound/C04454;bigg.metabolite/5aprbu	C9H15N4O9P		c		0
	trdrd[c]	Reduced thioredoxin		reactome/R-ALL-2142774;kegg.compound/C00342;chebi/CHEBI:15033;biocyc/META:Red-Thioredoxin;metanetx.chemical/MNXM96993;seed.compound/cpd11421;seed.compound/cpd28060;reactome/R-ALL-2142774;bigg.metabolite/trdrd	XH2;C6H9NO2S2R2		c		0
	so3[c]	Sulfite		kegg.compound/C00094;kegg.compound/C11481;chebi/CHEBI:13367;chebi/CHEBI:15139;chebi/CHEBI:17137;chebi/CHEBI:17359;chebi/CHEBI:26837;chebi/CHEBI:29214;chebi/CHEBI:33543;chebi/CHEBI:45548;chebi/CHEBI:48854;chebi/CHEBI:5598;chebi/CHEBI:9344;hmdb/HMDB00240;hmdb/HMDB01033;hmdb/HMDB03008;hmdb/HMDB34829;inchikey/LSNNMFCWUKXFEE-UHFFFAOYSA-L;biocyc/META:H2SO3;biocyc/META:HSO3;biocyc/META:SO3;metanetx.chem…	O3S;HSO3		c		0
	trdox[c]	Oxidized thioredoxin		reactome/R-ALL-2142833;kegg.compound/C00343;chebi/CHEBI:14726;chebi/CHEBI:15240;chebi/CHEBI:18191;chebi/CHEBI:7845;biocyc/META:Ox-Thioredoxin;metanetx.chemical/MNXM148;seed.compound/cpd11420;seed.compound/cpd27735;seed.compound/cpd29682;reactome/R-ALL-2142833;bigg.metabolite/trdox	X;C6H7NO2S2R2		c		0
	oxptn[c]	5-Oxopentanoate		kegg.compound/C03273;chebi/CHEBI:12156;chebi/CHEBI:14323;chebi/CHEBI:16120;chebi/CHEBI:20623;chebi/CHEBI:2115;chebi/CHEBI:24328;chebi/CHEBI:39151;chebi/CHEBI:39153;hmdb/HMDB12233;lipidmaps/LMFA01060161;biocyc/META:CPD-280;metanetx.chemical/MNXM1410;inchikey/VBKPPDYGFUZOAJ-UHFFFAOYSA-M;seed.compound/cpd02089;kegg.compound/C03273;bigg.metabolite/oxptn	C5H7O3		c		0
	arab__L[c]	L-Arabinose		kegg.compound/C11476;chebi/CHEBI:6182;biocyc/META:CPD-15699;biocyc/META:L-ARABINOSE;metanetx.chemical/MNXM91126;inchikey/PYMYPHUHKUWMLA-VAYJURFESA-N;seed.compound/cpd19109;seed.compound/cpd27351;kegg.compound/C11476;bigg.metabolite/arab__L	C5H10O5		c		0
	abt__L[c]	L Arabinitol C5H12O5		kegg.compound/C00532;chebi/CHEBI:13073;chebi/CHEBI:18403;chebi/CHEBI:21234;chebi/CHEBI:6184;inchikey/HEBKCHPVOIAQTA-IMJSIDKUSA-N;hmdb/HMDB00199;hmdb/HMDB01851;biocyc/META:L-ARABITOL;metanetx.chemical/MNXM801;seed.compound/cpd00417;kegg.compound/C00532;bigg.metabolite/abt__L	C5H12O5		c		0
	arachcoa[c]	Arachidyl coenzyme A		metanetx.chemical/MNXM3215;seed.compound/cpd15931;metanetx.chemical/MNXM3215;bigg.metabolite/arachcoa	C41H70N7O17P3S		c		0
	arachACP[c]	Eicosanoyl-ACP (n-C20:0)		metanetx.chemical/MNXM5733;metanetx.chemical/MNXM5733;bigg.metabolite/arachACP	C31H59N2O8PRS		c		0
	rbl__L[c]	L-Ribulose		kegg.compound/C00508;chebi/CHEBI:13163;chebi/CHEBI:16880;chebi/CHEBI:21382;chebi/CHEBI:6295;biocyc/META:L-RIBULOSE;metanetx.chemical/MNXM685;inchikey/ZAQJHHRNXZUBTE-UCORVYFPSA-N;seed.compound/cpd00397;kegg.compound/C00508;bigg.metabolite/rbl__L	C5H10O5		c		0
	arab__L[e]	L-Arabinose		kegg.compound/C11476;chebi/CHEBI:6182;biocyc/META:CPD-15699;biocyc/META:L-ARABINOSE;metanetx.chemical/MNXM91126;inchikey/PYMYPHUHKUWMLA-VAYJURFESA-N;seed.compound/cpd19109;seed.compound/cpd27351;kegg.compound/C11476;bigg.metabolite/arab__L	C5H10O5		e		0
	arab__L[p]	L-Arabinose		kegg.compound/C11476;chebi/CHEBI:6182;biocyc/META:CPD-15699;biocyc/META:L-ARABINOSE;metanetx.chemical/MNXM91126;inchikey/PYMYPHUHKUWMLA-VAYJURFESA-N;seed.compound/cpd19109;seed.compound/cpd27351;kegg.compound/C11476;bigg.metabolite/arab__L	C5H10O5		p		0
	arbt[e]	Arbutin		inchikey/BJRNKVDFDLYUGJ-RMPHRYRLSA-N;kegg.compound/C06186;chebi/CHEBI:14417;chebi/CHEBI:18305;chebi/CHEBI:2806;hmdb/HMDB29943;biocyc/META:HYDROQUINONE-O-BETA-D-GLUCOPYRANOSIDE;metanetx.chemical/MNXM2683;seed.compound/cpd03696;inchikey/BJRNKVDFDLYUGJ-RMPHRYRLSA-N;bigg.metabolite/arbt	C12H16O7		e		0
	arg__L[e]	L-Arginine		reactome/R-ALL-113530;reactome/R-ALL-29468;reactome/R-ALL-351977;reactome/R-ALL-374064;kegg.compound/C00062;kegg.compound/C02385;chebi/CHEBI:13077;chebi/CHEBI:133495;chebi/CHEBI:16467;chebi/CHEBI:21235;chebi/CHEBI:22616;chebi/CHEBI:2643;chebi/CHEBI:29016;chebi/CHEBI:32681;chebi/CHEBI:32682;chebi/CHEBI:32683;chebi/CHEBI:32695;chebi/CHEBI:32696;chebi/CHEBI:32697;chebi/CHEBI:42927;chebi/CHEBI:6185;k…	C6H15N4O2		e		0
	arg__L[c]	L-Arginine		reactome/R-ALL-113530;reactome/R-ALL-29468;reactome/R-ALL-351977;reactome/R-ALL-374064;kegg.compound/C00062;kegg.compound/C02385;chebi/CHEBI:13077;chebi/CHEBI:133495;chebi/CHEBI:16467;chebi/CHEBI:21235;chebi/CHEBI:22616;chebi/CHEBI:2643;chebi/CHEBI:29016;chebi/CHEBI:32681;chebi/CHEBI:32682;chebi/CHEBI:32683;chebi/CHEBI:32695;chebi/CHEBI:32696;chebi/CHEBI:32697;chebi/CHEBI:42927;chebi/CHEBI:6185;k…	C6H15N4O2		c		0
	arg__L[p]	L-Arginine		reactome/R-ALL-113530;reactome/R-ALL-29468;reactome/R-ALL-351977;reactome/R-ALL-374064;kegg.compound/C00062;kegg.compound/C02385;chebi/CHEBI:13077;chebi/CHEBI:133495;chebi/CHEBI:16467;chebi/CHEBI:21235;chebi/CHEBI:22616;chebi/CHEBI:2643;chebi/CHEBI:29016;chebi/CHEBI:32681;chebi/CHEBI:32682;chebi/CHEBI:32683;chebi/CHEBI:32695;chebi/CHEBI:32696;chebi/CHEBI:32697;chebi/CHEBI:42927;chebi/CHEBI:6185;k…	C6H15N4O2		p		0
	citr__L[c]	L-Citrulline		reactome/R-ALL-113567;reactome/R-ALL-29968;kegg.compound/C00327;chebi/CHEBI:13092;chebi/CHEBI:14002;chebi/CHEBI:16349;chebi/CHEBI:18211;chebi/CHEBI:21257;chebi/CHEBI:3730;chebi/CHEBI:41489;chebi/CHEBI:57743;chebi/CHEBI:6203;chebi/CHEBI:66922;kegg.drug/D07706;hmdb/HMDB00904;biocyc/META:L-CITRULLINE;metanetx.chemical/MNXM211;inchikey/RHGKLRLOHDJJDR-BYPYZUCNSA-N;seed.compound/cpd00274;reactome/R-ALL…	C6H13N3O3;C6H14N3O3		c		0
	argsuc[c]	N(omega)-(L-Arginino)succinate		reactome/R-ALL-34575;kegg.compound/C03406;chebi/CHEBI:10960;chebi/CHEBI:15682;chebi/CHEBI:21475;chebi/CHEBI:57472;chebi/CHEBI:7098;hmdb/HMDB00052;hmdb/HMDB01006;inchikey/KDZOASGQNOPSCU-ZBHICJROSA-M;biocyc/META:L-ARGININO-SUCCINATE;metanetx.chemical/MNXM722743;seed.compound/cpd02152;seed.compound/cpd29673;reactome/R-ALL-34575;bigg.metabolite/argsuc	C10H17N4O6		c		0
	5g2oxpt[c]	2-Oxoarginine		inchikey/ARBHXJXXVVHMET-UHFFFAOYSA-N;kegg.compound/C03771;chebi/CHEBI:12129;chebi/CHEBI:1249;chebi/CHEBI:18253;chebi/CHEBI:19740;chebi/CHEBI:20572;chebi/CHEBI:2060;chebi/CHEBI:28116;chebi/CHEBI:58489;hmdb/HMDB04225;hmdb/HMDB06815;biocyc/META:CPD-824;metanetx.chemical/MNXM1037;seed.compound/cpd02364;seed.compound/cpd03528;inchikey/ARBHXJXXVVHMET-UHFFFAOYSA-N;bigg.metabolite/5g2oxpt	C6H11N3O3		c		0
	aspsa[c]	L-Aspartate 4-semialdehyde		kegg.compound/C00441;chebi/CHEBI:13086;chebi/CHEBI:13087;chebi/CHEBI:18051;chebi/CHEBI:21245;chebi/CHEBI:40847;chebi/CHEBI:537519;chebi/CHEBI:6194;hmdb/HMDB12249;inchikey/HOSWPDPVFBCLSY-VKHMYHEASA-N;biocyc/META:L-ASPARTATE-SEMIALDEHYDE;metanetx.chemical/MNXM361;seed.compound/cpd00346;kegg.compound/C00441;bigg.metabolite/aspsa	C4H7NO3		c		0
	4pasp[c]	4-Phospho-L-aspartate		kegg.compound/C03082;chebi/CHEBI:12042;chebi/CHEBI:13062;chebi/CHEBI:15836;chebi/CHEBI:1925;chebi/CHEBI:20471;chebi/CHEBI:20472;chebi/CHEBI:21246;chebi/CHEBI:30407;chebi/CHEBI:57535;hmdb/HMDB12250;inchikey/IXZNKTPIYKDIGG-REOHCLBHSA-L;biocyc/META:L-BETA-ASPARTYL-P;metanetx.chemical/MNXM1177;seed.compound/cpd01977;kegg.compound/C03082;bigg.metabolite/4pasp	C4H6NO7P		c		0
	asn__L[c]	L-Asparagine		reactome/R-ALL-29642;reactome/R-ALL-379703;kegg.compound/C00152;kegg.compound/C16438;chebi/CHEBI:13083;chebi/CHEBI:17196;chebi/CHEBI:21242;chebi/CHEBI:22653;chebi/CHEBI:32650;chebi/CHEBI:32651;chebi/CHEBI:32660;chebi/CHEBI:32661;chebi/CHEBI:40902;chebi/CHEBI:58048;chebi/CHEBI:6191;inchikey/DCXYFEDJOCDNAF-REOHCLBHSA-N;hmdb/HMDB00168;biocyc/META:ASN;metanetx.chemical/MNXM147;seed.compound/cpd00132;…	C4H8N2O3		c		0
	asn__L[e]	L-Asparagine		reactome/R-ALL-29642;reactome/R-ALL-379703;kegg.compound/C00152;kegg.compound/C16438;chebi/CHEBI:13083;chebi/CHEBI:17196;chebi/CHEBI:21242;chebi/CHEBI:22653;chebi/CHEBI:32650;chebi/CHEBI:32651;chebi/CHEBI:32660;chebi/CHEBI:32661;chebi/CHEBI:40902;chebi/CHEBI:58048;chebi/CHEBI:6191;inchikey/DCXYFEDJOCDNAF-REOHCLBHSA-N;hmdb/HMDB00168;biocyc/META:ASN;metanetx.chemical/MNXM147;seed.compound/cpd00132;…	C4H8N2O3		e		0
	asn__L[p]	L-Asparagine		reactome/R-ALL-29642;reactome/R-ALL-379703;kegg.compound/C00152;kegg.compound/C16438;chebi/CHEBI:13083;chebi/CHEBI:17196;chebi/CHEBI:21242;chebi/CHEBI:22653;chebi/CHEBI:32650;chebi/CHEBI:32651;chebi/CHEBI:32660;chebi/CHEBI:32661;chebi/CHEBI:40902;chebi/CHEBI:58048;chebi/CHEBI:6191;inchikey/DCXYFEDJOCDNAF-REOHCLBHSA-N;hmdb/HMDB00168;biocyc/META:ASN;metanetx.chemical/MNXM147;seed.compound/cpd00132;…	C4H8N2O3		p		0
	aso3[c]	Arsenite		reactome/R-ALL-5696216;inchikey/AQLMHYSWFMLWBS-UHFFFAOYSA-N;kegg.compound/C06697;chebi/CHEBI:13857;chebi/CHEBI:22635;chebi/CHEBI:2846;chebi/CHEBI:29242;chebi/CHEBI:29243;chebi/CHEBI:29866;chebi/CHEBI:49899;chebi/CHEBI:49900;hmdb/HMDB11620;biocyc/META:CPD-763;biocyc/META:CPD0-2040;metanetx.chemical/MNXM658;seed.compound/cpd04098;seed.compound/cpd26385;reactome/R-ALL-5696216;bigg.metabolite/aso3	AsO3		c		0
	aso3[p]	Arsenite		reactome/R-ALL-5696216;inchikey/AQLMHYSWFMLWBS-UHFFFAOYSA-N;kegg.compound/C06697;chebi/CHEBI:13857;chebi/CHEBI:22635;chebi/CHEBI:2846;chebi/CHEBI:29242;chebi/CHEBI:29243;chebi/CHEBI:29866;chebi/CHEBI:49899;chebi/CHEBI:49900;hmdb/HMDB11620;biocyc/META:CPD-763;biocyc/META:CPD0-2040;metanetx.chemical/MNXM658;seed.compound/cpd04098;seed.compound/cpd26385;reactome/R-ALL-5696216;bigg.metabolite/aso3	AsO3		p		0
	aso3[e]	Arsenite		reactome/R-ALL-5696216;inchikey/AQLMHYSWFMLWBS-UHFFFAOYSA-N;kegg.compound/C06697;chebi/CHEBI:13857;chebi/CHEBI:22635;chebi/CHEBI:2846;chebi/CHEBI:29242;chebi/CHEBI:29243;chebi/CHEBI:29866;chebi/CHEBI:49899;chebi/CHEBI:49900;hmdb/HMDB11620;biocyc/META:CPD-763;biocyc/META:CPD0-2040;metanetx.chemical/MNXM658;seed.compound/cpd04098;seed.compound/cpd26385;reactome/R-ALL-5696216;bigg.metabolite/aso3	AsO3		e		0
	aso4[p]	Arsenate		kegg.compound/C01478;kegg.compound/C11215;chebi/CHEBI:13856;chebi/CHEBI:18231;chebi/CHEBI:22629;chebi/CHEBI:22631;chebi/CHEBI:2843;chebi/CHEBI:2844;chebi/CHEBI:29125;chebi/CHEBI:48597;chebi/CHEBI:48600;inchikey/DJHGAFSJWGLOIV-UHFFFAOYSA-L;hmdb/HMDB12190;biocyc/META:ARSENATE;metanetx.chemical/MNXM970;seed.compound/cpd01048;kegg.compound/C01478;bigg.metabolite/aso4	AsO4		p		0
	aso4[c]	Arsenate		kegg.compound/C01478;kegg.compound/C11215;chebi/CHEBI:13856;chebi/CHEBI:18231;chebi/CHEBI:22629;chebi/CHEBI:22631;chebi/CHEBI:2843;chebi/CHEBI:2844;chebi/CHEBI:29125;chebi/CHEBI:48597;chebi/CHEBI:48600;inchikey/DJHGAFSJWGLOIV-UHFFFAOYSA-L;hmdb/HMDB12190;biocyc/META:ARSENATE;metanetx.chemical/MNXM970;seed.compound/cpd01048;kegg.compound/C01478;bigg.metabolite/aso4	AsO4		c		0
	aso4[e]	Arsenate		kegg.compound/C01478;kegg.compound/C11215;chebi/CHEBI:13856;chebi/CHEBI:18231;chebi/CHEBI:22629;chebi/CHEBI:22631;chebi/CHEBI:2843;chebi/CHEBI:2844;chebi/CHEBI:29125;chebi/CHEBI:48597;chebi/CHEBI:48600;inchikey/DJHGAFSJWGLOIV-UHFFFAOYSA-L;hmdb/HMDB12190;biocyc/META:ARSENATE;metanetx.chemical/MNXM970;seed.compound/cpd01048;kegg.compound/C01478;bigg.metabolite/aso4	AsO4		e		0
	ala_B[c]	Beta-Alanine		reactome/R-ALL-73590;reactome/R-ALL-909777;kegg.compound/C00099;chebi/CHEBI:10343;chebi/CHEBI:12389;chebi/CHEBI:16958;chebi/CHEBI:22821;chebi/CHEBI:41050;chebi/CHEBI:57966;chebi/CHEBI:63070;kegg.drug/D07561;hmdb/HMDB00056;biocyc/META:B-ALANINE;metanetx.chemical/MNXM144;inchikey/UCMIRNVEIXFBKS-UHFFFAOYSA-N;seed.compound/cpd00085;reactome/R-ALL-73590;bigg.metabolite/ala_B	C3H7NO2		c		0
	asp__L[e]	L-Aspartate		reactome/R-ALL-113553;reactome/R-ALL-29448;kegg.compound/C00049;kegg.compound/C16433;chebi/CHEBI:13085;chebi/CHEBI:132943;chebi/CHEBI:17053;chebi/CHEBI:21244;chebi/CHEBI:21247;chebi/CHEBI:22659;chebi/CHEBI:22660;chebi/CHEBI:29991;chebi/CHEBI:29992;chebi/CHEBI:29993;chebi/CHEBI:29995;chebi/CHEBI:35391;chebi/CHEBI:40853;chebi/CHEBI:40900;chebi/CHEBI:40913;chebi/CHEBI:40942;chebi/CHEBI:6193;inchikey…	C4H6NO4		e		0
	asp__L[p]	L-Aspartate		reactome/R-ALL-113553;reactome/R-ALL-29448;kegg.compound/C00049;kegg.compound/C16433;chebi/CHEBI:13085;chebi/CHEBI:132943;chebi/CHEBI:17053;chebi/CHEBI:21244;chebi/CHEBI:21247;chebi/CHEBI:22659;chebi/CHEBI:22660;chebi/CHEBI:29991;chebi/CHEBI:29992;chebi/CHEBI:29993;chebi/CHEBI:29995;chebi/CHEBI:35391;chebi/CHEBI:40853;chebi/CHEBI:40900;chebi/CHEBI:40913;chebi/CHEBI:40942;chebi/CHEBI:6193;inchikey…	C4H6NO4		p		0
	cbp[c]	Carbamoyl phosphate		reactome/R-ALL-111647;reactome/R-ALL-29676;kegg.compound/C00169;chebi/CHEBI:13942;chebi/CHEBI:17672;chebi/CHEBI:23005;chebi/CHEBI:3389;chebi/CHEBI:41567;chebi/CHEBI:58228;inchikey/FFQKYPRQEYGKAF-UHFFFAOYSA-L;hmdb/HMDB01096;biocyc/META:CARBAMOYL-P;metanetx.chemical/MNXM138;seed.compound/cpd00146;reactome/R-ALL-111647;bigg.metabolite/cbp	CH2NO5P		c		0
	cbasp[c]	N-Carbamoyl-L-aspartate		reactome/R-ALL-111628;kegg.compound/C00438;chebi/CHEBI:12496;chebi/CHEBI:12593;chebi/CHEBI:15859;chebi/CHEBI:21687;chebi/CHEBI:21688;chebi/CHEBI:32814;chebi/CHEBI:44316;chebi/CHEBI:7257;inchikey/HLKXYZVTANABHZ-REOHCLBHSA-L;hmdb/HMDB00828;biocyc/META:CARBAMYUL-L-ASPARTATE;metanetx.chemical/MNXM465;seed.compound/cpd00343;reactome/R-ALL-111628;bigg.metabolite/cbasp	C5H7N2O5;C5H6N2O5		c		0
	h2o2[c]	Hydrogen peroxide		reactome/R-ALL-113575;reactome/R-ALL-1614617;reactome/R-ALL-189481;reactome/R-ALL-29408;reactome/R-ALL-351629;kegg.compound/C00027;chebi/CHEBI:13354;chebi/CHEBI:13355;chebi/CHEBI:16240;chebi/CHEBI:24637;chebi/CHEBI:25940;chebi/CHEBI:29192;chebi/CHEBI:29370;chebi/CHEBI:44782;chebi/CHEBI:44785;chebi/CHEBI:44812;chebi/CHEBI:5586;kegg.drug/D00008;hmdb/HMDB03125;hmdb/HMDB06491;biocyc/META:HYDROGEN-PER…	H2O2		c		0
	oaa[c]	Oxaloacetate		reactome/R-ALL-113587;reactome/R-ALL-6810070;reactome/R-ALL-76213;kegg.compound/C00036;chebi/CHEBI:12820;chebi/CHEBI:14703;chebi/CHEBI:16452;chebi/CHEBI:24958;chebi/CHEBI:24959;chebi/CHEBI:25731;chebi/CHEBI:25734;chebi/CHEBI:29049;chebi/CHEBI:30744;chebi/CHEBI:7812;hmdb/HMDB00223;inchikey/KHPXUQMNIQBQEV-UHFFFAOYSA-L;lipidmaps/LMFA01170120;biocyc/META:OXALACETIC_ACID;metanetx.chemical/MNXM46;seed.…	C4H2O5		c		0
	iasp[c]	Iminoaspartate		kegg.compound/C05840;chebi/CHEBI:24784;chebi/CHEBI:50616;chebi/CHEBI:5878;chebi/CHEBI:58831;chebi/CHEBI:77875;hmdb/HMDB01131;lipidmaps/LMFA01170110;biocyc/META:IMINOASPARTATE;metanetx.chemical/MNXM599;inchikey/NMUOATVLLQEYHI-UHFFFAOYSA-M;seed.compound/cpd03470;kegg.compound/C05840;bigg.metabolite/iasp	C4H3NO4		c		0
	gthrd[c]	Reduced glutathione		reactome/R-ALL-1247892;reactome/R-ALL-1500783;reactome/R-ALL-158543;reactome/R-ALL-1655887;reactome/R-ALL-29450;kegg.compound/C00051;chebi/CHEBI:12402;chebi/CHEBI:14327;chebi/CHEBI:16856;chebi/CHEBI:24334;chebi/CHEBI:42873;chebi/CHEBI:43049;chebi/CHEBI:5437;chebi/CHEBI:57925;kegg.drug/D00014;hmdb/HMDB00125;hmdb/HMDB01463;hmdb/HMDB06960;hmdb/HMDB62697;biocyc/META:GLUTATHIONE;metanetx.chemical/MNXM…	C10H15N3O6S;C10H16N3O6S		c		0
	gthox[c]	Oxidized glutathione		reactome/R-ALL-111745;reactome/R-ALL-1655882;reactome/R-ALL-3341331;kegg.compound/C00127;chebi/CHEBI:14328;chebi/CHEBI:14720;chebi/CHEBI:17858;chebi/CHEBI:24336;chebi/CHEBI:42832;chebi/CHEBI:58297;chebi/CHEBI:7840;kegg.drug/D00031;hmdb/HMDB03337;biocyc/META:OXIDIZED-GLUTATHIONE;metanetx.chemical/MNXM151;inchikey/YPZRWBKMTBYPTK-BJDJZHNGSA-L;seed.compound/cpd00111;reactome/R-ALL-111745;bigg.metabol…	C20H30N6O12S2;C20H28N6O12S2		c		0
	athr__L[c]	L-Allo-threonine		inchikey/AYFVYJQAPQTCCC-HRFVKAFMSA-N;kegg.compound/C05519;chebi/CHEBI:21221;chebi/CHEBI:28718;chebi/CHEBI:38262;chebi/CHEBI:40698;chebi/CHEBI:58585;chebi/CHEBI:6174;hmdb/HMDB04041;biocyc/META:L-ALLO-THREONINE;metanetx.chemical/MNXM2125;seed.compound/cpd03282;inchikey/AYFVYJQAPQTCCC-HRFVKAFMSA-N;bigg.metabolite/athr__L	C4H9NO3		c		0
	2aobut[c]	L-2-Amino-3-oxobutanoate		reactome/R-ALL-6798652;kegg.compound/C03508;chebi/CHEBI:13048;chebi/CHEBI:16944;chebi/CHEBI:21195;chebi/CHEBI:35229;chebi/CHEBI:40668;chebi/CHEBI:40673;chebi/CHEBI:6156;chebi/CHEBI:78948;hmdb/HMDB06454;lipidmaps/LMFA01060172;biocyc/META:AMINO-OXOBUT;metanetx.chemical/MNXM114087;inchikey/SAUCHDKDCUROAO-VKHMYHEASA-N;seed.compound/cpd02211;reactome/R-ALL-6798652;bigg.metabolite/2aobut	C4H7NO3		c		0
	prbatp[c]	1-(5-Phosphoribosyl)-ATP		kegg.compound/C02739;chebi/CHEBI:11192;chebi/CHEBI:11196;chebi/CHEBI:18263;chebi/CHEBI:18970;chebi/CHEBI:58424;chebi/CHEBI:59460;chebi/CHEBI:73183;chebi/CHEBI:73200;chebi/CHEBI:8167;hmdb/HMDB03665;biocyc/META:PHOSPHORIBOSYL-ATP;metanetx.chemical/MNXM1351;inchikey/RKNHJBVBFHDXGR-KEOHHSTQSA-H;seed.compound/cpd01775;kegg.compound/C02739;bigg.metabolite/prbatp	C15H19N5O20P4		c		0
	ala_B[e]	Beta-Alanine		reactome/R-ALL-73590;reactome/R-ALL-909777;kegg.compound/C00099;chebi/CHEBI:10343;chebi/CHEBI:12389;chebi/CHEBI:16958;chebi/CHEBI:22821;chebi/CHEBI:41050;chebi/CHEBI:57966;chebi/CHEBI:63070;kegg.drug/D07561;hmdb/HMDB00056;biocyc/META:B-ALANINE;metanetx.chemical/MNXM144;inchikey/UCMIRNVEIXFBKS-UHFFFAOYSA-N;seed.compound/cpd00085;reactome/R-ALL-73590;bigg.metabolite/ala_B	C3H7NO2		e		0
	bz[c]	Benzoate		reactome/R-ALL-159446;kegg.compound/C00180;kegg.compound/C00539;chebi/CHEBI:13879;chebi/CHEBI:16150;chebi/CHEBI:22717;chebi/CHEBI:22722;chebi/CHEBI:3029;chebi/CHEBI:30746;chebi/CHEBI:41051;kegg.drug/D00038;hmdb/HMDB01870;biocyc/META:BENZOATE;metanetx.chemical/MNXM217;inchikey/WPYMKLBDIGXBTP-UHFFFAOYSA-M;seed.compound/cpd00153;reactome/R-ALL-159446;bigg.metabolite/bz	C7H5O2		c		0
	4hbz[c]	4-Hydroxybenzoate		reactome/R-ALL-2162213;kegg.compound/C00156;chebi/CHEBI:12003;chebi/CHEBI:17879;chebi/CHEBI:1858;chebi/CHEBI:20397;chebi/CHEBI:20398;chebi/CHEBI:30763;chebi/CHEBI:44949;inchikey/FJKROLUGYXJWQN-UHFFFAOYSA-M;hmdb/HMDB00500;biocyc/META:4-hydroxybenzoate;metanetx.chemical/MNXM164;seed.compound/cpd00136;reactome/R-ALL-2162213;bigg.metabolite/4hbz	C7H5O3		c		0
	hco3[p]	Bicarbonate		reactome/R-ALL-111627;reactome/R-ALL-29896;reactome/R-ALL-425425;inchikey/BVKZGUZCCUSVTD-UHFFFAOYSA-M;kegg.compound/C00288;kegg.compound/C01353;chebi/CHEBI:13351;chebi/CHEBI:13363;chebi/CHEBI:17544;chebi/CHEBI:22863;chebi/CHEBI:23017;chebi/CHEBI:23744;chebi/CHEBI:28976;chebi/CHEBI:29201;chebi/CHEBI:3401;chebi/CHEBI:40961;chebi/CHEBI:41605;chebi/CHEBI:41609;chebi/CHEBI:5589;hmdb/HMDB00595;hmdb/HMD…	CHO3;HCO3		p		0
	betald[c]	Betaine aldehyde		reactome/R-ALL-6798194;kegg.compound/C00576;chebi/CHEBI:13896;chebi/CHEBI:15710;chebi/CHEBI:22859;chebi/CHEBI:3074;chebi/CHEBI:41256;hmdb/HMDB01252;biocyc/META:BETAINE_ALDEHYDE;metanetx.chemical/MNXM457;inchikey/SXKNCCSPZDCRFD-UHFFFAOYSA-N;seed.compound/cpd00447;reactome/R-ALL-6798194;bigg.metabolite/betald	C5H12NO		c		0
	glyb[c]	Glycine betaine		reactome/R-ALL-352015;reactome/R-ALL-6798202;kegg.compound/C00719;chebi/CHEBI:12531;chebi/CHEBI:13895;chebi/CHEBI:15264;chebi/CHEBI:17750;chebi/CHEBI:22858;chebi/CHEBI:24370;chebi/CHEBI:27128;chebi/CHEBI:29050;chebi/CHEBI:3073;chebi/CHEBI:41134;chebi/CHEBI:41139;kegg.drug/D07523;hmdb/HMDB00043;hmdb/HMDB59606;inchikey/KWIUHFFTVRNATP-UHFFFAOYSA-N;biocyc/META:BETAINE;metanetx.chemical/MNXM289;seed.c…	C5H11NO2		c		0
	6pgg[c]	6pgg c		metanetx.chemical/MNXM147389;metanetx.chemical/MNXM147389;bigg.metabolite/6pgg	C12H21O14P		c		0
	msh[c]	Mycothiol (reduced)		metanetx.chemical/MNXM114216;seed.compound/cpd15996;metanetx.chemical/MNXM114216;bigg.metabolite/msh	C17H30N2O12S		c		0
	bmn[c]	Bimane		chebi/CHEBI:62828;metanetx.chemical/MNXM61843;inchikey/VWKNUUOGGLNRNZ-UHFFFAOYSA-N;seed.compound/cpd15933;chebi/CHEBI:62828;bigg.metabolite/bmn	C10H12N2O2		c		0
	bmnmsh[c]	Bimane conjugated mycothiol (mtb)		metanetx.chemical/MNXM7133;seed.compound/cpd15934;metanetx.chemical/MNXM7133;bigg.metabolite/bmnmsh	C27H40N4O14S		c		0
	bmn[e]	Bimane		chebi/CHEBI:62828;metanetx.chemical/MNXM61843;inchikey/VWKNUUOGGLNRNZ-UHFFFAOYSA-N;seed.compound/cpd15933;chebi/CHEBI:62828;bigg.metabolite/bmn	C10H12N2O2		e		0
	moco[c]	Molybdenum cofactor		chebi/CHEBI:60525;chebi/CHEBI:79026;metanetx.chemical/MNXM62305;chebi/CHEBI:60525;bigg.metabolite/moco	C10H10N5O8PS2Mo		c		0
	mptamp[c]	Adenylated molybdopterin		kegg.compound/C19848;chebi/CHEBI:62727;chebi/CHEBI:62728;hmdb/HMDB59628;biocyc/META:CPD-8122;metanetx.chemical/MNXM3054;inchikey/XJXFAXLUOKQPAQ-YPRLVJTJSA-K;seed.compound/cpd21090;kegg.compound/C19848;bigg.metabolite/mptamp	C20H22N10O12P2S2Cu		c		0
	bmoco[c]	Bis-molybdenum cofactor		biocyc/META:CPD-15874;metanetx.chemical/MNXM147053;biocyc/META:CPD-15874;bigg.metabolite/bmoco	C20H20N10O13P2S4Mo		c		0
	cu2[c]	Cu2+		reactome/R-ALL-209799;reactome/R-ALL-437295;reactome/R-ALL-936901;kegg.compound/C00070;chebi/CHEBI:20882;chebi/CHEBI:23380;chebi/CHEBI:29036;chebi/CHEBI:49550;hmdb/HMDB00657;inchikey/JPVYNHNXODAKFH-UHFFFAOYSA-N;biocyc/META:CU+2;metanetx.chemical/MNXM632;seed.compound/cpd00058;reactome/R-ALL-209799;bigg.metabolite/cu2	Cu		c		0
	bmoco1gdp[c]	Bis-molybdopterin mono-guanine dinucleotide		metanetx.chemical/MNXM148110;metanetx.chemical/MNXM148110;bigg.metabolite/bmoco1gdp	C30H32N15O20P3S4Mo		c		0
	bmocogdp[c]	Bis-molybdopterin guanine dinucleotide		metanetx.chemical/MNXM147054;metanetx.chemical/MNXM147054;bigg.metabolite/bmocogdp	C40H44N20O27P4S4Mo		c		0
	sbzcoa[c]	O-Succinylbenzoyl-CoA		inchikey/AVOVYFCDODUXLY-HSJNEKGZSA-I;kegg.compound/C03160;chebi/CHEBI:12700;chebi/CHEBI:1279;chebi/CHEBI:12836;chebi/CHEBI:15509;chebi/CHEBI:19779;chebi/CHEBI:57364;biocyc/META:CPD-6972;metanetx.chemical/MNXM1132;seed.compound/cpd02021;inchikey/AVOVYFCDODUXLY-HSJNEKGZSA-I;bigg.metabolite/sbzcoa	C32H39N7O20P3S		c		0
	btd_RR[c]	R R 2 3 Butanediol C4H10O2		metanetx.chemical/MNXM163570;metanetx.chemical/MNXM163570;bigg.metabolite/btd_RR	C4H10O2		c		0
	btoh[e]	Butanol		kegg.compound/C06142;chebi/CHEBI:22936;chebi/CHEBI:28885;chebi/CHEBI:39632;chebi/CHEBI:612;kegg.drug/D03200;hmdb/HMDB04327;lipidmaps/LMFA05000109;inchikey/LRHPLDYGYMQRHN-UHFFFAOYSA-N;biocyc/META:BUTANOL;metanetx.chemical/MNXM3230;seed.compound/cpd03662;kegg.compound/C06142;bigg.metabolite/btoh	C4H10O		e		0
	btoh[p]	Butanol		kegg.compound/C06142;chebi/CHEBI:22936;chebi/CHEBI:28885;chebi/CHEBI:39632;chebi/CHEBI:612;kegg.drug/D03200;hmdb/HMDB04327;lipidmaps/LMFA05000109;inchikey/LRHPLDYGYMQRHN-UHFFFAOYSA-N;biocyc/META:BUTANOL;metanetx.chemical/MNXM3230;seed.compound/cpd03662;kegg.compound/C06142;bigg.metabolite/btoh	C4H10O		p		0
	dtbt[c]	Dethiobiotin		inchikey/AUTOLBMXDDTRRT-UHFFFAOYSA-M;kegg.compound/C01909;chebi/CHEBI:14132;chebi/CHEBI:16691;chebi/CHEBI:23649;chebi/CHEBI:36990;chebi/CHEBI:42279;chebi/CHEBI:42280;chebi/CHEBI:4457;chebi/CHEBI:57861;hmdb/HMDB03581;biocyc/META:DETHIOBIOTIN;metanetx.chemical/MNXM1020;seed.compound/cpd01311;inchikey/AUTOLBMXDDTRRT-UHFFFAOYSA-M;bigg.metabolite/dtbt	C10H17N2O3		c		0
	s[c]	Sulfur		kegg.compound/C00087;chebi/CHEBI:26833;kegg.drug/D00024;biocyc/META:Elemental-Sulfur;metanetx.chemical/MNXM89;inchikey/NINIDFKCEFEMDL-UHFFFAOYSA-N;kegg.compound/C00087;bigg.metabolite/s	S		c		0
	btn[c]	Biotin		reactome/R-ALL-199207;reactome/R-ALL-199238;reactome/R-ALL-29582;kegg.compound/C00120;chebi/CHEBI:13905;chebi/CHEBI:15956;chebi/CHEBI:22882;chebi/CHEBI:22884;chebi/CHEBI:3108;chebi/CHEBI:41236;chebi/CHEBI:57586;kegg.drug/D00029;hmdb/HMDB00030;biocyc/META:BIOTIN;metanetx.chemical/MNXM304;inchikey/YBJHBAHKTGYVGT-ZKWXMUAHSA-M;seed.compound/cpd00104;reactome/R-ALL-199207;bigg.metabolite/btn	C10H15N2O3S		c		0
	2fe2s[c]	[2Fe-2S] iron-sulfur cluster		chebi/CHEBI:21134;chebi/CHEBI:49600;chebi/CHEBI:49601;chebi/CHEBI:64605;metanetx.chemical/MNXM151647;seed.compound/cpd24604;chebi/CHEBI:21134;bigg.metabolite/2fe2s	S2Fe2		c		0
	met__L[c]	L-Methionine		reactome/R-ALL-1130765;reactome/R-ALL-174390;reactome/R-ALL-379705;kegg.compound/C00073;kegg.compound/C01733;chebi/CHEBI:13141;chebi/CHEBI:14590;chebi/CHEBI:16643;chebi/CHEBI:16811;chebi/CHEBI:21360;chebi/CHEBI:25229;chebi/CHEBI:32631;chebi/CHEBI:32632;chebi/CHEBI:32644;chebi/CHEBI:32646;chebi/CHEBI:43990;chebi/CHEBI:57844;chebi/CHEBI:6271;chebi/CHEBI:64558;chebi/CHEBI:6829;kegg.drug/D00019;kegg.…	C5H11NO2S		c		0
	2fe1s[c]	[2Fe-1S] desulfurated iron-sulfur cluster		metanetx.chemical/MNXM147395;metanetx.chemical/MNXM147395;bigg.metabolite/2fe1s	SFe2		c		0
	buts[e]	Butanesulfonate C4H9O3S		metanetx.chemical/MNXM7138;seed.compound/cpd11596;metanetx.chemical/MNXM7138;bigg.metabolite/buts	C4H9O3S		e		0
	buts[c]	Butanesulfonate C4H9O3S		metanetx.chemical/MNXM7138;seed.compound/cpd11596;metanetx.chemical/MNXM7138;bigg.metabolite/buts	C4H9O3S		c		0
	butso3[p]	Butanesulfonate		metanetx.chemical/MNXM7138;seed.compound/cpd11596;metanetx.chemical/MNXM7138;bigg.metabolite/butso3	C4H9O3S		p		0
	butso3[c]	Butanesulfonate		metanetx.chemical/MNXM7138;seed.compound/cpd11596;metanetx.chemical/MNXM7138;bigg.metabolite/butso3	C4H9O3S		c		0
	butso3[e]	Butanesulfonate		metanetx.chemical/MNXM7138;seed.compound/cpd11596;metanetx.chemical/MNXM7138;bigg.metabolite/butso3	C4H9O3S		e		0
	but[p]	Butyrate (n-C4:0)		metanetx.chemical/MNXM162281;metanetx.chemical/MNXM162281;bigg.metabolite/but	C4H7O2		p		0
	but[e]	Butyrate (n-C4:0)		metanetx.chemical/MNXM162281;metanetx.chemical/MNXM162281;bigg.metabolite/but	C4H7O2		e		0
	bz12diol[c]	Cis-1,2-Dihydroxycyclohexa-3,5-diene-1-carboxylate		kegg.compound/C06321;chebi/CHEBI:37888;chebi/CHEBI:60129;biocyc/META:CPD-290;metanetx.chemical/MNXM1508;inchikey/PUCYIVFXTPWJDD-CAHLUQPWSA-M;seed.compound/cpd03762;kegg.compound/C06321;bigg.metabolite/bz12diol	C7H7O4		c		0
	bzal[p]	Benzaldehyde		reactome/R-ALL-5696154;kegg.compound/C00193;kegg.compound/C00261;chebi/CHEBI:13875;chebi/CHEBI:17169;chebi/CHEBI:22697;chebi/CHEBI:3019;kegg.drug/D02314;hmdb/HMDB06115;inchikey/HUMNYLRZRPPJDN-UHFFFAOYSA-N;biocyc/META:BENZALDEHYDE;metanetx.chemical/MNXM371;seed.compound/cpd00225;seed.compound/cpd11631;reactome/R-ALL-5696154;bigg.metabolite/bzal	C7H6O		p		0
	bzal[c]	Benzaldehyde		reactome/R-ALL-5696154;kegg.compound/C00193;kegg.compound/C00261;chebi/CHEBI:13875;chebi/CHEBI:17169;chebi/CHEBI:22697;chebi/CHEBI:3019;kegg.drug/D02314;hmdb/HMDB06115;inchikey/HUMNYLRZRPPJDN-UHFFFAOYSA-N;biocyc/META:BENZALDEHYDE;metanetx.chemical/MNXM371;seed.compound/cpd00225;seed.compound/cpd11631;reactome/R-ALL-5696154;bigg.metabolite/bzal	C7H6O		c		0
	bzal[e]	Benzaldehyde		reactome/R-ALL-5696154;kegg.compound/C00193;kegg.compound/C00261;chebi/CHEBI:13875;chebi/CHEBI:17169;chebi/CHEBI:22697;chebi/CHEBI:3019;kegg.drug/D02314;hmdb/HMDB06115;inchikey/HUMNYLRZRPPJDN-UHFFFAOYSA-N;biocyc/META:BENZALDEHYDE;metanetx.chemical/MNXM371;seed.compound/cpd00225;seed.compound/cpd11631;reactome/R-ALL-5696154;bigg.metabolite/bzal	C7H6O		e		0
	catechol[c]	Catechol		kegg.compound/C00090;kegg.compound/C01785;kegg.compound/C15571;chebi/CHEBI:135158;chebi/CHEBI:13950;chebi/CHEBI:18135;chebi/CHEBI:23054;chebi/CHEBI:32402;chebi/CHEBI:3467;chebi/CHEBI:41441;chebi/CHEBI:50524;hmdb/HMDB00957;biocyc/META:CATECHOL;biocyc/META:Catechols;metanetx.chemical/MNXM181;inchikey/YCIMNLLNPGFGHC-UHFFFAOYSA-N;seed.compound/cpd00077;seed.compound/cpd01232;kegg.compound/C00090;bigg…	C6H6O2		c		0
	bz[p]	Benzoate		reactome/R-ALL-159446;kegg.compound/C00180;kegg.compound/C00539;chebi/CHEBI:13879;chebi/CHEBI:16150;chebi/CHEBI:22717;chebi/CHEBI:22722;chebi/CHEBI:3029;chebi/CHEBI:30746;chebi/CHEBI:41051;kegg.drug/D00038;hmdb/HMDB01870;biocyc/META:BENZOATE;metanetx.chemical/MNXM217;inchikey/WPYMKLBDIGXBTP-UHFFFAOYSA-M;seed.compound/cpd00153;reactome/R-ALL-159446;bigg.metabolite/bz	C7H5O2		p		0
	bz[e]	Benzoate		reactome/R-ALL-159446;kegg.compound/C00180;kegg.compound/C00539;chebi/CHEBI:13879;chebi/CHEBI:16150;chebi/CHEBI:22717;chebi/CHEBI:22722;chebi/CHEBI:3029;chebi/CHEBI:30746;chebi/CHEBI:41051;kegg.drug/D00038;hmdb/HMDB01870;biocyc/META:BENZOATE;metanetx.chemical/MNXM217;inchikey/WPYMKLBDIGXBTP-UHFFFAOYSA-M;seed.compound/cpd00153;reactome/R-ALL-159446;bigg.metabolite/bz	C7H5O2		e		0
	ca2[e]	Calcium		reactome/R-ALL-111875;reactome/R-ALL-139827;reactome/R-ALL-1606834;reactome/R-ALL-167012;reactome/R-ALL-2855229;reactome/R-ALL-74016;reactome/R-ALL-74112;inchikey/BHPQYMZQTOCNFJ-UHFFFAOYSA-N;kegg.compound/C00076;chebi/CHEBI:22988;chebi/CHEBI:29108;chebi/CHEBI:3308;chebi/CHEBI:39123;chebi/CHEBI:48760;hmdb/HMDB00464;biocyc/META:CA+2;metanetx.chemical/MNXM128;seed.compound/cpd00063;seed.compound/cpd…	Ca		e		0
	ca2[c]	Calcium		reactome/R-ALL-111875;reactome/R-ALL-139827;reactome/R-ALL-1606834;reactome/R-ALL-167012;reactome/R-ALL-2855229;reactome/R-ALL-74016;reactome/R-ALL-74112;inchikey/BHPQYMZQTOCNFJ-UHFFFAOYSA-N;kegg.compound/C00076;chebi/CHEBI:22988;chebi/CHEBI:29108;chebi/CHEBI:3308;chebi/CHEBI:39123;chebi/CHEBI:48760;hmdb/HMDB00464;biocyc/META:CA+2;metanetx.chemical/MNXM128;seed.compound/cpd00063;seed.compound/cpd…	Ca		c		0
	ca2[p]	Calcium		reactome/R-ALL-111875;reactome/R-ALL-139827;reactome/R-ALL-1606834;reactome/R-ALL-167012;reactome/R-ALL-2855229;reactome/R-ALL-74016;reactome/R-ALL-74112;inchikey/BHPQYMZQTOCNFJ-UHFFFAOYSA-N;kegg.compound/C00076;chebi/CHEBI:22988;chebi/CHEBI:29108;chebi/CHEBI:3308;chebi/CHEBI:39123;chebi/CHEBI:48760;hmdb/HMDB00464;biocyc/META:CA+2;metanetx.chemical/MNXM128;seed.compound/cpd00063;seed.compound/cpd…	Ca		p		0
	2hmcnsad[c]	2-Hydroxymuconate semialdehyde		kegg.compound/C00682;chebi/CHEBI:11599;chebi/CHEBI:1168;chebi/CHEBI:17236;chebi/CHEBI:19653;chebi/CHEBI:58068;chebi/CHEBI:66943;chebi/CHEBI:67110;chebi/CHEBI:71198;chebi/CHEBI:71207;inchikey/KGLCZTRXNNGESL-WFTYEQLWSA-M;lipidmaps/LMFA01030926;lipidmaps/LMFA01030970;biocyc/META:HYDROXYMUCONATE-SALD;metanetx.chemical/MNXM1102;seed.compound/cpd00518;kegg.compound/C00682;bigg.metabolite/2hmcnsad	C6H6O4		c		0
	ccmuac[c]	Cis,cis-Muconate		kegg.compound/C02480;chebi/CHEBI:10451;chebi/CHEBI:12785;chebi/CHEBI:12802;chebi/CHEBI:16508;chebi/CHEBI:23258;chebi/CHEBI:23259;chebi/CHEBI:23260;chebi/CHEBI:29038;chebi/CHEBI:32379;chebi/CHEBI:36501;chebi/CHEBI:41387;hmdb/HMDB06331;lipidmaps/LMFA01170077;biocyc/META:CIS-CIS-MUCONATE;metanetx.chemical/MNXM1144;inchikey/TXXHDPDFNKHHGW-CCAGOZQPSA-L;seed.compound/cpd01630;kegg.compound/C02480;bigg.…	C6H4O4		c		0
	cbi[c]	Cobinamide		chebi/CHEBI:48529;biocyc/META:COBINAMIDE;metanetx.chemical/MNXM1549;inchikey/XQRJFEVDQXEIAX-JFYQDRLCSA-M;chebi/CHEBI:48529;bigg.metabolite/cbi	C48H72CoN11O8		c		0
	adocbi[c]	Adenosyl cobinamide		kegg.compound/C06508;hmdb/HMDB06903;hmdb/HMDB06964;inchikey/KQXSPGAEBZWHMC-OCUXTBADSA-N;biocyc/META:ADENOSYLCOBINAMIDE;metanetx.chemical/MNXM90790;seed.compound/cpd03918;kegg.compound/C06508;bigg.metabolite/adocbi	C58H84CoN16O11		c		0
	cbl1[c]	Cob(I)alamin		reactome/R-ALL-3159260;kegg.compound/C00853;chebi/CHEBI:14004;chebi/CHEBI:15982;chebi/CHEBI:23328;chebi/CHEBI:3784;chebi/CHEBI:60488;hmdb/HMDB03429;hmdb/HMDB06470;biocyc/META:COB-I-ALAMIN;metanetx.chemical/MNXM91519;inchikey/OMAOKVYASDIYQG-DSRCUDDDSA-L;reactome/R-ALL-3159260;bigg.metabolite/cbl1	C62CoH88N13O14P;C62H88CoN13O14P		c		0
	adocbl[c]	Adenosylcobalamin		reactome/R-ALL-3159297;kegg.compound/C00194;kegg.drug/D00042;hmdb/HMDB02086;biocyc/META:ADENOSYLCOBALAMIN;metanetx.chemical/MNXM90703;inchikey/ZIHHMGTYZOSFRC-QRVZQHAISA-N;seed.compound/cpd00166;reactome/R-ALL-3159297;bigg.metabolite/adocbl	C72H100CoN18O17P		c		0
	cbm[c]	Carbamate		kegg.compound/C01563;chebi/CHEBI:13941;chebi/CHEBI:22504;chebi/CHEBI:23002;chebi/CHEBI:28616;chebi/CHEBI:3386;chebi/CHEBI:44573;hmdb/HMDB03551;inchikey/KXDHJXZQYSOELW-UHFFFAOYSA-M;biocyc/META:CARBAMATE;metanetx.chemical/MNXM742;seed.compound/cpd01101;kegg.compound/C01563;bigg.metabolite/cbm	CH2NO2		c		0
	cd2[c]	Cadmium		kegg.compound/C01413;chebi/CHEBI:3290;chebi/CHEBI:48773;chebi/CHEBI:48775;hmdb/HMDB03638;biocyc/META:CD+2;metanetx.chemical/MNXM4505;inchikey/WLZRMCYVCSSEQC-UHFFFAOYSA-N;seed.compound/cpd01012;kegg.compound/C01413;bigg.metabolite/cd2	Cd		c		0
	cd2[p]	Cadmium		kegg.compound/C01413;chebi/CHEBI:3290;chebi/CHEBI:48773;chebi/CHEBI:48775;hmdb/HMDB03638;biocyc/META:CD+2;metanetx.chemical/MNXM4505;inchikey/WLZRMCYVCSSEQC-UHFFFAOYSA-N;seed.compound/cpd01012;kegg.compound/C01413;bigg.metabolite/cd2	Cd		p		0
	k[e]	Potassium		reactome/R-ALL-29804;reactome/R-ALL-5626313;reactome/R-ALL-74126;kegg.compound/C00238;chebi/CHEBI:26219;chebi/CHEBI:29103;chebi/CHEBI:49685;chebi/CHEBI:8345;kegg.drug/D08403;hmdb/HMDB00586;biocyc/META:K+;metanetx.chemical/MNXM95;inchikey/NPYPAHLBTDXSSS-UHFFFAOYSA-N;seed.compound/cpd00205;reactome/R-ALL-29804;bigg.metabolite/k	K		e		0
	k[c]	Potassium		reactome/R-ALL-29804;reactome/R-ALL-5626313;reactome/R-ALL-74126;kegg.compound/C00238;chebi/CHEBI:26219;chebi/CHEBI:29103;chebi/CHEBI:49685;chebi/CHEBI:8345;kegg.drug/D08403;hmdb/HMDB00586;biocyc/META:K+;metanetx.chemical/MNXM95;inchikey/NPYPAHLBTDXSSS-UHFFFAOYSA-N;seed.compound/cpd00205;reactome/R-ALL-29804;bigg.metabolite/k	K		c		0
	cd2[e]	Cadmium		kegg.compound/C01413;chebi/CHEBI:3290;chebi/CHEBI:48773;chebi/CHEBI:48775;hmdb/HMDB03638;biocyc/META:CD+2;metanetx.chemical/MNXM4505;inchikey/WLZRMCYVCSSEQC-UHFFFAOYSA-N;seed.compound/cpd01012;kegg.compound/C01413;bigg.metabolite/cd2	Cd		e		0
	k[p]	Potassium		reactome/R-ALL-29804;reactome/R-ALL-5626313;reactome/R-ALL-74126;kegg.compound/C00238;chebi/CHEBI:26219;chebi/CHEBI:29103;chebi/CHEBI:49685;chebi/CHEBI:8345;kegg.drug/D08403;hmdb/HMDB00586;biocyc/META:K+;metanetx.chemical/MNXM95;inchikey/NPYPAHLBTDXSSS-UHFFFAOYSA-N;seed.compound/cpd00205;reactome/R-ALL-29804;bigg.metabolite/k	K		p		0
	cdigmp[c]	Cyclic diguanosine monophosphate		metanetx.chemical/MNXM148172;metanetx.chemical/MNXM148172;bigg.metabolite/cdigmp	C20H22N10O14P2		c		0
	5pg35pg[c]	5-Phosphoguanylyl(3->5)guanosine		kegg.compound/C18076;chebi/CHEBI:48622;chebi/CHEBI:58754;biocyc/META:L-DI-GMP;metanetx.chemical/MNXM4772;inchikey/ZEHOHLFQOXAZHX-MHARETSRSA-K;seed.compound/cpd18057;kegg.compound/C18076;bigg.metabolite/5pg35pg	C20H23N10O15P2		c		0
	cdp4dh6doglc[c]	CDP-4-dehydro-6-deoxy-D-glucose		kegg.compound/C01219;chebi/CHEBI:13262;chebi/CHEBI:17494;chebi/CHEBI:20863;chebi/CHEBI:3264;chebi/CHEBI:58166;biocyc/META:CPD-658;metanetx.chemical/MNXM1370;inchikey/PUBYMNIINUUJLL-JOCQNMFKSA-L;seed.compound/cpd00897;kegg.compound/C01219;bigg.metabolite/cdp4dh6doglc	C15H21N3O15P2		c		0
	cdp4dh36ddglc[c]	CDP-4-dehydro-3-6-dideoxy-D-glucose		metanetx.chemical/MNXM148139;metanetx.chemical/MNXM148139;bigg.metabolite/cdp4dh36ddglc	C15H21N3O14P2		c		0
	cdpabeq[c]	CDP-abequose		kegg.compound/C01788;chebi/CHEBI:13266;chebi/CHEBI:16049;chebi/CHEBI:20865;chebi/CHEBI:3266;chebi/CHEBI:57619;chebi/CHEBI:70784;chebi/CHEBI:70799;inchikey/JHEDABDMLBOYRG-YGBYUOMUSA-L;biocyc/META:CDP-ABEQUOSE;metanetx.chemical/MNXM4515;seed.compound/cpd01233;kegg.compound/C01788;bigg.metabolite/cdpabeq	C15H23N3O14P2		c		0
	cdpglc[c]	CDP-glucose		kegg.compound/C00501;chebi/CHEBI:13264;chebi/CHEBI:20870;chebi/CHEBI:28942;chebi/CHEBI:3271;hmdb/HMDB03369;biocyc/META:CDP-D-GLUCOSE;metanetx.chemical/MNXM45895;seed.compound/cpd00390;kegg.compound/C00501;bigg.metabolite/cdpglc	C15H23N3O16P2		c		0
	4c2me[c]	4-(cytidine 5'-diphospho)-2-C-methyl-D-erythritol		kegg.compound/C11435;chebi/CHEBI:11938;chebi/CHEBI:16578;chebi/CHEBI:1770;chebi/CHEBI:57823;biocyc/META:4-CYTIDINE-5-DIPHOSPHO-2-C;metanetx.chemical/MNXM1642;inchikey/YFAUKWZNPVBCFF-XHIBXCGHSA-L;seed.compound/cpd08287;kegg.compound/C11435;bigg.metabolite/4c2me	C14H23N3O14P2		c		0
	2p4c2me[c]	2-phospho-4-(cytidine 5'-diphospho)-2-C-methyl-D-erythritol		kegg.compound/C11436;chebi/CHEBI:11649;chebi/CHEBI:11650;chebi/CHEBI:1266;chebi/CHEBI:16840;chebi/CHEBI:57919;inchikey/HTJXTKBIUVFUAR-XHIBXCGHSA-J;biocyc/META:2-PHOSPHO-4-CYTIDINE-5-DIPHOSPHO-2-C-MET;metanetx.chemical/MNXM1641;seed.compound/cpd08288;kegg.compound/C11436;bigg.metabolite/2p4c2me	C14H22N3O17P3		c		0
	inost[c]	Myo-Inositol		reactome/R-ALL-426910;reactome/R-ALL-429130;kegg.compound/C00137;kegg.compound/C19891;inchikey/CDAISMWEOUEBRE-GPIVLXJGSA-N;chebi/CHEBI:10601;chebi/CHEBI:12826;chebi/CHEBI:12831;chebi/CHEBI:17268;chebi/CHEBI:19183;chebi/CHEBI:24848;chebi/CHEBI:25451;chebi/CHEBI:27372;chebi/CHEBI:4200;chebi/CHEBI:43559;chebi/CHEBI:52772;kegg.drug/D08079;hmdb/HMDB00211;hmdb/HMDB02256;hmdb/HMDB34220;biocyc/META:CPD-8…	C6H12O6		c		0
	cdpdhdecg[c]	CDP-1,2-dihexadecanoylglycerol		metanetx.chemical/MNXM3232;seed.compound/cpd15419;metanetx.chemical/MNXM3232;bigg.metabolite/cdpdhdecg	C44H79N3O15P2		c		0
	cmp[c]	CMP		reactome/R-ALL-109395;reactome/R-ALL-1524067;reactome/R-ALL-727810;kegg.compound/C00055;chebi/CHEBI:13274;chebi/CHEBI:17361;chebi/CHEBI:23520;chebi/CHEBI:3275;chebi/CHEBI:41312;chebi/CHEBI:41319;chebi/CHEBI:41666;chebi/CHEBI:41691;chebi/CHEBI:47362;chebi/CHEBI:48799;chebi/CHEBI:58120;chebi/CHEBI:60377;kegg.glycan/G10621;hmdb/HMDB00095;inchikey/IERHLVCPSMICTF-XVFCMESISA-L;biocyc/META:CMP;metanetx.…	C9H12N3O8P		c		0
	ptd1ino160[c]	Phosphatidyl 1D myo inositol		metanetx.chemical/MNXM12646;metanetx.chemical/MNXM12646;bigg.metabolite/ptd1ino160	C41H78O13P		c		0
	cellb[e]	Cellobiose		kegg.compound/C00185;kegg.compound/C06421;kegg.compound/C06422;chebi/CHEBI:10358;chebi/CHEBI:22836;chebi/CHEBI:35462;chebi/CHEBI:36217;chebi/CHEBI:41353;kegg.glycan/G00289;inchikey/GUBGYTABKSRVRQ-QRZGKKJRSA-N;hmdb/HMDB00055;biocyc/META:CELLOBIOSE;metanetx.chemical/MNXM1142;seed.compound/cpd03845;kegg.compound/C00185;bigg.metabolite/cellb	C12H22O11		e		0
[truncated: 1,004 more rows]

## Sheet: COMPS
#	ABBREVIATION	NAME	INSIDE	MIRIAM
	c	cytoplasm
[truncated: 2 more rows]

## Sheet: GENES
#	NAME	MIRIAM	SHORT NAME	COMPARTMENT
[truncated: 1,284 more rows]

[truncated: 7 more sheets: MODEL, MIRIAM_rxns, MIRIAM_mets, FVA_zero_flux_rxns, DE-SC-mets, TICs, TICS2]
